# Supplementary material for: T-box3 is a ciliary protein and regulates stability of the Gli3 transcription factor to control digit number
Source: eLife. 2016 Apr 5;5:e07897. doi: 10.7554/eLife.07897 (PMC4829432; doi:10.7554/eLife.07897)
Supplement: Figure 5—source data 1. — The entire z stack can be viewed using the free download of Zen software http://www.zeiss.com/microscopy/en_de/downloads/zen.html. DOI: http://dx.doi.org/10.7554/eLife.07897.021 [file elife-07897-fig5-data1.zip]

Archive with 1 entries (1 files):
- Video 3.czi
