# Supplementary material for: T-box3 is a ciliary protein and regulates stability of the Gli3 transcription factor to control digit number
Source: eLife. 2016 Apr 5;5:e07897. doi: 10.7554/eLife.07897 (PMC4829432; doi:10.7554/eLife.07897)
Supplement: Supplementary file 1. — Table contains statistically significant differentially expressed genes determined as described in Methods section. Column 1 contains mean processed signal intensity of 3 biologic replicates from control limb, column 2 contains mean processed signal intensity of 3 biologic replicates from mutant limb. Fold changes are shown in Column E (Ratio). Yellow highlight of Gene ID (column N) indicates finding reproduced by RNA-Seq. DOI: http://dx.doi.org/10.7554/eLife.07897.043 [file elife-07897-supp1.xlsx]

## Sheet: 7116 gs 3arrays overlap labeled
Ctrl mean	Ctrl SEM	Mut mean	Mut SEM	Ratio	Direction	p-value	adj. p-value	Gene Identifier	Other ID	Gene Name	UG Cluste		Gene ID	Chromosome	Ontologies
1.23023	0.405883	5.59078	0.6933	20.54	Up	0.00558794	0.431899	AK035950	AK035950	AK035950	Mm.436906	-	-	15
0.974426	0.302799	3.88067	0.127328	7.5	Up	0.000901056	0.282707	AK082259	AK082259	AK082259	-	-	-	-
0.869159	0.163284	3.71798	0.195924	7.2	Up	0.000365684	0.207753	NM_172874	NM_172874	Podn	Mm.74710	242608	Podn	4	Biological Process:	negative regulation of cell proliferation	negative regulation of cell migration	localization of cell	regulation of localization	regulation of cellular component movement	cellular process	negative regulation of cellular process	negative regulation of cell motility	cell motility	regulation of cell motility	regulation of locomotion	negative regulation of biological process	biological regulation	cellular component movement	regulation of cell migration	regulation of cellular process	regulation of biological process	cell migration	regulation of cell proliferation	cell proliferation	negative regulation of locomotion	negative regulation of cellular component movement	locomotion	localization	Molecular Function:	collagen binding	protein binding	binding	Cellular Component:	extracellular region	proteinaceous extracellular matrix	extracellular space	cytoplasm	extracellular matrix
0.858447	0.02442	3.67726	0.006753	7.06	Up	3.91e-08	0.00161174	AK043714	AK043714	AK043714	-	-	-	-
0.855072	0.030301	3.65899	0.271738	6.98	Up	0.00050978	0.234131	NM_181683	NM_181683	Defb37	Mm.270483	353320	Defb37	8	Biological Process:	defense response	biological_process	defense response to bacterium	multi-organism process	response to biotic stimulus	all	response to stress	response to stimulus	response to other organism	response to bacterium	Molecular Function:	molecular_function	all	Cellular Component:	cellular_component	extracellular region	all
0.755775	0.128506	3.52519	0.147735	6.82	Up	0.000145063	0.154766	AK052186	AK052186	D330005C11Rik	-	319398	-	-	Biological Process:	biological_process	all	Molecular Function:	molecular_function	all	Cellular Component:	cellular_component	all
0.810205	0.032851	3.5597	0.28803	6.72	Up	0.000689597	0.249766	AK020393	AK020393	Odz2	Mm.445432	77515	-	11
0.43235	0.002146	3.17361	0.395963	6.69	Up	0.00228494	0.338103	NM_027971	NM_027971	Serpinb12	Mm.321740	71869	Serpinb12	1	Biological Process:	negative regulation of peptidase activity	negative regulation of endopeptidase activity	regulation of proteolysis	regulation of hydrolase activity	regulation of catalytic activity	regulation of macromolecule metabolic process	negative regulation of molecular function	regulation of metabolic process	proteolysis	regulation of primary metabolic process	macromolecule metabolic process	primary metabolic process	regulation of endopeptidase activity	negative regulation of hydrolase activity	negative regulation of catalytic activity	biological regulation	metabolic process	regulation of molecular function	regulation of biological process	protein metabolic process	regulation of peptidase activity	regulation of protein metabolic process	Molecular Function:	serine-type endopeptidase inhibitor activity	peptidase inhibitor activity	enzyme regulator activity	enzyme inhibitor activity	peptidase regulator activity	endopeptidase inhibitor activity	endopeptidase regulator activity	Cellular Component:	cellular_component	cytoplasm	intracellular part
1.29714	0.818394	3.94431	0.295598	6.26	Up	0.0383189	0.647956	NM_198649	NM_198649	Ablim3	Mm.329478	319713	Ablim3	18	Biological Process:	cytoskeleton organization	positive regulation of transcription from RNA polymerase II promoter	positive regulation of cellular process	nitrogen compound metabolic process	positive regulation of biological process	positive regulation of metabolic process	regulation of macromolecule metabolic process	cellular process	organelle organization	positive regulation of nucleobase, nucleoside, nucleotide and nucleic acid metabolic process	nucleic acid metabolic process	cellular macromolecule biosynthetic process	positive regulation of macromolecule metabolic process	macromolecule metabolic process	positive regulation of biosynthetic process	regulation of nucleobase, nucleoside, nucleotide and nucleic acid metabolic process	gene expression	nucleobase, nucleoside, nucleotide and nucleic acid metabolic process	biological regulation	regulation of cellular process	regulation of biological process	positive regulation of cellular biosynthetic process	cellular macromolecule metabolic process	regulation of nitrogen compound metabolic process	cellular component organization or biogenesis	regulation of cellular metabolic process	transcription from RNA polymerase II promoter	positive regulation of transcription, DNA-dependent	cellular biosynthetic process	cellular component organization or biogenesis at cellular level	biosynthetic process	transcription, DNA-dependent	regulation of biosynthetic process	regulation of cellular macromolecule biosynthetic process
0.925907	0.091728	3.48609	0.038202	5.9	Up	1.35e-05	0.0924953	AK083177	AK083177	Gm8630	Mm.128913	667433	EG667433	19	Biological Process:	biological_process	all	Molecular Function:	molecular_function	all	Cellular Component:	cellular_component	all
0.545816	0.009897	3.0586	0.200991	5.71	Up	0.000236593	0.177117	NM_010605	NM_010605	Kcnj5	Mm.69472	16521	Kcnj5	9	Biological Process:	transport	ion transport	potassium ion transport	ion transmembrane transport	regulation of ion transmembrane transport	potassium ion transmembrane transport	cation transport	regulation of localization	regulation of transport	regulation of ion transport	cellular process	transmembrane transport	cellular potassium ion transport	regulation of transmembrane transport	biological regulation	regulation of cellular process	regulation of biological process	establishment of localization	monovalent inorganic cation transport	localization	metal ion transport	Molecular Function:	ion channel activity	inward rectifier potassium channel activity	voltage-gated ion channel activity	G-protein activated inward rectifier potassium channel activity	gated channel activity	cation transmembrane transporter activity	substrate-specific transmembrane transporter activity	substrate-specific transporter activity	transporter activity	voltage-gated potassium channel activity	voltage-gated cation channel activity	transmembrane transporter activity
0.435125	0.002043	2.71203	0.31039	4.85	Up	0.00183848	0.322095	NAP061524-1	NAP061524-1	NAP061524-1	-	-	-	-
1.37117	0.377835	3.64248	0.216508	4.83	Up	0.00644614	0.440886	AK032656	AK032656	6530403H02Rik	Mm.409467	320739	-	3	Biological Process:	biological_process	all	Molecular Function:	molecular_function	all	Cellular Component:	cellular_component	all
1.24069	0.369295	3.49268	0.118392	4.76	Up	0.00437548	0.4092	K02785	K02785	Fosr	Mm.246513	14281	Fos	12	Biological Process:	MyD88-dependent toll-like receptor signaling pathway	MyD88-independent toll-like receptor signaling pathway	transcription, DNA-dependent	regulation of transcription, DNA-dependent	transcription from RNA polymerase II promoter	transforming growth factor beta receptor signaling pathway	nervous system development	cellular response to extracellular stimulus	cellular response to reactive oxygen species	response to drug	positive regulation of transcription from RNA polymerase II promoter	response to protein stimulus	SMAD protein signal transduction	cellular response to calcium ion	response to reactive oxygen species	regulation of immune response	cellular response to metal ion	positive regulation of cellular process	enzyme linked receptor protein signaling pathway	multicellular organismal process	cellular process	anatomical structure development	pattern recognition receptor signaling pathway	positive regulation of nucleobase, nucleoside, nucleotide and nucleic acid metabolic process	immune response-activating signal transduction	response to inorganic substance	signaling	positive regulation of biosynthetic process	regulation of nucleobase, nucleoside, nucleotide and nucleic acid metabolic process	immune response-regulating signaling pathway	biological regulation	cell surface receptor linked signaling pathway	regulation of defense response	positive regulation of transcription, DNA-dependent
0.834	0.171958	3.07066	0.221122	4.71	Up	0.00133352	0.284905	AK156658	AK156658	Tank	Mm.244393	21353	Tank	2	Biological Process:	I-kappaB kinase/NF-kappaB cascade	intracellular protein kinase cascade	regulation of biological process	regulation of cellular process	cellular process	response to stimulus	signal transduction	cellular response to stimulus	signaling	biological regulation	intracellular signal transduction	signal transduction via phosphorylation event	Molecular Function:	protein binding	zinc ion binding	metal ion binding	cation binding	ion binding	binding	transition metal ion binding	Cellular Component:	intracellular	cytoplasm	cytosol	cytoplasmic part	intracellular part	cell	all	cellular_component	cell part
0.788771	0.187053	3.01543	0.210675	4.68	Up	0.00138641	0.285419	AK037068	AK037068	AK037068	Mm.416424	-	-	2
7.44924	0.195143	9.67568	0.144151	4.68	Up	0.000782954	0.257899	NM_011097	NM_011097	Pitx1	Mm.135195	18740	Pitx1	13	Biological Process:	skeletal system development	transcription, DNA-dependent	regulation of transcription, DNA-dependent	multicellular organismal development	branchiomeric skeletal muscle development	pituitary gland development	embryonic hindlimb morphogenesis	hindlimb morphogenesis	positive regulation of transcription from RNA polymerase II promoter	myoblast cell fate commitment	cartilage development	cell differentiation	positive regulation of cellular process	limb morphogenesis	cellular process	multicellular organismal process	anatomical structure development	positive regulation of nucleobase, nucleoside, nucleotide and nucleic acid metabolic process	positive regulation of biosynthetic process	endocrine system development	regulation of nucleobase, nucleoside, nucleotide and nucleic acid metabolic process	biological regulation	muscle organ development	embryonic morphogenesis	transcription from RNA polymerase II promoter	positive regulation of transcription, DNA-dependent	cellular biosynthetic process	muscle tissue development	biosynthetic process	embryonic limb morphogenesis	regulation of biosynthetic process	regulation of cellular macromolecule biosynthetic process	muscle cell differentiation	nervous system development
0.78758	0.187907	2.98592	0.079354	4.59	Up	0.000420299	0.213647	AK039072	AK039072	Raver2	Mm.185636	242570	Raver2	4	Molecular Function:	nucleotide binding	nucleic acid binding	RNA binding	protein binding	binding	Cellular Component:	nucleus	cytoplasm	ribonucleoprotein complex	intracellular membrane-bounded organelle	intracellular organelle	intracellular part	intracellular	membrane-bounded organelle	organelle	cell part	all	macromolecular complex	cell	cellular_component
0.829568	0.166411	3.02509	0.188208	4.58	Up	0.000944655	0.282835	AK010976	AK010976	2510017J16Rik	-	66574	-	-	Biological Process:	biological_process	all	Molecular Function:	molecular_function	all	Cellular Component:	cellular_component	all
2.4189	0.220537	4.56806	0.063971	4.44	Up	0.000725808	0.249766	NM_030736	NM_030736	V1rd14	Mm.160376	81011	V1rd14	7	Biological Process:	biological_process	all	Molecular Function:	molecular_function	all	Cellular Component:	cellular_component	all
0.992929	0.074056	3.09245	0.14705	4.29	Up	0.000217903	0.172537	NAP102363-1	NAP102363-1	NAP102363-1	-	-	-	-
1.31976	0.265317	3.41728	0.29907	4.28	Up	0.00631225	0.440886	AK018465	AK018465	8430436N08Rik	Mm.410775	71510	-	4	Biological Process:	biological_process	all	Molecular Function:	molecular_function	all	Cellular Component:	cellular_component	all
1.01433	0.266165	3.05687	0.363708	4.12	Up	0.0105616	0.489699	AK035413	AK035413	AK035413	-	-	-	-
0.695268	0.022881	2.68485	0.312113	3.97	Up	0.00313738	0.36596	NAP102249-1	NAP102249-1	NAP102249-1	-	-	-	-
0.626384	0.129845	2.59235	0.008568	3.91	Up	0.000111877	0.146225	NM_007947	NM_007947	Lcn5	Mm.12867	13863	Lcn5	2	Biological Process:	lipid metabolic process	transport	retinoic acid metabolic process	carboxylic acid metabolic process	cellular metabolic process	organic acid metabolic process	cellular process	hormone metabolic process	fat-soluble vitamin metabolic process	diterpenoid metabolic process	cellular ketone metabolic process	secondary metabolic process	primary metabolic process	biological regulation	monocarboxylic acid metabolic process	metabolic process	small molecule metabolic process	cellular hormone metabolic process	establishment of localization	retinoid metabolic process	cellular lipid metabolic process	regulation of hormone levels	regulation of biological quality	isoprenoid metabolic process	terpenoid metabolic process	vitamin A metabolic process	localization	vitamin metabolic process	oxoacid metabolic process	Molecular Function:	transporter activity	binding	retinoid binding	lipid binding
1.90066	0.500178	3.84242	0.309545	3.84	Up	0.029902	0.6097	NM_008982	NM_008982	Ptprj	Mm.330393	19271	Ptprj	2	Biological Process:	vasculogenesis	protein dephosphorylation	signal transduction	heart development	negative regulation of cell proliferation	negative regulation of platelet-derived growth factor receptor signaling pathway	dephosphorylation	regulation of cell adhesion	negative regulation of cell growth	negative regulation of cell migration	peptidyl-tyrosine dephosphorylation	negative regulation of epidermal growth factor receptor signaling pathway	negative regulation of vascular permeability	negative regulation of MAP kinase activity	positive regulation of cell adhesion	positive regulation of survival gene product expression	platelet-derived growth factor receptor signaling pathway	negative regulation of T cell receptor signaling pathway	positive chemotaxis	positive regulation of focal adhesion assembly	positive regulation of protein kinase B signaling cascade	negative regulation of protein kinase B signaling cascade	taxis	cell differentiation	positive regulation of cellular process	regulation of antigen receptor-mediated signaling pathway	positive regulation of cellular component organization	apoptosis	regulation of phosphorylation	regulation of cellular component size	immune response-activating signal transduction	cell death	vasculature development	regulation of locomotion
0.677981	0.181736	2.60521	0.339148	3.8	Up	0.00744421	0.452366	AK003325	AK003325	1110002N22Rik	-	68550	-	-	Biological Process:	oxidative phosphorylation	DNA metabolic process	transcription from mitochondrial promoter	regulation of catalytic activity	nitrogen compound metabolic process	organelle organization	cellular process	cellular macromolecule biosynthetic process	nucleic acid metabolic process	macromolecule metabolic process	gene expression	biological regulation	nucleobase, nucleoside, nucleotide and nucleic acid metabolic process	regulation of biological process	cellular component organization or biogenesis	cellular macromolecule metabolic process	mitochondrion organization	phosphorus metabolic process	cellular biosynthetic process	cellular component organization or biogenesis at cellular level	biosynthetic process	cellular component organization	transcription, DNA-dependent	cellular nitrogen compound metabolic process	cellular component organization at cellular level	cellular metabolic process	RNA metabolic process	phosphorylation	regulation of metabolic process	generation of precursor metabolites and energy	primary metabolic process	metabolic process	regulation of molecular function	phosphate metabolic process
0.83099	0.095397	2.74236	0.164099	3.76	Up	0.00054708	0.23464	NM_019582	NM_019582	Cacna1f	Mm.289647	54652	Cacna1f	X	Biological Process:	transport	ion transport	calcium ion transport	cellular calcium ion homeostasis	axonogenesis	visual perception	ion transmembrane transport	regulation of ion transmembrane transport	dendrite morphogenesis	response to stimulus	detection of light stimulus involved in visual perception	regulation of calcium ion transport via voltage-gated calcium channel activity	transmembrane transport	retina development in camera-type eye	calcium ion transmembrane transport	detection of abiotic stimulus	cell differentiation	neuron projection development	neuron development	regulation of localization	multicellular organismal process	cellular process	anatomical structure development	ion homeostasis	sensory perception	biological regulation	response to abiotic stimulus	regulation of metal ion transport	chemical homeostasis	metal ion homeostasis	cellular component organization or biogenesis	detection of light stimulus	eye development	cell projection morphogenesis
1.17305	0.288618	3.07391	0.319135	3.73	Up	0.0115319	0.490723	XM_485270	XM_485270	Flg	Mm.162684	14246	Flg	3	Biological Process:	cytoskeleton organization	multicellular organismal development	epidermis development	epidermal cell differentiation	cell differentiation	cellular component organization at cellular level	tissue development	system development	cellular component organization or biogenesis	developmental process	cellular developmental process	organ development	multicellular organismal process	cellular process	organelle organization	anatomical structure development	cellular component organization or biogenesis at cellular level	cellular component organization	Cellular Component:	cornified envelope	cytoplasmic membrane-bounded vesicle	intracellular organelle	intracellular part	membrane-bounded organelle	non-membrane-bounded organelle	all	cytoplasmic part	vesicle	cell	membrane-bounded vesicle	intracellular membrane-bounded organelle	intracellular	organelle	cell part
1.05477	0.146959	2.93579	0.489982	3.68	Up	0.0212573	0.566504	NM_175502	NM_175502	Tmem74	Mm.41219	239408	Tmem74	15	Biological Process:	autophagy	biological_process	cellular catabolic process	cellular metabolic process	catabolic process	all	metabolic process	cellular process	Molecular Function:	molecular_function	all	Cellular Component:	cellular_component	lysosome	membrane	integral to membrane	cytoplasmic vesicle	intracellular organelle	intracellular part	membrane-bounded organelle	all	membrane part	intrinsic to membrane	cytoplasmic part	vesicle	cell	intracellular membrane-bounded organelle	intracellular	vacuole	organelle	cell part	cytoplasm	lytic vacuole
1.25925	0.287831	3.08902	0.462846	3.55	Up	0.0283811	0.605404	AK048375	AK048375	Mtap2	-	17756	-	-	Biological Process:	microtubule bundle formation	negative regulation of microtubule depolymerization	axonogenesis	dendrite development	peptidyl-threonine phosphorylation	cell differentiation	neuron projection development	regulation of microtubule-based process	neuron development	microtubule depolymerization	regulation of protein complex disassembly	multicellular organismal process	cellular process	anatomical structure development	cellular component disassembly	regulation of cellular component organization	negative regulation of biological process	regulation of microtubule polymerization or depolymerization	biological regulation	peptidyl-amino acid modification	negative regulation of organelle organization	cellular component organization or biogenesis	negative regulation of cellular component organization	cell projection morphogenesis	regulation of cytoskeleton organization	protein depolymerization	macromolecular complex subunit organization	negative regulation of protein complex disassembly	cell morphogenesis involved in neuron differentiation	regulation of organelle organization	peptidyl-threonine modification	nervous system development	anatomical structure morphogenesis	cellular component organization at cellular level
0.608338	0.008354	2.35422	0.405877	3.35	Up	0.0126396	0.50331	NM_028259	NM_028259	Rps6kb1	Mm.394280	72508	Rps6kb1	11	Biological Process:	G1/S transition of mitotic cell cycle	regulation of translation	protein phosphorylation	apoptosis	cell cycle	signal transduction	germ cell development	phosphorylation	TOR signaling cascade	negative regulation of apoptosis	protein kinase B signaling cascade	positive regulation of translation	positive regulation of mitotic cell cycle	positive regulation of translational initiation	regulation of mitotic cell cycle	cell differentiation	reproduction	positive regulation of cellular process	mitotic cell cycle	positive regulation of cellular protein metabolic process	multicellular organismal process	cellular process	anatomical structure development	cell death	regulation of programmed cell death	signaling	negative regulation of biological process	positive regulation of biosynthetic process	biological regulation	intracellular signal transduction	reproductive process	cell cycle phase	programmed cell death	positive regulation of protein metabolic process
1.24434	0.327504	2.97944	0.234479	3.33	Up	0.0125686	0.502913	NM_207253	NM_207253	Olfr1371	Mm.377871	276865	Olfr1371	11	Biological Process:	signal transduction	G-protein coupled receptor protein signaling pathway	sensory perception of smell	sensory perception of chemical stimulus	cell surface receptor linked signaling pathway	regulation of biological process	regulation of cellular process	multicellular organismal process	cellular process	cellular response to stimulus	response to stimulus	system process	signaling	sensory perception	neurological system process	biological regulation	Molecular Function:	signal transducer activity	receptor activity	G-protein coupled receptor activity	olfactory receptor activity	transmembrane receptor activity	molecular transducer activity	Cellular Component:	integral to membrane	intrinsic to membrane	membrane	cell	all	cellular_component	cell part	membrane part
0.999693	0.290105	2.68844	0.138382	3.22	Up	0.00627997	0.440886	NM_019948	NM_019948	Clec4e	Mm.248327	56619	Clec4e	6	Molecular Function:	binding	sugar binding	carbohydrate binding	Cellular Component:	membrane	integral to membrane	intrinsic to membrane	cell	all	cellular_component	cell part	membrane part
1.00742	0.056368	2.64993	0.30573	3.12	Up	0.00615605	0.440294	AK029885	AK029885	AK029885	Mm.399393	-	-	14
0.667939	0.219939	2.24899	0.306669	2.99	Up	0.0138122	0.507661	AK040169	AK040169	A430072C10Rik	Mm.122729	319637	-	3
0.661321	0.116479	2.2308	0.17622	2.97	Up	0.00175184	0.319432	NM_010177	NM_010177	Fasl	Mm.3355	14103	Fasl	1	Biological Process:	apoptosis	activation of caspase activity	inflammatory cell apoptosis	immune response	signal transduction	positive regulation of cell proliferation	induction of apoptosis by extracellular signals	induction of apoptosis via death domain receptors	activation of pro-apoptotic gene products	negative regulation of angiogenesis	cellular chloride ion homeostasis	positive regulation of apoptosis	positive regulation of neuron apoptosis	positive regulation of epidermal growth factor receptor signaling pathway	retinal cell programmed cell death	endosomal lumen acidification	induction of necroptosis of activated-T cells	induction of necroptosis by extracellular signals	necrotic cell death	cell differentiation	negative regulation of developmental process	positive regulation of programmed cell death	positive regulation of cellular process	regulation of hydrolase activity	eye morphogenesis	positive regulation of peptidase activity	enzyme linked receptor protein signaling pathway	induction of programmed cell death	multicellular organismal process	regulation of caspase activity	cellular process	anatomical structure development	vasculature development	cell death
2.00102	0.476379	3.56485	0.051707	2.96	Up	0.0309764	0.616887	AK048446	AK048446	Ikbkg	Mm.12967	16151	Ikbkg	X	Biological Process:	B cell homeostasis	MyD88-dependent toll-like receptor signaling pathway	MyD88-independent toll-like receptor signaling pathway	transcription, DNA-dependent	regulation of transcription, DNA-dependent	response to DNA damage stimulus	activation of NF-kappaB-inducing kinase activity	phosphorylation	positive regulation of NF-kappaB transcription factor activity	regulation of immune response	positive regulation of binding	positive regulation of transferase activity	positive regulation of transcription regulator activity	regulation of phosphorylation	cellular process	pattern recognition receptor signaling pathway	immune response-activating signal transduction	signaling	regulation of nucleobase, nucleoside, nucleotide and nucleic acid metabolic process	immune response-regulating signaling pathway	biological regulation	intracellular signal transduction	positive regulation of catalytic activity	regulation of defense response	regulation of biological quality	cellular biosynthetic process	response to stimulus	regulation of transcription factor activity	biosynthetic process	activation of protein kinase activity	regulation of biosynthetic process	regulation of cellular macromolecule biosynthetic process	intracellular protein kinase cascade	cellular response to stress
1.32078	0.237099	2.87421	0.230343	2.94	Up	0.00931325	0.474584	AK039081	AK039081	Arhgap5	Mm.35059	11855	Arhgap5	12	Biological Process:	positive regulation of mesenchymal cell proliferation	regulation of cell size	positive regulation of cell migration	mammary gland development	positive regulation of cellular process	developmental process	positive regulation of biological process	regulation of localization	multicellular organismal process	cellular process	anatomical structure development	regulation of cellular component size	regulation of locomotion	biological regulation	regulation of cellular process	regulation of biological process	system development	cell migration	cellular component organization or biogenesis	regulation of cell proliferation	regulation of biological quality	locomotion	cellular component organization	localization of cell	positive regulation of locomotion	regulation of cellular component movement	mesenchymal cell proliferation	regulation of cell motility	cell motility	positive regulation of cell proliferation	gland development	regulation of anatomical structure size	cellular component movement	positive regulation of cell motility
0.820922	0.016042	2.37301	0.446575	2.93	Up	0.0255072	0.596609	NM_010552	NM_010552	Il17a	Mm.5419	16171	Il17a	1	Biological Process:	inflammatory response	positive regulation of interleukin-23 production	positive regulation of osteoclast differentiation	positive regulation of transcription from RNA polymerase II promoter	fibroblast activation	cell differentiation	positive regulation of cellular process	regulation of cell differentiation	osteoclast differentiation	cellular process	multicellular organismal process	anatomical structure development	positive regulation of myeloid leukocyte differentiation	positive regulation of nucleobase, nucleoside, nucleotide and nucleic acid metabolic process	myeloid cell differentiation	positive regulation of biosynthetic process	regulation of nucleobase, nucleoside, nucleotide and nucleic acid metabolic process	biological regulation	immune system development	regulation of multicellular organismal process	transcription from RNA polymerase II promoter	positive regulation of transcription, DNA-dependent	cellular biosynthetic process	response to stimulus	interleukin-23 production	leukocyte differentiation	regulation of cytokine production	biosynthetic process	transcription, DNA-dependent	regulation of biosynthetic process	regulation of cellular macromolecule biosynthetic process	hemopoiesis	RNA metabolic process	response to wounding
2.88762	0.280164	4.42028	0.070317	2.89	Up	0.00606244	0.440294	AK018030	AK018030	5830462O15Rik	-	76110	-	-	Biological Process:	biological_process	all	Molecular Function:	molecular_function	all	Cellular Component:	cellular_component	all
3.09388	0.064809	4.62376	0.287353	2.89	Up	0.00654485	0.440999	NM_001011848	NM_001011848	Olfr675	Mm.377358	258147	Olfr675	7	Biological Process:	signal transduction	G-protein coupled receptor protein signaling pathway	sensory perception of smell	sensory perception of chemical stimulus	cell surface receptor linked signaling pathway	regulation of biological process	regulation of cellular process	multicellular organismal process	cellular process	cellular response to stimulus	response to stimulus	system process	signaling	sensory perception	neurological system process	biological regulation	Molecular Function:	signal transducer activity	receptor activity	G-protein coupled receptor activity	olfactory receptor activity	transmembrane receptor activity	molecular transducer activity	Cellular Component:	integral to membrane	intrinsic to membrane	membrane	cell	all	cellular_component	cell part	membrane part
1.02033	0.037814	2.53795	0.497777	2.86	Up	0.0384013	0.647956	AK086770	AK086770	AK086770	-	-	-	-
1.19573	0.357751	2.68846	0.106253	2.81	Up	0.0161324	0.533521	AK044539	AK044539	Lman1	Mm.290857	70361	Lman1	18	Biological Process:	transport	ER to Golgi vesicle-mediated transport	protein transport	vesicle-mediated transport	establishment of protein localization	Golgi vesicle transport	cellular localization	establishment of localization in cell	establishment of localization	intracellular transport	macromolecule localization	cellular process	protein localization	localization	Molecular Function:	sugar binding	identical protein binding	carbohydrate binding	protein binding	binding	Cellular Component:	endoplasmic reticulum	microsome	ER-Golgi intermediate compartment	Golgi apparatus	membrane	integral to membrane	sarcomere	intracellular organelle	intracellular part	membrane-bounded organelle	non-membrane-bounded organelle	insoluble fraction	all
7.02918	0.162187	8.51553	0.46124	2.8	Up	0.0384006	0.647956	NM_008270	NM_008270	Hoxb9	Mm.258271	15417	Hoxb9	11	Biological Process:	transcription, DNA-dependent	regulation of transcription, DNA-dependent	multicellular organismal development	anterior/posterior pattern formation	mammary gland development	positive regulation of transcription, DNA-dependent	positive regulation of transcription from RNA polymerase II promoter	embryonic skeletal system development	canonical Wnt receptor signaling pathway	cell chemotaxis	taxis	positive regulation of cellular process	multicellular organismal process	cellular process	anatomical structure development	chordate embryonic development	positive regulation of nucleobase, nucleoside, nucleotide and nucleic acid metabolic process	signaling	Wnt receptor signaling pathway	positive regulation of biosynthetic process	regulation of nucleobase, nucleoside, nucleotide and nucleic acid metabolic process	biological regulation	cell surface receptor linked signaling pathway	cell migration	transcription from RNA polymerase II promoter	response to stimulus	embryo development ending in birth or egg hatching	cellular biosynthetic process	cellular response to chemical stimulus	biosynthetic process	locomotion	regulation of biosynthetic process	regulation of cellular macromolecule biosynthetic process	skeletal system development
2.14497	0.278619	3.62254	0.069392	2.78	Up	0.00676322	0.440999	AK031618	AK031618	AK031618	Mm.439268	-	-	1
0.824506	0.091033	2.29544	0.416664	2.77	Up	0.0260806	0.597799	AK031406	AK031406	AK031406	-	-	-	-
1.09144	0.442243	2.54899	0.173251	2.75	Up	0.0373398	0.644496	AK032782	AK032782	Rnf43	Mm.440230	207742	Rnf43	11	Biological Process:	biological_process	metabolic process	all	Molecular Function:	molecular_function	zinc ion binding	ligase activity	metal ion binding	cation binding	ion binding	binding	transition metal ion binding	catalytic activity	all	Cellular Component:	cellular_component	nucleus	endoplasmic reticulum	membrane	integral to membrane	intracellular membrane-bounded organelle	intracellular organelle	intracellular part	intracellular	membrane-bounded organelle	organelle	cell part	all	membrane part	cytoplasm	intrinsic to membrane	cytoplasmic part	cell
1.00899	0.064479	2.4629	0.285657	2.74	Up	0.00767994	0.452366	NM_012034	NM_012034	Tpsg1	Mm.180108	26945	Tpsg1	17	Biological Process:	proteolysis	protein metabolic process	macromolecule metabolic process	primary metabolic process	metabolic process	Molecular Function:	catalytic activity	serine-type endopeptidase activity	peptidase activity	serine-type peptidase activity	hydrolase activity	serine hydrolase activity	endopeptidase activity	peptidase activity, acting on L-amino acid peptides	Cellular Component:	membrane	integral to membrane	intrinsic to membrane	cell	all	cellular_component	cell part	membrane part
5.52361	0.215955	6.97601	0.395273	2.74	Up	0.0321414	0.622911	NM_172155	NM_172155	Prl3d2	Mm.458451	215028	Prl3d2	13	Biological Process:	biological_process	all	Molecular Function:	molecular_function	hormone activity	protein binding	binding	all	receptor binding	Cellular Component:	cellular_component	all
1.33264	0.104786	2.78456	0.452219	2.74	Up	0.0352603	0.637433	AK086969	AK086969	AK086969	-	-	-	-
1.18995	0.148053	2.63113	0.436117	2.72	Up	0.0352132	0.637433	AK083045	AK083045	AK083045	-	-	-	-
4.19797	0.0712	5.6369	0.161109	2.71	Up	0.0012225	0.284905	NM_153397	NM_153397	Adam32	Mm.269223	353188	Adam32	8	Biological Process:	proteolysis	biological_process	protein metabolic process	macromolecule metabolic process	primary metabolic process	all	metabolic process	Molecular Function:	molecular_function	metalloendopeptidase activity	zinc ion binding	metallopeptidase activity	hydrolase activity	peptidase activity	endopeptidase activity	cation binding	ion binding	binding	transition metal ion binding	catalytic activity	peptidase activity, acting on L-amino acid peptides	all	metal ion binding	Cellular Component:	cellular_component	membrane	integral to membrane	intrinsic to membrane	cell	cell part	all	membrane part
1.77988	0.469553	3.19865	0.154133	2.67	Up	0.0454313	0.673116	AK039663	AK039663	AK039663	Mm.392762	-	-	19
0.958518	0.053577	2.35845	0.194892	2.64	Up	0.00228095	0.338103	NM_024445	NM_024445	Tsnaxip1	Mm.386810	72236	Tsnaxip1	8	Biological Process:	multicellular organismal development	spermatogenesis	biological_process	cell differentiation	multicellular organism reproduction	sexual reproduction	reproduction	reproductive process	developmental process	cellular developmental process	all	gamete generation	cellular process	multicellular organismal process	male gamete generation	multicellular organismal reproductive process	Molecular Function:	protein binding	binding	Cellular Component:	cytoplasm	intracellular part	intracellular	cell	all	cellular_component	cell part
0.781253	0.146107	2.17909	0.118186	2.64	Up	0.00174444	0.319432	NM_028263	NM_028263	Fgfbp3	Mm.41674	72514	Fgfbp3	19	Biological Process:	positive regulation of vascular permeability	positive regulation of fibroblast growth factor receptor signaling pathway	regulation of signal transduction	blood circulation	fibroblast growth factor receptor signaling pathway	positive regulation of cellular process	positive regulation of biological process	enzyme linked receptor protein signaling pathway	regulation of cell communication	cell communication	cellular process	multicellular organismal process	regulation of response to stimulus	positive regulation of response to stimulus	regulation of vascular permeability	signaling	positive regulation of signaling	biological regulation	cell surface receptor linked signaling pathway	regulation of biological process	regulation of cellular process	positive regulation of signal transduction	regulation of biological quality	cellular response to stimulus	signal transduction	vascular process in circulatory system	response to stimulus	transmembrane receptor protein tyrosine kinase signaling pathway	system process	circulatory system process	regulation of fibroblast growth factor receptor signaling pathway	positive regulation of cell communication	regulation of signaling	Molecular Function:
0.618848	0.019411	2.01453	0.2361	2.63	Up	0.00415056	0.403789	AK085631	AK085631	AK085631	Mm.417623	-	-	9
0.817364	0.176133	2.20064	0.268288	2.61	Up	0.012545	0.502913	XM_888068	XM_888068	Olfr1293	-	623583	-	-
0.628947	0.09297	1.99583	0.212244	2.58	Up	0.0041314	0.403789	NM_134225	NM_134225	V1ri9	Mm.432535	171259	V1ri9	13	Biological Process:	signal transduction	response to pheromone	response to chemical stimulus	regulation of biological process	regulation of cellular process	cellular process	cellular response to stimulus	response to stimulus	signaling	biological regulation	response to organic substance	Molecular Function:	receptor activity	pheromone binding	pheromone receptor activity	odorant binding	transmembrane receptor activity	molecular transducer activity	G-protein coupled receptor activity	binding	signal transducer activity	Cellular Component:	integral to plasma membrane	plasma membrane part	all	cell part	membrane part	cell periphery	intrinsic to membrane	integral to membrane	plasma membrane	intrinsic to plasma membrane	cellular_component	cell
1.16378	0.177305	2.52266	0.105834	2.56	Up	0.00276028	0.353835	AK005727	AK005727	1700007J24Rik	Mm.444287	75492	-	2	Biological Process:	biological_process	all	Molecular Function:	molecular_function	all	Cellular Component:	cellular_component	all
3.69821	0.253844	5.05266	0.189852	2.56	Up	0.0129205	0.504348	NM_008930	NM_008930	Prl7a1	Mm.196424	19113	Prl7a1	13	Biological Process:	biological_process	all	Molecular Function:	molecular_function	hormone activity	protein binding	binding	all	receptor binding	Cellular Component:	cellular_component	extracellular region	all
0.877556	0.128031	2.2221	0.05328	2.54	Up	0.000633362	0.249766	AK037524	AK037524	Mctp2	Mm.217412	244049	Mctp2	7	Biological Process:	biological_process	all	Molecular Function:	calcium ion binding	cation binding	ion binding	binding	metal ion binding	Cellular Component:	membrane fraction	membrane	integral to membrane	all	cell part	cell fraction	insoluble fraction	membrane part	intrinsic to membrane	cellular_component	cell
0.939986	0.021838	2.28334	0.078497	2.54	Up	7.92e-05	0.146225	AK040515	AK040515	AK040515	Mm.384538	-	-	6
6.93404	0.089224	8.276	0.47218	2.53	Up	0.0491795	0.681561	NM_008270	NM_008270	Hoxb9	Mm.258271	15417	Hoxb9	11	Biological Process:	transcription, DNA-dependent	regulation of transcription, DNA-dependent	multicellular organismal development	anterior/posterior pattern formation	mammary gland development	positive regulation of transcription, DNA-dependent	positive regulation of transcription from RNA polymerase II promoter	embryonic skeletal system development	canonical Wnt receptor signaling pathway	cell chemotaxis	taxis	positive regulation of cellular process	multicellular organismal process	cellular process	anatomical structure development	chordate embryonic development	positive regulation of nucleobase, nucleoside, nucleotide and nucleic acid metabolic process	signaling	Wnt receptor signaling pathway	positive regulation of biosynthetic process	regulation of nucleobase, nucleoside, nucleotide and nucleic acid metabolic process	biological regulation	cell surface receptor linked signaling pathway	cell migration	transcription from RNA polymerase II promoter	response to stimulus	embryo development ending in birth or egg hatching	cellular biosynthetic process	cellular response to chemical stimulus	biosynthetic process	locomotion	regulation of biosynthetic process	regulation of cellular macromolecule biosynthetic process	skeletal system development
1.35161	0.0876	2.681	0.461714	2.51	Up	0.047403	0.67603	AK028476	AK028476	A330078L11Rik	-	320008	-	-	Biological Process:	biological_process	all	Molecular Function:	molecular_function	all	Cellular Component:	cellular_component	all
1.02643	0.046217	2.34559	0.334837	2.5	Up	0.0175012	0.546236	NM_025655	NM_025655	Tmigd1	Mm.25138	66601	Tmigd1	11	Biological Process:	biological_process	all	Molecular Function:	molecular_function	all	Cellular Component:	cellular_component	membrane	integral to membrane	intrinsic to membrane	cell	cell part	all	membrane part
0.733813	0.019147	2.03911	0.12234	2.47	Up	0.000458124	0.221407	NM_010378	NM_010378	H2-Aa	Mm.235338	14960	H2-Aa	17	Biological Process:	antigen processing and presentation of peptide or polysaccharide antigen via MHC class II	immune response	antigen processing and presentation	antigen processing and presentation of exogenous peptide antigen via MHC class II	positive regulation of T cell differentiation	antigen processing and presentation of peptide antigen	positive regulation of cell activation	cell differentiation	positive regulation of cellular process	hemopoietic or lymphoid organ development	lymphocyte activation	regulation of cell differentiation	positive regulation of biological process	developmental process	antigen processing and presentation of peptide antigen via MHC class II	multicellular organismal process	cellular process	anatomical structure development	regulation of immune system process	positive regulation of lymphocyte activation	regulation of lymphocyte activation	biological regulation	immune system development	leukocyte activation	regulation of T cell differentiation	regulation of biological process	regulation of cellular process	system development	regulation of multicellular organismal process	antigen processing and presentation of exogenous antigen	regulation of multicellular organismal development	lymphocyte differentiation	response to stimulus	leukocyte differentiation
2.20474	0.201374	3.5071	0.346922	2.47	Up	0.0314734	0.619845	AK043143	AK043143	A730059M13Rik	Mm.165401	67785	Zmym4	4	Biological Process:	biological_process	all	Molecular Function:	molecular_function	zinc ion binding	metal ion binding	cation binding	ion binding	binding	transition metal ion binding	all	Cellular Component:	cellular_component	all
0.661805	0.141336	1.96395	0.18786	2.47	Up	0.00519418	0.421825	AK030411	AK030411	Fastkd1	Mm.289566	320720	Fastkd1	2	Biological Process:	apoptosis	phosphorylation	cellular respiration	oxidation-reduction process	phosphate metabolic process	cellular metabolic process	programmed cell death	phosphorus metabolic process	cellular process	generation of precursor metabolites and energy	cell death	energy derivation by oxidation of organic compounds	metabolic process	death	Molecular Function:	molecular_function	protein kinase activity	ATP binding	purine ribonucleoside triphosphate binding	purine nucleotide binding	binding	transferase activity	nucleotide binding	phosphotransferase activity, alcohol group as acceptor	catalytic activity	transferase activity, transferring phosphorus-containing groups	all	adenyl ribonucleotide binding	ribonucleotide binding	adenyl nucleotide binding	purine ribonucleotide binding	kinase activity	Cellular Component:	mitochondrion
1.06457	0.18159	2.36405	0.040058	2.46	Up	0.00220611	0.338103	AK045190	AK045190	Serbp1	-	66870	-	-	Biological Process:	regulation of anti-apoptosis	regulation of cellular process	regulation of cell death	regulation of biological process	negative regulation of programmed cell death	apoptosis	programmed cell death	regulation of apoptosis	cellular process	negative regulation of cellular process	negative regulation of apoptosis	cell death	regulation of programmed cell death	negative regulation of biological process	biological regulation	negative regulation of cell death	death	anti-apoptosis	Molecular Function:	RNA binding	mRNA 3'-UTR binding	mRNA binding	binding	nucleic acid binding	Cellular Component:	nucleus	cytoplasm	plasma membrane	intracellular membrane-bounded organelle	intracellular organelle	intracellular part	intracellular	membrane-bounded organelle	organelle
0.744145	0.133625	2.0401	0.075047	2.46	Up	0.0010716	0.282835	AK090196	AK090196	Pou3f4	Mm.405149	18994	-	X	Biological Process:	transcription, DNA-dependent	regulation of transcription, DNA-dependent	transcription from RNA polymerase II promoter	sensory perception of sound	forebrain neuron differentiation	inner ear development	cell differentiation	nitrogen compound metabolic process	developmental process	regulation of macromolecule metabolic process	multicellular organismal process	cellular process	anatomical structure development	nucleic acid metabolic process	cellular macromolecule biosynthetic process	neuron differentiation	forebrain development	neurogenesis	central nervous system neuron differentiation	macromolecule metabolic process	sensory perception	regulation of nucleobase, nucleoside, nucleotide and nucleic acid metabolic process	gene expression	neurological system process	biological regulation	nucleobase, nucleoside, nucleotide and nucleic acid metabolic process	regulation of cellular process	regulation of biological process	system development	regulation of nitrogen compound metabolic process	cellular macromolecule metabolic process	regulation of cellular metabolic process	sensory perception of mechanical stimulus	cellular biosynthetic process
5.94255	0.244814	7.23649	0.232206	2.45	Up	0.018542	0.547953	NM_008213	NM_008213	Hand1	Mm.4746	15110	Hand1	11	Biological Process:	negative regulation of transcription from RNA polymerase II promoter	angiogenesis	in utero embryonic development	mesoderm formation	cell fate determination	heart looping	heart morphogenesis	cardiac left ventricle formation	cardiac right ventricle formation	transcription, DNA-dependent	regulation of transcription, DNA-dependent	transcription from RNA polymerase II promoter	multicellular organismal development	heart development	positive regulation of gene-specific transcription from RNA polymerase II promoter	negative regulation of gene-specific transcription from RNA polymerase II promoter	cell differentiation	embryonic heart tube development	positive regulation of transcription, DNA-dependent	positive regulation of transcription from RNA polymerase II promoter	ventricular cardiac muscle tissue morphogenesis	cardiac septum morphogenesis	trophoblast giant cell differentiation	negative regulation of gene expression	positive regulation of cellular process	negative regulation of cellular metabolic process	negative regulation of transcription, DNA-dependent	formation of primary germ layer	chordate embryonic development	vasculature development	negative regulation of biosynthetic process	regulation of nucleobase, nucleoside, nucleotide and nucleic acid metabolic process	blood vessel development	biological regulation
0.787293	0.01487	2.08114	0.260583	2.45	Up	0.00772186	0.452366	NM_198662	NM_198662	9430007A20Rik	Mm.184290	381572	9430007A20Rik	4	Biological Process:	biological_process	metabolic process	all	Molecular Function:	molecular_function	hydrolase activity	catalytic activity	all	Cellular Component:	cellular_component	membrane	integral to membrane	intrinsic to membrane	cell	cell part	all	membrane part
1.23696	0.32831	2.50701	0.277284	2.41	Up	0.0417445	0.657852	NM_177343	NM_177343	Camk1d	Mm.191949	227541	Camk1d	2	Biological Process:	protein phosphorylation	regulation of apoptosis	cellular metabolic process	apoptosis	phosphorylation	cellular process	protein modification process	cell death	regulation of programmed cell death	macromolecule metabolic process	primary metabolic process	biological regulation	metabolic process	death	phosphate metabolic process	regulation of biological process	regulation of cell death	regulation of cellular process	protein metabolic process	cellular macromolecule metabolic process	programmed cell death	phosphorus metabolic process	cellular protein metabolic process	macromolecule modification	Molecular Function:	nucleotide binding	catalytic activity	protein kinase activity	protein serine/threonine kinase activity	calmodulin-dependent protein kinase activity	calmodulin binding	ATP binding	kinase activity	transferase activity
1.43216	0.254972	2.69467	0.221681	2.4	Up	0.0201785	0.561883	AK051065	AK051065	AK051065	-	-	-	-
1.2357	0.325762	2.49357	0.247895	2.39	Up	0.0371917	0.643958	XM_128729	XM_128729	4930583I09Rik	Mm.109380	78057	4930583I09Rik	17	Biological Process:	biological_process	all	Molecular Function:	molecular_function	all	Cellular Component:	cellular_component	all
1.55493	0.226175	2.80055	0.225615	2.37	Up	0.017555	0.546236	NAP020355-001	NAP020355-001	NAP020355-001	-	-	-	-
3.1522	0.242864	4.39774	0.015598	2.37	Up	0.00689581	0.440999	NM_009380	NM_009380	Thrb	Mm.477815	21834	Thrb	14	Biological Process:	negative regulation of transcription from RNA polymerase II promoter	transcription, DNA-dependent	regulation of transcription, DNA-dependent	regulation of transcription from RNA polymerase II promoter	signal transduction	sensory perception of sound	negative regulation of female receptivity	regulation of heart contraction	female courtship behavior	positive regulation of cell proliferation	organ morphogenesis	regulation of lipid metabolic process	positive regulation of chondrocyte differentiation	steroid hormone mediated signaling pathway	positive regulation of ossification	negative regulation of transcription, DNA-dependent	positive regulation of transcription from RNA polymerase II promoter	regulation of cholesterol metabolic process	regulation of triglyceride metabolic process	cell differentiation	negative regulation of gene expression	positive regulation of cellular process	negative regulation of cellular metabolic process	regulation of female receptivity	behavioral interaction between organisms	negative regulation of biosynthetic process	regulation of nucleobase, nucleoside, nucleotide and nucleic acid metabolic process	biological regulation	regulation of multicellular organismal process	lipid metabolic process	regulation of biological quality	transcription from RNA polymerase II promoter	response to stimulus	cellular biosynthetic process
1.45811	0.28231	2.70246	0.207279	2.37	Up	0.0237363	0.585547	NM_147048	NM_147048	Olfr652	Mm.377808	259050	Olfr652	7	Biological Process:	signal transduction	G-protein coupled receptor protein signaling pathway	sensory perception of smell	sensory perception of chemical stimulus	cell surface receptor linked signaling pathway	regulation of biological process	regulation of cellular process	multicellular organismal process	cellular process	cellular response to stimulus	response to stimulus	system process	signaling	sensory perception	neurological system process	biological regulation	Molecular Function:	signal transducer activity	receptor activity	G-protein coupled receptor activity	olfactory receptor activity	transmembrane receptor activity	molecular transducer activity	Cellular Component:	integral to membrane	intrinsic to membrane	membrane	cell	all	cellular_component	cell part	membrane part
6.15957	0.268935	7.40342	0.321009	2.37	Up	0.0411355	0.657004	NM_011118	NM_011118	Prl2c3	Mm.457984	18812	Prl2c3	13	Biological Process:	positive regulation of cell proliferation	cell proliferation	positive regulation of cellular process	regulation of biological process	regulation of cellular process	positive regulation of biological process	biological regulation	regulation of cell proliferation	cellular process	Molecular Function:	hormone activity	growth factor activity	protein binding	binding	receptor binding	Cellular Component:	extracellular space	extracellular region	extracellular region part	all	cellular_component
0.826807	0.157668	2.06725	0.178015	2.36	Up	0.0064436	0.440886	AK086152	AK086152	AK086152	Mm.406672	-	-	10
1.02835	0.106775	2.26474	0.266399	2.36	Up	0.0125661	0.502913	NM_053212	NM_053212	Tas2r116	Mm.261566	112408	Tas2r116	6	Biological Process:	signal transduction	G-protein coupled receptor protein signaling pathway	response to stimulus	sensory perception of taste	sensory perception of chemical stimulus	cell surface receptor linked signaling pathway	regulation of biological process	regulation of cellular process	multicellular organismal process	cellular process	cellular response to stimulus	system process	signaling	sensory perception	neurological system process	biological regulation	Molecular Function:	signal transducer activity	receptor activity	G-protein coupled receptor activity	transmembrane receptor activity	molecular transducer activity	Cellular Component:	membrane	integral to membrane	intrinsic to membrane	cell	all	cellular_component	cell part	membrane part
8.41124	0.072994	9.63461	0.095951	2.33	Up	0.000531042	0.234131	AK136383	AK136383	Gja3	Mm.393732	14611	-	14	Biological Process:	transport	cell communication	response to pH	response to hydrogen peroxide	transmembrane transport	response to oxidative stress	response to reactive oxygen species	response to chemical stimulus	establishment of localization	response to stress	cellular process	response to stimulus	response to inorganic substance	localization	response to abiotic stimulus	Molecular Function:	gap junction channel activity	identical protein binding	protein binding	wide pore channel activity	transmembrane transporter activity	binding	transporter activity	passive transmembrane transporter activity	channel activity	Cellular Component:	plasma membrane	gap junction	connexon complex	membrane	integral to membrane	cell junction	membrane raft	plasma membrane part
1.2463	0.085297	2.4688	0.203991	2.33	Up	0.00522775	0.422883	NM_001113384	NM_001113384	Gnao1	Mm.251445	14681	Gnao1	8	Biological Process:	signal transduction	G-protein coupled receptor protein signaling pathway	G-protein signaling, coupled to cAMP nucleotide second messenger	dopamine receptor signaling pathway	aging	locomotory behavior	regulation of heart contraction	cellular process	response to organic nitrogen	positive regulation of GTPase activity	negative regulation of calcium ion transport	regulation of hydrolase activity	ribonucleotide metabolic process	regulation of localization	purine nucleotide catabolic process	multicellular organismal process	response to endogenous stimulus	signaling	negative regulation of biological process	ribonucleoside triphosphate metabolic process	regulation of nucleobase, nucleoside, nucleotide and nucleic acid metabolic process	cAMP-mediated signaling	biological regulation	intracellular signal transduction	regulation of metal ion transport	cell surface receptor linked signaling pathway	positive regulation of catalytic activity	regulation of multicellular organismal process	GTP catabolic process	response to stimulus	nucleoside phosphate metabolic process	system process	nucleobase, nucleoside and nucleotide catabolic process	purine nucleoside triphosphate catabolic process
9.22324	0.077554	10.4268	0.092857	2.3	Up	0.000573494	0.23613	NM_011912	NM_011912	Vax2	Mm.307165	24113	Vax2	6	Biological Process:	negative regulation of transcription from RNA polymerase II promoter	transcription, DNA-dependent	regulation of transcription, DNA-dependent	multicellular organismal development	axonogenesis	dorsal/ventral axis specification	camera-type eye development	embryonic eye morphogenesis	retina development in camera-type eye	cell differentiation	neuron projection development	negative regulation of gene expression	neuron development	negative regulation of cellular metabolic process	eye morphogenesis	negative regulation of transcription, DNA-dependent	multicellular organismal process	cellular process	anatomical structure development	negative regulation of biological process	negative regulation of biosynthetic process	negative regulation of macromolecule metabolic process	regulation of nucleobase, nucleoside, nucleotide and nucleic acid metabolic process	biological regulation	cellular component organization or biogenesis	embryonic morphogenesis	eye development	cell projection morphogenesis	transcription from RNA polymerase II promoter	embryonic organ development	cellular biosynthetic process	cell morphogenesis involved in neuron differentiation	biosynthetic process	regulation of biosynthetic process
1.08132	0.34248	2.27758	0.258251	2.29	Up	0.0493672	0.68224	E00951	E00951	E00951	-	-	-	-
0.800343	0.358514	1.98176	0.147086	2.27	Up	0.0380758	0.647813	AK017066	AK017066	4933435E02Rik	Mm.79184	71291	-	18	Biological Process:	biological_process	all	Molecular Function:	molecular_function	all	Cellular Component:	cellular_component	all
1.00563	0.048312	2.18507	0.047298	2.26	Up	6.34e-05	0.145009	AK028893	AK028893	Cdc26	Mm.109930	66440	Cdc26	4	Biological Process:	anaphase-promoting complex-dependent proteasomal ubiquitin-dependent protein catabolic process	negative regulation of ubiquitin-protein ligase activity involved in mitotic cell cycle	positive regulation of ubiquitin-protein ligase activity involved in mitotic cell cycle	protein K11-linked ubiquitination	positive regulation of cellular process	negative regulation of cellular metabolic process	mitotic cell cycle	positive regulation of cellular protein metabolic process	modification-dependent macromolecule catabolic process	cellular process	positive regulation of protein ubiquitination	negative regulation of biological process	negative regulation of macromolecule metabolic process	biological regulation	proteasomal ubiquitin-dependent protein catabolic process	positive regulation of catalytic activity	negative regulation of protein modification process	protein catabolic process	positive regulation of protein metabolic process	macromolecule catabolic process	positive regulation of ligase activity	regulation of metabolic process	regulation of protein modification process	regulation of molecular function	cellular protein catabolic process	protein metabolic process	regulation of cellular protein metabolic process	negative regulation of ubiquitin-protein ligase activity	positive regulation of cellular metabolic process	regulation of protein metabolic process	cellular protein metabolic process	regulation of ubiquitin-protein ligase activity	macromolecule modification	positive regulation of biological process
0.647454	0.089641	1.82659	0.160554	2.26	Up	0.00303906	0.360606	XM_001475051	XM_001475051	4933425H06Rik	-	-	-	-
3.37137	0.118915	4.54243	0.247791	2.25	Up	0.0130456	0.504348	NM_207134	NM_207134	Olfr1061	Mm.377793	259022	Olfr1061	2	Biological Process:	signal transduction	G-protein coupled receptor protein signaling pathway	sensory perception of smell	sensory perception of chemical stimulus	cell surface receptor linked signaling pathway	regulation of biological process	regulation of cellular process	multicellular organismal process	cellular process	cellular response to stimulus	response to stimulus	system process	signaling	sensory perception	neurological system process	biological regulation	Molecular Function:	signal transducer activity	receptor activity	G-protein coupled receptor activity	olfactory receptor activity	transmembrane receptor activity	molecular transducer activity	Cellular Component:	integral to membrane	intrinsic to membrane	membrane	cell	all	cellular_component	cell part	membrane part
1.31628	0.078212	2.48653	0.182199	2.25	Up	0.00412348	0.403789	NAP029526-1	NAP029526-1	NAP029526-1	-	-	-	-
0.683751	0.013986	1.84937	0.23469	2.24	Up	0.00771794	0.452366	NM_146714	NM_146714	Olfr415	Mm.377646	258709	Olfr415	1	Biological Process:	signal transduction	G-protein coupled receptor protein signaling pathway	sensory perception of smell	sensory perception of chemical stimulus	cell surface receptor linked signaling pathway	regulation of biological process	regulation of cellular process	multicellular organismal process	cellular process	cellular response to stimulus	response to stimulus	system process	signaling	sensory perception	neurological system process	biological regulation	Molecular Function:	signal transducer activity	receptor activity	G-protein coupled receptor activity	olfactory receptor activity	transmembrane receptor activity	molecular transducer activity	Cellular Component:	integral to membrane	intrinsic to membrane	membrane	cell	all	cellular_component	cell part	membrane part
3.01966	0.080891	4.16553	0.03344	2.21	Up	0.000196579	0.165422	A_51_P338963	A_51_P338963	A_51_P338963	-	-	-	-
0.880319	0.150423	2.01818	0.317022	2.2	Up	0.0315934	0.620327	NM_001037749	NM_001037749	Slc22a14	Mm.335525	382113	Slc22a14	9	Biological Process:	biological_process	all	Molecular Function:	molecular_function	all	Cellular Component:	cellular_component	integral to membrane	intrinsic to membrane	membrane	cell	cell part	all	membrane part
1.01774	0.15759	2.148	0.316232	2.19	Up	0.0329338	0.628367	AK032544	AK032544	AK032544	-	-	-	-
0.968619	0.044471	2.09254	0.367675	2.18	Up	0.038602	0.64805	AK035407	AK035407	AK035407	Mm.402974	-	-	18
2.0114	0.312391	3.13208	0.10386	2.17	Up	0.0271716	0.600518	AK036235	AK036235	AK036235	Mm.442128	-	-	6
3.08391	0.048111	4.20047	0.080976	2.17	Up	0.000289941	0.202258	AK038710	AK038710	AK038710	Mm.384483	320661	D5Ertd579e	5	Biological Process:	biological_process	all	Molecular Function:	nucleotide binding	molecular_function	ATP binding	purine ribonucleoside triphosphate binding	purine nucleotide binding	binding	all	adenyl ribonucleotide binding	ribonucleotide binding	adenyl nucleotide binding	purine ribonucleotide binding	Cellular Component:	cellular_component	all
0.946697	0.174794	2.0518	0.282427	2.15	Up	0.0291815	0.60673	AK041181	AK041181	AK041181	-	-	-	-
0.640415	0.020586	1.74059	0.2094	2.14	Up	0.00638924	0.440886	AK090281	AK090281	Elavl3	Mm.390167	15571	Elavl3	9	Biological Process:	multicellular organismal development	nervous system development	cell differentiation	anatomical structure development	system development	developmental process	cellular developmental process	cellular process	multicellular organismal process	Molecular Function:	nucleotide binding	nucleic acid binding	RNA binding	AU-rich element binding	binding
1.1985	0.128952	2.29567	0.220247	2.14	Up	0.0126566	0.503312	AK051931	AK051931	AK051931	-	-	-	-
0.98333	0.218223	2.07549	0.30146	2.13	Up	0.0426138	0.661501	NM_010974	NM_010974	Olfr242	Mm.246532	258826	Olfr27	9	Biological Process:	G-protein coupled receptor protein signaling pathway	sensory perception of smell	sensory perception of chemical stimulus	cell surface receptor linked signaling pathway	regulation of biological process	regulation of cellular process	multicellular organismal process	cellular process	signal transduction	cellular response to stimulus	response to stimulus	system process	signaling	sensory perception	neurological system process	biological regulation	Molecular Function:	olfactory receptor activity	transmembrane receptor activity	molecular transducer activity	G-protein coupled receptor activity	receptor activity	signal transducer activity	Cellular Component:	integral to membrane	intrinsic to membrane	membrane	cell	all	cellular_component	cell part	membrane part
0.786409	0.031353	1.86832	0.302571	2.12	Up	0.0236565	0.585356	AK038432	AK038432	AK038432	-	-	-	-
1.2034	0.12459	2.27661	0.21236	2.1	Up	0.0120721	0.497055	AK076568	AK076568	AK076568	Mm.212708	-	-	10
1.03668	0.178049	2.10025	0.132614	2.09	Up	0.00870709	0.464398	AK041923	AK041923	AK041923	-	-	-	-
7.78878	0.309508	8.85153	0.121821	2.09	Up	0.0330552	0.629226	NM_021386	NM_021386	Cldn10a	Mm.390755	58187	Cldn10	14	Molecular Function:	structural molecule activity	Cellular Component:	plasma membrane	tight junction	membrane	integral to membrane	cell junction	plasma membrane part	all	cell part	apical junction complex	membrane part	occluding junction	intrinsic to membrane	cell periphery	cell-cell junction	cellular_component	cell	apicolateral plasma membrane
1.67579	0.328318	2.73435	0.083972	2.08	Up	0.0354027	0.637796	AK041466	AK041466	AK041466	Mm.21686	97884	B3galnt2	13	Biological Process:	protein glycosylation	UDP-N-acetylgalactosamine metabolic process	nitrogen compound metabolic process	cellular metabolic process	cellular process	glycoprotein metabolic process	cellular macromolecule biosynthetic process	protein modification process	macromolecule metabolic process	primary metabolic process	nucleobase, nucleoside, nucleotide and nucleic acid metabolic process	macromolecule glycosylation	metabolic process	monosaccharide metabolic process	small molecule metabolic process	protein metabolic process	cellular macromolecule metabolic process	glycoprotein biosynthetic process	carbohydrate metabolic process	nucleotide-sugar metabolic process	cellular biosynthetic process	cellular carbohydrate metabolic process	cellular protein metabolic process	biosynthetic process	alcohol metabolic process	cellular nitrogen compound metabolic process	macromolecule modification	amino sugar metabolic process	macromolecule biosynthetic process	glycosylation	Molecular Function:	acetylgalactosaminyltransferase activity	galactosyltransferase activity	transferase activity
5.24754	0.282067	6.30532	0.195461	2.08	Up	0.0368467	0.643029	NM_181852	NM_181852	Prl2c5	Mm.392548	107849	Prl2c5	13	Biological Process:	biological_process	all	Molecular Function:	molecular_function	hormone activity	protein binding	binding	all	receptor binding	Cellular Component:	extracellular space	extracellular region	extracellular region part	all	cellular_component
4.1008	0.221918	5.15688	0.189651	2.08	Up	0.0224022	0.571139	XM_620381	XM_620381	B230216G23Rik	Mm.39649	319552	B230216G23Rik	6	Biological Process:	biological_process	all	Molecular Function:	molecular_function	all	Cellular Component:	nucleus	intracellular membrane-bounded organelle	intracellular organelle	intracellular part	intracellular	membrane-bounded organelle	organelle	cell part	all	cell	cellular_component
0.780202	0.232787	1.83554	0.085532	2.08	Up	0.0131023	0.504348	NM_001011863	NM_001011863	Olfr406	Mm.377372	258181	Olfr406	11
1.85558	0.275259	2.90986	0.238432	2.08	Up	0.044338	0.666368	XM_893191	XM_893191	1190003K10Rik	Mm.390594	68880	1190003K10Rik	13	Biological Process:	biological_process	all	Molecular Function:	molecular_function	all	Cellular Component:	cellular_component	all
3.68756	0.104287	4.74058	0.151842	2.07	Up	0.00463265	0.411976	NM_011246	NM_011246	Rasgrp1	Mm.42150	19419	Rasgrp1	2	Biological Process:	small GTPase mediated signal transduction	cell differentiation	intracellular signal transduction	regulation of catalytic activity	regulation of small GTPase mediated signal transduction	regulation of signal transduction	developmental process	cellular process	regulation of response to stimulus	regulation of metabolic process	signaling	metabolic process	biological regulation	regulation of molecular function	regulation of cellular process	regulation of biological process	cellular developmental process	response to stimulus	cellular response to stimulus	signal transduction	regulation of signaling	Molecular Function:	guanyl-nucleotide exchange factor activity	calcium ion binding	metal ion binding	enzyme regulator activity	nucleoside-triphosphatase regulator activity	cation binding	ion binding	binding	GTPase regulator activity	Cellular Component:	intracellular	cytoplasm
1.08847	0.079871	2.14049	0.252924	2.07	Up	0.0165895	0.54125	AK081832	AK081832	AK081832	-	-	-	-
1.75117	0.229409	2.78914	0.067392	2.05	Up	0.0122421	0.499615	X78990	X78990	X78990	-	-	-	-
2.02005	0.218175	3.05709	0.085837	2.05	Up	0.0114823	0.489921	AK002747	AK002747	Galnt14	Mm.271953	71685	Galnt14	17	Biological Process:	biological_process	metabolic process	all	Molecular Function:	molecular_function	polypeptide N-acetylgalactosaminyltransferase activity	sugar binding	transferase activity	transferase activity, transferring glycosyl groups	carbohydrate binding	transferase activity, transferring hexosyl groups	UDP-glycosyltransferase activity	binding	catalytic activity	all	acetylgalactosaminyltransferase activity	Cellular Component:	cellular_component	Golgi apparatus	membrane	integral to membrane	intracellular membrane-bounded organelle	intracellular organelle	intracellular part	intracellular	membrane-bounded organelle	organelle	cell part	all	membrane part	cytoplasm	intrinsic to membrane	cytoplasmic part	cell
1.36269	0.238578	2.39343	0.081745	2.04	Up	0.0150106	0.521171	NM_027907	NM_027907	Agxt2l1	Mm.29125	71760	Agxt2l1	3	Biological Process:	biological_process	metabolic process	all	Molecular Function:	molecular_function	catalytic activity	transaminase activity	transferase activity	pyridoxal phosphate binding	vitamin B6 binding	transferase activity, transferring nitrogenous groups	binding	vitamin binding	all	cofactor binding	Cellular Component:	cellular_component	mitochondrion	intracellular membrane-bounded organelle	intracellular organelle	intracellular part	intracellular	membrane-bounded organelle	organelle	cell part	all	cytoplasm	cytoplasmic part	cell
2.5991	0.318956	3.61207	0.050775	2.02	Up	0.0349692	0.63709	XM_127749	XM_127749	4930564B18Rik	Mm.159483	75272	4930564B18Rik	14	Biological Process:	biological_process	all	Molecular Function:	molecular_function	all	Cellular Component:	cellular_component	all
0.480789	0.00612	1.49306	0.241618	2.02	Up	0.0138265	0.507661	NM_025763	NM_025763	4933436I01Rik	Mm.79193	66780	4933436I01Rik	X	Biological Process:	biological_process	all	Molecular Function:	molecular_function	all	Cellular Component:	cellular_component	all
1.0275	0.040455	2.03762	0.161759	2.01	Up	0.00374799	0.400163	NM_023304	NM_023304	Fgf22	Mm.154211	67112	Fgf22	10	Biological Process:	fibroblast growth factor receptor signaling pathway	cell surface receptor linked signaling pathway	regulation of biological process	regulation of cellular process	enzyme linked receptor protein signaling pathway	cellular process	response to stimulus	signal transduction	cellular response to stimulus	transmembrane receptor protein tyrosine kinase signaling pathway	signaling	biological regulation	Molecular Function:	protein binding	growth factor activity	binding	receptor binding	Cellular Component:	extracellular region	nucleolus	Golgi apparatus	cell surface	nuclear lumen	organelle lumen	intracellular organelle	intracellular part	membrane-bounded organelle	non-membrane-bounded organelle	all	cytoplasmic part	nucleus	nuclear part	cell	intracellular organelle lumen
0.615103	0.013864	1.62001	0.237752	2.01	Up	0.0134825	0.506181	AK076609	AK076609	4921533I20Rik	Mm.250005	-	-	18
2.68271	0.183214	3.6816	0.020804	2	Up	0.00562735	0.431899	NM_182808	NM_182808	Fam19a1	Mm.333278	320265	Fam19a1	6	Biological Process:	biological_process	all	Molecular Function:	molecular_function	all	Cellular Component:	extracellular region	endoplasmic reticulum	intracellular membrane-bounded organelle	intracellular organelle	intracellular part	intracellular	membrane-bounded organelle	organelle	cell part	all	cytoplasm	cytoplasmic part	cell	cellular_component
2.4553	0.301833	3.45042	0.189697	1.99	Up	0.0492412	0.681732	AK053933	AK053933	D230044P21Rik	-	319396	-	-	Biological Process:	biological_process	all	Molecular Function:	molecular_function	all	Cellular Component:	cellular_component	all
0.492353	0.007135	1.47703	0.050837	1.98	Up	4.35e-05	0.119496	NM_177865	NM_177865	Skint2	Mm.259806	329919	Skint2	4	Cellular Component:	membrane	integral to membrane	intrinsic to membrane	cell	all	cellular_component	cell part	membrane part
0.852472	0.221282	1.8319	0.14519	1.97	Up	0.0208235	0.564812	CD539668	CD539668	CD539668	Mm.391044	-	-	17
0.590781	0.005839	1.55521	0.193431	1.95	Up	0.00757788	0.452366	AK080770	AK080770	AK080770	-	-	-	-
1.1468	0.177178	2.10481	0.181931	1.94	Up	0.0195635	0.554582	AK090287	AK090287	AK090287	-	-	-	-
1.49382	0.244845	2.45133	0.203168	1.94	Up	0.0395696	0.650073	NM_008435	NM_008435	Kcns1	Mm.6217	16538	Kcns1	2	Biological Process:	transport	ion transport	potassium ion transport	ion transmembrane transport	regulation of ion transmembrane transport	transmembrane transport	potassium ion transmembrane transport	cation transport	regulation of localization	regulation of transport	regulation of ion transport	cellular process	cellular potassium ion transport	regulation of transmembrane transport	biological regulation	regulation of cellular process	regulation of biological process	establishment of localization	monovalent inorganic cation transport	localization	metal ion transport	Molecular Function:	ion channel activity	voltage-gated ion channel activity	voltage-gated potassium channel activity	delayed rectifier potassium channel activity	potassium channel activity	potassium channel regulator activity	cation transmembrane transporter activity	gated channel activity	substrate-specific transmembrane transporter activity	substrate-specific transporter activity	transporter activity	voltage-gated cation channel activity
6.87591	0.148296	7.82717	0.237915	1.93	Up	0.0274506	0.602158	NM_172994	NM_172994	Ppp2r2c	Mm.41694	269643	Ppp2r2c	5	Biological Process:	signal transduction	regulation of catalytic activity	regulation of molecular function	regulation of biological process	regulation of cellular process	cellular process	regulation of metabolic process	cellular response to stimulus	response to stimulus	signaling	biological regulation	metabolic process	Molecular Function:	protein phosphatase type 2A regulator activity	enzyme regulator activity	protein phosphatase regulator activity	phosphatase regulator activity	Cellular Component:	protein phosphatase type 2A complex	intracellular part	intracellular	protein serine/threonine phosphatase complex	cell	cell part	all	cellular_component	macromolecular complex	protein complex
2.61116	0.184694	3.55429	0.131485	1.92	Up	0.0141459	0.511791	NM_031193	NM_031193	Ren2	Mm.220955	19701	Ren1	1	Biological Process:	kidney development	angiotensin maturation	regulation of blood volume by renin-angiotensin	renin-angiotensin regulation of aldosterone production	proteolysis	response to stress	establishment of blood-nerve barrier	metabolic process	regulation of blood pressure	hormone-mediated signaling pathway	response to organic substance	response to drug	drinking behavior	regulation of MAPKKK cascade	cell maturation	response to cAMP	response to cGMP	cell differentiation	endothelium development	regulation of systemic arterial blood pressure	endocrine process	cellular process	multicellular organismal process	response to endogenous stimulus	hormone metabolic process	anatomical structure development	signaling	biological regulation	intracellular signal transduction	peripheral nervous system development	regulation of hormone levels	regulation of biological quality	response to stimulus	system process
2.66031	0.05551	3.60196	0.297757	1.92	Up	0.0359102	0.638966	AK034786	AK034786	AK034786	-	-	-	-
0.443284	0.003775	1.38465	0.307919	1.92	Up	0.0377709	0.647232	A_51_P409327	A_51_P409327	A_51_P409327	-	-	-	-
6.79426	0.146702	7.73466	0.216916	1.92	Up	0.0229385	0.575883	AK032690	AK032690	Fam92a	Mm.25340	68099	Fam92a	4	Biological Process:	biological_process	all	Molecular Function:	protein binding	binding	Cellular Component:	cellular_component	all
1.67339	0.039547	2.59868	0.142543	1.9	Up	0.00333145	0.374779	NM_026961	NM_026961	2200002J24Rik	Mm.307035	69147	2200002J24Rik	7	Biological Process:	biological_process	all	Molecular Function:	molecular_function	all	Cellular Component:	cellular_component	all
2.23171	0.20089	3.14393	0.20179	1.88	Up	0.032785	0.627373	AK044177	AK044177	AK044177	-	-	-	-
3.62213	0.20567	4.53193	0.111039	1.88	Up	0.0176529	0.546236	NM_207567	NM_207567	Olfr1198	Mm.377944	404330	Olfr1198	2	Biological Process:	signal transduction	G-protein coupled receptor protein signaling pathway	sensory perception of smell	sensory perception of chemical stimulus	cell surface receptor linked signaling pathway	regulation of biological process	regulation of cellular process	multicellular organismal process	cellular process	cellular response to stimulus	response to stimulus	system process	signaling	sensory perception	neurological system process	biological regulation	Molecular Function:	signal transducer activity	receptor activity	G-protein coupled receptor activity	olfactory receptor activity	transmembrane receptor activity	molecular transducer activity	Cellular Component:	integral to membrane	intrinsic to membrane	membrane	cell	all	cellular_component	cell part	membrane part
1.78466	0.121902	2.69176	0.229497	1.88	Up	0.0251077	0.593877	ENSMUST00000103044	ENSMUST00000103044	ENSMUST00000103044	-	-	-	-
1.17206	0.215919	2.07067	0.053468	1.86	Up	0.0156067	0.526937	NM_146615	NM_146615	Olfr986	Mm.377590	258608	Olfr986	9	Biological Process:	signal transduction	G-protein coupled receptor protein signaling pathway	sensory perception of smell	sensory perception of chemical stimulus	cell surface receptor linked signaling pathway	regulation of biological process	regulation of cellular process	multicellular organismal process	cellular process	cellular response to stimulus	response to stimulus	system process	signaling	sensory perception	neurological system process	biological regulation	Molecular Function:	signal transducer activity	receptor activity	G-protein coupled receptor activity	olfactory receptor activity	transmembrane receptor activity	molecular transducer activity	Cellular Component:	integral to membrane	intrinsic to membrane	membrane	cell	all	cellular_component	cell part	membrane part
1.98272	0.056944	2.87896	0.054548	1.86	Up	0.000341723	0.207753	NM_146983	NM_146983	Olfr1256	Mm.223374	258985	Olfr1256	2	Biological Process:	signal transduction	G-protein coupled receptor protein signaling pathway	sensory perception of smell	sensory perception of chemical stimulus	cell surface receptor linked signaling pathway	regulation of biological process	regulation of cellular process	multicellular organismal process	cellular process	cellular response to stimulus	response to stimulus	system process	signaling	sensory perception	neurological system process	biological regulation	Molecular Function:	signal transducer activity	receptor activity	G-protein coupled receptor activity	olfactory receptor activity	transmembrane receptor activity	molecular transducer activity	Cellular Component:	integral to membrane	intrinsic to membrane	membrane	cell	all	cellular_component	cell part	membrane part
1.43026	0.19943	2.31251	0.209689	1.84	Up	0.0380755	0.647813	NM_001011542	NM_001011542	Olfr708	Mm.453832	258173	Olfr708	7
4.42806	0.08969	5.30643	0.056717	1.84	Up	0.00116271	0.284905	AK170208	AK170208	Depdc6	Mm.295397	97998	Depdc6	15	Biological Process:	negative regulation of protein kinase activity	negative regulation of TOR signaling cascade	intracellular signal transduction	regulation of apoptosis	negative regulation of cell size	apoptosis	cellular process	regulation of phosphorylation	regulation of cellular component size	TOR signaling cascade	cell death	regulation of programmed cell death	signaling	negative regulation of biological process	biological regulation	cellular component organization or biogenesis	programmed cell death	regulation of biological quality	negative regulation of transferase activity	response to stimulus	regulation of metabolic process	regulation of protein kinase activity	regulation of protein modification process	phosphate metabolic process	regulation of molecular function	regulation of cell death	protein metabolic process	protein phosphorylation	regulation of cellular protein metabolic process	regulation of protein metabolic process	signal transduction	regulation of TOR signaling cascade	cellular protein metabolic process	regulation of cell size
0.966714	0.220471	1.83934	0.141637	1.83	Up	0.0291048	0.60673	NAP105236-1	NAP105236-1	NAP105236-1	-	-	-	-
1.74292	0.222849	2.61353	0.062007	1.83	Up	0.019711	0.55571	XM_988035	XM_988035	1700018G05Rik	-	-	-	-
0.96276	0.058748	1.82982	0.149427	1.82	Up	0.00569138	0.432356	NM_178697	NM_178697	Clca5	Mm.331420	229933	Clca5	3	Biological Process:	transport	ion transport	chloride transport	cell adhesion	establishment of localization	cellular process	biological adhesion	inorganic anion transport	localization	anion transport	Molecular Function:	chloride channel activity	ligand-gated ion channel activity	gated channel activity	ion channel activity	substrate-specific transmembrane transporter activity	substrate-specific channel activity	substrate-specific transporter activity	transporter activity	ion transmembrane transporter activity	anion channel activity	ligand-gated channel activity	channel activity	anion transmembrane transporter activity	transmembrane transporter activity	passive transmembrane transporter activity	Cellular Component:	plasma membrane	membrane	integral to membrane	cell junction	plasma membrane part	all	cell part
6.58162	0.023048	7.44402	0.102651	1.82	Up	0.00120662	0.284905	NM_007430	NM_007430	Nr0b1	Mm.5180	11614	Nr0b1	X	Biological Process:	negative regulation of transcription from RNA polymerase II promoter	transcription, DNA-dependent	regulation of transcription, DNA-dependent	steroid biosynthetic process	response to stress	signal transduction	spermatogenesis	sex determination	protein localization	gonad development	male gonad development	cell differentiation	male sex determination	adrenal gland development	negative regulation of steroid hormone receptor signaling pathway	Leydig cell differentiation	steroid hormone mediated signaling pathway	negative regulation of sequence-specific DNA binding transcription factor activity	negative regulation of cell differentiation	negative regulation of transcription, DNA-dependent	Sertoli cell differentiation	negative regulation of developmental process	regulation of steroid hormone receptor signaling pathway	reproduction	negative regulation of gene expression	regulation of cell differentiation	negative regulation of cellular metabolic process	multicellular organismal process	cellular process	response to endogenous stimulus	anatomical structure development	signaling	male gamete generation	negative regulation of biological process
9.66325	0.086543	10.5245	0.137581	1.82	Up	0.00609207	0.440294	NM_009575	NM_009575	Zic3	Mm.255890	22773	Zic3	X	Biological Process:	heart looping	transcription, DNA-dependent	regulation of transcription, DNA-dependent	determination of left/right symmetry	pattern specification process	anterior/posterior pattern formation	determination of left/right asymmetry in nervous system	positive regulation of transcription from RNA polymerase II promoter	positive regulation of cellular process	cellular process	multicellular organismal process	anatomical structure development	positive regulation of nucleobase, nucleoside, nucleotide and nucleic acid metabolic process	positive regulation of biosynthetic process	regulation of nucleobase, nucleoside, nucleotide and nucleic acid metabolic process	biological regulation	morphogenesis of an epithelium	embryonic heart tube morphogenesis	embryonic morphogenesis	transcription from RNA polymerase II promoter	positive regulation of transcription, DNA-dependent	cellular biosynthetic process	circulatory system development	heart morphogenesis	biosynthetic process	regulation of biosynthetic process	regulation of cellular macromolecule biosynthetic process	tissue morphogenesis	nervous system development	anatomical structure morphogenesis	embryonic heart tube development	RNA metabolic process	regulation of metabolic process	positive regulation of transcription
0.636065	0.011086	1.49521	0.266496	1.81	Up	0.0322478	0.622911	NM_175669	NM_175669	Gpr82	Mm.383294	319200	Gpr82	X	Biological Process:	signal transduction	G-protein coupled receptor protein signaling pathway	biological_process	cell surface receptor linked signaling pathway	regulation of biological process	regulation of cellular process	all	cellular process	cellular response to stimulus	response to stimulus	signaling	biological regulation	Molecular Function:	molecular_function	signal transducer activity	receptor activity	G-protein coupled receptor activity	transmembrane receptor activity	molecular transducer activity	all	Cellular Component:	cellular_component	plasma membrane	membrane	integral to membrane	intrinsic to membrane	cell periphery	cell	cell part	all	membrane part
2.00791	0.255049	2.86337	0.13529	1.81	Up	0.0414295	0.657852	TC1703601	TC1703601	TC1703601	-	-	-	-
1.26306	0.182698	2.11592	0.204433	1.81	Up	0.0358487	0.638966	NM_009962	NM_009962	Gpr44	Mm.470721	14764	Gpr44	19	Biological Process:	chemotaxis	signal transduction	G-protein coupled receptor protein signaling pathway	inhibition of adenylate cyclase activity by G-protein signaling pathway	calcium-mediated signaling	positive regulation of G-protein coupled receptor protein signaling pathway	taxis	positive regulation of cellular process	negative regulation of cyclase activity	cellular process	signaling	positive regulation of signaling	regulation of nucleobase, nucleoside, nucleotide and nucleic acid metabolic process	cAMP-mediated signaling	biological regulation	intracellular signal transduction	cell surface receptor linked signaling pathway	regulation of cyclic nucleotide biosynthetic process	regulation of adenylate cyclase activity	cellular biosynthetic process	response to stimulus	nucleoside phosphate metabolic process	regulation of cAMP biosynthetic process	biosynthetic process	positive regulation of cell communication	regulation of biosynthetic process	locomotion	nucleobase, nucleoside, nucleotide and nucleic acid biosynthetic process	nucleoside monophosphate metabolic process	cyclic-nucleotide-mediated signaling	purine-containing compound biosynthetic process	purine nucleotide metabolic process	nucleobase, nucleoside and nucleotide biosynthetic process	regulation of metabolic process
4.27561	0.147579	5.12461	0.208801	1.8	Up	0.0293667	0.607383	ENSMUST00000110070	ENSMUST00000110070	ENSMUST00000110070	-	-	-	-
1.01878	0.034195	1.86719	0.143996	1.8	Up	0.004586	0.411976	NM_173052	NM_173052	Serpinb1b	Mm.314490	282663	Serpinb1b	13	Biological Process:	negative regulation of peptidase activity	regulation of proteolysis	regulation of protein catabolic process	regulation of hydrolase activity	regulation of catalytic activity	regulation of macromolecule metabolic process	negative regulation of molecular function	regulation of metabolic process	proteolysis	regulation of primary metabolic process	macromolecule metabolic process	catabolic process	primary metabolic process	negative regulation of hydrolase activity	negative regulation of catalytic activity	biological regulation	metabolic process	regulation of molecular function	regulation of biological process	protein metabolic process	protein catabolic process	regulation of peptidase activity	regulation of protein metabolic process	regulation of catabolic process	macromolecule catabolic process	Molecular Function:	serine-type endopeptidase inhibitor activity	peptidase inhibitor activity	enzyme regulator activity	enzyme inhibitor activity	peptidase regulator activity	endopeptidase inhibitor activity	endopeptidase regulator activity	Cellular Component:
2.22582	0.270405	3.06772	0.128374	1.79	Up	0.0481895	0.679119	AK053879	AK053879	Plekha1	Mm.323554	101476	Plekha1	7	Biological Process:	luteinization	spermatogenesis	androgen metabolic process	estrogen metabolic process	female gonad development	post-embryonic development	phosphatidylinositol 3-kinase cascade	ruffle organization	Leydig cell differentiation	multicellular organism growth	establishment of protein localization	platelet-derived growth factor receptor signaling pathway	skeletal system morphogenesis	B cell receptor signaling pathway	negative regulation of protein kinase B signaling cascade	palate development	face morphogenesis	cellular response to hydrogen peroxide	response to reactive oxygen species	face development	head development	cell differentiation	regulation of immune response	reproduction	enzyme linked receptor protein signaling pathway	cellular process	multicellular organismal process	hormone metabolic process	anatomical structure development	immune response-activating signal transduction	response to inorganic substance	signaling	negative regulation of biological process	male gamete generation
1.79579	0.15871	2.63402	0.23288	1.79	Up	0.0409676	0.657004	AK052285	AK052285	Ubr3	-	68795	-	-	Biological Process:	in utero embryonic development	suckling behavior	ubiquitin-dependent protein catabolic process	sensory perception of smell	metabolic process	embryo development	olfactory behavior	cellular macromolecule catabolic process	developmental process	modification-dependent macromolecule catabolic process	cellular process	multicellular organismal process	proteolysis	chordate embryonic development	modification-dependent protein catabolic process	macromolecule metabolic process	behavioral interaction between organisms	sensory perception	neurological system process	response to chemical stimulus	chemosensory behavior	cellular macromolecule metabolic process	protein catabolic process	embryo development ending in birth or egg hatching	response to stimulus	system process	proteolysis involved in cellular protein catabolic process	macromolecule catabolic process	feeding behavior	multi-organism process	cellular metabolic process	catabolic process	primary metabolic process	multicellular organismal development
1.38919	0.199074	2.22503	0.090185	1.78	Up	0.0187065	0.548636	NR_027891	NR_027891	2900092D14Rik	-	-	-	-
0.699762	0.13433	1.53518	0.183089	1.78	Up	0.0212242	0.56637	AK015845	AK015845	4930519L02Rik	Mm.416931	100039883	100039883	3	Biological Process:	biological_process	all	Molecular Function:	molecular_function	all	Cellular Component:	cellular_component	all
1.76693	0.257537	2.60179	0.141146	1.78	Up	0.0467366	0.675117	NM_007937	NM_007937	Epha5	Mm.137991	13839	Epha5	5	Biological Process:	protein phosphorylation	transmembrane receptor protein tyrosine kinase signaling pathway	cellular metabolic process	enzyme linked receptor protein signaling pathway	phosphorylation	cellular process	protein modification process	signaling	macromolecule metabolic process	primary metabolic process	biological regulation	metabolic process	phosphate metabolic process	cell surface receptor linked signaling pathway	regulation of biological process	regulation of cellular process	protein metabolic process	cellular macromolecule metabolic process	phosphorus metabolic process	response to stimulus	cellular response to stimulus	signal transduction	cellular protein metabolic process	macromolecule modification	Molecular Function:	nucleotide binding	protein kinase activity	protein tyrosine kinase activity	transmembrane receptor protein tyrosine kinase activity	receptor activity	ephrin receptor activity	protein binding	ATP binding	kinase activity
2.19078	0.131153	3.00784	0.05535	1.76	Up	0.00456535	0.411976	NAP068347-1	NAP068347-1	NAP068347-1	-	-	-	-
2.44503	0.208406	3.25376	0.092266	1.75	Up	0.0238335	0.586202	AK017065	AK017065	Slc29a3	Mm.284462	71279	Slc29a3	10	Biological Process:	transport	nucleoside transport	transmembrane transport	nucleobase, nucleoside, nucleotide and nucleic acid transport	establishment of localization	localization	cellular process	Molecular Function:	nucleoside transmembrane transporter activity	substrate-specific transmembrane transporter activity	nucleobase, nucleoside, nucleotide and nucleic acid transmembrane transporter activity	substrate-specific transporter activity	transmembrane transporter activity	transporter activity	Cellular Component:	lysosome	lysosomal membrane	endosome	membrane	integral to membrane	intracellular organelle	intracellular part	membrane-bounded organelle	all	membrane part	intrinsic to membrane	cytoplasmic part	cell	intracellular membrane-bounded organelle	intracellular	vacuolar membrane	vacuole	organelle	cell part
1.02975	0.092013	1.83836	0.236765	1.75	Up	0.0334295	0.630007	AK050890	AK050890	AK050890	Mm.406044	-	-	12
1.89446	0.242166	2.70156	0.137886	1.75	Up	0.0442837	0.666368	NM_177069	NM_177069	Fbxw21	Mm.188028	320082	E330009P21Rik	9	Biological Process:	biological_process	all	Molecular Function:	molecular_function	all	Cellular Component:	cellular_component	all
4.26296	0.067949	5.06513	0.2646	1.74	Up	0.0425443	0.66129	AK029243	AK029243	4831440D22Rik	Mm.417784	320798	-	8	Biological Process:	biological_process	all	Molecular Function:	molecular_function	all	Cellular Component:	cellular_component	all
1.20805	0.083659	2.00972	0.154491	1.74	Up	0.0103149	0.489699	NM_201363	NM_201363	Serpinb3c	Mm.425041	381286	Serpinb3c	1	Biological Process:	regulation of proteolysis	regulation of biological process	protein metabolic process	regulation of macromolecule metabolic process	regulation of protein metabolic process	regulation of metabolic process	regulation of primary metabolic process	proteolysis	macromolecule metabolic process	primary metabolic process	biological regulation	metabolic process	Molecular Function:	serine-type endopeptidase inhibitor activity	protein binding	enzyme regulator activity	enzyme inhibitor activity	peptidase inhibitor activity	binding	peptidase regulator activity	endopeptidase inhibitor activity	endopeptidase regulator activity	Cellular Component:	extracellular region	all	cellular_component
2.38868	0.115238	3.1893	0.134538	1.74	Up	0.010662	0.489699	AK086457	AK086457	4930444F02Rik	Mm.55591	-	-	10
4.41582	0.155582	5.20152	0.073937	1.72	Up	0.0103294	0.489699	NM_152915	NM_152915	Dner	Mm.292560	227325	Dner	1	Biological Process:	Notch signaling pathway	Notch receptor processing	multicellular organismal development	glial cell differentiation	cell differentiation	skeletal muscle fiber development	developmental process	multicellular organismal process	cellular process	anatomical structure development	striated muscle cell differentiation	neurogenesis	signaling	macromolecule metabolic process	biological regulation	muscle organ development	cell surface receptor linked signaling pathway	regulation of cellular process	regulation of biological process	system development	cellular macromolecule metabolic process	muscle cell development	muscle structure development	gliogenesis	muscle fiber development	striated muscle tissue development	response to stimulus	muscle tissue development	muscle cell differentiation	nervous system development	cellular metabolic process	primary metabolic process	skeletal muscle tissue development	metabolic process
4.56443	0.182811	5.3484	0.154727	1.72	Up	0.0306918	0.616441	NM_025540	NM_025540	Sln	Mm.29132	66402	Sln	9	Biological Process:	calcium ion transport	regulation of catalytic activity	regulation of molecular function	transport	regulation of biological process	establishment of localization	cation transport	ion transport	divalent inorganic cation transport	divalent metal ion transport	regulation of metabolic process	localization	metabolic process	biological regulation	metal ion transport	Molecular Function:	calcium channel regulator activity	enzyme regulator activity	ATPase inhibitor activity	nucleoside-triphosphatase regulator activity	enzyme inhibitor activity	channel regulator activity	ATPase regulator activity	Cellular Component:	membrane	integral to membrane	sarcoplasmic reticulum	intracellular organelle	intracellular part	membrane-bounded organelle	all	membrane part	cytoplasmic part	intrinsic to membrane
0.856055	0.103807	1.63953	0.144032	1.72	Up	0.0115746	0.491314	NM_001011840	NM_001011840	Olfr1463	Mm.329753	258120	Olfr1463	19	Biological Process:	signal transduction	G-protein coupled receptor protein signaling pathway	sensory perception of smell	sensory perception of chemical stimulus	cell surface receptor linked signaling pathway	regulation of biological process	regulation of cellular process	multicellular organismal process	cellular process	cellular response to stimulus	response to stimulus	system process	signaling	sensory perception	neurological system process	biological regulation	Molecular Function:	signal transducer activity	receptor activity	G-protein coupled receptor activity	olfactory receptor activity	transmembrane receptor activity	molecular transducer activity	Cellular Component:	integral to membrane	intrinsic to membrane	membrane	cell	all	cellular_component	cell part	membrane part
0.957839	0.235417	1.73469	0.101307	1.71	Up	0.038737	0.64805	AY534248	AY534248	Xk	Mm.56468	22439	Xk	X	Biological Process:	transport	amino acid transport	nitrogen compound transport	establishment of localization	amine transport	organic substance transport	carboxylic acid transport	organic acid transport	localization	Cellular Component:	membrane	integral to membrane	intrinsic to membrane	cell	all	cellular_component	cell part	membrane part
4.67609	0.161206	5.45235	0.216614	1.71	Up	0.0452455	0.671813	NM_016975	NM_016975	Gja3	Mm.57207	14611	Gja3	14	Biological Process:	transport	cell communication	response to pH	response to hydrogen peroxide	transmembrane transport	response to oxidative stress	response to reactive oxygen species	response to chemical stimulus	establishment of localization	response to stress	cellular process	response to stimulus	response to inorganic substance	localization	response to abiotic stimulus	Molecular Function:	gap junction channel activity	identical protein binding	protein binding	wide pore channel activity	transmembrane transporter activity	binding	transporter activity	passive transmembrane transporter activity	channel activity	Cellular Component:	plasma membrane	gap junction	connexon complex	membrane	integral to membrane	cell junction	membrane raft	plasma membrane part
6.04523	0.064522	6.81821	0.197164	1.71	Up	0.020367	0.562774	AK034780	AK034780	Zic3	Mm.255890	22773	Zic3	X	Biological Process:	heart looping	transcription, DNA-dependent	regulation of transcription, DNA-dependent	determination of left/right symmetry	pattern specification process	anterior/posterior pattern formation	determination of left/right asymmetry in nervous system	positive regulation of transcription from RNA polymerase II promoter	positive regulation of cellular process	cellular process	multicellular organismal process	anatomical structure development	positive regulation of nucleobase, nucleoside, nucleotide and nucleic acid metabolic process	positive regulation of biosynthetic process	regulation of nucleobase, nucleoside, nucleotide and nucleic acid metabolic process	biological regulation	morphogenesis of an epithelium	embryonic heart tube morphogenesis	embryonic morphogenesis	transcription from RNA polymerase II promoter	positive regulation of transcription, DNA-dependent	cellular biosynthetic process	circulatory system development	heart morphogenesis	biosynthetic process	regulation of biosynthetic process	regulation of cellular macromolecule biosynthetic process	tissue morphogenesis	nervous system development	anatomical structure morphogenesis	embryonic heart tube development	RNA metabolic process	regulation of metabolic process	positive regulation of transcription
0.756338	0.016814	1.52207	0.036128	1.7	Up	4.32e-05	0.119496	ENSMUST00000103319	ENSMUST00000103319	ENSMUST00000103319	-	-	-	-
1.32523	0.169925	2.08622	0.024149	1.69	Up	0.0113878	0.489699	NR_026733	NR_026733	3110039M20Rik	-	-	-	-
3.38743	0.138785	4.1413	0.222769	1.69	Up	0.0453636	0.672355	NM_018760	NM_018760	Slc4a4	Mm.41044	54403	Slc4a4	5	Biological Process:	transport	ion transport	sodium ion transport	anion transport	regulation of pH	bicarbonate transport	ion transmembrane transport	transmembrane transport	cation transport	cellular process	inorganic anion transport	ion homeostasis	monovalent inorganic cation homeostasis	biological regulation	chemical homeostasis	establishment of localization	organic anion transport	monovalent inorganic cation transport	cation homeostasis	regulation of biological quality	homeostatic process	localization	metal ion transport	Molecular Function:	transporter activity	inorganic anion exchanger activity	anion transmembrane transporter activity	sodium:bicarbonate symporter activity	symporter activity	cation transmembrane transporter activity	solute:solute antiporter activity	substrate-specific transmembrane transporter activity	substrate-specific transporter activity	solute:cation symporter activity
1.25625	0.158863	2.00905	0.153148	1.69	Up	0.0269885	0.59975	AK030576	AK030576	Eml6	Mm.445271	237711	C230094A16Rik	11	Biological Process:	biological_process	all	Molecular Function:	molecular_function	all	Cellular Component:	cellular_component	cytoplasm	cytoskeleton	microtubule	intracellular organelle	intracellular part	non-membrane-bounded organelle	all	cell	cytoskeletal part	intracellular	organelle	cell part	protein complex	microtubule cytoskeleton	intracellular non-membrane-bounded organelle	intracellular organelle part	macromolecular complex	organelle part
1.59944	0.242026	2.35204	0.057747	1.68	Up	0.0389834	0.64805	NM_146605	NM_146605	Olfr828	Mm.271453	258598	Olfr828	9	Biological Process:	signal transduction	G-protein coupled receptor protein signaling pathway	sensory perception of smell	sensory perception of chemical stimulus	cell surface receptor linked signaling pathway	regulation of biological process	regulation of cellular process	multicellular organismal process	cellular process	cellular response to stimulus	response to stimulus	system process	signaling	sensory perception	neurological system process	biological regulation	Molecular Function:	signal transducer activity	receptor activity	G-protein coupled receptor activity	olfactory receptor activity	transmembrane receptor activity	molecular transducer activity	Cellular Component:	integral to membrane	intrinsic to membrane	membrane	cell	all	cellular_component	cell part	membrane part
4.05351	0.117224	4.80045	0.138817	1.68	Up	0.0147197	0.520679	NM_146082	NM_146082	BC027072	Mm.134151	225004	BC027072	17	Biological Process:	visual perception	biological_process	response to stimulus	system process	sensory perception of light stimulus	sensory perception	all	neurological system process	multicellular organismal process	Molecular Function:	molecular_function	all	Cellular Component:	cellular_component	cilium	cell projection	cell	cell part	all
2.89078	0.071582	3.63764	0.084786	1.68	Up	0.00253823	0.350446	NAP045151-1	NAP045151-1	NAP045151-1	-	-	-	-
3.40287	0.037724	4.1475	0.237746	1.68	Up	0.036456	0.640648	NM_001025575	NM_001025575	BC026782	Mm.439660	545366	BC026782	1
8.7636	0.030721	9.50327	0.259113	1.67	Up	0.047116	0.675696	NM_026358	NM_026358	4930583H14Rik	Mm.273339	67749	4930583H14Rik	3	Biological Process:	biological_process	all	Molecular Function:	molecular_function	all	Cellular Component:	cellular_component	membrane	integral to membrane	intrinsic to membrane	cell	cell part	all	membrane part
4.48624	0.011076	5.22476	0.211447	1.67	Up	0.0251709	0.5946	NM_001101488	NM_001101488	Gsg1l	Mm.39599	269994	Gsg1l	7	Biological Process:	biological_process	all	Molecular Function:	molecular_function	all	Cellular Component:	cellular_component	integral to membrane	intrinsic to membrane	membrane	cell	cell part	all	membrane part
4.43853	0.122518	5.17339	0.03064	1.66	Up	0.00434329	0.4092	NM_146223	NM_146223	Cplx3	Mm.35242	235415	Cplx3	9	Biological Process:	transport	neurotransmitter transport	exocytosis	synaptic vesicle exocytosis	insulin secretion	regulation of neurotransmitter secretion	multicellular organismal signaling	transmission of nerve impulse	synaptic vesicle transport	establishment of localization in cell	regulation of cellular localization	regulation of localization	multicellular organismal process	cell communication	cellular process	regulation of transmission of nerve impulse	signaling	regulation of secretion	regulation of system process	biological regulation	neurological system process	neurotransmitter secretion	regulation of biological process	regulation of cellular process	regulation of multicellular organismal process	regulation of synaptic transmission	regulation of hormone levels	peptide transport	signal release	regulation of biological quality	cell-cell signaling	system process	secretion	vesicle-mediated transport
2.18991	0.227146	2.91752	0.120348	1.66	Up	0.0473186	0.675696	NM_199257	NM_199257	Tpte	Mm.450553	234129	Tpte	8	Biological Process:	biological_process	all	Molecular Function:	molecular_function	all	Cellular Component:	Golgi apparatus	integral to membrane	intracellular membrane-bounded organelle	intracellular organelle	intracellular part	intracellular	membrane-bounded organelle	organelle	cell part	all	membrane part	cytoplasm	intrinsic to membrane	cytoplasmic part	membrane	cell	cellular_component
5.38514	0.045918	6.10941	0.015638	1.65	Up	0.000117196	0.146225	AK081249	AK081249	Atp5f1	Mm.251152	11950	Atp5f1	3	Biological Process:	ATP catabolic process	transport	ion transport	ATP synthesis coupled proton transport	proton transport	ion transmembrane transport	ATP metabolic process	ribonucleotide metabolic process	purine nucleotide catabolic process	cellular process	ribonucleotide biosynthetic process	ribonucleoside triphosphate metabolic process	purine nucleoside triphosphate biosynthetic process	monovalent inorganic cation transport	cellular biosynthetic process	nucleoside phosphate metabolic process	nucleobase, nucleoside and nucleotide catabolic process	biosynthetic process	purine nucleoside triphosphate catabolic process	purine ribonucleoside triphosphate biosynthetic process	nucleobase, nucleoside, nucleotide and nucleic acid biosynthetic process	purine-containing compound biosynthetic process	nucleobase, nucleoside and nucleotide biosynthetic process	purine nucleotide metabolic process	ribonucleoside triphosphate catabolic process	purine ribonucleoside triphosphate catabolic process	heterocycle metabolic process	nucleotide catabolic process	small molecule metabolic process	nucleotide metabolic process	nucleoside triphosphate metabolic process	ATP biosynthetic process	purine-containing compound catabolic process	nucleobase, nucleoside, nucleotide and nucleic acid catabolic process
0.960598	0.061791	1.68414	0.122217	1.65	Up	0.00615631	0.440294	AK037786	AK037786	AK037786	Mm.389191	214498	Cdc73	1	Biological Process:	transcription, DNA-dependent	cell cycle	histone monoubiquitination	histone H2B ubiquitination	nitrogen compound metabolic process	chromatin organization	protein monoubiquitination	organelle organization	cellular process	protein modification process	nucleic acid metabolic process	cellular macromolecule biosynthetic process	macromolecule metabolic process	gene expression	nucleobase, nucleoside, nucleotide and nucleic acid metabolic process	protein modification by small protein conjugation	cellular component organization or biogenesis	cellular macromolecule metabolic process	cellular biosynthetic process	chromosome organization	cellular component organization or biogenesis at cellular level	biosynthetic process	cellular component organization	chromatin modification	histone modification	cellular nitrogen compound metabolic process	cellular component organization at cellular level	cellular metabolic process	RNA metabolic process	primary metabolic process	metabolic process	histone ubiquitination	protein metabolic process	transcription
2.39838	0.243677	3.12113	0.024473	1.65	Up	0.0419205	0.658285	AK083773	AK083773	Garnl3	Mm.41290	99326	Garnl3	2	Biological Process:	biological_process	positive regulation of GTPase activity	regulation of catalytic activity	regulation of small GTPase mediated signal transduction	regulation of hydrolase activity	ribonucleotide metabolic process	purine nucleotide catabolic process	cellular process	signaling	ribonucleoside triphosphate metabolic process	regulation of nucleobase, nucleoside, nucleotide and nucleic acid metabolic process	biological regulation	intracellular signal transduction	positive regulation of catalytic activity	GTP catabolic process	response to stimulus	nucleoside phosphate metabolic process	nucleobase, nucleoside and nucleotide catabolic process	purine nucleoside triphosphate catabolic process	regulation of GTPase activity	purine nucleotide metabolic process	ribonucleoside triphosphate catabolic process	purine ribonucleoside triphosphate catabolic process	all	regulation of metabolic process	heterocycle metabolic process	nucleotide catabolic process	regulation of molecular function	regulation of nucleotide metabolic process	small molecule metabolic process	positive regulation of hydrolase activity	nucleotide metabolic process	signal transduction	regulation of purine nucleotide catabolic process
1.75648	0.161334	2.47813	0.145081	1.65	Up	0.029215	0.60673	NM_008329	NM_008329	Ifi204	Mm.442561	15951	Ifi204	1	Biological Process:	regulation of transcription from RNA polymerase II promoter	monocyte differentiation	DNA damage response, signal transduction by p53 class mediator resulting in induction of apoptosis	positive regulation of osteoblast differentiation	cell differentiation	regulation of cell differentiation	positive regulation of cellular process	positive regulation of programmed cell death	apoptosis	induction of programmed cell death	multicellular organismal process	cellular process	anatomical structure development	cell death	myeloid cell differentiation	signaling	regulation of programmed cell death	regulation of nucleobase, nucleoside, nucleotide and nucleic acid metabolic process	biological regulation	intracellular signal transduction	immune system development	regulation of multicellular organismal process	regulation of osteoblast differentiation	programmed cell death	transcription from RNA polymerase II promoter	response to stimulus	cellular biosynthetic process	leukocyte differentiation	biosynthetic process	hemopoiesis	transcription, DNA-dependent	regulation of biosynthetic process	regulation of cellular macromolecule biosynthetic process	cellular response to stress
0.89452	0.02244	1.61542	0.252785	1.65	Up	0.046837	0.675117	AK044888	AK044888	Jarid2	Mm.25059	16468	Jarid2	13	Biological Process:	negative regulation of transcription from RNA polymerase II promoter	liver development	transcription, DNA-dependent	regulation of transcription, DNA-dependent	multicellular organismal development	negative regulation of cell proliferation	chromatin modification	cell differentiation	negative regulation of histone methylation	regulation of cell proliferation	negative regulation of transcription, DNA-dependent	spleen development	thymus development	stem cell differentiation	positive regulation of histone H3-K9 methylation	negative regulation of gene expression	positive regulation of cellular process	negative regulation of cellular metabolic process	positive regulation of cellular protein metabolic process	histone H3-K9 methylation	positive regulation of cellular component organization	multicellular organismal process	cellular process	anatomical structure development	protein methylation	regulation of cellular component organization	negative regulation of biological process	negative regulation of biosynthetic process	negative regulation of macromolecule metabolic process	regulation of nucleobase, nucleoside, nucleotide and nucleic acid metabolic process	biological regulation	regulation of histone methylation	immune system development	negative regulation of organelle organization
3.54941	0.141895	4.26885	0.188377	1.65	Up	0.0380076	0.647734	AK032619	AK032619	Rims2	Mm.309296	116838	Rims2	15	Biological Process:	transport	neurotransmitter transport	intracellular protein transport	exocytosis	calcium ion-dependent exocytosis	cAMP-mediated signaling	insulin secretion	regulation of catalytic activity	establishment of localization in cell	intracellular transport	cell communication	cellular process	signaling	protein transport	biological regulation	intracellular signal transduction	regulation of biological process	regulation of cellular process	second-messenger-mediated signaling	cellular protein localization	signal release	regulation of hormone levels	peptide transport	cell-cell signaling	regulation of biological quality	macromolecule localization	response to stimulus	vesicle-mediated transport	secretion	protein localization	peptide secretion	establishment of protein localization	cyclic-nucleotide-mediated signaling	cellular localization
8.06783	0.166196	8.77938	0.082116	1.64	Up	0.0184851	0.547658	NM_007913	NM_007913	Egr1	Mm.181959	13653	Egr1	18	Biological Process:	negative regulation of transcription from RNA polymerase II promoter	transcription, DNA-dependent	regulation of transcription, DNA-dependent	learning or memory	response to glucose stimulus	positive regulation of gene-specific transcription from RNA polymerase II promoter	T cell differentiation	BMP signaling pathway	response to insulin stimulus	regulation of protein sumoylation	positive regulation of transcription, DNA-dependent	positive regulation of transcription from RNA polymerase II promoter	regulation of long-term neuronal synaptic plasticity	response to protein stimulus	cellular response to protein stimulus	cellular response to gamma radiation	negative regulation of canonical Wnt receptor signaling pathway	cell differentiation	negative regulation of gene expression	cellular response to abiotic stimulus	positive regulation of cellular process	negative regulation of cellular metabolic process	negative regulation of transcription, DNA-dependent	response to ionizing radiation	regulation of synaptic plasticity	Wnt receptor signaling pathway	negative regulation of biosynthetic process	regulation of nucleobase, nucleoside, nucleotide and nucleic acid metabolic process	biological regulation	response to abiotic stimulus	immune system development	leukocyte activation	regulation of multicellular organismal process	canonical Wnt receptor signaling pathway
5.01746	0.003921	5.72586	0.066092	1.63	Up	0.000432319	0.217077	NM_031396	NM_031396	Cnnm1	Mm.329864	83674	Cnnm1	19	Biological Process:	transport	ion transport	biological_process	establishment of localization	localization	all	Molecular Function:	molecular_function	all	Cellular Component:	plasma membrane	membrane	integral to membrane	intrinsic to membrane	cell periphery	cell	all	cellular_component	cell part	membrane part
0.965096	0.033625	1.67267	0.136719	1.63	Up	0.00735597	0.452366	AK037078	AK037078	Dguok	-	-	-	-
3.56294	0.045689	4.26774	0.091813	1.63	Up	0.0023483	0.338103	NM_183064	NM_183064	Fgf12	Mm.7996	14167	Fgf12	16	Biological Process:	JNK cascade	fibroblast growth factor receptor signaling pathway	cellular response to stress	intracellular protein kinase cascade	cell surface receptor linked signaling pathway	regulation of biological process	regulation of cellular process	enzyme linked receptor protein signaling pathway	response to stress	cellular process	response to stimulus	cellular response to stimulus	MAPKKK cascade	signal transduction	transmembrane receptor protein tyrosine kinase signaling pathway	signaling	biological regulation	stress-activated protein kinase signaling cascade	intracellular signal transduction	signal transduction via phosphorylation event	Molecular Function:	fibroblast growth factor receptor binding	growth factor activity	heparin binding	carbohydrate binding	glycosaminoglycan binding	protein binding	growth factor receptor binding	pattern binding	binding	polysaccharide binding	receptor binding	Cellular Component:	nucleus
0.916695	0.035147	1.61937	0.234734	1.63	Up	0.0415349	0.657852	AK087320	AK087320	AK087320	-	-	-	-
1.04036	0.091733	1.73483	0.040281	1.62	Up	0.00227413	0.338103	AK087332	AK087332	Cpm	-	103106	-	-
2.18722	0.096323	2.88015	0.145239	1.62	Up	0.0164553	0.539434	AK038982	AK038982	AK038982	-	-	-	-
3.41759	0.060294	4.10751	0.058759	1.61	Up	0.00120802	0.284905	XM_893895	XM_893895	Serpine3	Mm.472288	319433	Serpine3	14	Biological Process:	negative regulation of endopeptidase activity	regulation of proteolysis	regulation of hydrolase activity	regulation of catalytic activity	regulation of macromolecule metabolic process	negative regulation of molecular function	regulation of metabolic process	proteolysis	regulation of primary metabolic process	negative regulation of peptidase activity	macromolecule metabolic process	primary metabolic process	regulation of endopeptidase activity	negative regulation of hydrolase activity	negative regulation of catalytic activity	metabolic process	biological regulation	regulation of molecular function	regulation of biological process	protein metabolic process	regulation of peptidase activity	regulation of protein metabolic process	Molecular Function:	serine-type endopeptidase inhibitor activity	enzyme regulator activity	enzyme inhibitor activity	peptidase inhibitor activity	peptidase regulator activity	endopeptidase inhibitor activity	endopeptidase regulator activity	Cellular Component:	cellular_component	all
3.88963	0.127714	4.57516	0.069763	1.61	Up	0.00923464	0.474584	NM_027702	NM_027702	4933421I07Rik	Mm.158598	71162	4933421I07Rik	7	Biological Process:	biological_process	all	Molecular Function:	molecular_function	all	Cellular Component:	cellular_component	all
3.74343	0.007356	4.42884	0.156047	1.61	Up	0.0118059	0.494926	NM_152915	NM_152915	Dner	Mm.292560	227325	Dner	1	Biological Process:	Notch signaling pathway	Notch receptor processing	multicellular organismal development	glial cell differentiation	cell differentiation	skeletal muscle fiber development	developmental process	multicellular organismal process	cellular process	anatomical structure development	striated muscle cell differentiation	neurogenesis	signaling	macromolecule metabolic process	biological regulation	muscle organ development	cell surface receptor linked signaling pathway	regulation of cellular process	regulation of biological process	system development	cellular macromolecule metabolic process	muscle cell development	muscle structure development	gliogenesis	muscle fiber development	striated muscle tissue development	response to stimulus	muscle tissue development	muscle cell differentiation	nervous system development	cellular metabolic process	primary metabolic process	skeletal muscle tissue development	metabolic process
0.914145	0.029946	1.59944	0.193304	1.61	Up	0.0248196	0.592076	AK085167	AK085167	AK085167	-	-	-	-
1.87187	0.197174	2.5548	0.05343	1.61	Up	0.0287546	0.60673	NM_001011849	NM_001011849	Olfr792	Mm.377360	258150	Olfr792	10	Biological Process:	signal transduction	G-protein coupled receptor protein signaling pathway	sensory perception of smell	sensory perception of chemical stimulus	cell surface receptor linked signaling pathway	regulation of biological process	regulation of cellular process	multicellular organismal process	cellular process	cellular response to stimulus	response to stimulus	system process	signaling	sensory perception	neurological system process	biological regulation	Molecular Function:	signal transducer activity	receptor activity	G-protein coupled receptor activity	olfactory receptor activity	transmembrane receptor activity	molecular transducer activity	Cellular Component:	integral to membrane	intrinsic to membrane	membrane	cell	all	cellular_component	cell part	membrane part
0.973524	0.012032	1.6542	0.126892	1.6	Up	0.00592426	0.440294	AK038550	AK038550	AK038550	Mm.361484	-	-	3
3.207	0.203886	3.88669	0.034491	1.6	Up	0.0303014	0.613249	AK082018	AK082018	AK082018	-	-	-	-
4.85559	0.169826	5.53524	0.165227	1.6	Up	0.0455413	0.673321	NM_177360	NM_177360	Dmrt3	Mm.62785	240590	Dmrt3	19	Biological Process:	transcription, DNA-dependent	regulation of transcription, DNA-dependent	multicellular organismal development	sex differentiation	biological_process	cell differentiation	reproduction	nitrogen compound metabolic process	developmental process	regulation of macromolecule metabolic process	multicellular organismal process	cellular process	nucleic acid metabolic process	cellular macromolecule biosynthetic process	macromolecule metabolic process	regulation of nucleobase, nucleoside, nucleotide and nucleic acid metabolic process	gene expression	biological regulation	nucleobase, nucleoside, nucleotide and nucleic acid metabolic process	reproductive process	regulation of cellular process	regulation of biological process	regulation of nitrogen compound metabolic process	cellular macromolecule metabolic process	regulation of cellular metabolic process	cellular biosynthetic process	biosynthetic process	regulation of biosynthetic process	regulation of cellular macromolecule biosynthetic process	cellular nitrogen compound metabolic process	cellular metabolic process	RNA metabolic process	all	regulation of cellular biosynthetic process
8.06051	0.056003	8.73707	0.161493	1.6	Up	0.0167035	0.541537	ENSMUST00000098718	ENSMUST00000098718	ENSMUST00000098718	-	-	-	-
2.65498	0.172245	3.3274	0.076512	1.59	Up	0.0234234	0.580985	AK030040	AK030040	4932416K20Rik	Mm.444779	442809	-	8
8.59738	0.152232	9.26914	0.157408	1.59	Up	0.0373776	0.644699	NM_023396	NM_023396	Rprm	Mm.27086	67874	Rprm	2	Biological Process:	cell cycle arrest	regulation of mitotic cell cycle	regulation of cell cycle	mitotic cell cycle	regulation of cellular process	regulation of biological process	negative regulation of cell cycle	cellular process	negative regulation of cellular process	cell cycle process	negative regulation of biological process	cell cycle	biological regulation	Molecular Function:	molecular_function	all	Cellular Component:	cytoplasm	membrane	integral to membrane	intracellular part	intracellular	all	cell part	membrane part	intrinsic to membrane	cellular_component	cell
1.23051	0.117249	1.90127	0.09299	1.59	Up	0.0109706	0.489699	NM_018779	NM_018779	Pde3a	Mm.477541	54611	Pde3a	6	Biological Process:	oocyte maturation	cAMP catabolic process	signal transduction	metabolic process	regulation of meiosis	response to drug	negative regulation of apoptosis	positive regulation of oocyte development	cell differentiation	reproduction	positive regulation of cellular process	regulation of cell differentiation	purine nucleotide catabolic process	apoptosis	multicellular organismal process	cellular process	anatomical structure development	cell death	regulation of programmed cell death	signaling	negative regulation of biological process	biological regulation	reproductive process	cell cycle phase	regulation of multicellular organismal process	programmed cell death	response to stimulus	nucleoside phosphate metabolic process	nucleobase, nucleoside and nucleotide catabolic process	oogenesis	nucleoside monophosphate metabolic process	purine nucleotide metabolic process	positive regulation of reproductive process	regulation of cell development
9.66042	0.014799	10.3284	0.03666	1.59	Up	7.19e-05	0.146225	NM_153508	NM_153508	Clstn3	Mm.193701	232370	Clstn3	6	Biological Process:	cell adhesion	homophilic cell adhesion	biological_process	cell-cell adhesion	biological adhesion	all	cellular process	Molecular Function:	molecular_function	calcium ion binding	cation binding	ion binding	binding	all	metal ion binding	Cellular Component:	endoplasmic reticulum	Golgi apparatus	plasma membrane	membrane	integral to membrane	postsynaptic membrane	intracellular organelle	intracellular part	membrane-bounded organelle	all	membrane part	intrinsic to membrane	cell periphery	cytoplasmic part	cell	synapse part	intracellular membrane-bounded organelle	intracellular
0.893433	0.020388	1.55885	0.19882	1.59	Up	0.0291223	0.60673	AK047500	AK047500	AK047500	Mm.213599	-	-	3
1.59927	0.169052	2.26003	0.007643	1.58	Up	0.0174728	0.546236	NM_013681	NM_013681	Syn2	Mm.441431	20965	Syn2	6	Biological Process:	neurotransmitter secretion	metabolic process	multicellular organismal signaling	transmission of nerve impulse	transport	cellular localization	establishment of localization in cell	regulation of neurotransmitter levels	multicellular organismal process	cellular process	cell communication	neurotransmitter transport	signaling	neurological system process	biological regulation	establishment of localization	signal release	regulation of biological quality	cell-cell signaling	secretion by cell	secretion	system process	synaptic transmission	localization	generation of a signal involved in cell-cell signaling	Molecular Function:	catalytic activity	ATP binding	ligase activity	protein dimerization activity	purine ribonucleoside triphosphate binding	purine nucleotide binding	binding	nucleotide binding
9.43785	0.145341	10.0982	0.150119	1.58	Up	0.0341735	0.63387	NM_197987	NM_197987	Trim37	Mm.17436	68729	Trim37	11	Biological Process:	biological_process	metabolic process	all	Molecular Function:	molecular_function	zinc ion binding	ligase activity	metal ion binding	cation binding	ion binding	binding	transition metal ion binding	catalytic activity	all	Cellular Component:	cellular_component	intracellular	cytoplasm	peroxisome	intracellular membrane-bounded organelle	intracellular organelle	intracellular part	membrane-bounded organelle	organelle	cell part	all	microbody	cytoplasmic part	cell
9.35478	0.189346	10.0075	0.087831	1.57	Up	0.0352823	0.637433	AF026509	AF026509	Itgb3	Mm.87150	16416	Itgb3	11	Biological Process:	positive regulation of endothelial cell proliferation	positive regulation of leukocyte migration	cellular calcium ion homeostasis	cell-substrate junction assembly	cell adhesion	cell-matrix adhesion	signal transduction	integrin-mediated signaling pathway	multicellular organismal development	regulation of G-protein coupled receptor protein signaling pathway	positive regulation of endothelial cell migration	negative regulation of macrophage derived foam cell differentiation	positive regulation of fibroblast migration	negative regulation of lipid storage	smooth muscle cell migration	positive regulation of smooth muscle cell migration	regulation of cell migration	inhibition of adenylate cyclase activity by opioid receptor signaling pathway	activation of protein kinase activity	negative regulation of lipid transport	positive regulation of cell adhesion mediated by integrin	positive regulation of MAPKKK cascade	positive regulation of osteoclast differentiation	negative regulation of low-density lipoprotein particle receptor biosynthetic process	positive regulation of bone resorption	positive regulation of smooth muscle cell proliferation	cell projection morphogenesis	positive regulation of peptidyl-tyrosine phosphorylation	negative regulation of lipoprotein metabolic process	negative regulation of cell death	positive regulation of ERK1 and ERK2 cascade	platelet aggregation	positive regulation of glomerular mesangial cell proliferation	negative regulation of developmental process
2.80499	0.102115	3.45737	0.113716	1.57	Up	0.0129656	0.504348	NM_175495	NM_175495	Gpr150	Mm.167172	238725	Gpr150	13	Biological Process:	signal transduction	G-protein coupled receptor protein signaling pathway	biological_process	cell surface receptor linked signaling pathway	regulation of biological process	regulation of cellular process	all	cellular process	cellular response to stimulus	response to stimulus	signaling	biological regulation	Molecular Function:	molecular_function	signal transducer activity	receptor activity	G-protein coupled receptor activity	transmembrane receptor activity	molecular transducer activity	all	Cellular Component:	cellular_component	plasma membrane	membrane	integral to membrane	intrinsic to membrane	cell periphery	cell	cell part	all	membrane part
7.9061	0.16681	8.55825	0.104853	1.57	Up	0.0296559	0.609459	NAP049315-1	NAP049315-1	NAP049315-1	-	-	-	-
8.08089	0.084443	8.73235	0.154111	1.57	Up	0.0207051	0.56416	NM_025779	NM_025779	Ccdc109b	Mm.31056	66815	Ccdc109b	3	Biological Process:	biological_process	all	Molecular Function:	molecular_function	all	Cellular Component:	cellular_component	membrane	integral to membrane	intrinsic to membrane	cell	cell part	all	membrane part
3.89276	0.135854	4.54135	0.183349	1.57	Up	0.0467619	0.675117	AK019754	AK019754	1700001O22Rik	Mm.34166	73598	1700001O22Rik	2	Biological Process:	biological_process	all	Molecular Function:	molecular_function	all	Cellular Component:	cellular_component	all
0.970674	0.090616	1.61917	0.206745	1.57	Up	0.0453372	0.672205	NM_146652	NM_146652	Olfr13	Mm.250444	18310	Olfr13	6	Biological Process:	signal transduction	G-protein coupled receptor protein signaling pathway	sensory perception of smell	response to stimulus	sensory perception of chemical stimulus	cell surface receptor linked signaling pathway	regulation of biological process	regulation of cellular process	multicellular organismal process	cellular process	cellular response to stimulus	system process	signaling	sensory perception	neurological system process	biological regulation	Molecular Function:	signal transducer activity	receptor activity	G-protein coupled receptor activity	olfactory receptor activity	transmembrane receptor activity	molecular transducer activity	Cellular Component:	plasma membrane	membrane	integral to membrane	intrinsic to membrane	cell periphery	cell	all	cellular_component	cell part	membrane part
3.48571	0.168364	4.13133	0.133516	1.56	Up	0.0397623	0.650377	AK032014	AK032014	9530051G07Rik	Mm.92891	319781	-	X	Biological Process:	biological_process	all	Molecular Function:	molecular_function	all	Cellular Component:	cellular_component	all
0.933601	0.034961	1.57634	0.222659	1.56	Up	0.0463148	0.675117	NM_178735	NM_178735	A730069N07Rik	Mm.125155	244425	A730069N07Rik	8	Biological Process:	biological_process	all	Molecular Function:	molecular_function	all	Cellular Component:	cellular_component	all
3.21913	0.107717	3.85797	0.083874	1.56	Up	0.00945169	0.479266	NM_144810	NM_144810	Klhdc8a	Mm.39723	213417	Klhdc8a	1	Biological Process:	biological_process	all	Molecular Function:	molecular_function	all	Cellular Component:	cellular_component	all
2.84557	0.036881	3.48193	0.12138	1.55	Up	0.00740504	0.452366	NAP043508-1	NAP043508-1	NAP043508-1	-	-	-	-
5.99974	0.117429	6.63542	0.020598	1.55	Up	0.00595757	0.440294	ENSMUST00000028171	ENSMUST00000028171	ENSMUST00000028171	-	-	-	-
9.83783	0.025046	10.47	0.08004	1.55	Up	0.00165937	0.316309	NM_010063	NM_010063	Dync1i1	Mm.20893	13426	Dync1i1	6	Biological Process:	transport	metabolic process	vesicle transport along microtubule	microtubule-based process	cellular localization	establishment of localization in cell	microtubule-based transport	organelle transport along microtubule	establishment of localization	intracellular transport	organelle localization	vesicle localization	cytoskeleton-dependent intracellular transport	cellular process	microtubule-based movement	localization	Molecular Function:	motor activity	microtubule motor activity	protein binding	microtubule binding	hydrolase activity	hydrolase activity, acting on acid anhydrides, in phosphorus-containing anhydrides	nucleoside-triphosphatase activity	binding	hydrolase activity, acting on acid anhydrides	catalytic activity	cytoskeletal protein binding	pyrophosphatase activity	tubulin binding	Cellular Component:	chromosome, centromeric region	kinetochore	spindle pole
2.76777	0.048144	3.39575	0.154743	1.55	Up	0.0179169	0.546236	NM_146296	NM_146296	Olfr437	Mm.222993	258293	Olfr437	6	Biological Process:	signal transduction	G-protein coupled receptor protein signaling pathway	sensory perception of smell	sensory perception of chemical stimulus	cell surface receptor linked signaling pathway	regulation of biological process	regulation of cellular process	multicellular organismal process	cellular process	cellular response to stimulus	response to stimulus	system process	signaling	sensory perception	neurological system process	biological regulation	Molecular Function:	signal transducer activity	receptor activity	G-protein coupled receptor activity	olfactory receptor activity	transmembrane receptor activity	molecular transducer activity	Cellular Component:	integral to membrane	intrinsic to membrane	membrane	cell	all	cellular_component	cell part	membrane part
5.69612	0.184879	6.31895	0.092645	1.54	Up	0.0394775	0.650073	AK040677	AK040677	AK040677	-	-	-	-
1.86922	0.087634	2.49151	0.172803	1.54	Up	0.0325345	0.624801	ENSMUST00000120398	ENSMUST00000120398	ENSMUST00000120398	-	-	-	-
3.51089	0.097029	4.13037	0.117914	1.54	Up	0.0153899	0.525895	NM_001039149	NM_001039149	Cd226	Mm.139293	225825	Cd226	18	Biological Process:	cytokine production	positive regulation of natural killer cell mediated cytotoxicity directed against tumor cell target	positive regulation of immunoglobulin mediated immune response	cell adhesion	signal transduction	positive regulation of mast cell activation	positive regulation of natural killer cell mediated cytotoxicity	positive regulation of Fc receptor mediated stimulatory signaling pathway	positive regulation of cell activation	natural killer cell mediated cytotoxicity directed against tumor cell target	regulation of immune response	lymphocyte mediated immunity	mast cell activation	regulation of adaptive immune response based on somatic recombination of immune receptors built from	positive regulation of cellular process	positive regulation of programmed cell death	immune effector process	positive regulation of natural killer cell mediated immunity	apoptosis	induction of programmed cell death	cellular process	multicellular organismal process	immune response-activating signal transduction	regulation of mast cell activation	cell death	signaling	regulation of programmed cell death	positive regulation of signaling	natural killer cell mediated immune response to tumor cell	immune response-regulating signaling pathway	biological regulation	B cell mediated immunity	cell surface receptor linked signaling pathway	leukocyte activation
3.02947	0.128338	3.6414	0.102035	1.53	Up	0.0202569	0.562663	NAP055974-1	NAP055974-1	NAP055974-1	-	-	-	-
3.93691	0.183844	4.54828	0.097684	1.53	Up	0.0425295	0.66129	NM_009753	NM_009753	Bicd1	Mm.177181	12121	Bicd1	6	Biological Process:	transport	viral reproduction	protein localization to organelle	stress granule assembly	positive regulation of receptor-mediated endocytosis	regulation of catalytic activity	minus-end-directed organelle transport along microtubule	microtubule anchoring at microtubule organizing center	cellular component assembly	positive regulation of cellular process	cellular component biogenesis	establishment of localization in cell	organelle transport along microtubule	intracellular transport	positive regulation of biological process	ribonucleoprotein complex subunit organization	positive regulation of cellular component organization	regulation of localization	organelle organization	cellular process	membrane organization	regulation of cellular component organization	biological regulation	positive regulation of endocytosis	regulation of cellular process	regulation of biological process	microtubule-based transport	cellular component organization or biogenesis	cellular protein localization	cytoskeleton-dependent intracellular transport	regulation of biological quality	macromolecule localization	ribonucleoprotein complex assembly	maintenance of location
2.69215	0.176689	3.30304	0.009094	1.53	Up	0.0259862	0.597799	ENSMUST00000042322	ENSMUST00000042322	ENSMUST00000042322	-	-	-	-
4.44081	0.113477	5.05079	0.05172	1.53	Up	0.0080945	0.459639	NM_008003	NM_008003	Fgf15	Mm.3904	14170	Fgf15	7	Biological Process:	neural crest cell migration	heart development	positive regulation of cell proliferation	fibroblast growth factor receptor signaling pathway	positive regulation of glucose import	positive regulation of JNK cascade	positive regulation of ERK1 and ERK2 cascade	negative regulation of bile acid biosynthetic process	cell differentiation	mesenchymal cell development	negative regulation of cellular metabolic process	positive regulation of cellular process	regulation of localization	enzyme linked receptor protein signaling pathway	multicellular organismal process	cellular process	anatomical structure development	signaling	negative regulation of biological process	negative regulation of biosynthetic process	positive regulation of signaling	ameboidal cell migration	biological regulation	intracellular signal transduction	glucose transport	cell surface receptor linked signaling pathway	positive regulation of intracellular protein kinase cascade	cell migration	regulation of cell proliferation	organic acid biosynthetic process	bile acid metabolic process	lipid metabolic process	cellular biosynthetic process	regulation of glucose import
3.60904	0.051381	4.21526	0.168047	1.52	Up	0.0260589	0.597799	NM_183173	NM_183173	Ankrd43	Mm.145208	237761	Ankrd43	11	Biological Process:	biological_process	all	Molecular Function:	molecular_function	all	Cellular Component:	cellular_component	all
1.02824	0.039416	1.6337	0.178016	1.52	Up	0.0293584	0.607383	NM_001162977	NM_001162977	Megf6	-	-	-	-
0.995749	0.080031	1.6008	0.04843	1.52	Up	0.0029433	0.35907	ENSMUST00000026083	ENSMUST00000026083	ENSMUST00000026083	-	-	-	-
7.56199	0.157436	8.16697	0.076324	1.52	Up	0.0258692	0.597799	NAP108447-1	NAP108447-1	NAP108447-1	-	-	-	-
1.928	0.111802	2.53224	0.12904	1.52	Up	0.0240354	0.586442	NM_001134733	NM_001134733	CK137956	Mm.346755	635169	CK137956	4	Biological Process:	biological_process	all	Molecular Function:	molecular_function	all	Cellular Component:	cellular_component	all
3.10529	0.184689	3.7079	0.104162	1.52	Up	0.0467741	0.675117	NM_011426	NM_011426	Siglec1	Mm.1374	20612	Siglec1	2	Biological Process:	endocytosis	cell adhesion	transport	establishment of localization	cellular component organization or biogenesis	cellular process	biological adhesion	membrane invagination	cellular membrane organization	membrane organization	vesicle-mediated transport	localization	cellular component organization	Molecular Function:	protein binding	sugar binding	carbohydrate binding	binding	Cellular Component:	extracellular region	plasma membrane	membrane	integral to membrane	intrinsic to membrane	cell periphery	cell	cell part	all	cellular_component	membrane part
1.58108	0.11756	2.18112	0.119064	1.52	Up	0.0230409	0.576042	AK084042	AK084042	D130079A08Rik	Mm.246736	320671	-	14	Biological Process:	biological_process	all	Molecular Function:	molecular_function	all	Cellular Component:	cellular_component	all
2.72471	0.026658	3.323	0.131921	1.51	Up	0.0112873	0.489699	ENSMUST00000103318	ENSMUST00000103318	ENSMUST00000103318	-	-	-	-
2.16077	0.113194	2.75777	0.069886	1.51	Up	0.010925	0.489699	NR_003596	NR_003596	Gm6455	-	-	-	-
6.40997	0.093906	7.00672	0.179099	1.51	Up	0.0419304	0.658285	NM_024459	NM_024459	Ppp3r1	Mm.41840	19058	Ppp3r1	11	Biological Process:	patterning of blood vessels	epithelial to mesenchymal transition	protein dephosphorylation	heart development	activation of pro-apoptotic gene products	protein localization to nucleus	NFAT protein import into nucleus	lung epithelial cell differentiation	mesenchymal cell development	cell differentiation	positive regulation of cellular process	positive regulation of programmed cell death	establishment of localization in cell	intracellular transport	apoptosis	cellular process	multicellular organismal process	intracellular protein transport	anatomical structure development	cell death	vasculature development	protein targeting	regulation of programmed cell death	biological regulation	blood vessel development	morphogenesis of an epithelium	nuclear transport	blood vessel morphogenesis	cellular component organization or biogenesis	programmed cell death	protein localization	circulatory system development	morphogenesis of a branching epithelium	protein localization to organelle
1.96917	0.151581	2.56417	0.130414	1.51	Up	0.0409171	0.657004	AK048343	AK048343	AK048343	Mm.103573	15214	Hey2	10	Biological Process:	negative regulation of transcription from RNA polymerase II promoter	vasculogenesis	transcription, DNA-dependent	regulation of transcription, DNA-dependent	regulation of transcription from RNA polymerase II promoter	Notch signaling pathway	multicellular organismal development	pattern specification process	negative regulation of gene-specific transcription from RNA polymerase II promoter	negative regulation of gene expression	negative regulation of Notch signaling pathway	positive regulation of Notch signaling pathway	positive regulation of cardiac muscle cell proliferation	cochlea development	regulation of striated muscle tissue development	cell differentiation	inner ear development	positive regulation of cellular process	negative regulation of cellular metabolic process	negative regulation of transcription, DNA-dependent	multicellular organismal process	cellular process	regulation of gene-specific transcription from RNA polymerase II promoter	anatomical structure development	vasculature development	signaling	negative regulation of biological process	positive regulation of signaling	negative regulation of biosynthetic process	negative regulation of macromolecule metabolic process	regulation of nucleobase, nucleoside, nucleotide and nucleic acid metabolic process	regulation of growth	blood vessel development	biological regulation
4.86386	0.137238	5.45369	0.067962	1.51	Up	0.0182803	0.546703	NAP052093-1	NAP052093-1	NAP052093-1	-	-	-	-
4.05445	0.09639	4.64009	0.124907	1.5	Up	0.0206196	0.56416	AK087135	AK087135	AK087135	Mm.380738	-	-	12
3.94212	0.092097	4.52754	0.072314	1.5	Up	0.00749264	0.452366	NM_207279	NM_207279	Plcxd1	Mm.297057	403178	Plcxd1	5	Biological Process:	lipid metabolic process	biological_process	intracellular signal transduction	regulation of biological process	regulation of cellular process	all	cellular process	response to stimulus	signal transduction	cellular response to stimulus	signaling	primary metabolic process	metabolic process	biological regulation	Molecular Function:	molecular_function	phospholipase C activity	phosphoric diester hydrolase activity	hydrolase activity	hydrolase activity, acting on ester bonds	lipase activity	phospholipase activity	catalytic activity	all	phosphoric ester hydrolase activity	Cellular Component:	cellular_component	all
8.10193	0.051109	8.68639	0.171951	1.5	Up	0.0311353	0.617041	NM_007389	NM_007389	Chrna1	Mm.4583	11435	Chrna1	2	Biological Process:	skeletal muscle contraction	transport	ion transport	signal transduction	neuromuscular synaptic transmission	neuromuscular junction development	regulation of action potential in neuron	ion transmembrane transport	regulation of membrane potential	muscle cell homeostasis	skeletal muscle tissue growth	musculoskeletal movement	neuromuscular process	neuron homeostasis	cell differentiation	multicellular organismal signaling	muscle system process	cellular process	multicellular organismal process	anatomical structure development	ion homeostasis	signaling	biological regulation	muscle organ development	chemical homeostasis	cellular component organization or biogenesis	muscle cell development	regulation of biological quality	muscle fiber development	cell-cell signaling	response to stimulus	system process	cellular homeostasis	muscle tissue development
2.71752	0.136398	3.30171	0.140885	1.5	Up	0.0407749	0.657004	NM_020284	NM_020284	Ctsr	Mm.315715	56835	Ctsr	13	Biological Process:	proteolysis	protein catabolic process	macromolecule catabolic process	protein metabolic process	macromolecule metabolic process	catabolic process	primary metabolic process	metabolic process	Molecular Function:	cysteine-type endopeptidase activity	peptidase activity	cysteine-type peptidase activity	hydrolase activity	endopeptidase activity	catalytic activity	peptidase activity, acting on L-amino acid peptides	Cellular Component:	lysosome	intracellular membrane-bounded organelle	intracellular organelle	intracellular part	intracellular	membrane-bounded organelle	organelle	vacuole	cell part	all	cytoplasm	cytoplasmic part	lytic vacuole	cell	cellular_component
2.16777	0.073357	2.75074	0.142683	1.5	Up	0.0220882	0.569122	NM_018876	NM_018876	Fut2	Mm.290046	14344	Fut2	7	Biological Process:	carbohydrate metabolic process	protein glycosylation	metabolic process	cellular metabolic process	cellular process	glycoprotein metabolic process	cellular macromolecule biosynthetic process	protein modification process	macromolecule metabolic process	primary metabolic process	macromolecule glycosylation	protein metabolic process	cellular macromolecule metabolic process	glycoprotein biosynthetic process	cellular biosynthetic process	cellular carbohydrate metabolic process	cellular protein metabolic process	biosynthetic process	macromolecule modification	macromolecule biosynthetic process	glycosylation	Molecular Function:	galactoside 2-alpha-L-fucosyltransferase activity	fucosyltransferase activity	transferase activity	transferase activity, transferring glycosyl groups	transferase activity, transferring hexosyl groups	alpha(1,2)-fucosyltransferase activity	catalytic activity	Cellular Component:	Golgi apparatus	membrane	integral to membrane	intracellular membrane-bounded organelle
2.80307	0.131557	3.38562	0.098722	1.5	Up	0.0239744	0.586442	NM_008561	NM_008561	Mc3r	Mm.57183	17201	Mc3r	2	Biological Process:	signal transduction	G-protein coupled receptor protein signaling pathway	G-protein signaling, coupled to cAMP nucleotide second messenger	positive regulation of cAMP biosynthetic process	positive regulation of cellular process	cellular process	positive regulation of nucleobase, nucleoside, nucleotide and nucleic acid metabolic process	signaling	positive regulation of biosynthetic process	regulation of nucleobase, nucleoside, nucleotide and nucleic acid metabolic process	cAMP-mediated signaling	biological regulation	intracellular signal transduction	cell surface receptor linked signaling pathway	regulation of cyclic nucleotide biosynthetic process	cellular biosynthetic process	response to stimulus	regulation of cAMP biosynthetic process	nucleoside phosphate metabolic process	biosynthetic process	regulation of biosynthetic process	nucleobase, nucleoside, nucleotide and nucleic acid biosynthetic process	nucleoside monophosphate metabolic process	cyclic-nucleotide-mediated signaling	purine-containing compound biosynthetic process	purine nucleotide metabolic process	nucleobase, nucleoside and nucleotide biosynthetic process	regulation of metabolic process	heterocycle metabolic process	positive regulation of nitrogen compound metabolic process	regulation of nucleotide metabolic process	small molecule metabolic process	cyclic nucleotide biosynthetic process	positive regulation of cellular metabolic process
0.950685	0.041394	1.53316	0.151425	1.5	Up	0.0206448	0.56416	AK019646	AK019646	4930477O03Rik	Mm.217172	78013	-	6	Biological Process:	biological_process	all	Molecular Function:	molecular_function	all	Cellular Component:	cellular_component	all
10.7275	0.024764	11.3099	0.162017	1.5	Up	0.02373	0.585547	NM_010460	NM_010460	Hoxb7	Mm.390366	15415	Hoxb7	11	Biological Process:	transcription, DNA-dependent	regulation of transcription, DNA-dependent	multicellular organismal development	anterior/posterior pattern formation	myeloid cell differentiation	embryonic skeletal system morphogenesis	embryonic skeletal system development	cell differentiation	hemopoietic or lymphoid organ development	nitrogen compound metabolic process	developmental process	regulation of macromolecule metabolic process	multicellular organismal process	cellular process	anatomical structure development	chordate embryonic development	nucleic acid metabolic process	cellular macromolecule biosynthetic process	macromolecule metabolic process	regionalization	regulation of nucleobase, nucleoside, nucleotide and nucleic acid metabolic process	gene expression	biological regulation	nucleobase, nucleoside, nucleotide and nucleic acid metabolic process	immune system development	regulation of cellular process	regulation of biological process	system development	regulation of nitrogen compound metabolic process	cellular macromolecule metabolic process	regulation of cellular metabolic process	embryonic morphogenesis	embryo development ending in birth or egg hatching	embryonic organ development
7.65046	0.114142	8.23032	0.048618	1.49	Up	0.00949156	0.479736	NM_009867	NM_009867	Cdh4	Mm.184711	12561	Cdh4	2	Biological Process:	cell adhesion	homophilic cell adhesion	heterophilic cell-cell adhesion	axon guidance	positive regulation of axon extension	cell differentiation	taxis	neuron projection development	cell-cell adhesion	regulation of cell differentiation	positive regulation of cellular process	neuron development	regulation of neuron projection development	positive regulation of cellular component organization	multicellular organismal process	cellular process	regulation of cellular component size	anatomical structure development	axon extension	regulation of cellular component organization	positive regulation of cell growth	developmental growth involved in morphogenesis	positive regulation of axonogenesis	biological regulation	regulation of growth	regulation of developmental growth	regulation of multicellular organismal process	cellular component organization or biogenesis	cell projection morphogenesis	regulation of biological quality	regulation of cell morphogenesis	response to stimulus	regulation of cell projection organization	cell morphogenesis involved in neuron differentiation
1.6838	0.074967	2.26312	0.180197	1.49	Up	0.0412137	0.657726	NM_010317	NM_010317	Gng4	Mm.215394	14706	Gng4	13	Biological Process:	signal transduction	G-protein coupled receptor protein signaling pathway	negative regulation of cell growth	cellular response to glucagon stimulus	cellular process	response to endogenous stimulus	negative regulation of cellular process	regulation of cellular component size	negative regulation of cell size	response to peptide hormone stimulus	regulation of cellular component organization	signaling	negative regulation of biological process	regulation of growth	biological regulation	response to organic substance	response to chemical stimulus	cell surface receptor linked signaling pathway	regulation of cellular process	regulation of biological process	cellular component organization or biogenesis	response to glucagon stimulus	regulation of biological quality	negative regulation of growth	response to stimulus	cellular response to chemical stimulus	cellular component organization	regulation of cell growth	cellular response to organic substance	growth	response to hormone stimulus	regulation of anatomical structure size	cellular response to endogenous stimulus	cell growth
9.09725	0.113369	9.6761	0.088804	1.49	Up	0.0158709	0.530159	BI100969	BI100969	BI100969	Mm.41044	54403	Slc4a4	5	Biological Process:	transport	ion transport	sodium ion transport	anion transport	regulation of pH	bicarbonate transport	ion transmembrane transport	transmembrane transport	cation transport	cellular process	inorganic anion transport	ion homeostasis	monovalent inorganic cation homeostasis	biological regulation	chemical homeostasis	establishment of localization	organic anion transport	monovalent inorganic cation transport	cation homeostasis	regulation of biological quality	homeostatic process	localization	metal ion transport	Molecular Function:	transporter activity	inorganic anion exchanger activity	anion transmembrane transporter activity	sodium:bicarbonate symporter activity	symporter activity	cation transmembrane transporter activity	solute:solute antiporter activity	substrate-specific transmembrane transporter activity	substrate-specific transporter activity	solute:cation symporter activity
12.9257	0.141616	13.5036	0.078384	1.49	Up	0.0233688	0.58033	NAP055718-1	NAP055718-1	NAP055718-1	-	-	-	-
1.84992	0.121715	2.4271	0.054067	1.49	Up	0.0123134	0.500484	NM_177785	NM_177785	BC049635	Mm.212727	277773	BC049635	4	Biological Process:	biological_process	all	Molecular Function:	molecular_function	all	Cellular Component:	cellular_component	membrane	integral to membrane	intrinsic to membrane	cell	cell part	all	membrane part
2.53338	0.114551	3.11054	0.021793	1.49	Up	0.00776299	0.452366	ENSMUST00000108145	ENSMUST00000108145	ENSMUST00000108145	-	-	-	-
7.68663	0.159301	8.26349	0.117318	1.49	Up	0.0434265	0.66569	NM_010479	NM_010479	Hspa1a	Mm.6388	193740	Hspa1a	17	Biological Process:	telomere maintenance	DNA repair	response to stress	response to heat	cellular response to stress	cellular component organization at cellular level	nitrogen compound metabolic process	cellular metabolic process	organelle organization	cellular process	nucleic acid metabolic process	anatomical structure homeostasis	macromolecule metabolic process	primary metabolic process	biological regulation	metabolic process	nucleobase, nucleoside, nucleotide and nucleic acid metabolic process	response to abiotic stimulus	telomere organization	cellular component organization or biogenesis	cellular macromolecule metabolic process	response to DNA damage stimulus	regulation of biological quality	cellular response to stimulus	response to stimulus	chromosome organization	response to temperature stimulus	homeostatic process	cellular component organization or biogenesis at cellular level	cellular component organization	cellular nitrogen compound metabolic process	DNA metabolic process	Molecular Function:	nucleotide binding
2.96494	0.128217	3.53878	0.061395	1.49	Up	0.0156476	0.526937	NM_172583	NM_172583	Tmem63c	Mm.110032	217733	Tmem63c	12	Biological Process:	biological_process	all	Molecular Function:	molecular_function	all	Cellular Component:	cellular_component	membrane	integral to membrane	intrinsic to membrane	cell	cell part	all	membrane part
3.50922	0.186508	4.08239	0.08797	1.49	Up	0.049845	0.682967	NM_172868	NM_172868	Palm2	Mm.331630	242481	Palm2	4
4.04313	0.199819	4.6149	0.019998	1.49	Up	0.0465273	0.675117	AK032720	AK032720	Trip12	-	14897	-	-	Biological Process:	protein ubiquitination involved in ubiquitin-dependent protein catabolic process	cellular metabolic process	cellular macromolecule catabolic process	modification-dependent macromolecule catabolic process	cellular process	proteolysis	protein modification process	modification-dependent protein catabolic process	macromolecule metabolic process	catabolic process	primary metabolic process	metabolic process	protein modification by small protein conjugation	cellular protein catabolic process	cellular catabolic process	protein metabolic process	cellular macromolecule metabolic process	protein catabolic process	ubiquitin-dependent protein catabolic process	cellular protein metabolic process	proteolysis involved in cellular protein catabolic process	macromolecule catabolic process	protein modification by small protein conjugation or removal	macromolecule modification	protein ubiquitination	Molecular Function:	ubiquitin-protein ligase activity	thyroid hormone receptor binding	binding	catalytic activity	ligase activity, forming carbon-nitrogen bonds	small conjugating protein ligase activity	ligase activity	protein binding
10.7245	0.066866	11.2961	0.068158	1.49	Up	0.00391625	0.403389	NM_011897	NM_011897	Spry2	Mm.475706	24064	Spry2	14	Biological Process:	multicellular organismal development	sensory perception of sound	negative regulation of cell proliferation	regulation of signal transduction	lung development	negative regulation of Ras GTPase activity	negative regulation of fibroblast growth factor receptor signaling pathway	inner ear morphogenesis	negative regulation of MAP kinase activity	cell fate commitment	negative regulation of Ras protein signal transduction	branching morphogenesis of a tube	negative regulation of nerve growth factor receptor signaling pathway	lung morphogenesis	lung growth	respiratory system development	negative regulation of ERK1 and ERK2 cascade	cell differentiation	inner ear development	regulation of hydrolase activity	regulation of phosphorylation	negative regulation of hydrolase activity	ribonucleoside triphosphate metabolic process	regulation of nucleobase, nucleoside, nucleotide and nucleic acid metabolic process	biological regulation	negative regulation of small GTPase mediated signal transduction	intracellular signal transduction	GTP catabolic process	embryonic organ development	response to stimulus	nucleoside phosphate metabolic process	nerve growth factor receptor signaling pathway	intracellular protein kinase cascade	regulation of GTPase activity
6.10466	0.075318	6.6722	0.074915	1.48	Up	0.00591529	0.440294	AK019847	AK019847	Nub1	-	53312	-	-	Biological Process:	ubiquitin-dependent protein catabolic process	protein ubiquitination	positive regulation of proteasomal ubiquitin-dependent protein catabolic process	positive regulation of cellular process	positive regulation of cellular protein metabolic process	positive regulation of biological process	cellular macromolecule catabolic process	positive regulation of metabolic process	regulation of macromolecule metabolic process	modification-dependent macromolecule catabolic process	cellular process	protein modification process	proteolysis	modification-dependent protein catabolic process	positive regulation of macromolecule metabolic process	macromolecule metabolic process	biological regulation	regulation of proteolysis	protein modification by small protein conjugation	proteasomal ubiquitin-dependent protein catabolic process	regulation of cellular process	regulation of biological process	cellular macromolecule metabolic process	regulation of cellular metabolic process	positive regulation of cellular catabolic process	protein catabolic process	positive regulation of protein metabolic process	regulation of catabolic process	proteasomal protein catabolic process	macromolecule catabolic process	proteolysis involved in cellular protein catabolic process	regulation of protein catabolic process	cellular metabolic process	positive regulation of catabolic process
6.48083	0.084227	7.04271	0.110199	1.48	Up	0.0154621	0.526434	NM_001025439	NM_001025439	Camk2d	Mm.255822	108058	Camk2d	3	Biological Process:	G1/S transition of mitotic cell cycle	response to hypoxia	protein phosphorylation	calcium ion transport	positive regulation of cell proliferation	regulation of G2/M transition of mitotic cell cycle	cellular potassium ion homeostasis	protein autophosphorylation	cardiac muscle contraction	regulation of mitotic cell cycle	muscle system process	positive regulation of cellular process	response to oxygen levels	mitotic cell cycle	multicellular organismal process	cellular process	ion homeostasis	monovalent inorganic cation homeostasis	biological regulation	chemical homeostasis	metal ion homeostasis	cell cycle phase	cation homeostasis	regulation of cell proliferation	regulation of biological quality	response to stimulus	system process	cellular homeostasis	transport	cellular monovalent inorganic cation homeostasis	striated muscle contraction	ion transport	regulation of cell cycle	phosphate metabolic process
13.2961	0.102704	13.8542	0.068914	1.47	Up	0.0107229	0.489699	NM_008130	NM_008130	Gli3	Mm.5098	14634	Gli3	13	Biological Process:	negative regulation of transcription from RNA polymerase II promoter	metanephros development	branching involved in ureteric bud morphogenesis	in utero embryonic development	kidney development	positive regulation of neuroblast proliferation	transcription, DNA-dependent	regulation of transcription, DNA-dependent	smoothened signaling pathway	pattern specification process	axon guidance	central nervous system development	brain development	hindgut morphogenesis	heart development	negative regulation of cell proliferation	anterior/posterior pattern formation	dorsal/ventral pattern formation	proximal/distal pattern formation	regulation of gene expression	positive regulation of gene-specific transcription from RNA polymerase II promoter	protein processing	spinal cord dorsal/ventral patterning	telencephalon development	pallium development	subpallium development	optic nerve morphogenesis	smoothened signaling pathway involved in ventral spinal cord interneuron specification	smoothened signaling pathway involved in spinal cord motor neuron cell fate specification	forebrain dorsal/ventral pattern formation	cerebral cortex radial glia guided migration	forebrain radial glial cell differentiation	neural tube development	lateral ganglionic eminence cell proliferation
11.9533	0.1483	12.5098	0.060398	1.47	Up	0.0254592	0.596609	XM_001480950	XM_001480950	Gm4645	-	-	-	-
5.99794	0.092287	6.5537	0.095822	1.47	Up	0.0139465	0.509517	NM_026261	NM_026261	Ubl4b	Mm.55982	67591	Ubl4b	3	Biological Process:	biological_process	all	Molecular Function:	molecular_function	all	Cellular Component:	cellular_component	cytoplasm	intracellular part	intracellular	cell	cell part	all
11.961	0.125907	12.5156	0.054287	1.47	Up	0.015535	0.526579	NM_008416	NM_008416	Junb	Mm.1167	16477	Junb	8	Biological Process:	vasculogenesis	osteoblast differentiation	in utero embryonic development	trophectodermal cell differentiation	transcription, DNA-dependent	regulation of transcription, DNA-dependent	transcription from RNA polymerase II promoter	cellular process	osteoclast differentiation	osteoblast proliferation	positive regulation of cell differentiation	positive regulation of transcription from RNA polymerase II promoter during mitosis	decidualization	regulation of cell cycle	embryonic process involved in female pregnancy	labyrinthine layer blood vessel development	cellular response to calcium ion	cell differentiation	reproduction	cellular response to metal ion	positive regulation of cellular process	regulation of cell differentiation	multicellular organismal process	anatomical structure development	positive regulation of nucleobase, nucleoside, nucleotide and nucleic acid metabolic process	chordate embryonic development	labyrinthine layer development	myeloid cell differentiation	vasculature development	response to inorganic substance	positive regulation of biosynthetic process	regulation of nucleobase, nucleoside, nucleotide and nucleic acid metabolic process	biological regulation	blood vessel development
5.28556	0.127656	5.83754	0.116281	1.47	Up	0.0330074	0.628897	NM_001029912	NM_001029912	Zswim5	Mm.218946	74464	Zswim5	4	Biological Process:	biological_process	all	Molecular Function:	molecular_function	zinc ion binding	metal ion binding	cation binding	ion binding	binding	transition metal ion binding	all	Cellular Component:	cellular_component	all
7.32113	0.120923	7.8721	0.038863	1.47	Up	0.012274	0.499871	NM_178870	NM_178870	Hs3st3a1	Mm.340214	15478	Hs3st3a1	11	Biological Process:	biological_process	metabolic process	all	Molecular Function:	molecular_function	sulfotransferase activity	[heparan sulfate]-glucosamine 3-sulfotransferase 1 activity	transferase activity	transferase activity, transferring sulfur-containing groups	heparan sulfate sulfotransferase activity	catalytic activity	all	Cellular Component:	cellular_component	Golgi apparatus	membrane	integral to membrane	intracellular membrane-bounded organelle	intracellular organelle	intracellular part	intracellular	membrane-bounded organelle	organelle	cell part	all	membrane part	cytoplasm	intrinsic to membrane	cytoplasmic part	cell
3.61727	0.188776	4.16683	0.037491	1.46	Up	0.0461424	0.675117	AK014480	AK014480	Dbf4	-	27214	-	-	Biological Process:	DNA replication	cell cycle	traversing start control point of mitotic cell cycle	regulation of S phase of mitotic cell cycle	regulation of mitotic cell cycle	S phase of mitotic cell cycle	G1 phase of mitotic cell cycle	mitotic cell cycle	nitrogen compound metabolic process	cellular process	cellular macromolecule biosynthetic process	nucleic acid metabolic process	interphase of mitotic cell cycle	macromolecule metabolic process	biological regulation	nucleobase, nucleoside, nucleotide and nucleic acid metabolic process	cell cycle phase	regulation of biological process	regulation of cellular process	cellular macromolecule metabolic process	cellular biosynthetic process	biosynthetic process	cellular nitrogen compound metabolic process	DNA metabolic process	interphase	regulation of S phase	cellular metabolic process	G1 phase	primary metabolic process	metabolic process	regulation of cell cycle	cell cycle process	S phase	regulation of cell cycle process
11.825	0.17672	12.3742	0.069877	1.46	Up	0.0445703	0.667507	NM_175539	NM_175539	Dcaf12l2	Mm.55270	245403	Wdr40c	X	Biological Process:	biological_process	all	Molecular Function:	molecular_function	all	Cellular Component:	cellular_component	all
2.0102	0.117214	2.54635	0.118266	1.45	Up	0.0322836	0.622911	NAP123906-1	NAP123906-1	NAP123906-1	-	-	-	-
9.03037	0.083847	9.56588	0.158293	1.45	Up	0.0403554	0.655461	NM_023122	NM_023122	Gpm6b	Mm.222320	14758	Gpm6b	X	Cellular Component:	membrane	integral to membrane	intrinsic to membrane	cell	all	cellular_component	cell part	membrane part
1.05657	0.096937	1.58972	0.159066	1.45	Up	0.0458301	0.675061	NM_001033292	NM_001033292	Espnl	Mm.318167	227357	Espnl	1	Biological Process:	biological_process	all	Molecular Function:	molecular_function	all	Cellular Component:	cellular_component	all
4.70525	0.019431	5.23738	0.188663	1.45	Up	0.0485274	0.679707	NM_015783	NM_015783	Isg15	Mm.4950	100038882	Isg15	4	Biological Process:	response to virus	modification-dependent protein catabolic process	ISG15-protein conjugation	cellular metabolic process	multi-organism process	cellular macromolecule catabolic process	modification-dependent macromolecule catabolic process	cellular process	protein modification process	proteolysis	response to other organism	macromolecule metabolic process	primary metabolic process	catabolic process	metabolic process	cellular protein catabolic process	cellular catabolic process	protein metabolic process	response to biotic stimulus	cellular macromolecule metabolic process	protein catabolic process	response to stimulus	cellular protein metabolic process	macromolecule catabolic process	proteolysis involved in cellular protein catabolic process	macromolecule modification	Molecular Function:	protein binding	protein tag	binding	Cellular Component:	extracellular region	cytoplasm	cytosol
3.39692	0.139613	3.92414	0.05825	1.44	Up	0.0252349	0.595428	XM_919084	XM_919084	9330101J02Rik	-	-	-	-
3.72511	0.060884	4.25186	0.095002	1.44	Up	0.00953088	0.479736	NAP044771-1	NAP044771-1	NAP044771-1	-	-	-	-
3.57443	0.0884	4.09666	0.045859	1.44	Up	0.00632317	0.440886	ENSMUST00000069654	ENSMUST00000069654	ENSMUST00000069654	-	-	-	-
9.25011	0.010459	9.7723	0.001486	1.44	Up	1e-06	0.0206315	X16493	X16493	Zfp1	Mm.4184	22640	Zfp1	8	Biological Process:	transcription, DNA-dependent	regulation of transcription, DNA-dependent	nitrogen compound metabolic process	regulation of macromolecule metabolic process	cellular process	nucleic acid metabolic process	cellular macromolecule biosynthetic process	macromolecule metabolic process	regulation of nucleobase, nucleoside, nucleotide and nucleic acid metabolic process	gene expression	biological regulation	nucleobase, nucleoside, nucleotide and nucleic acid metabolic process	regulation of cellular process	regulation of biological process	regulation of nitrogen compound metabolic process	cellular macromolecule metabolic process	regulation of cellular metabolic process	cellular biosynthetic process	biosynthetic process	regulation of biosynthetic process	regulation of cellular macromolecule biosynthetic process	cellular nitrogen compound metabolic process	cellular metabolic process	RNA metabolic process	regulation of cellular biosynthetic process	regulation of transcription	regulation of metabolic process	regulation of primary metabolic process	primary metabolic process	metabolic process	regulation of gene expression	transcription	regulation of RNA metabolic process	RNA biosynthetic process
10.4396	0.025117	10.9611	0.04509	1.44	Up	0.000540206	0.234131	NM_007706	NM_007706	Socs2	Mm.474283	216233	Socs2	10	Biological Process:	lactation	response to estradiol stimulus	cellular response to hormone stimulus	intracellular signal transduction	regulation of multicellular organism growth	negative regulation of multicellular organism growth	positive regulation of neuron differentiation	negative regulation of JAK-STAT cascade	growth hormone receptor signaling pathway	mammary gland alveolus development	cell differentiation	reproduction	positive regulation of cellular process	regulation of cell differentiation	enzyme linked receptor protein signaling pathway	JAK-STAT cascade	cellular process	multicellular organismal process	response to endogenous stimulus	anatomical structure development	response to estrogen stimulus	signaling	negative regulation of biological process	regulation of growth	biological regulation	cell surface receptor linked signaling pathway	reproductive process	regulation of multicellular organismal process	regulation of biological quality	negative regulation of growth	multicellular organism growth	response to stimulus	cellular response to chemical stimulus	response to steroid hormone stimulus
4.57531	0.071886	5.09606	0.154642	1.43	Up	0.0378937	0.647692	NM_010371	NM_010371	Gzmc	Mm.14465	14940	Gzmc	14	Biological Process:	proteolysis	cytolysis	cell death	protein metabolic process	macromolecule metabolic process	primary metabolic process	metabolic process	death	cellular process	Molecular Function:	catalytic activity	serine-type endopeptidase activity	peptidase activity	serine-type peptidase activity	hydrolase activity	serine hydrolase activity	endopeptidase activity	peptidase activity, acting on L-amino acid peptides
8.39412	0.091306	8.91442	0.144438	1.43	Up	0.0382196	0.647813	NM_007652	NM_007652	Cd59a	Mm.247265	12509	Cd59a	2	Cellular Component:	plasma membrane	external side of plasma membrane	membrane	anchored to membrane	plasma membrane part	all	cell part	membrane part	intrinsic to membrane	cell periphery	cell surface	cellular_component	cell
3.48246	0.158864	4.00256	0.095862	1.43	Up	0.0486567	0.679707	NM_175535	NM_175535	Arhgap20	Mm.443529	244867	Arhgap20	9	Biological Process:	signal transduction	biological_process	positive regulation of GTPase activity	nucleobase, nucleoside, nucleotide and nucleic acid catabolic process	nitrogen compound metabolic process	regulation of hydrolase activity	purine ribonucleotide catabolic process	ribonucleotide metabolic process	regulation of catalytic activity	purine nucleotide catabolic process	cellular process	cellular nitrogen compound catabolic process	signaling	ribonucleoside triphosphate metabolic process	regulation of nucleobase, nucleoside, nucleotide and nucleic acid metabolic process	nucleobase, nucleoside, nucleotide and nucleic acid metabolic process	biological regulation	regulation of nucleotide catabolic process	regulation of cellular process	regulation of biological process	positive regulation of catalytic activity	regulation of nitrogen compound metabolic process	nucleoside triphosphate catabolic process	regulation of cellular metabolic process	GTP catabolic process	response to stimulus	regulation of catabolic process	nucleoside phosphate metabolic process	nucleobase, nucleoside and nucleotide catabolic process	purine nucleoside triphosphate catabolic process	cellular nitrogen compound metabolic process	small molecule catabolic process	regulation of GTPase activity	purine nucleotide metabolic process
7.68535	0.102471	8.20263	0.10062	1.43	Up	0.0227197	0.574607	NM_053185	NM_053185	Col4a6	Mm.155586	94216	Col4a6	X	Biological Process:	extracellular matrix organization	cellular component organization at cellular level	cellular component organization or biogenesis at cellular level	cellular component organization or biogenesis	cellular component organization	extracellular structure organization	cellular process	Molecular Function:	structural molecule activity	Cellular Component:	collagen type IV	basement membrane	extracellular matrix	extracellular region part	sheet-forming collagen	all	collagen	extracellular region	proteinaceous extracellular matrix	extracellular matrix part	cellular_component
7.84095	0.066713	8.35056	0.09334	1.42	Up	0.0113183	0.489699	NM_011611	NM_011611	Cd40	Mm.271833	21939	Cd40	2	Biological Process:	immune response-regulating cell surface receptor signaling pathway	signal transduction	positive regulation of B cell proliferation	positive regulation of interleukin-12 production	B cell activation	positive regulation of isotype switching to IgG isotypes	regulation of immune response	regulation of immunoglobulin secretion	defense response to virus	positive regulation of endothelial cell apoptosis	positive regulation of cell activation	regulation of adaptive immune response based on somatic recombination of immune receptors built from	positive regulation of cellular process	immune effector process	apoptosis	positive regulation of DNA metabolic process	positive regulation of B cell activation	isotype switching	cell death	response to other organism	regulation of nucleobase, nucleoside, nucleotide and nucleic acid metabolic process	regulation of DNA recombination	immune response-regulating signaling pathway	biological regulation	immune system development	leukocyte activation	regulation of multicellular organismal process	somatic diversification of immunoglobulins	regulation of isotype switching	response to stimulus	lymphocyte activation involved in immune response	somatic diversification of immune receptors via germline recombination within a single locus	lymphocyte proliferation	somatic recombination of immunoglobulin gene segments
7.41507	0.086606	7.91756	0.041747	1.42	Up	0.00639903	0.440886	NM_001080977	NM_001080977	Rsbn1l	Mm.475680	242860	Rsbn1l	5	Biological Process:	biological_process	all	Molecular Function:	molecular_function	all	Cellular Component:	cellular_component	all
6.72791	0.08051	7.23007	0.070549	1.42	Up	0.00937061	0.476328	NM_001081066	NM_001081066	Dennd3	Mm.322557	105841	Dennd3	15	Biological Process:	biological_process	all	Molecular Function:	molecular_function	all	Cellular Component:	cellular_component	all
5.53065	0.040034	6.02986	0.106032	1.41	Up	0.0116492	0.4924	NM_008631	NM_008631	Mt4	Mm.1536	17752	Mt4	8	Biological Process:	cellular metal ion homeostasis	response to cadmium ion	response to chemical stimulus	chemical homeostasis	metal ion homeostasis	cellular cation homeostasis	cation homeostasis	cellular process	regulation of biological quality	response to stimulus	response to inorganic substance	ion homeostasis	homeostatic process	cellular homeostasis	cellular ion homeostasis	response to metal ion	biological regulation	cellular chemical homeostasis	Molecular Function:	metal ion binding	cation binding	ion binding	binding
4.32581	0.091542	4.82484	0.119386	1.41	Up	0.029459	0.607383	AK053020	AK053020	D930017F01	Mm.384353	26422	Nbea	3	Biological Process:	protein targeting	post-Golgi vesicle-mediated transport	protein localization	establishment of protein localization	Golgi vesicle transport	transport	cellular localization	establishment of localization in cell	establishment of localization	intracellular transport	cellular macromolecule localization	cellular protein localization	cellular process	macromolecule localization	intracellular protein transport	vesicle-mediated transport	protein transport	localization	Molecular Function:	binding	protein kinase binding	protein kinase A binding	protein binding	kinase binding	enzyme binding	Cellular Component:	trans-Golgi network	cytosol	plasma membrane	endomembrane system	membrane	cell junction	synapse	postsynaptic membrane
0.910866	0.03561	1.40546	0.15814	1.41	Up	0.0379838	0.647692	NM_010571	NM_010571	Irs3	Mm.24486	16369	Irs3	5	Biological Process:	signal transduction	response to stimulus	cellular response to stimulus	regulation of biological process	regulation of cellular process	signaling	biological regulation	cellular process	Molecular Function:	receptor activity	phosphatidylinositol 3-kinase binding	protein binding	kinase binding	molecular transducer activity	binding	enzyme binding	signal transducer activity	Cellular Component:	microsome	cytosol	plasma membrane	intracellular part	intracellular	all	cell part	cell fraction	insoluble fraction	cytoplasm	cell periphery	cytoplasmic part	vesicular fraction	membrane	membrane fraction	cellular_component
3.61152	0.062473	4.10403	0.076485	1.41	Up	0.00755915	0.452366	AK082465	AK082465	AK082465	Mm.472321	100043791	100043791	7	Biological Process:	biological_process	all	Molecular Function:	molecular_function	all	Cellular Component:	cellular_component	all
1.01082	0.0571	1.50098	0.127143	1.4	Up	0.0245205	0.590343	NAP068336-1	NAP068336-1	NAP068336-1	-	-	-	-
6.30814	0.135023	6.798	0.066396	1.4	Up	0.0312104	0.617749	NM_008691	NM_008691	Nefm	Mm.390700	18040	Nefm	14	Biological Process:	microtubule cytoskeleton organization	axon cargo transport	regulation of axon diameter	intermediate filament cytoskeleton organization	intermediate filament bundle assembly	neurofilament cytoskeleton organization	cell differentiation	neuron projection development	neuron development	regulation of cell differentiation	regulation of neuron projection development	regulation of cell projection size	establishment of localization in cell	intracellular transport	multicellular organismal process	cellular process	anatomical structure development	regulation of cellular component size	regulation of cellular component organization	biological regulation	intermediate filament organization	regulation of multicellular organismal process	cellular component organization or biogenesis	microtubule-based transport	cell projection morphogenesis	regulation of biological quality	regulation of cell morphogenesis	cell morphogenesis involved in neuron differentiation	regulation of cell projection organization	nervous system development	regulation of nervous system development	cellular component organization at cellular level	anatomical structure morphogenesis	microtubule-based process
3.80505	0.091976	4.29156	0.114523	1.4	Up	0.0295935	0.60924	NM_028158	NM_028158	1700021F07Rik	-	-	-	-
6.08834	0.061512	6.57259	0.013611	1.4	Up	0.00154084	0.297853	NM_001039494	NM_001039494	1700019N12Rik	Mm.251306	67077	1700019N12Rik	19	Biological Process:	spermatogenesis	biological_process	cell differentiation	multicellular organism reproduction	sexual reproduction	reproduction	reproductive process	developmental process	cellular developmental process	all	gamete generation	cellular process	multicellular organismal process	male gamete generation	multicellular organismal reproductive process	Molecular Function:	molecular_function	all	Cellular Component:	cytoplasm	intracellular part	intracellular	cell	all	cellular_component	cell part
6.1678	0.084033	6.65022	0.056968	1.4	Up	0.0089589	0.469305	AK039302	AK039302	D230040A04Rik	Mm.417747	414113	-	13	Biological Process:	biological_process	all	Molecular Function:	molecular_function	all	Cellular Component:	cellular_component	all
1.09491	0.083205	1.57456	0.106763	1.39	Up	0.0239353	0.586267	XM_136331	XM_136331	Gm4955	Mm.32625	240921	EG240921	1	Biological Process:	biological_process	all	Molecular Function:	molecular_function	all	Cellular Component:	cellular_component	all
0.867563	0.027021	1.34642	0.153978	1.39	Up	0.0375441	0.645176	ENSMUST00000058352	ENSMUST00000058352	ENSMUST00000058352	-	-	-	-
7.13164	0.131516	7.60953	0.103034	1.39	Up	0.0459107	0.675061	NM_011311	NM_011311	S100a4	Mm.3925	20198	S100a4	3	Biological Process:	positive regulation of I-kappaB kinase/NF-kappaB cascade	intracellular protein kinase cascade	regulation of signal transduction	regulation of I-kappaB kinase/NF-kappaB cascade	positive regulation of cellular process	positive regulation of biological process	regulation of cell communication	cell communication	cellular process	regulation of response to stimulus	positive regulation of response to stimulus	signaling	positive regulation of signaling	biological regulation	intracellular signal transduction	signal transduction via phosphorylation event	regulation of intracellular protein kinase cascade	positive regulation of intracellular protein kinase cascade	regulation of biological process	regulation of cellular process	I-kappaB kinase/NF-kappaB cascade	positive regulation of signal transduction	response to stimulus	signal transduction	cellular response to stimulus	positive regulation of cell communication	regulation of signaling	Molecular Function:	calcium ion binding	protein binding	identical protein binding	calcium-dependent protein binding	RAGE receptor binding	cation binding
4.42151	0.007305	4.89934	0.069112	1.39	Up	0.00234443	0.338103	NM_009967	NM_009967	Crygs	Mm.6253	12970	Crygs	16	Biological Process:	morphogenesis of an epithelium	lens development in camera-type eye	multicellular organismal development	anatomical structure morphogenesis	tissue development	system development	developmental process	eye development	multicellular organismal process	organ development	sensory organ development	anatomical structure development	epithelium development	tissue morphogenesis	camera-type eye development	Molecular Function:	structural constituent of eye lens	structural molecule activity
3.35567	0.112648	3.83287	0.112783	1.39	Up	0.0401922	0.653584	NAP108607-1	NAP108607-1	NAP108607-1	-	-	-	-
6.40313	0.090058	6.87828	0.067972	1.39	Up	0.0135727	0.507118	NAP012051-001	NAP012051-001	NAP012051-001	-	-	-	-
7.02053	0.054077	7.49493	0.109507	1.39	Up	0.017776	0.546236	NM_013588	NM_013588	Lrrc23	Mm.3207	16977	Lrrc23	6	Biological Process:	biological_process	all	Molecular Function:	molecular_function	all	Cellular Component:	cellular_component	all
3.60585	0.027771	4.07796	0.060544	1.39	Up	0.00209192	0.335147	XM_001003265	XM_001003265	Prss51	Mm.72752	74215	1700007N14Rik	14
9.95452	0.012521	10.4262	0.028995	1.39	Up	0.00011712	0.146225	NM_007508	NM_007508	Atp6v1a	Mm.217787	11964	Atp6v1a	16	Biological Process:	ATP catabolic process	transport	ion transport	ATP hydrolysis coupled proton transport	proton transport	transferrin transport	ATP metabolic process	nucleobase, nucleoside, nucleotide and nucleic acid catabolic process	nitrogen compound metabolic process	cation transport	purine ribonucleotide catabolic process	energy coupled proton transport, against electrochemical gradient	ribonucleotide metabolic process	purine nucleotide catabolic process	iron ion transport	hydrogen transport	transmembrane transport	cellular process	cellular nitrogen compound catabolic process	protein transport	ribonucleoside triphosphate metabolic process	nucleobase, nucleoside, nucleotide and nucleic acid metabolic process	nucleoside triphosphate catabolic process	monovalent inorganic cation transport	macromolecule localization	ion transmembrane transport	nucleoside phosphate metabolic process	protein localization	nucleobase, nucleoside and nucleotide catabolic process	purine nucleoside triphosphate catabolic process	cellular nitrogen compound metabolic process	metal ion transport	small molecule catabolic process	establishment of protein localization
4.73067	0.04381	5.20194	0.160086	1.39	Up	0.0468945	0.675117	NM_010287	NM_010287	Gpr83	Mm.4672	14608	Gpr83	9	Biological Process:	signal transduction	G-protein coupled receptor protein signaling pathway	neuropeptide signaling pathway	synaptic transmission	response to glucocorticoid stimulus	multicellular organismal signaling	transmission of nerve impulse	multicellular organismal process	cell communication	cellular process	response to endogenous stimulus	response to hormone stimulus	signaling	neurological system process	biological regulation	response to organic substance	response to chemical stimulus	cell surface receptor linked signaling pathway	regulation of cellular process	regulation of biological process	cell-cell signaling	response to stimulus	cellular response to stimulus	system process	response to steroid hormone stimulus	response to corticosteroid stimulus	Molecular Function:	signal transducer activity	receptor activity	G-protein coupled receptor activity	neuropeptide Y receptor activity	neurotransmitter binding	peptide receptor activity	transmembrane receptor activity
4.98803	0.106069	5.45888	0.131782	1.39	Up	0.0496454	0.682552	NM_001164593	NM_001164593	Pdzrn4	-	-	-	-
6.27277	0.096823	6.74318	0.111101	1.39	Up	0.0331521	0.629728	NM_001080931	NM_001080931	Med13	Mm.341886	327987	Med13	11	Biological Process:	transcription, DNA-dependent	regulation of transcription, DNA-dependent	regulation of transcription from RNA polymerase II promoter	transcription initiation from RNA polymerase II promoter	steroid hormone receptor signaling pathway	androgen receptor signaling pathway	positive regulation of transcription from RNA polymerase II promoter	positive regulation of cellular process	nitrogen compound metabolic process	positive regulation of biological process	positive regulation of metabolic process	regulation of macromolecule metabolic process	cellular process	positive regulation of nucleobase, nucleoside, nucleotide and nucleic acid metabolic process	nucleic acid metabolic process	cellular macromolecule biosynthetic process	signaling	positive regulation of macromolecule metabolic process	macromolecule metabolic process	positive regulation of biosynthetic process	regulation of nucleobase, nucleoside, nucleotide and nucleic acid metabolic process	gene expression	biological regulation	nucleobase, nucleoside, nucleotide and nucleic acid metabolic process	regulation of cellular process	regulation of biological process	positive regulation of cellular biosynthetic process	regulation of nitrogen compound metabolic process	cellular macromolecule metabolic process	intracellular receptor mediated signaling pathway	regulation of cellular metabolic process	transcription from RNA polymerase II promoter	positive regulation of transcription, DNA-dependent	response to stimulus
9.13653	0.026139	9.60567	0.041218	1.38	Up	0.000654885	0.249766	NM_172693	NM_172693	Galnt12	Mm.132246	230145	Galnt12	4	Biological Process:	biological_process	metabolic process	all	Molecular Function:	molecular_function	polypeptide N-acetylgalactosaminyltransferase activity	sugar binding	transferase activity	transferase activity, transferring glycosyl groups	carbohydrate binding	transferase activity, transferring hexosyl groups	UDP-glycosyltransferase activity	binding	catalytic activity	all	acetylgalactosaminyltransferase activity	Cellular Component:	cellular_component	Golgi apparatus	membrane	integral to membrane	intracellular membrane-bounded organelle	intracellular organelle	intracellular part	intracellular	membrane-bounded organelle	organelle	cell part	all	membrane part	cytoplasm	intrinsic to membrane	cytoplasmic part	cell
5.41617	0.017937	5.88514	0.054041	1.38	Up	0.00118498	0.284905	NM_008037	NM_008037	Fosl2	Mm.24684	14284	Fosl2	5	Biological Process:	response to hypoxia	regulation of transcription, DNA-dependent	transcription from RNA polymerase II promoter	response to estradiol stimulus	positive regulation of fibroblast proliferation	positive regulation of cellular process	nitrogen compound metabolic process	response to oxygen levels	positive regulation of biological process	regulation of macromolecule metabolic process	cellular process	response to endogenous stimulus	nucleic acid metabolic process	cellular macromolecule biosynthetic process	response to estrogen stimulus	fibroblast proliferation	macromolecule metabolic process	regulation of nucleobase, nucleoside, nucleotide and nucleic acid metabolic process	gene expression	nucleobase, nucleoside, nucleotide and nucleic acid metabolic process	biological regulation	regulation of fibroblast proliferation	response to organic substance	response to chemical stimulus	regulation of biological process	regulation of cellular process	cellular macromolecule metabolic process	regulation of nitrogen compound metabolic process	regulation of cellular metabolic process	regulation of cell proliferation	cellular biosynthetic process	response to stimulus	response to steroid hormone stimulus	biosynthetic process
12.2326	0.050775	12.6998	0.033221	1.38	Up	0.00153081	0.297853	ENSMUST00000011196	ENSMUST00000011196	ENSMUST00000011196	-	-	-	-
16.1517	0.074917	16.6183	0.028234	1.38	Up	0.00431917	0.4092	NM_011295	NM_011295	Rps12	Mm.442130	20042	Rps12	10	Biological Process:	translational elongation	protein metabolic process	cellular macromolecule metabolic process	cellular metabolic process	cellular process	cellular macromolecule biosynthetic process	cellular biosynthetic process	cellular protein metabolic process	biosynthetic process	macromolecule metabolic process	gene expression	primary metabolic process	translation	metabolic process	macromolecule biosynthetic process	Molecular Function:	molecular_function	all	Cellular Component:	cytosol	cytosolic small ribosomal subunit	cytoplasmic part	intracellular part	intracellular	obsolete_cellular_component	cell	all	cellular_component	cell part	cytoplasm
2.63018	0.037759	3.09581	0.159736	1.38	Up	0.0470177	0.675636	NM_009381	NM_009381	Thrsp	Mm.28585	21835	Thrsp	7	Biological Process:	transcription, DNA-dependent	regulation of transcription, DNA-dependent	lipid biosynthetic process	regulation of triglyceride biosynthetic process	regulation of lipid biosynthetic process	triglyceride biosynthetic process	nitrogen compound metabolic process	acylglycerol metabolic process	regulation of macromolecule metabolic process	cellular process	nucleic acid metabolic process	cellular macromolecule biosynthetic process	macromolecule metabolic process	regulation of nucleobase, nucleoside, nucleotide and nucleic acid metabolic process	gene expression	glycerolipid biosynthetic process	biological regulation	nucleobase, nucleoside, nucleotide and nucleic acid metabolic process	glycerol ether biosynthetic process	neutral lipid biosynthetic process	regulation of cellular process	regulation of biological process	organic ether metabolic process	regulation of nitrogen compound metabolic process	cellular macromolecule metabolic process	regulation of cellular metabolic process	lipid metabolic process	cellular biosynthetic process	triglyceride metabolic process	biosynthetic process	regulation of biosynthetic process	regulation of cellular macromolecule biosynthetic process	glycerolipid metabolic process	cellular nitrogen compound metabolic process
3.83672	0.100173	4.29718	0.078979	1.38	Up	0.0225628	0.573502	NM_013708	NM_013708	Nr2e3	Mm.103641	23958	Nr2e3	9	Biological Process:	negative regulation of transcription from RNA polymerase II promoter	transcription, DNA-dependent	regulation of transcription, DNA-dependent	signal transduction	negative regulation of cell proliferation	eye photoreceptor cell development	steroid hormone mediated signaling pathway	positive regulation of rhodopsin gene expression	positive regulation of transcription from RNA polymerase II promoter	retina development in camera-type eye	cell differentiation	negative regulation of gene expression	positive regulation of cellular process	neuron development	negative regulation of cellular metabolic process	eye morphogenesis	negative regulation of transcription, DNA-dependent	multicellular organismal process	cellular process	response to endogenous stimulus	anatomical structure development	positive regulation of nucleobase, nucleoside, nucleotide and nucleic acid metabolic process	signaling	negative regulation of biological process	positive regulation of biosynthetic process	negative regulation of biosynthetic process	negative regulation of macromolecule metabolic process	regulation of nucleobase, nucleoside, nucleotide and nucleic acid metabolic process	biological regulation	eye development	regulation of cell proliferation	transcription from RNA polymerase II promoter	positive regulation of transcription, DNA-dependent	response to stimulus
13.6891	0.048729	14.1491	0.022256	1.38	Up	0.0010105	0.282835	NM_001025565	NM_001025565	Lhx9	Mm.250732	16876	Lhx9	1	Biological Process:	regulation of transcription, DNA-dependent	cell proliferation	male gonad development	female gonad development	gonad morphogenesis	reproduction	nitrogen compound metabolic process	developmental process	gonad development	regulation of macromolecule metabolic process	multicellular organismal process	cellular process	anatomical structure development	nucleic acid metabolic process	cellular macromolecule biosynthetic process	macromolecule metabolic process	reproductive structure development	gene expression	regulation of nucleobase, nucleoside, nucleotide and nucleic acid metabolic process	nucleobase, nucleoside, nucleotide and nucleic acid metabolic process	biological regulation	reproductive process	regulation of biological process	regulation of cellular process	system development	cellular macromolecule metabolic process	regulation of nitrogen compound metabolic process	development of primary sexual characteristics	regulation of cellular metabolic process	cellular biosynthetic process	development of primary female sexual characteristics	biosynthetic process	transcription, DNA-dependent	regulation of biosynthetic process
6.1627	0.070051	6.62231	0.065811	1.38	Up	0.00876393	0.464398	NM_010014	NM_010014	Dab1	Mm.289682	13131	Dab1	4	Biological Process:	neuron migration	negative regulation of cell adhesion	intracellular protein kinase cascade	small GTPase mediated signal transduction	multicellular organismal development	nervous system development	central nervous system development	adult walking behavior	dendrite development	cerebellum structural organization	cerebral cortex cell migration	cerebral cortex radially oriented cell migration	cell-cell adhesion involved in neuronal-glial interactions involved in cerebral cortex radial glia g	radial glia guided migration of Purkinje cell	cell differentiation	positive regulation of neuron differentiation	positive regulation of protein kinase activity	negative regulation of JAK-STAT cascade	negative regulation of astrocyte differentiation	negative regulation of axonogenesis	Golgi localization	negative regulation of developmental process	positive regulation of cellular process	neuron development	regulation of neuron projection development	positive regulation of transferase activity	JAK-STAT cascade	regulation of phosphorylation	hindbrain radial glia guided cell migration	regulation of cellular component organization	biological regulation	intracellular signal transduction	positive regulation of catalytic activity	regulation of multicellular organismal process
5.73368	0.053121	6.19174	0.008845	1.37	Up	0.00104782	0.282835	NM_001033430	NM_001033430	Jhdm1d	Mm.293175	338523	Jhdm1d	6	Biological Process:	transcription, DNA-dependent	regulation of transcription, DNA-dependent	nervous system development	chromatin modification	histone H3-K9 demethylation	histone H4-K20 demethylation	positive regulation of transcription, DNA-dependent	oxidation-reduction process	histone H3-K36 demethylation	histone H3-K27 demethylation	positive regulation of cellular process	multicellular organismal process	cellular process	anatomical structure development	positive regulation of nucleobase, nucleoside, nucleotide and nucleic acid metabolic process	positive regulation of biosynthetic process	regulation of nucleobase, nucleoside, nucleotide and nucleic acid metabolic process	biological regulation	cellular component organization or biogenesis	cellular biosynthetic process	biosynthetic process	regulation of biosynthetic process	regulation of cellular macromolecule biosynthetic process	histone modification	demethylation	cellular component organization at cellular level	RNA metabolic process	regulation of metabolic process	positive regulation of transcription	positive regulation of RNA metabolic process	protein dealkylation	positive regulation of nitrogen compound metabolic process	small molecule metabolic process	protein metabolic process
8.58521	0.03873	9.04247	0.067051	1.37	Up	0.00411556	0.403789	NM_011861	NM_011861	Pacsin1	Mm.4926	23969	Pacsin1	17	Biological Process:	endocytosis	cytoskeleton organization	signal transduction	phosphorylation	negative regulation of endocytosis	regulation of localization	organelle organization	cellular process	negative regulation of cellular process	membrane organization	regulation of cellular component organization	signaling	negative regulation of biological process	biological regulation	regulation of cellular process	regulation of biological process	cellular component organization or biogenesis	negative regulation of cellular component organization	phosphorus metabolic process	response to stimulus	cellular membrane organization	vesicle-mediated transport	cellular component organization or biogenesis at cellular level	regulation of vesicle-mediated transport	cellular component organization	cellular component organization at cellular level	transport	cellular metabolic process	regulation of transport	negative regulation of transport	regulation of endocytosis	metabolic process	phosphate metabolic process	establishment of localization
8.27024	0.096593	8.72744	0.064258	1.37	Up	0.0169466	0.543013	NM_016719	NM_016719	Grb14	Mm.214554	50915	Grb14	2	Biological Process:	signal transduction	insulin receptor signaling pathway	positive regulation of signal transduction	negative regulation of insulin receptor signaling pathway	regulation of signal transduction	positive regulation of cellular process	positive regulation of biological process	enzyme linked receptor protein signaling pathway	cell communication	cellular process	negative regulation of cellular process	response to endogenous stimulus	response to peptide hormone stimulus	signaling	negative regulation of biological process	positive regulation of signaling	negative regulation of signaling	biological regulation	response to organic substance	cell surface receptor linked signaling pathway	response to chemical stimulus	regulation of cellular process	regulation of biological process	negative regulation of cell communication	negative regulation of response to stimulus	response to stimulus	response to insulin stimulus	cellular response to chemical stimulus	positive regulation of cell communication	regulation of signaling	negative regulation of signal transduction	cellular response to organic substance	regulation of insulin receptor signaling pathway	regulation of cell communication
7.99838	0.050228	8.45554	0.04584	1.37	Up	0.00254935	0.350446	NM_010200	NM_010200	Fgf13	Mm.7995	14168	Fgf13	X	Biological Process:	MAPKKK cascade	positive regulation of protein phosphorylation	positive regulation of cellular process	positive regulation of cellular protein metabolic process	positive regulation of phosphorus metabolic process	positive regulation of biological process	positive regulation of metabolic process	regulation of macromolecule metabolic process	regulation of phosphorus metabolic process	regulation of phosphorylation	cellular process	protein modification process	signaling	positive regulation of macromolecule metabolic process	macromolecule metabolic process	biological regulation	intracellular signal transduction	signal transduction via phosphorylation event	regulation of cellular process	regulation of biological process	cellular macromolecule metabolic process	regulation of cellular metabolic process	phosphorus metabolic process	positive regulation of protein metabolic process	response to stimulus	positive regulation of phosphorylation	positive regulation of protein modification process	intracellular protein kinase cascade	cellular metabolic process	phosphorylation	regulation of metabolic process	regulation of phosphate metabolic process	regulation of primary metabolic process	regulation of protein phosphorylation
4.01795	0.093649	4.4737	0.037647	1.37	Up	0.0106961	0.489699	NM_008171	NM_008171	Grin2b	Mm.436649	14812	Grin2b	6	Biological Process:	regulation of action potential	behavioral fear response	in utero embryonic development	startle response	suckling behavior	transport	ion transport	cation transport	calcium ion transport	signal transduction	synaptic transmission	sensory organ development	learning or memory	learning	memory	associative learning	embryo development	positive regulation of cell death	positive regulation of glutamate secretion	ion transmembrane transport	ionotropic glutamate receptor signaling pathway	fear response	receptor clustering	regulation of MAPKKK cascade	response to ethanol	regulation of synaptic plasticity	regulation of neuronal synaptic plasticity	regulation of long-term neuronal synaptic plasticity	behavioral response to pain	rhythmic process	positive regulation of synaptic transmission	detection of mechanical stimulus involved in sensory perception of pain	regulation of postsynaptic membrane potential	regulation of excitatory postsynaptic membrane potential
10.738	0.131317	11.1933	0.074173	1.37	Up	0.0392143	0.649549	NAP046244-1	NAP046244-1	NAP046244-1	-	-	-	-
9.92087	0.080325	10.3756	0.073074	1.37	Up	0.0138299	0.507661	NM_177200	NM_177200	Svopl	Mm.197449	320590	Svopl	6	Biological Process:	transport	biological_process	transmembrane transport	establishment of localization	localization	all	cellular process	Molecular Function:	molecular_function	transmembrane transporter activity	transporter activity	all	Cellular Component:	cellular_component	membrane	integral to membrane	intrinsic to membrane	cell	cell part	all	membrane part
16.244	0.112444	16.6987	0.01669	1.37	Up	0.0161268	0.533521	NM_010699	NM_010699	Ldha	Mm.29324	16828	Ldha	7	Biological Process:	carbohydrate metabolic process	lactate metabolic process	glycolysis	NAD metabolic process	cellular response to extracellular stimulus	positive regulation of apoptosis	cellular carbohydrate metabolic process	oxidation-reduction process	carboxylic acid metabolic process	positive regulation of cellular process	positive regulation of programmed cell death	nitrogen compound metabolic process	cofactor metabolic process	positive regulation of biological process	response to external stimulus	apoptosis	organic acid metabolic process	response to extracellular stimulus	cell communication	cellular process	cell death	regulation of programmed cell death	oxidoreduction coenzyme metabolic process	glucose metabolic process	biological regulation	nucleobase, nucleoside, nucleotide and nucleic acid metabolic process	monocarboxylic acid metabolic process	coenzyme metabolic process	monosaccharide metabolic process	regulation of biological process	regulation of cellular process	pyridine-containing compound metabolic process	monosaccharide catabolic process	programmed cell death
9.68422	0.043075	10.1347	0.027276	1.37	Up	0.000905456	0.282707	NM_144842	NM_144842	Zmym5	Mm.473172	219105	Zmym5	14	Biological Process:	biological_process	all	Molecular Function:	molecular_function	zinc ion binding	metal ion binding	cation binding	ion binding	binding	transition metal ion binding	all	Cellular Component:	cellular_component	nucleus	intracellular membrane-bounded organelle	intracellular organelle	intracellular part	intracellular	membrane-bounded organelle	organelle	cell part	all	cell
3.23732	0.10222	3.6867	0.077233	1.37	Up	0.0247258	0.591552	AK136060	AK136060	Sec14l3	Mm.296806	380683	Sec14l3	11	Biological Process:	biological_process	all	Molecular Function:	molecular_function	all	Cellular Component:	cellular_component	all
7.24377	0.096227	7.69178	0.083969	1.36	Up	0.0247167	0.591552	AK054376	AK054376	AK054376	Mm.417676	-	-	16
3.56666	0.126363	4.0135	0.096924	1.36	Up	0.048522	0.679707	NM_008792	NM_008792	Pcsk2	Mm.294493	18549	Pcsk2	2	Biological Process:	proteolysis	metabolic process	peptide hormone processing	insulin processing	islet amyloid polypeptide processing	protein metabolic process	protein processing	regulation of hormone levels	regulation of biological quality	hormone metabolic process	macromolecule metabolic process	gene expression	protein maturation by peptide bond cleavage	primary metabolic process	protein maturation	biological regulation	Molecular Function:	serine-type endopeptidase activity	peptidase activity	serine-type peptidase activity	hydrolase activity	protein complex binding	serine hydrolase activity	endopeptidase activity	binding	catalytic activity	peptidase activity, acting on L-amino acid peptides	protein binding	Cellular Component:	extracellular space	soluble fraction	membrane	stored secretory granule	cytoplasmic vesicle
8.49777	0.038439	8.94434	0.027385	1.36	Up	0.000695952	0.249766	NM_011547	NM_011547	Tcfap2a	Mm.85544	21418	Tcfap2a	13	Biological Process:	keratinocyte development	transcription, DNA-dependent	regulation of transcription, DNA-dependent	regulation of transcription from RNA polymerase II promoter	anterior neuropore closure	positive regulation of bone mineralization	skin development	positive regulation of transcription from RNA polymerase II promoter	embryonic cranial skeleton morphogenesis	skeletal system morphogenesis	positive regulation of tooth mineralization	embryonic skeletal system development	cell differentiation	embryonic skeletal system morphogenesis	positive regulation of cellular process	neuropore closure	biomineral tissue development	multicellular organismal process	cellular process	anatomical structure development	positive regulation of nucleobase, nucleoside, nucleotide and nucleic acid metabolic process	chordate embryonic development	tube closure	epidermal cell differentiation	positive regulation of biosynthetic process	regulation of nucleobase, nucleoside, nucleotide and nucleic acid metabolic process	biological regulation	morphogenesis of an epithelium	tooth mineralization	regulation of multicellular organismal process	regulation of tooth mineralization	neural tube closure	embryonic morphogenesis	transcription from RNA polymerase II promoter
6.53161	0.092682	6.97686	0.103365	1.36	Up	0.0326783	0.626979	NM_026138	NM_026138	6330407J23Rik	Mm.390264	67412	6330407J23Rik	10	Biological Process:	biological_process	all	Molecular Function:	molecular_function	all	Cellular Component:	cellular_component	membrane	integral to membrane	intrinsic to membrane	cell	cell part	all	membrane part
8.63821	0.037302	9.08202	0.119522	1.36	Up	0.0239139	0.586267	NM_019978	NM_019978	Dclk1	Mm.393242	13175	Dclk1	3	Biological Process:	neuron migration	protein phosphorylation	multicellular organismal development	nervous system development	axonogenesis	brain development	metabolic process	phosphorylation	central nervous system projection neuron axonogenesis	cell differentiation	forebrain development	intracellular signal transduction	axon extension	dendrite morphogenesis	neuron projection development	neuron development	multicellular organismal process	cellular process	regulation of cellular component size	anatomical structure development	signaling	developmental growth involved in morphogenesis	biological regulation	cellular component organization or biogenesis	cell migration	cell projection morphogenesis	regulation of biological quality	response to stimulus	cell morphogenesis involved in neuron differentiation	locomotion	anatomical structure morphogenesis	cellular component organization at cellular level	cell part morphogenesis	phosphate metabolic process
5.16336	0.103602	5.60678	0.071301	1.36	Up	0.0243244	0.589406	NM_027961	NM_027961	Wfdc3	Mm.330770	71856	Wfdc3	2	Biological Process:	biological_process	all	Molecular Function:	molecular_function	all	Cellular Component:	cellular_component	all
3.65494	0.086493	4.09458	0.077123	1.36	Up	0.0192062	0.553165	NM_029440	NM_029440	4930434E21Rik	Mm.136919	381693	4930434E21Rik	5	Biological Process:	biological_process	all	Molecular Function:	molecular_function	all	Cellular Component:	cellular_component	all
8.62364	0.071921	9.0632	0.13475	1.36	Up	0.0451146	0.670111	NM_001025577	NM_001025577	Maf	Mm.439772	17132	Maf	8	Biological Process:	cytokine production	lens development in camera-type eye	transcription, DNA-dependent	regulation of transcription, DNA-dependent	regulation of chondrocyte differentiation	positive regulation of transcription, DNA-dependent	positive regulation of transcription from RNA polymerase II promoter	cell development	lens fiber cell differentiation	cell differentiation	positive regulation of cellular process	regulation of cell differentiation	cellular process	multicellular organismal process	anatomical structure development	positive regulation of nucleobase, nucleoside, nucleotide and nucleic acid metabolic process	positive regulation of biosynthetic process	regulation of nucleobase, nucleoside, nucleotide and nucleic acid metabolic process	biological regulation	regulation of multicellular organismal process	eye development	transcription from RNA polymerase II promoter	cellular biosynthetic process	biosynthetic process	regulation of biosynthetic process	regulation of cellular macromolecule biosynthetic process	chondrocyte differentiation	skeletal system development	RNA metabolic process	sensory organ development	regulation of metabolic process	positive regulation of transcription	positive regulation of RNA metabolic process	positive regulation of nitrogen compound metabolic process
9.96606	0.058117	10.4022	0.095616	1.35	Up	0.0175737	0.546236	NM_026003	NM_026003	Smarca2	Mm.477499	67155	Smarca2	19	Biological Process:	chromatin organization	nucleosome assembly	transcription, DNA-dependent	regulation of transcription, DNA-dependent	nervous system development	negative regulation of cell proliferation	multicellular organismal process	cellular process	anatomical structure development	negative regulation of biological process	regulation of nucleobase, nucleoside, nucleotide and nucleic acid metabolic process	biological regulation	cellular component organization or biogenesis	regulation of cell proliferation	protein-DNA complex subunit organization	macromolecular complex subunit organization	cellular biosynthetic process	biosynthetic process	regulation of biosynthetic process	regulation of cellular macromolecule biosynthetic process	cellular component organization at cellular level	chromatin assembly	RNA metabolic process	regulation of metabolic process	nucleosome organization	transcription	cell proliferation	RNA biosynthetic process	cellular component assembly	chromatin assembly or disassembly	cellular component biogenesis	nitrogen compound metabolic process	developmental process	regulation of macromolecule metabolic process
7.4652	0.084953	7.90075	0.058442	1.35	Up	0.0134349	0.506181	NM_009744	NM_009744	Bcl6	Mm.347398	12053	Bcl6	16	Biological Process:	protein import into nucleus, translocation	negative regulation of transcription from RNA polymerase II promoter	cell morphogenesis	negative regulation of cell-matrix adhesion	germinal center formation	negative regulation of type 2 immune response	transcription, DNA-dependent	regulation of transcription, DNA-dependent	response to DNA damage stimulus	Rho protein signal transduction	spermatogenesis	protein localization	negative regulation of cell proliferation	actin cytoskeleton organization	B cell differentiation	negative regulation of cell growth	positive regulation of B cell proliferation	regulation of Rho GTPase activity	negative regulation of mast cell cytokine production	negative regulation of Rho protein signal transduction	type 2 immune response	regulation of cell proliferation	positive regulation of apoptosis	negative regulation of apoptosis	regulation of memory T cell differentiation	negative regulation of cell differentiation	negative regulation of T-helper 2 cell differentiation	negative regulation of isotype switching to IgE isotypes	erythrocyte development	regulation of inflammatory response	positive regulation of cellular component movement	negative regulation of developmental process	positive regulation of cell activation	negative regulation of gene expression
2.42473	0.118712	2.86006	0.087512	1.35	Up	0.0418958	0.658285	NM_027049	NM_027049	1700008O03Rik	-	-	-	-
15.0286	0.009038	15.4636	0.05002	1.35	Up	0.00102336	0.282835	NM_026268	NM_026268	Dusp6	Mm.1791	67603	Dusp6	10	Biological Process:	inactivation of MAPK activity	negative regulation of protein phosphorylation	MyD88-dependent toll-like receptor signaling pathway	MyD88-independent toll-like receptor signaling pathway	protein dephosphorylation	metabolic process	dorsal/ventral pattern formation	dephosphorylation	peptidyl-tyrosine dephosphorylation	regulation of fibroblast growth factor receptor signaling pathway	regulation of endodermal cell fate specification	positive regulation of apoptosis	regulation of heart growth	negative regulation of ERK1 and ERK2 cascade	cell differentiation	positive regulation of cellular process	negative regulation of cellular metabolic process	apoptosis	regulation of phosphorylation	formation of primary germ layer	pattern recognition receptor signaling pathway	negative regulation of phosphate metabolic process	immune response-activating signal transduction	cell death	endoderm formation	immune response-regulating signaling pathway	biological regulation	intracellular signal transduction	regulation of cell fate specification	regulation of multicellular organismal process	negative regulation of protein modification process	response to stimulus	intracellular protein kinase cascade	negative regulation of MAP kinase activity
8.42468	0.063152	8.85898	0.020506	1.35	Up	0.00282339	0.355589	NM_026866	NM_026866	Disp1	Mm.358721	68897	Disp1	1	Biological Process:	signal transduction	smoothened signaling pathway	patched ligand maturation	multicellular organismal development	determination of left/right symmetry	pattern specification process	embryonic pattern specification	dorsal/ventral pattern formation	peptide transport	diaphragm development	regulation of signal transduction	positive regulation of cellular process	developmental process	positive regulation of biological process	regulation of smoothened signaling pathway	signal maturation	multicellular organismal process	cell communication	cellular process	anatomical structure development	signaling	macromolecule metabolic process	regionalization	positive regulation of signaling	gene expression	protein maturation	biological regulation	muscle organ development	cell surface receptor linked signaling pathway	regulation of cellular process	regulation of biological process	system development	muscle structure development	positive regulation of signal transduction
8.73783	0.113338	9.17186	0.071688	1.35	Up	0.0317805	0.621335	NM_173753	NM_173753	Fnip1	Mm.34087	216742	Fnip1	11	Biological Process:	biological_process	all	Molecular Function:	molecular_function	all	Cellular Component:	cellular_component	cytoplasm	intracellular part	intracellular	cell	cell part	all
11.8538	0.065857	12.2868	0.05087	1.35	Up	0.00650136	0.440999	NM_008416	NM_008416	Junb	Mm.1167	16477	Junb	8	Biological Process:	vasculogenesis	osteoblast differentiation	in utero embryonic development	trophectodermal cell differentiation	transcription, DNA-dependent	regulation of transcription, DNA-dependent	transcription from RNA polymerase II promoter	cellular process	osteoclast differentiation	osteoblast proliferation	positive regulation of cell differentiation	positive regulation of transcription from RNA polymerase II promoter during mitosis	decidualization	regulation of cell cycle	embryonic process involved in female pregnancy	labyrinthine layer blood vessel development	cellular response to calcium ion	cell differentiation	reproduction	cellular response to metal ion	positive regulation of cellular process	regulation of cell differentiation	multicellular organismal process	anatomical structure development	positive regulation of nucleobase, nucleoside, nucleotide and nucleic acid metabolic process	chordate embryonic development	labyrinthine layer development	myeloid cell differentiation	vasculature development	response to inorganic substance	positive regulation of biosynthetic process	regulation of nucleobase, nucleoside, nucleotide and nucleic acid metabolic process	biological regulation	blood vessel development
1.04727	0.087393	1.47843	0.085841	1.35	Up	0.0244576	0.589956	AK083759	AK083759	AK083759	Mm.406100	-	-	1
2.65966	0.121278	3.09072	0.069078	1.35	Up	0.0366298	0.641624	AI390309	AI390309	AI390309	Mm.300705	-	-	15
8.10613	0.074306	8.53698	0.072262	1.35	Up	0.0141826	0.511791	NM_013533	NM_013533	Gpr162	Mm.2514	14788	Gpr162	6	Biological Process:	signal transduction	G-protein coupled receptor protein signaling pathway	biological_process	cell surface receptor linked signaling pathway	regulation of biological process	regulation of cellular process	all	cellular process	cellular response to stimulus	response to stimulus	signaling	biological regulation	Molecular Function:	molecular_function	signal transducer activity	receptor activity	G-protein coupled receptor activity	transmembrane receptor activity	molecular transducer activity	all	Cellular Component:	cellular_component	plasma membrane	membrane	integral to membrane	intrinsic to membrane	cell periphery	cell	cell part	all	membrane part
0.684504	0.058141	1.11494	0.058487	1.35	Up	0.00643005	0.440886	NM_177612	NM_177612	Ctnna3	Mm.444692	216033	Ctnna3	10	Biological Process:	cell adhesion	cell-cell adhesion	biological adhesion	cellular process	Molecular Function:	structural molecule activity	protein binding	cadherin binding	binding	cell adhesion molecule binding	Cellular Component:	cytoplasm	cytoskeleton	fascia adherens	actin cytoskeleton	lamellipodium	intracellular organelle	intracellular part	plasma membrane part	non-membrane-bounded organelle	all	membrane part	cell periphery	adherens junction	cell junction	plasma membrane	cell projection	cell	anchoring junction	intercalated disc	cell leading edge	intracellular	organelle	cell-cell adherens junction
12.6514	0.038113	13.08	0.019473	1.35	Up	0.000558961	0.23613	NM_011415	NM_011415	Snai2	Mm.4272	20583	Snai2	16	Biological Process:	negative regulation of transcription from RNA polymerase II promoter	transcription, DNA-dependent	regulation of transcription, DNA-dependent	multicellular organismal development	response to radiation	embryo development	regulation of survival gene product expression	canonical Wnt receptor signaling pathway	negative regulation of gene expression	negative regulation of cellular metabolic process	negative regulation of transcription, DNA-dependent	apoptosis	multicellular organismal process	cellular process	cell death	signaling	regulation of programmed cell death	negative regulation of biological process	Wnt receptor signaling pathway	negative regulation of biosynthetic process	negative regulation of macromolecule metabolic process	regulation of nucleobase, nucleoside, nucleotide and nucleic acid metabolic process	biological regulation	response to abiotic stimulus	cell surface receptor linked signaling pathway	programmed cell death	transcription from RNA polymerase II promoter	response to stimulus	cellular biosynthetic process	biosynthetic process	regulation of biosynthetic process	regulation of cellular macromolecule biosynthetic process	RNA metabolic process	regulation of metabolic process
6.40933	0.057354	6.83791	0.076949	1.35	Up	0.0111111	0.489699	NM_011309	NM_011309	S100a1	Mm.24662	20193	S100a1	3	Biological Process:	negative regulation of transcription from RNA polymerase II promoter	negative regulation of gene expression	negative regulation of cellular metabolic process	nitrogen compound metabolic process	negative regulation of cellular biosynthetic process	negative regulation of transcription, DNA-dependent	regulation of macromolecule metabolic process	cellular process	negative regulation of cellular process	nucleic acid metabolic process	cellular macromolecule biosynthetic process	negative regulation of biological process	macromolecule metabolic process	negative regulation of biosynthetic process	negative regulation of macromolecule metabolic process	regulation of nucleobase, nucleoside, nucleotide and nucleic acid metabolic process	gene expression	negative regulation of nucleobase, nucleoside, nucleotide and nucleic acid metabolic process	nucleobase, nucleoside, nucleotide and nucleic acid metabolic process	biological regulation	regulation of biological process	regulation of cellular process	cellular macromolecule metabolic process	regulation of nitrogen compound metabolic process	regulation of cellular metabolic process	negative regulation of RNA metabolic process	transcription from RNA polymerase II promoter	cellular biosynthetic process	negative regulation of metabolic process	biosynthetic process	transcription, DNA-dependent	regulation of biosynthetic process	regulation of cellular macromolecule biosynthetic process	cellular nitrogen compound metabolic process
4.18333	0.03161	4.61132	0.093888	1.35	Up	0.0124443	0.501617	NM_146927	NM_146927	Olfr799	Mm.377752	258929	Olfr799	10	Biological Process:	signal transduction	G-protein coupled receptor protein signaling pathway	sensory perception of smell	sensory perception of chemical stimulus	cell surface receptor linked signaling pathway	regulation of biological process	regulation of cellular process	multicellular organismal process	cellular process	cellular response to stimulus	response to stimulus	system process	signaling	sensory perception	neurological system process	biological regulation	Molecular Function:	signal transducer activity	receptor activity	G-protein coupled receptor activity	olfactory receptor activity	transmembrane receptor activity	molecular transducer activity	Cellular Component:	integral to membrane	intrinsic to membrane	membrane	cell	all	cellular_component	cell part	membrane part
4.98204	0.09345	5.40865	0.080041	1.34	Up	0.025648	0.597088	NAP092883-001	NAP092883-001	NAP092883-001	-	-	-	-
13.4523	0.06784	13.8788	0.005057	1.34	Up	0.00330237	0.373549	NM_134437	NM_134437	Il17rd	Mm.206726	171463	Il17rd	14	Biological Process:	signal transduction	response to stimulus	cellular response to stimulus	regulation of biological process	regulation of cellular process	signaling	biological regulation	cellular process	Molecular Function:	receptor activity	zinc ion binding	cation binding	molecular transducer activity	ion binding	binding	transition metal ion binding	metal ion binding	signal transducer activity	Cellular Component:	intracellular	Golgi apparatus	plasma membrane	membrane	integral to membrane	intracellular organelle	intracellular part	membrane-bounded organelle	all	membrane part	intrinsic to membrane	cell periphery	cytoplasmic part	cell	intracellular membrane-bounded organelle
4.43681	0.004932	4.8628	0.111479	1.34	Up	0.0188181	0.549035	NM_009710	NM_009710	Art1	Mm.261071	11870	Art1	7	Biological Process:	protein ADP-ribosylation	metabolic process	cellular metabolic process	cellular macromolecule metabolic process	protein metabolic process	cellular process	protein modification process	cellular protein metabolic process	macromolecule metabolic process	primary metabolic process	macromolecule modification	Molecular Function:	NAD+ ADP-ribosyltransferase activity	NAD(P)+-protein-arginine ADP-ribosyltransferase activity	transferase activity	transferase activity, transferring glycosyl groups	transferase activity, transferring pentosyl groups	catalytic activity	Cellular Component:	cell surface	membrane	sarcoplasmic reticulum	anchored to membrane	intracellular organelle	intracellular part	membrane-bounded organelle	all	membrane part	intrinsic to membrane	cytoplasmic part	cell	intracellular membrane-bounded organelle	endoplasmic reticulum	intracellular
10.3263	0.029779	10.7513	0.038856	1.34	Up	0.000968998	0.282835	NM_001159517	NM_001159517	Qk	-	-	-	-
4.3215	0.067882	4.74561	0.095193	1.34	Up	0.0222116	0.569451	AK089219	AK089219	AK089219	-	-	-	-
0.985104	0.033416	1.40883	0.017728	1.34	Up	0.000361659	0.207753	AK048544	AK048544	Tbxas1	-	21391	-	-	Biological Process:	prostaglandin biosynthetic process	fatty acid biosynthetic process	lipid biosynthetic process	cellular chloride ion homeostasis	positive regulation of vasoconstriction	oxidation-reduction process	carboxylic acid metabolic process	icosanoid biosynthetic process	prostanoid metabolic process	positive regulation of biological process	organic acid metabolic process	multicellular organismal process	unsaturated fatty acid biosynthetic process	cellular process	regulation of tube size	icosanoid metabolic process	ion homeostasis	fatty acid metabolic process	positive regulation of multicellular organismal process	prostanoid biosynthetic process	regulation of system process	biological regulation	monocarboxylic acid metabolic process	chemical homeostasis	regulation of biological process	regulation of multicellular organismal process	vasoconstriction	anion homeostasis	regulation of biological quality	organic acid biosynthetic process	lipid metabolic process	vascular process in circulatory system	cellular biosynthetic process	circulatory system process
10.6758	0.047492	11.0974	0.02305	1.34	Up	0.00133173	0.284905	NM_026866	NM_026866	Disp1	Mm.358721	68897	Disp1	1	Biological Process:	signal transduction	smoothened signaling pathway	patched ligand maturation	multicellular organismal development	determination of left/right symmetry	pattern specification process	embryonic pattern specification	dorsal/ventral pattern formation	peptide transport	diaphragm development	regulation of signal transduction	positive regulation of cellular process	developmental process	positive regulation of biological process	regulation of smoothened signaling pathway	signal maturation	multicellular organismal process	cell communication	cellular process	anatomical structure development	signaling	macromolecule metabolic process	regionalization	positive regulation of signaling	gene expression	protein maturation	biological regulation	muscle organ development	cell surface receptor linked signaling pathway	regulation of cellular process	regulation of biological process	system development	muscle structure development	positive regulation of signal transduction
8.20334	0.07438	8.62342	0.090066	1.34	Up	0.0228337	0.574667	NM_010056	NM_010056	Dlx5	Mm.4873	13395	Dlx5	6	Biological Process:	ossification	osteoblast differentiation	transcription, DNA-dependent	regulation of transcription, DNA-dependent	multicellular organismal development	nervous system development	axonogenesis	axon guidance	cell proliferation	embryonic limb morphogenesis	epithelial cell differentiation	inner ear morphogenesis	positive regulation of osteoblast differentiation	anatomical structure formation involved in morphogenesis	positive regulation of epithelial cell proliferation	positive regulation of canonical Wnt receptor signaling pathway	taxis	cell differentiation	neuron projection development	positive regulation of cellular process	regulation of cell differentiation	inner ear development	neuron development	positive regulation of Wnt receptor signaling pathway	regulation of epithelial cell proliferation	limb morphogenesis	cellular process	multicellular organismal process	anatomical structure development	signaling	Wnt receptor signaling pathway	positive regulation of signaling	regulation of nucleobase, nucleoside, nucleotide and nucleic acid metabolic process	biological regulation
13.2484	0.004638	13.6682	0.026294	1.34	Up	9.57e-05	0.146225	NM_025415	NM_025415	Cks2	Mm.222228	66197	Cks2	13	Biological Process:	cell cycle	meiosis I	phosphorylation	regulation of phosphorylation	regulation of catalytic activity	cell division	cellular metabolic process	regulation of phosphorus metabolic process	M phase of meiotic cell cycle	cellular process	regulation of metabolic process	regulation of phosphate metabolic process	biological regulation	metabolic process	M phase	regulation of molecular function	phosphate metabolic process	regulation of cellular process	regulation of biological process	cell cycle phase	regulation of cellular metabolic process	phosphorus metabolic process	meiosis	cell cycle process	meiotic cell cycle	Molecular Function:	kinase activity	cyclin-dependent protein kinase regulator activity	enzyme regulator activity	kinase regulator activity	transferase activity	catalytic activity	transferase activity, transferring phosphorus-containing groups	protein kinase regulator activity
9.29154	0.018094	9.71126	0.079833	1.34	Up	0.00685069	0.440999	NM_176962	NM_176962	6330416L07Rik	Mm.442162	319615	6330416L07Rik	17	Biological Process:	biological_process	all	Molecular Function:	molecular_function	metal ion binding	cation binding	ion binding	binding	all	Cellular Component:	cellular_component	all
8.87906	0.06822	9.29761	0.098975	1.34	Up	0.0253079	0.59555	AK009586	AK009586	Vps53	Mm.46397	68299	Vps53	11	Biological Process:	transport	protein transport	establishment of protein localization	protein localization	establishment of localization	localization	macromolecule localization	Cellular Component:	endosome	Golgi apparatus	membrane	intracellular membrane-bounded organelle	intracellular organelle	intracellular part	intracellular	membrane-bounded organelle	organelle	cell part	all	cytoplasm	cytoplasmic part	cell	cellular_component
5.52855	0.065926	5.94622	0.04103	1.34	Up	0.00577315	0.436028	NM_181348	NM_181348	Prune2	-	353211	-	-	Biological Process:	apoptosis	induction of apoptosis	metabolic process	positive regulation of cellular process	positive regulation of programmed cell death	positive regulation of apoptosis	positive regulation of biological process	induction of programmed cell death	positive regulation of cell death	cellular process	cell death	regulation of programmed cell death	biological regulation	death	regulation of cell death	regulation of cellular process	regulation of biological process	programmed cell death	regulation of apoptosis	Molecular Function:	molecular_function	pyrophosphatase activity	hydrolase activity	hydrolase activity, acting on acid anhydrides, in phosphorus-containing anhydrides	hydrolase activity, acting on acid anhydrides	catalytic activity	all	Cellular Component:	cellular_component	cytoplasm	intracellular part	intracellular	cell	cell part
5.59072	0.118383	6.00769	0.015689	1.34	Up	0.0250855	0.593877	ENSMUST00000049189	ENSMUST00000049189	ENSMUST00000049189	-	-	-	-
16.304	0.036274	16.7207	0.003409	1.33	Up	0.000333587	0.207753	NM_009076	NM_009076	Rpl12	Mm.250030	269261	Rpl12	2	Biological Process:	translational elongation	protein metabolic process	cellular macromolecule metabolic process	cellular metabolic process	cellular process	cellular macromolecule biosynthetic process	cellular biosynthetic process	cellular protein metabolic process	biosynthetic process	macromolecule metabolic process	gene expression	primary metabolic process	translation	metabolic process	macromolecule biosynthetic process	Molecular Function:	protein binding	binding	Cellular Component:	nucleus	nucleolus	cytoplasm	cytosol	nuclear lumen	organelle lumen	intracellular organelle	intracellular part	membrane-bounded organelle	non-membrane-bounded organelle	all	cytoplasmic part	nuclear part	cell	intracellular organelle lumen
5.6116	0.085699	6.02359	0.047957	1.33	Up	0.0137488	0.507661	NM_198421	NM_198421	Usp49	Mm.59393	224836	Usp49	17	Biological Process:	biological_process	all	Molecular Function:	molecular_function	all	Cellular Component:	cellular_component	all
3.64114	0.063834	4.04957	0.112712	1.33	Up	0.0344115	0.634238	NM_008381	NM_008381	Inhbb	Mm.3092	16324	Inhbb	1	Biological Process:	eye development	response to external stimulus	activin receptor signaling pathway	growth	regulation of apoptosis	negative regulation of insulin secretion	positive regulation of follicle-stimulating hormone secretion	negative regulation of follicle-stimulating hormone secretion	negative regulation of hepatocyte growth factor biosynthetic process	oocyte development	positive regulation of ovulation	cellular response to cholesterol	cell differentiation	negative regulation of cellular metabolic process	positive regulation of cellular process	cytokine biosynthetic process	endocrine process	apoptosis	cell death	regulation of peptide transport	negative regulation of biosynthetic process	biological regulation	regulation of multicellular organismal process	regulation of peptide secretion	positive regulation of gonadotropin secretion	signal release	regulation of hormone levels	peptide transport	negative regulation of peptide secretion	cell-cell signaling	regulation of biological quality	cellular biosynthetic process	transmembrane receptor protein serine/threonine kinase signaling pathway	response to stimulus
5.2771	0.134442	5.68532	0.053105	1.33	Up	0.0476307	0.67711	NM_007567	NM_007567	Bsn	Mm.20425	12217	Bsn	9	Molecular Function:	metal ion binding	cation binding	ion binding	binding	Cellular Component:	peripheral to membrane of membrane fraction	cytoplasm	cytoskeleton	integral to membrane	synaptosome	cell junction	neuron projection terminus	synapse part	synapse	presynaptic active zone	intracellular organelle	intracellular part	plasma membrane part	non-membrane-bounded organelle	all	insoluble fraction	membrane part	neuron projection	cell periphery	intrinsic to membrane	plasma membrane	cell projection	membrane fraction	cell	intracellular	organelle	cell fraction	cell part	intracellular non-membrane-bounded organelle
4.80241	0.068965	5.20977	0.078671	1.33	Up	0.017634	0.546236	NM_053190	NM_053190	S1pr5	Mm.190619	94226	S1pr5	9	Biological Process:	signal transduction	G-protein coupled receptor protein signaling pathway	cell surface receptor linked signaling pathway	regulation of biological process	regulation of cellular process	cellular process	cellular response to stimulus	response to stimulus	signaling	biological regulation	Molecular Function:	lysosphingolipid and lysophosphatidic acid receptor activity	signal transducer activity	receptor activity	G-protein coupled receptor activity	transmembrane receptor activity	molecular transducer activity	bioactive lipid receptor activity	Cellular Component:	plasma membrane	membrane	integral to membrane	intrinsic to membrane	cell periphery	cell	all	cellular_component	cell part	membrane part
3.83005	0.064193	4.23705	0.107009	1.33	Up	0.0310351	0.616887	AB016984	AB016984	Znrf4	Mm.76862	20834	Znrf4	17	Biological Process:	biological_process	all	Molecular Function:	molecular_function	metal ion binding	cation binding	ion binding	binding	all	Cellular Component:	cytoplasm	intracellular part	intracellular	cell	all	cellular_component	cell part
8.77457	0.103964	9.18024	0.080818	1.32	Up	0.0369064	0.643029	NM_199016	NM_199016	Enpp4	Mm.255971	224794	Enpp4	17	Biological Process:	biological_process	metabolic process	all	Molecular Function:	molecular_function	catalytic activity	hydrolase activity	all	Cellular Component:	cellular_component	membrane	integral to membrane	intrinsic to membrane	cell	cell part	all	membrane part
7.63725	0.08623	8.04223	0.076586	1.32	Up	0.0246383	0.590944	NM_008316	NM_008316	Hus1	Mm.42201	15574	Hus1	11	Biological Process:	DNA damage checkpoint	double-strand break repair via homologous recombination	DNA replication	DNA repair	protein phosphorylation	response to DNA damage stimulus	negative regulation of DNA replication	response to UV	embryo development	mitotic cell cycle G1/S transition checkpoint	regulation of mitotic cell cycle	mitotic cell cycle checkpoint	mitotic cell cycle	negative regulation of cellular metabolic process	multicellular organismal process	cellular process	negative regulation of biological process	negative regulation of biosynthetic process	negative regulation of macromolecule metabolic process	regulation of nucleobase, nucleoside, nucleotide and nucleic acid metabolic process	biological regulation	response to abiotic stimulus	cell cycle phase	cellular biosynthetic process	response to stimulus	biosynthetic process	regulation of biosynthetic process	regulation of cellular macromolecule biosynthetic process	DNA metabolic process	double-strand break repair	cellular response to stress	regulation of metabolic process	negative regulation of nitrogen compound metabolic process	cell cycle arrest
3.68587	0.065148	4.08928	0.102173	1.32	Up	0.0291307	0.60673	ENSMUST00000114197	ENSMUST00000114197	ENSMUST00000114197	-	-	-	-
3.05957	0.132913	3.46159	0.032129	1.32	Up	0.042391	0.660718	NM_008552	NM_008552	Mas1	Mm.425994	17171	Mas1	17	Biological Process:	negative regulation of protein phosphorylation	signal transduction	G-protein coupled receptor protein signaling pathway	spermatogenesis	positive regulation of cell proliferation	positive regulation of DNA replication	positive regulation of inositol phosphate biosynthetic process	protein kinase C signaling cascade	reproduction	positive regulation of cellular process	negative regulation of cellular metabolic process	positive regulation of DNA metabolic process	multicellular organismal process	regulation of phosphorylation	cellular process	negative regulation of phosphate metabolic process	positive regulation of nucleobase, nucleoside, nucleotide and nucleic acid metabolic process	signaling	male gamete generation	negative regulation of biological process	positive regulation of biosynthetic process	regulation of nucleobase, nucleoside, nucleotide and nucleic acid metabolic process	negative regulation of macromolecule metabolic process	inositol phosphate biosynthetic process	biological regulation	intracellular signal transduction	reproductive process	cell surface receptor linked signaling pathway	negative regulation of phosphorus metabolic process	negative regulation of protein modification process	regulation of cell proliferation	cellular carbohydrate metabolic process	cellular biosynthetic process	response to stimulus
11.3162	0.077019	11.7148	0.030067	1.32	Up	0.00851688	0.462865	NM_197998	NM_197998	2210021J22Rik	Mm.33706	72355	2210021J22Rik	15	Biological Process:	biological_process	all	Molecular Function:	molecular_function	all	Cellular Component:	cellular_component	all
15.8789	0.046154	16.2761	0.053117	1.32	Up	0.00485202	0.420439	NM_001005859	NM_001005859	Rpl34	Mm.140568	68436	Rpl34	3	Biological Process:	translational elongation	protein metabolic process	cellular macromolecule metabolic process	cellular metabolic process	cellular process	cellular macromolecule biosynthetic process	cellular biosynthetic process	cellular protein metabolic process	biosynthetic process	macromolecule metabolic process	gene expression	primary metabolic process	translation	metabolic process	macromolecule biosynthetic process	Molecular Function:	molecular_function	all	Cellular Component:	mitochondrion	cytosol	intracellular membrane-bounded organelle	intracellular organelle	intracellular part	intracellular	membrane-bounded organelle	organelle	cell part	all	cytoplasm	cytoplasmic part	cell	cellular_component
16.0024	0.026557	16.3992	0.024597	1.32	Up	0.000393568	0.207753	NM_007475	NM_007475	Rplp0	Mm.371545	11837	Rplp0	5	Biological Process:	translational elongation	ribosome biogenesis	cellular component biogenesis	cellular metabolic process	cellular process	cellular macromolecule biosynthetic process	macromolecule metabolic process	gene expression	primary metabolic process	translation	metabolic process	ribonucleoprotein complex biogenesis	cellular component organization or biogenesis	cellular macromolecule metabolic process	protein metabolic process	cellular component biogenesis at cellular level	cellular biosynthetic process	cellular protein metabolic process	cellular component organization or biogenesis at cellular level	biosynthetic process	macromolecule biosynthetic process	Molecular Function:	structural constituent of ribosome	structural molecule activity	Cellular Component:	intracellular	nucleus	cytoplasm	cytosol	ribosome	ribonucleoprotein complex	intracellular organelle	intracellular part	membrane-bounded organelle
8.10467	0.043386	8.49977	0.06889	1.32	Up	0.00832086	0.46228	NM_022029	NM_022029	Nrgn	Mm.335065	64011	Nrgn	9	Biological Process:	intracellular protein kinase cascade	regulation of biological process	regulation of cellular process	cellular process	signal transduction	cellular response to stimulus	response to stimulus	signaling	biological regulation	intracellular signal transduction	signal transduction via phosphorylation event	Molecular Function:	calmodulin binding	protein binding	binding	Cellular Component:	cytoplasm	cell junction	cell projection	synapse	intracellular part	plasma membrane part	intracellular	all	cell part	membrane part	cell periphery	plasma membrane	cellular_component	cell	membrane
11.7583	0.092144	12.152	0.011618	1.31	Up	0.0132808	0.50585	AK014037	AK014037	Lhx9	Mm.446030	73077	-	1
15.8253	0.0036	16.2166	0.023936	1.31	Up	8.57e-05	0.146225	XM_001001941	XM_001001941	Gm6436	-	-	-	-
15.89	0.033681	16.2811	0.0014	1.31	Up	0.000315479	0.204355	NM_001002239	NM_001002239	Rpl17	Mm.276337	319195	Rpl17	18	Biological Process:	translation	translational elongation	protein metabolic process	cellular macromolecule metabolic process	cellular metabolic process	cellular process	cellular macromolecule biosynthetic process	cellular biosynthetic process	cellular protein metabolic process	biosynthetic process	macromolecule metabolic process	gene expression	primary metabolic process	metabolic process	macromolecule biosynthetic process	Molecular Function:	molecular_function	structural constituent of ribosome	structural molecule activity	all	Cellular Component:	intracellular	cytosol	ribosome	large ribosomal subunit	ribonucleoprotein complex	intracellular organelle	intracellular part	non-membrane-bounded organelle	all	cytoplasmic part	cell	organelle	cell part
11.5635	0.116574	11.9542	0.034305	1.31	Up	0.0324286	0.623933	NM_018798	NM_018798	Ubqln2	Mm.430772	54609	Ubqln2	X	Molecular Function:	binding	Cellular Component:	nucleus	cytoplasm	plasma membrane	membrane	intracellular membrane-bounded organelle	intracellular organelle	intracellular part	intracellular	membrane-bounded organelle	organelle	cell part	all	cell periphery	cell	cellular_component
8.16638	0.059188	8.55701	0.102184	1.31	Up	0.0297125	0.609459	NM_030206	NM_030206	Cygb	Mm.34598	114886	Cygb	11	Biological Process:	transport	response to oxidative stress	metabolic process	oxygen transport	response to chemical stimulus	response to stimulus	establishment of localization	gas transport	localization	response to stress	Molecular Function:	peroxidase activity	oxygen transporter activity	iron ion binding	oxygen binding	heme binding	metal ion binding	cation binding	substrate-specific transporter activity	binding	transporter activity	catalytic activity	oxidoreductase activity	tetrapyrrole binding	ion binding	oxidoreductase activity, acting on peroxide as acceptor	transition metal ion binding	antioxidant activity	Cellular Component:	cytoplasm	neuron projection	neuronal cell body	intracellular part	intracellular
5.05474	0.070645	5.44513	0.108998	1.31	Up	0.0397237	0.650073	NM_172715	NM_172715	Agpat9	Mm.271911	231510	Agpat9	5	Biological Process:	metabolic process	phospholipid biosynthetic process	triglyceride biosynthetic process	regulation of TOR signaling cascade	regulation of signal transduction	acylglycerol metabolic process	cellular process	TOR signaling cascade	signaling	biological regulation	glycerolipid biosynthetic process	intracellular signal transduction	glycerol ether biosynthetic process	neutral lipid biosynthetic process	organophosphate metabolic process	regulation of cellular process	regulation of biological process	organic ether metabolic process	lipid metabolic process	response to stimulus	cellular biosynthetic process	lipid biosynthetic process	biosynthetic process	triglyceride metabolic process	regulation of signaling	glycerolipid metabolic process	phospholipid metabolic process	cellular metabolic process	regulation of response to stimulus	glycerol ether metabolic process	primary metabolic process	neutral lipid metabolic process	small molecule metabolic process	cellular lipid metabolic process
3.89514	0.118138	4.28525	0.038026	1.31	Up	0.0347356	0.634635	NM_172536	NM_172536	Zfp609	Mm.139231	214812	Zfp609	9	Biological Process:	biological_process	all	Molecular Function:	molecular_function	zinc ion binding	metal ion binding	cation binding	ion binding	binding	transition metal ion binding	all	Cellular Component:	cellular_component	intracellular	cell	cell part	all
7.08927	0.060396	7.47899	0.054202	1.31	Up	0.008633	0.464398	NAP033328-1	NAP033328-1	NAP033328-1	-	-	-	-
14.1892	0.036713	14.5788	0.05607	1.31	Up	0.00436116	0.4092	NM_177448	NM_177448	Mogat2	Mm.208030	233549	Mogat2	7	Biological Process:	glycerol metabolic process	lipid metabolic process	diacylglycerol biosynthetic process	lipid biosynthetic process	triglyceride biosynthetic process	monoacylglycerol metabolic process	intestinal absorption	acylglycerol metabolic process	cellular metabolic process	multicellular organismal process	cellular process	glycerol ether metabolic process	digestion	polyol metabolic process	primary metabolic process	glycerolipid biosynthetic process	metabolic process	glycerol ether biosynthetic process	neutral lipid biosynthetic process	neutral lipid metabolic process	small molecule metabolic process	organic ether metabolic process	digestive system process	carbohydrate metabolic process	cellular lipid metabolic process	cellular biosynthetic process	cellular carbohydrate metabolic process	system process	diacylglycerol metabolic process	triglyceride metabolic process	biosynthetic process	acylglycerol biosynthetic process	alcohol metabolic process	glycerolipid metabolic process
10.0374	0.057361	10.4262	0.070518	1.31	Up	0.0128697	0.504184	BC048790	BC048790	Smc6	Mm.173953	67241	Smc6	12	Biological Process:	DNA repair	DNA recombination	response to DNA damage stimulus	biological_process	cellular response to stress	nitrogen compound metabolic process	cellular metabolic process	all	cellular process	nucleic acid metabolic process	macromolecule metabolic process	primary metabolic process	metabolic process	nucleobase, nucleoside, nucleotide and nucleic acid metabolic process	cellular macromolecule metabolic process	response to stress	response to stimulus	cellular response to stimulus	cellular nitrogen compound metabolic process	DNA metabolic process	Molecular Function:	nucleotide binding	molecular_function	ATP binding	purine ribonucleoside triphosphate binding	purine nucleotide binding	binding	all	adenyl ribonucleotide binding	ribonucleotide binding	adenyl nucleotide binding	purine ribonucleotide binding	Cellular Component:	intracellular
0.89867	0.037768	1.28718	0.031683	1.31	Up	0.00140149	0.285772	NM_147036	NM_147036	Olfr283	Mm.377802	259038	Olfr283	15	Biological Process:	signal transduction	G-protein coupled receptor protein signaling pathway	sensory perception of smell	sensory perception of chemical stimulus	cell surface receptor linked signaling pathway	regulation of biological process	regulation of cellular process	multicellular organismal process	cellular process	cellular response to stimulus	response to stimulus	system process	signaling	sensory perception	neurological system process	biological regulation	Molecular Function:	signal transducer activity	receptor activity	G-protein coupled receptor activity	olfactory receptor activity	transmembrane receptor activity	molecular transducer activity	Cellular Component:	integral to membrane	intrinsic to membrane	membrane	cell	all	cellular_component	cell part	membrane part
9.51893	0.070069	9.90724	0.079729	1.31	Up	0.0216111	0.567273	NM_030677	NM_030677	Gpx2	Mm.57225	14776	Gpx2	12	Biological Process:	temperature homeostasis	negative regulation of inflammatory response to antigenic stimulus	response to oxidative stress	metabolic process	response to symbiotic bacterium	interaction with symbiont	oxidation-reduction process	regulation of response to external stimulus	regulation of immune response	inflammatory response	immune response	regulation of inflammatory response	response to external stimulus	multicellular organismal process	regulation of immune system process	response to other organism	negative regulation of biological process	interspecies interaction between organisms	regulation of inflammatory response to antigenic stimulus	defense response	biological regulation	response to chemical stimulus	regulation of biological process	negative regulation of immune system process	regulation of biological quality	regulation of defense response	negative regulation of response to external stimulus	negative regulation of response to stimulus	response to stimulus	inflammatory response to antigenic stimulus	negative regulation of immune response	multi-organism process	negative regulation of defense response	response to wounding
8.02213	0.076107	8.40925	0.088074	1.31	Up	0.0292231	0.60673	NM_008982	NM_008982	Ptprj	Mm.330393	19271	Ptprj	2	Biological Process:	vasculogenesis	protein dephosphorylation	signal transduction	heart development	negative regulation of cell proliferation	negative regulation of platelet-derived growth factor receptor signaling pathway	dephosphorylation	regulation of cell adhesion	negative regulation of cell growth	negative regulation of cell migration	peptidyl-tyrosine dephosphorylation	negative regulation of epidermal growth factor receptor signaling pathway	negative regulation of vascular permeability	negative regulation of MAP kinase activity	positive regulation of cell adhesion	positive regulation of survival gene product expression	platelet-derived growth factor receptor signaling pathway	negative regulation of T cell receptor signaling pathway	positive chemotaxis	positive regulation of focal adhesion assembly	positive regulation of protein kinase B signaling cascade	negative regulation of protein kinase B signaling cascade	taxis	cell differentiation	positive regulation of cellular process	regulation of antigen receptor-mediated signaling pathway	positive regulation of cellular component organization	apoptosis	regulation of phosphorylation	regulation of cellular component size	immune response-activating signal transduction	cell death	vasculature development	regulation of locomotion
12.6287	0.030802	13.0141	0.05687	1.31	Up	0.00398016	0.403389	NM_010835	NM_010835	Msx1	Mm.256509	17701	Msx1	5	Biological Process:	negative regulation of transcription from RNA polymerase II promoter	in utero embryonic development	epithelial to mesenchymal transition	heart morphogenesis	transcription, DNA-dependent	regulation of transcription, DNA-dependent	multicellular organismal development	heart development	muscle organ development	negative regulation of cell proliferation	mesenchymal cell proliferation	positive regulation of gene-specific transcription from RNA polymerase II promoter	embryonic limb morphogenesis	BMP signaling pathway	forebrain development	midbrain development	odontogenesis	regulation of apoptosis	negative regulation of apoptosis	negative regulation of transcription, DNA-dependent	positive regulation of transcription from RNA polymerase II promoter	cartilage development	response to protein stimulus	cellular response to protein stimulus	mesenchymal cell development	cell differentiation	negative regulation of gene expression	positive regulation of cellular process	negative regulation of cellular metabolic process	apoptosis	limb morphogenesis	chordate embryonic development	cell death	negative regulation of biosynthetic process
5.59594	0.08265	5.98022	0.04292	1.31	Up	0.0145373	0.518188	NAP043897-1	NAP043897-1	NAP043897-1	-	-	-	-
6.1947	0.037783	6.57879	0.086059	1.31	Up	0.0150164	0.521171	NM_001033261	NM_001033261	Zfc3h1	Mm.207621	216345	Zfc3h1	10	Biological Process:	biological_process	all	Molecular Function:	molecular_function	all	Cellular Component:	cellular_component	all
8.58729	0.11286	8.97085	0.048966	1.3	Up	0.0356032	0.637796	NM_001126490	NM_001126490	Ism1	Mm.41113	319909	Ism1	2	Cellular Component:	extracellular region	all	cellular_component
3.04891	0.083259	3.43199	0.09629	1.3	Up	0.0395735	0.650073	AK033886	AK033886	AK033886	Mm.117805	-	-	6
8.11437	0.073448	8.49741	0.093422	1.3	Up	0.0321798	0.622911	NM_020295	NM_020295	Lmbr1	-	56873	-	-	Biological Process:	signal transduction	embryonic hindlimb morphogenesis	embryonic digit morphogenesis	anatomical structure morphogenesis	hindlimb morphogenesis	developmental process	embryo development	multicellular organismal process	appendage development	limb morphogenesis	cellular process	anatomical structure development	limb development	embryonic appendage morphogenesis	signaling	appendage morphogenesis	biological regulation	multicellular organismal development	regulation of cellular process	regulation of biological process	embryonic morphogenesis	response to stimulus	cellular response to stimulus	embryonic limb morphogenesis	Molecular Function:	receptor activity	molecular transducer activity	signal transducer activity	Cellular Component:	membrane	integral to membrane	intrinsic to membrane	cell	all
3.92728	0.022628	4.30898	0.071339	1.3	Up	0.00698248	0.444354	NM_173788	NM_173788	Npr2	Mm.103477	230103	Npr2	4	Biological Process:	ossification	cGMP biosynthetic process	protein phosphorylation	receptor guanylyl cyclase signaling pathway	G-protein coupled receptor protein signaling pathway	cyclic nucleotide biosynthetic process	intracellular signal transduction	bone development	nitrogen compound metabolic process	heterocycle biosynthetic process	developmental process	enzyme linked receptor protein signaling pathway	cellular nitrogen compound biosynthetic process	cellular process	multicellular organismal process	anatomical structure development	protein modification process	signaling	macromolecule metabolic process	nucleotide biosynthetic process	biological regulation	cGMP metabolic process	nucleobase, nucleoside, nucleotide and nucleic acid metabolic process	cell surface receptor linked signaling pathway	regulation of biological process	regulation of cellular process	system development	cellular macromolecule metabolic process	phosphorus metabolic process	response to stimulus	cellular biosynthetic process	nucleoside phosphate metabolic process	biosynthetic process	cellular nitrogen compound metabolic process
8.45509	0.054736	8.83491	0.057439	1.3	Up	0.00873016	0.464398	NM_177688	NM_177688	H2afj	Mm.440555	232440	H2afj	6	Biological Process:	nucleosome assembly	biological_process	cellular component assembly	cellular component organization at cellular level	chromatin assembly or disassembly	chromatin assembly	cellular component biogenesis	chromatin organization	all	DNA packaging	cellular process	organelle organization	DNA conformation change	nucleosome organization	macromolecular complex assembly	cellular component organization or biogenesis	cellular macromolecular complex subunit organization	protein-DNA complex subunit organization	macromolecular complex subunit organization	cellular macromolecular complex assembly	chromosome organization	cellular component organization or biogenesis at cellular level	cellular component organization	protein-DNA complex assembly	cellular component assembly at cellular level	Molecular Function:	molecular_function	DNA binding	binding	all	nucleic acid binding	Cellular Component:	nucleosome	cellular_component
10.3247	0.038071	10.7042	0.115879	1.3	Up	0.0358247	0.638966	NM_011030	NM_011030	P4ha1	Mm.2212	18451	P4ha1	10	Biological Process:	peptidyl-proline hydroxylation to 4-hydroxy-L-proline	collagen fibril organization	oxidation-reduction process	carboxylic acid metabolic process	nitrogen compound metabolic process	organic acid metabolic process	cellular process	protein modification process	macromolecule metabolic process	extracellular structure organization	monocarboxylic acid metabolic process	cellular amine metabolic process	peptidyl-amino acid modification	cellular component organization or biogenesis	cellular macromolecule metabolic process	amine metabolic process	cellular component organization or biogenesis at cellular level	cellular component organization	cellular nitrogen compound metabolic process	cellular component organization at cellular level	cellular metabolic process	peptidyl-proline hydroxylation	peptidyl-proline modification	cellular modified amino acid metabolic process	cellular ketone metabolic process	primary metabolic process	metabolic process	heterocycle metabolic process	small molecule metabolic process	protein metabolic process	extracellular matrix organization	cellular protein metabolic process	4-hydroxyproline metabolic process	macromolecule modification
4.4538	0.259047	1.12452	0.416428	10.05	Down	0.00245862	0.346683	NM_011887	NM_011887	Scn11a	Mm.89981	24046	Scn11a	9	Biological Process:	transport	ion transport	sodium ion transport	ion transmembrane transport	regulation of ion transmembrane transport	sodium ion transmembrane transport	transmembrane transport	cation transport	regulation of localization	regulation of transport	regulation of ion transport	cellular process	regulation of transmembrane transport	biological regulation	regulation of cellular process	regulation of biological process	establishment of localization	monovalent inorganic cation transport	localization	metal ion transport	Molecular Function:	ion channel activity	voltage-gated ion channel activity	voltage-gated sodium channel activity	sodium channel activity	cation transmembrane transporter activity	gated channel activity	substrate-specific transmembrane transporter activity	substrate-specific channel activity	substrate-specific transporter activity	voltage-gated channel activity	transporter activity	ion transmembrane transporter activity	voltage-gated cation channel activity
7.01949	0.141089	4.20411	0.053024	7.04	Down	4.84e-05	0.124447	NM_031161	NM_031161	Cck	Mm.2619	12424	Cck	9	Biological Process:	behavioral fear response	neuron migration	release of cytochrome c from mitochondria	apoptosis	activation of caspase activity	activation of protein kinase C activity by G-protein coupled receptor protein signaling pathway	axonogenesis	positive regulation of cell proliferation	negative regulation of appetite	positive regulation of protein oligomerization	eating behavior	positive regulation of apoptosis	positive regulation of peptidyl-tyrosine phosphorylation	positive regulation of mitochondrial depolarization	regulation of sensory perception of pain	cell differentiation	positive regulation of cellular process	neuron development	regulation of hydrolase activity	sensory perception of pain	positive regulation of transferase activity	positive regulation of peptidase activity	positive regulation of cellular component organization	regulation of phosphorylation	protein complex biogenesis	cell death	regulation of cellular component organization	biological regulation	positive regulation of homeostatic process	response to nutrient levels	regulation of response to food	peptidyl-amino acid modification	regulation of multicellular organismal process	positive regulation of catalytic activity
4.1516	0.120243	1.40892	0.311392	6.69	Down	0.00119589	0.284905	NM_029112	NM_029112	Morn3	Mm.141383	74890	Morn3	5	Biological Process:	biological_process	all	Molecular Function:	molecular_function	all	Cellular Component:	cellular_component	all
3.2257	0.220496	0.595657	0.008575	6.19	Down	0.000283861	0.202258	ENSMUST00000082357	ENSMUST00000082357	ENSMUST00000082357	-	-	-	-
4.21599	0.48809	1.62188	0.449531	6.04	Down	0.0174027	0.546236	AK031708	AK031708	Tbx3	Mm.219139	21386	Tbx3	5	Biological Process:	skeletal system development	blood vessel development	in utero embryonic development	heart looping	heart morphogenesis	transcription, DNA-dependent	regulation of transcription, DNA-dependent	anti-apoptosis	multicellular organismal development	cell aging	positive regulation of cell proliferation	anterior/posterior axis specification, embryo	organ morphogenesis	specification of organ position	limbic system development	male genitalia development	female genitalia development	mammary gland development	luteinizing hormone secretion	limb morphogenesis	embryonic arm morphogenesis	forelimb morphogenesis	regulation of cell proliferation	embryonic digit morphogenesis	negative regulation of apoptosis	negative regulation of myoblast differentiation	positive regulation of cell cycle	negative regulation of transcription, DNA-dependent	positive regulation of transcription, DNA-dependent	follicle-stimulating hormone secretion	mesoderm morphogenesis	cardiac muscle cell differentiation	branching involved in mammary gland duct morphogenesis	mammary placode formation
13.0392	0.039831	10.5836	0.220249	5.49	Down	0.000392128	0.207753	NM_011535	NM_011535	Tbx3	Mm.219139	21386	Tbx3	5	Biological Process:	skeletal system development	blood vessel development	in utero embryonic development	heart looping	heart morphogenesis	transcription, DNA-dependent	regulation of transcription, DNA-dependent	anti-apoptosis	multicellular organismal development	cell aging	positive regulation of cell proliferation	anterior/posterior axis specification, embryo	organ morphogenesis	specification of organ position	limbic system development	male genitalia development	female genitalia development	mammary gland development	luteinizing hormone secretion	limb morphogenesis	embryonic arm morphogenesis	forelimb morphogenesis	regulation of cell proliferation	embryonic digit morphogenesis	negative regulation of apoptosis	negative regulation of myoblast differentiation	positive regulation of cell cycle	negative regulation of transcription, DNA-dependent	positive regulation of transcription, DNA-dependent	follicle-stimulating hormone secretion	mesoderm morphogenesis	cardiac muscle cell differentiation	branching involved in mammary gland duct morphogenesis	mammary placode formation
2.91219	0.131869	0.555341	0.124027	5.12	Down	0.000200881	0.165422	ENSMUST00000040217	ENSMUST00000040217	Tbc1d21	-	-	-	-
3.67655	0.237477	1.5281	0.468834	4.43	Down	0.0149995	0.521171	ENSMUST00000068976	ENSMUST00000068976	ENSMUST00000068976	-	-	-	-
6.99863	0.437809	5.01477	0.239188	3.96	Down	0.016448	0.539434	AB080658	AB080658	AI646519	Mm.417883	99041	AI646519	2	Biological Process:	biological_process	all	Molecular Function:	molecular_function	all	Cellular Component:	cellular_component	all
8.71946	0.059089	6.85805	0.020619	3.63	Down	7.61e-06	0.0783251	NM_021543	NM_021543	Pcdh8	Mm.390715	18530	Pcdh8	14	Biological Process:	somitogenesis	cell adhesion	homophilic cell adhesion	synaptic transmission	morphogenesis of embryonic epithelium	multicellular organismal signaling	transmission of nerve impulse	anatomical structure morphogenesis	cell-cell adhesion	anatomical structure formation involved in morphogenesis	developmental process	embryo development	cell communication	cellular process	multicellular organismal process	anatomical structure development	chordate embryonic development	signaling	epithelium development	regionalization	segmentation	neurological system process	morphogenesis of an epithelium	anterior/posterior pattern formation	multicellular organismal development	tissue development	embryonic morphogenesis	cell-cell signaling	embryo development ending in birth or egg hatching	biological adhesion	system process	somite development	tissue morphogenesis	pattern specification process
2.31393	0.173174	0.537864	0.011446	3.42	Down	0.000513903	0.234131	NM_001080815	NM_001080815	Gipr	Mm.333633	381853	Gipr	7	Biological Process:	desensitization of G-protein coupled receptor protein signaling pathway	signal transduction	cell surface receptor linked signaling pathway	G-protein coupled receptor protein signaling pathway	activation of adenylate cyclase activity by G-protein signaling pathway	elevation of cytosolic calcium ion concentration	neuropeptide signaling pathway	positive regulation of cAMP biosynthetic process	positive regulation of insulin secretion	response to calcium ion	response to protein stimulus	positive regulation of cellular process	positive regulation of cyclase activity	response to inorganic substance	regulation of peptide transport	regulation of nucleobase, nucleoside, nucleotide and nucleic acid metabolic process	biological regulation	intracellular signal transduction	regulation of peptide secretion	positive regulation of catalytic activity	positive regulation of peptide secretion	signal release	regulation of hormone levels	peptide transport	negative adaptation of signaling pathway	cell-cell signaling	regulation of biological quality	cellular biosynthetic process	response to stimulus	cellular divalent inorganic cation homeostasis	nucleoside phosphate metabolic process	cellular homeostasis	biosynthetic process	nucleobase, nucleoside, nucleotide and nucleic acid biosynthetic process
3.27628	0.097161	1.54861	0.465118	3.31	Down	0.0220425	0.568302	NM_199468	NM_199468	Zcchc5	Mm.85581	213436	Zcchc5	X	Biological Process:	biological_process	all	Molecular Function:	molecular_function	metal ion binding	cation binding	ion binding	binding	all	Cellular Component:	cellular_component	all
2.5923	0.075385	0.897274	0.181954	3.24	Down	0.00100179	0.282835	ENSMUST00000018842	ENSMUST00000018842	Lhx1	-	-	-	-
2.4656	0.262773	0.775429	0.179644	3.23	Down	0.00604702	0.440294	NM_008555	NM_008555	Masp1	Mm.1213	17174	Masp1	16	Biological Process:	complement activation, lectin pathway	proteolysis	innate immune response	negative regulation of complement activation	regulation of response to external stimulus	inflammatory response	regulation of immune response	negative regulation of protein activation cascade	negative regulation of cellular metabolic process	immune effector process	cellular process	negative regulation of biological process	negative regulation of macromolecule metabolic process	biological regulation	negative regulation of immune system process	regulation of defense response	response to stimulus	humoral immune response	regulation of complement activation	negative regulation of immune response	response to wounding	activation of immune response	regulation of metabolic process	positive regulation of response to stimulus	regulation of protein maturation by peptide bond cleavage	negative regulation of protein maturation by peptide bond cleavage	complement activation	protein metabolic process	regulation of cellular protein metabolic process	response to stress	regulation of protein metabolic process	cellular protein metabolic process	regulation of response to stress	immune response
6.35846	0.044072	4.67098	0.188893	3.22	Down	0.000961158	0.282835	NM_133675	NM_133675	1110032A04Rik	Mm.45481	66183	1110032A04Rik	3	Biological Process:	biological_process	all	Molecular Function:	molecular_function	all	Cellular Component:	cellular_component	endoplasmic reticulum	membrane	integral to membrane	intracellular membrane-bounded organelle	intracellular organelle	intracellular part	intracellular	membrane-bounded organelle	organelle	cell part	all	membrane part	cytoplasm	intrinsic to membrane	cytoplasmic part	cell
2.16381	0.099427	0.509822	0.011066	3.15	Down	7.84e-05	0.146225	BX518020	BX518020	BX518020	Mm.391778	-	-	8
2.51458	0.191917	0.870202	0.079865	3.13	Down	0.00138172	0.285419	AK021377	AK021377	9430065F17Rik	Mm.160006	77857	-	13	Biological Process:	biological_process	all	Molecular Function:	molecular_function	all	Cellular Component:	cellular_component	all
2.21665	0.063881	0.584225	0.033592	3.1	Down	2.26e-05	0.109355	NM_025467	NM_025467	Gkn2	Mm.46446	66284	Gkn2	6	Biological Process:	biological_process	all	Molecular Function:	molecular_function	all	Cellular Component:	cellular_component	extracellular region	Golgi apparatus	intracellular membrane-bounded organelle	intracellular organelle	intracellular part	intracellular	membrane-bounded organelle	organelle	cell part	all	cytoplasm	cytoplasmic part	cell
4.55658	0.310291	2.94243	0.120083	3.06	Down	0.00833085	0.46228	NM_001082546	NM_001082546	BC100530	Mm.383561	100038854	BC117090	16	Biological Process:	biological_process	all	Molecular Function:	molecular_function	all	Cellular Component:	cellular_component	all
2.21602	0.215148	0.619158	0.021101	3.02	Down	0.00179084	0.320742	AK045027	AK045027	St7	Mm.12051	64213	St7	6	Molecular Function:	binding	Cellular Component:	membrane	integral to membrane	intrinsic to membrane	cell	all	cellular_component	cell part	membrane part
3.65121	0.125399	2.0719	0.440963	2.99	Down	0.026176	0.597799	NM_198250	NM_198250	Lrrc4b	Mm.44173	272381	Lrrc4b	7	Biological Process:	biological_process	all	Molecular Function:	molecular_function	all	Cellular Component:	cellular_component	plasma membrane	membrane	integral to membrane	cell junction	synapse	plasma membrane part	cell part	all	membrane part	cell periphery	intrinsic to membrane	cell
4.04063	0.111575	2.462	0.225301	2.99	Down	0.00328481	0.372587	AK048056	AK048056	Dgcr8	Mm.235287	19385	Ranbp1	16	Biological Process:	spindle organization	positive regulation of GTPase activity	positive regulation of mitotic centrosome separation	intracellular transport	regulation of mitotic cell cycle	regulation of microtubule-based process	positive regulation of cellular process	mitotic cell cycle	establishment of localization in cell	microtubule organizing center organization	regulation of hydrolase activity	ribonucleotide metabolic process	positive regulation of cellular component organization	purine nucleotide catabolic process	cellular process	regulation of cellular component organization	ribonucleoside triphosphate metabolic process	regulation of nucleobase, nucleoside, nucleotide and nucleic acid metabolic process	biological regulation	cell cycle phase	mitotic centrosome separation	positive regulation of catalytic activity	cellular component organization or biogenesis	regulation of cytoskeleton organization	GTP catabolic process	nucleoside phosphate metabolic process	nucleobase, nucleoside and nucleotide catabolic process	regulation of organelle organization	purine nucleoside triphosphate catabolic process	cellular component organization at cellular level	regulation of GTPase activity	transport	microtubule-based process	purine nucleotide metabolic process
6.62528	0.04123	5.09409	0.114995	2.89	Down	0.000233121	0.177117	NM_015770	NM_015770	a	Mm.315593	50518	a	2	Biological Process:	generation of precursor metabolites and energy	adult feeding behavior	hormone-mediated signaling pathway	melanosome transport	melanosome organization	regulation of molecular function, epigenetic	melanin biosynthetic process	pigmentation	genetic imprinting	vesicle organization	pigment granule organization	establishment of pigment granule localization	nitrogen compound metabolic process	pigment metabolic process	establishment of localization in cell	melanosome localization	regulation of macromolecule metabolic process	organelle organization	multicellular organismal process	cellular process	response to endogenous stimulus	cellular pigmentation	signaling	macromolecule metabolic process	secondary metabolic process	nucleobase, nucleoside, nucleotide and nucleic acid metabolic process	biological regulation	response to organic substance	response to chemical stimulus	regulation of cellular process	regulation of biological process	cellular component organization or biogenesis	organelle localization	cellular biosynthetic process
2.23147	0.231455	0.728506	0.036406	2.83	Down	0.00303508	0.360606	NM_175510	NM_175510	Unc80	-	241076	-	-
2.36889	0.136458	0.893408	0.122954	2.78	Down	0.0013034	0.284905	NM_008899	NM_008899	Pou3f2	Mm.389520	18992	Pou3f2	4	Biological Process:	transcription, DNA-dependent	regulation of transcription, DNA-dependent	regulation of transcription from RNA polymerase II promoter	positive regulation of cell proliferation	epidermis development	astrocyte development	Schwann cell development	cerebral cortex radially oriented cell migration	forebrain ventricular zone progenitor cell division	hypothalamus cell differentiation	neurohypophysis development	myelination in peripheral nervous system	neuron differentiation	positive regulation of multicellular organism growth	regulation of cell differentiation	positive regulation of transcription from RNA polymerase II promoter	regulation of axonogenesis	cell differentiation	neuron development	positive regulation of cellular process	regulation of neuron projection development	regulation of cellular component organization	endocrine system development	neural precursor cell proliferation	regulation of nucleobase, nucleoside, nucleotide and nucleic acid metabolic process	cell division	biological regulation	peripheral nervous system axon ensheathment	cellular component organization or biogenesis	regulation of multicellular organismal process	peripheral nervous system development	regulation of biological quality	transcription from RNA polymerase II promoter	ensheathment of neurons
2.55747	0.142015	1.11571	0.231236	2.72	Down	0.00603394	0.440294	AK053785	AK053785	Daam1	Mm.87417	208846	Daam1	12	Biological Process:	cellular component organization	actin cytoskeleton organization	cellular component organization at cellular level	actin filament-based process	cellular component organization or biogenesis at cellular level	cellular component organization or biogenesis	cytoskeleton organization	cellular process	organelle organization	Molecular Function:	actin binding	binding	Rho GTPase binding	cytoskeletal protein binding	GTPase binding	small GTPase binding	protein binding	enzyme binding	Ras GTPase binding	Cellular Component:	cytoplasm	plasma membrane	cell periphery	intracellular part	intracellular	membrane	cell	all	cellular_component	cell part
2.43714	0.115853	1.00276	0.236556	2.7	Down	0.00552257	0.430656	XM_001472725	XM_001472725	LOC100045791	-	-	-	-
6.51432	0.253219	5.08983	0.029975	2.68	Down	0.00503594	0.420791	NAP061005-1	NAP061005-1	NAP061005-1	-	-	-	-
2.50522	0.160743	1.09864	0.40611	2.65	Down	0.0322663	0.622911	NM_029639	NM_029639	1600029D21Rik	Mm.29959	76509	1600029D21Rik	9	Cellular Component:	membrane	integral to membrane	intrinsic to membrane	cell	all	cellular_component	cell part	membrane part
2.69378	0.089938	1.29405	0.312533	2.64	Down	0.0126057	0.50331	NM_146280	NM_146280	Olfr281	Mm.222977	258277	Olfr281	15	Biological Process:	signal transduction	G-protein coupled receptor protein signaling pathway	sensory perception of smell	sensory perception of chemical stimulus	cell surface receptor linked signaling pathway	regulation of biological process	regulation of cellular process	multicellular organismal process	cellular process	cellular response to stimulus	response to stimulus	system process	signaling	sensory perception	neurological system process	biological regulation	Molecular Function:	signal transducer activity	receptor activity	G-protein coupled receptor activity	olfactory receptor activity	transmembrane receptor activity	molecular transducer activity	Cellular Component:	integral to membrane	intrinsic to membrane	membrane	cell	all	cellular_component	cell part	membrane part
2.57159	0.281549	1.19367	0.279578	2.6	Down	0.0255196	0.596609	NM_028772	NM_028772	Dmgdh	Mm.21789	74129	Dmgdh	13	Biological Process:	glycine metabolic process	glycine catabolic process	methylation	oxidation-reduction process	serine family amino acid catabolic process	carboxylic acid metabolic process	nitrogen compound metabolic process	cellular metabolic process	cellular amino acid catabolic process	carboxylic acid catabolic process	organic acid metabolic process	cellular process	serine family amino acid metabolic process	catabolic process	primary metabolic process	cellular ketone metabolic process	metabolic process	organic acid catabolic process	cellular amine metabolic process	cellular catabolic process	small molecule metabolic process	amine metabolic process	one-carbon metabolic process	cellular nitrogen compound metabolic process	small molecule catabolic process	oxoacid metabolic process	cellular amino acid metabolic process	amine catabolic process	Molecular Function:	aminomethyltransferase activity	folic acid binding	oxidoreductase activity	dimethylglycine dehydrogenase activity	flavin adenine dinucleotide binding
2.20781	0.242796	0.832307	0.287175	2.59	Down	0.0216245	0.567273	XM_001000891	XM_001000891	Gm1966	Mm.334112	434223	Gm1966	7	Biological Process:	biological_process	all	Molecular Function:	molecular_function	all	Cellular Component:	cellular_component	all
3.00284	0.033061	1.62908	0.393166	2.59	Down	0.0253105	0.59555	NM_172868	NM_172868	Palm2	Mm.331630	242481	Palm2	4
5.69921	0.164029	4.33619	0.379481	2.57	Down	0.0300181	0.610151	ENSMUST00000001608	ENSMUST00000001608	Mnx1	-	-	-	-
2.55054	0.079627	1.19263	0.156436	2.56	Down	0.00150395	0.29771	NM_001024138	NM_001024138	Gpr139	Mm.300632	209776	Gpr139	7	Biological Process:	signal transduction	G-protein coupled receptor protein signaling pathway	activation of phospholipase C activity by G-protein coupled receptor protein signaling pathway coupl	regulation of hydrolase activity	regulation of catalytic activity	regulation of phospholipase activity	cellular process	regulation of metabolic process	signaling	metabolic process	biological regulation	intracellular signal transduction	regulation of lipase activity	positive regulation of phospholipase C activity	regulation of molecular function	cell surface receptor linked signaling pathway	regulation of cellular process	regulation of biological process	positive regulation of catalytic activity	activation of phospholipase C activity	positive regulation of hydrolase activity	second-messenger-mediated signaling	inositol phosphate-mediated signaling	positive regulation of lipase activity	response to stimulus	cellular response to stimulus	positive regulation of phospholipase activity	positive regulation of molecular function	Molecular Function:	signal transducer activity	receptor activity	G-protein coupled receptor activity	neuropeptide receptor activity	protein dimerization activity
2.50915	0.34563	1.15742	0.314123	2.55	Down	0.0443758	0.666368	AK171146	AK171146	Polr3f	Mm.389351	70408	Polr3f	2	Biological Process:	transcription, DNA-dependent	response to virus	positive regulation of interferon-beta production	innate immune response	positive regulation of innate immune response	regulation of immune response	regulation of interferon-beta production	immune response	nitrogen compound metabolic process	positive regulation of defense response	positive regulation of biological process	multicellular organismal process	cellular process	regulation of immune system process	nucleic acid metabolic process	cellular macromolecule biosynthetic process	response to other organism	positive regulation of multicellular organismal process	macromolecule metabolic process	positive regulation of cytokine production	gene expression	defense response	biological regulation	nucleobase, nucleoside, nucleotide and nucleic acid metabolic process	cytokine production	regulation of biological process	regulation of multicellular organismal process	cellular macromolecule metabolic process	positive regulation of type I interferon production	regulation of defense response	response to stimulus	cellular biosynthetic process	regulation of cytokine production	biosynthetic process
1.86211	0.351407	0.521681	0.042639	2.53	Down	0.019324	0.553165	XM_001472351	XM_001472351	mCG_1034327	-	-	-	-
2.02219	0.234409	0.683983	0.085817	2.53	Down	0.00584279	0.436608	TC1643002	TC1643002	TC1643002	-	-	-	-
2.70138	0.127012	1.36684	0.029938	2.52	Down	0.000515206	0.234131	NM_053127	NM_053127	Pcdhb2	Mm.197508	93873	Pcdhb2	18	Biological Process:	cell adhesion	biological adhesion	cellular process	Cellular Component:	plasma membrane	membrane	integral to membrane	intrinsic to membrane	cell periphery	cell	all	cellular_component	cell part	membrane part
2.40402	0.282015	1.06957	0.152695	2.52	Down	0.0141331	0.511791	BC031489	BC031489	BC031489	-	-	-	-
2.79274	0.177782	1.45958	0.32525	2.52	Down	0.0228258	0.574667	NM_147056	NM_147056	Olfr646	Mm.377814	259058	Olfr646	7	Biological Process:	signal transduction	G-protein coupled receptor protein signaling pathway	sensory perception of smell	sensory perception of chemical stimulus	cell surface receptor linked signaling pathway	regulation of biological process	regulation of cellular process	multicellular organismal process	cellular process	cellular response to stimulus	response to stimulus	system process	signaling	sensory perception	neurological system process	biological regulation	Molecular Function:	signal transducer activity	receptor activity	G-protein coupled receptor activity	olfactory receptor activity	transmembrane receptor activity	molecular transducer activity	Cellular Component:	integral to membrane	intrinsic to membrane	membrane	cell	all	cellular_component	cell part	membrane part
3.44373	0.09938	2.11197	0.405371	2.52	Down	0.0331906	0.629728	NM_007701	NM_007701	Vsx2	Mm.4405	12677	Vsx2	12	Biological Process:	transcription, DNA-dependent	regulation of transcription, DNA-dependent	multicellular organismal development	positive regulation of cell proliferation	negative regulation of cell proliferation	camera-type eye development	cell fate commitment	positive regulation of transcription from RNA polymerase II promoter	retinal bipolar neuron differentiation	retina morphogenesis in camera-type eye	cell differentiation	positive regulation of cellular process	eye morphogenesis	multicellular organismal process	cellular process	anatomical structure development	positive regulation of nucleobase, nucleoside, nucleotide and nucleic acid metabolic process	negative regulation of biological process	positive regulation of biosynthetic process	regulation of nucleobase, nucleoside, nucleotide and nucleic acid metabolic process	biological regulation	eye development	regulation of cell proliferation	transcription from RNA polymerase II promoter	positive regulation of transcription, DNA-dependent	cellular biosynthetic process	biosynthetic process	regulation of biosynthetic process	regulation of cellular macromolecule biosynthetic process	nervous system development	anatomical structure morphogenesis	RNA metabolic process	sensory organ development	regulation of metabolic process
2.5167	0.12199	1.19905	0.282531	2.49	Down	0.0128306	0.503942	BC107184	BC107184	V1rb4	Mm.377151	113854	V1rb4	6	Biological Process:	sensory perception of chemical stimulus	system process	sensory perception	neurological system process	multicellular organismal process	Molecular Function:	receptor activity	molecular transducer activity	signal transducer activity	Cellular Component:	cellular_component	all
2.30189	0.288995	0.987755	0.261357	2.49	Down	0.0279756	0.60425	NR_027980	NR_027980	1700001L05Rik	-	-	-	-
2.12405	0.127525	0.818802	0.041092	2.47	Down	0.000621811	0.249766	AK030006	AK030006	AK030006	Mm.84735	237411	-	10	Biological Process:	biological_process	all	Molecular Function:	molecular_function	metal ion binding	cation binding	ion binding	binding	all	Cellular Component:	cellular_component	all
2.57335	0.142735	1.27098	0.256837	2.47	Down	0.0114015	0.489699	NM_198192	NM_198192	Qrfpr	Mm.330975	229214	Qrfpr	3	Biological Process:	signal transduction	G-protein coupled receptor protein signaling pathway	neuropeptide signaling pathway	synaptic transmission	multicellular organismal signaling	transmission of nerve impulse	multicellular organismal process	cell communication	cellular process	signaling	neurological system process	biological regulation	cell surface receptor linked signaling pathway	regulation of cellular process	regulation of biological process	cell-cell signaling	response to stimulus	cellular response to stimulus	system process	Molecular Function:	signal transducer activity	receptor activity	G-protein coupled receptor activity	neuropeptide Y receptor activity	neurotransmitter binding	peptide receptor activity	transmembrane receptor activity	peptide binding	neuropeptide binding	binding	peptide receptor activity, G-protein coupled	neuropeptide receptor activity	molecular transducer activity	neurotransmitter receptor activity
2.58953	0.127661	1.29185	0.238907	2.46	Down	0.00870747	0.464398	NM_030231	NM_030231	Agbl4	Mm.461314	78933	Agbl4	4	Biological Process:	proteolysis	C-terminal protein deglutamylation	protein side chain deglutamylation	peptidyl-amino acid modification	cellular metabolic process	cellular macromolecule metabolic process	protein metabolic process	peptidyl-glutamic acid modification	post-translational protein modification	protein deglutamylation	cellular process	protein modification process	cellular protein metabolic process	C-terminal protein amino acid modification	macromolecule metabolic process	primary metabolic process	metabolic process	macromolecule modification	Molecular Function:	carboxypeptidase activity	metallocarboxypeptidase activity	protein binding	peptidase activity	metallopeptidase activity	zinc ion binding	tubulin binding	hydrolase activity	metal ion binding	cation binding	metalloexopeptidase activity	binding	exopeptidase activity	catalytic activity	peptidase activity, acting on L-amino acid peptides
2.00484	0.109606	0.716193	0.019209	2.44	Down	0.000317644	0.204355	AK021406	AK021406	AK021406	Mm.28234	224826	Ubr2	17	Biological Process:	ubiquitin-dependent protein catabolic process	male meiosis I	spermatogenesis	protein catabolic process	multicellular organism reproduction	reproduction	cellular macromolecule catabolic process	modification-dependent macromolecule catabolic process	multicellular organismal process	M phase of meiotic cell cycle	cellular process	proteolysis	modification-dependent protein catabolic process	multicellular organismal reproductive process	male gamete generation	macromolecule metabolic process	reproductive process	cell cycle phase	cellular macromolecule metabolic process	male meiosis	macromolecule catabolic process	proteolysis involved in cellular protein catabolic process	cell cycle	sexual reproduction	cellular metabolic process	catabolic process	primary metabolic process	metabolic process	M phase	cellular protein catabolic process	cellular catabolic process	protein metabolic process	gamete generation	meiosis
7.29249	0.120198	6.00652	0.123104	2.44	Down	0.00171301	0.319408	NM_011921	NM_011921	Aldh1a7	Mm.14609	26358	Aldh1a7	19	Biological Process:	metabolic process	retinoic acid metabolic process	protein homotetramerization	oxidation-reduction process	cellular component assembly	carboxylic acid metabolic process	cellular component biogenesis	protein oligomerization	organic acid metabolic process	cellular process	protein complex biogenesis	hormone metabolic process	protein tetramerization	fat-soluble vitamin metabolic process	diterpenoid metabolic process	secondary metabolic process	biological regulation	monocarboxylic acid metabolic process	cellular component organization or biogenesis	cellular hormone metabolic process	regulation of hormone levels	regulation of biological quality	lipid metabolic process	macromolecular complex subunit organization	terpenoid metabolic process	vitamin A metabolic process	cellular component organization	protein complex subunit organization	cellular metabolic process	primary metabolic process	cellular ketone metabolic process	macromolecular complex assembly	small molecule metabolic process	retinoid metabolic process
1.8184	0.247688	0.535282	0.025136	2.43	Down	0.00672632	0.440999	NM_008768	NM_008768	Orm1	Mm.4777	18405	Orm1	4	Biological Process:	regulation of immune system process	acute-phase response	inflammatory response	immune system process	regulation of biological process	response to wounding	response to stress	response to stimulus	biological regulation	defense response	acute inflammatory response	Molecular Function:	binding	drug binding	Cellular Component:	extracellular region	extracellular space	extracellular region part	all	cellular_component
2.6442	0.151134	1.37604	0.23219	2.41	Down	0.0102028	0.489699	AF240166	AF240166	AF240166	Mm.469523	-	-	*
4.07178	0.10957	2.80387	0.350283	2.41	Down	0.025945	0.597799	NM_021318	NM_021318	Fhl5	Mm.87325	57756	Fhl5	4	Biological Process:	transcription, DNA-dependent	nitrogen compound metabolic process	cellular metabolic process	RNA metabolic process	cellular process	nucleic acid metabolic process	cellular macromolecule biosynthetic process	macromolecule metabolic process	gene expression	primary metabolic process	nucleobase, nucleoside, nucleotide and nucleic acid metabolic process	metabolic process	cellular macromolecule metabolic process	transcription	cellular biosynthetic process	RNA biosynthetic process	biosynthetic process	cellular nitrogen compound metabolic process	macromolecule biosynthetic process	Molecular Function:	transcription coactivator activity	zinc ion binding	metal ion binding	cation binding	transcription cofactor activity	binding	protein binding transcription factor activity	ion binding	transition metal ion binding	transcription factor binding transcription factor activity	Cellular Component:	nucleus	intracellular membrane-bounded organelle	intracellular organelle
2.3833	0.168068	1.11661	0.101329	2.41	Down	0.00296639	0.35907	NM_022026	NM_022026	Aqp9	Mm.478056	64008	Aqp9	9	Biological Process:	transport	water transport	purine base transport	response to organic substance	canalicular bile acid transport	polyol transport	amine transport	pyrimidine base transport	response to mercury ion	transmembrane transport	bile acid and bile salt transport	nitrogen compound transport	cellular process	organic alcohol transport	carboxylic acid transport	monocarboxylic acid transport	response to inorganic substance	organic acid transport	nucleobase transport	fluid transport	response to chemical stimulus	establishment of localization	organic substance transport	purine-containing compound transmembrane transport	pyrimidine-containing compound transmembrane transport	response to stimulus	nucleobase, nucleoside, nucleotide and nucleic acid transport	localization	response to metal ion	Molecular Function:	transporter activity	purine base transmembrane transporter activity	pyrimidine base transmembrane transporter activity	water channel activity
1.88112	0.34881	0.615135	0.002398	2.4	Down	0.0221724	0.569157	NM_053247	NM_053247	Lyve1	Mm.396078	114332	Lyve1	7	Biological Process:	glycosaminoglycan catabolic process	transport	cell adhesion	signal transduction	nitrogen compound metabolic process	aminoglycan metabolic process	glycosaminoglycan metabolic process	cellular process	polysaccharide catabolic process	signaling	macromolecule metabolic process	carbohydrate catabolic process	primary metabolic process	catabolic process	biological regulation	metabolic process	polysaccharide metabolic process	regulation of biological process	regulation of cellular process	establishment of localization	carbohydrate metabolic process	aminoglycan catabolic process	amine metabolic process	response to stimulus	cellular response to stimulus	biological adhesion	macromolecule catabolic process	localization	Molecular Function:	receptor activity	transmembrane receptor activity	binding	hyaluronic acid binding	carbohydrate binding
5.44484	0.202125	4.17993	0.189477	2.4	Down	0.0102945	0.489699	TC1691665	TC1691665	TC1691665	-	-	-	-
11.0474	0.326511	9.78666	0.225742	2.4	Down	0.0336646	0.630984	NM_008780	NM_008780	Pax1	Mm.315502	18503	Pax1	2	Biological Process:	skeletal system development	somitogenesis	transcription, DNA-dependent	regulation of transcription, DNA-dependent	multicellular organismal development	pattern specification process	organ morphogenesis	CD4-positive, alpha-beta T cell differentiation	CD8-positive, alpha-beta T cell differentiation	positive regulation of transcription from RNA polymerase II promoter	thymus development	parathyroid gland development	bone morphogenesis	cell differentiation	positive regulation of cellular process	alpha-beta T cell activation	cellular process	multicellular organismal process	anatomical structure development	positive regulation of nucleobase, nucleoside, nucleotide and nucleic acid metabolic process	chordate embryonic development	endocrine system development	positive regulation of biosynthetic process	regulation of nucleobase, nucleoside, nucleotide and nucleic acid metabolic process	biological regulation	immune system development	leukocyte activation	transcription from RNA polymerase II promoter	positive regulation of transcription, DNA-dependent	cellular biosynthetic process	embryo development ending in birth or egg hatching	leukocyte differentiation	biosynthetic process	hemopoiesis
2.66547	0.257762	1.41235	0.151812	2.38	Down	0.0138176	0.507661	NM_032005	NM_032005	Tbx19	Mm.190649	83993	Tbx19	1	Biological Process:	transcription, DNA-dependent	regulation of transcription, DNA-dependent	pituitary gland development	regulation of cell proliferation	cell fate commitment	positive regulation of transcription from RNA polymerase II promoter	cell differentiation	positive regulation of cellular process	multicellular organismal process	cellular process	anatomical structure development	positive regulation of nucleobase, nucleoside, nucleotide and nucleic acid metabolic process	positive regulation of biosynthetic process	endocrine system development	regulation of nucleobase, nucleoside, nucleotide and nucleic acid metabolic process	biological regulation	transcription from RNA polymerase II promoter	positive regulation of transcription, DNA-dependent	cellular biosynthetic process	biosynthetic process	regulation of biosynthetic process	regulation of cellular macromolecule biosynthetic process	nervous system development	RNA metabolic process	regulation of metabolic process	positive regulation of transcription	diencephalon development	positive regulation of RNA metabolic process	positive regulation of nitrogen compound metabolic process	transcription	positive regulation of cellular metabolic process	organ development	cell proliferation	RNA biosynthetic process
2.00886	0.205621	0.76373	0.065576	2.37	Down	0.0044808	0.4092	NM_001145644	NM_001145644	Phgr1	Mm.36777	53906	1810007E14Rik	2
12.3025	0.027053	11.0662	0.150329	2.36	Down	0.00126637	0.284905	NM_009030	NM_009030	Rbbp4	Mm.12145	19646	Rbbp4	4	Biological Process:	DNA replication	chromatin remodeling	transcription, DNA-dependent	regulation of transcription, DNA-dependent	cell cycle	chromatin modification	nitrogen compound metabolic process	chromatin organization	regulation of macromolecule metabolic process	organelle organization	cellular process	cellular macromolecule biosynthetic process	nucleic acid metabolic process	macromolecule metabolic process	regulation of nucleobase, nucleoside, nucleotide and nucleic acid metabolic process	gene expression	biological regulation	nucleobase, nucleoside, nucleotide and nucleic acid metabolic process	regulation of cellular process	regulation of biological process	regulation of nitrogen compound metabolic process	cellular component organization or biogenesis	cellular macromolecule metabolic process	regulation of cellular metabolic process	cellular biosynthetic process	chromosome organization	cellular component organization or biogenesis at cellular level	biosynthetic process	regulation of biosynthetic process	regulation of cellular macromolecule biosynthetic process	cellular component organization	cellular nitrogen compound metabolic process	DNA metabolic process	cellular component organization at cellular level
6.49598	0.011245	5.26766	0.433863	2.34	Down	0.0473363	0.675696	NM_023635	NM_023635	Rab27a	Mm.34867	11891	Rab27a	9	Biological Process:	GTP catabolic process	protein targeting	exocytosis	small GTPase mediated signal transduction	blood coagulation	protein transport	vesicle-mediated transport	melanocyte differentiation	melanosome localization	melanosome transport	cytotoxic T cell degranulation	natural killer cell degranulation	pigmentation	pigment granule localization	pigment granule transport	cell differentiation	lymphocyte mediated immunity	establishment of pigment granule localization	pigment cell differentiation	positive regulation of cellular process	positive regulation of programmed cell death	establishment of localization in cell	immune effector process	intracellular transport	ribonucleotide metabolic process	purine nucleotide catabolic process	apoptosis	induction of programmed cell death	multicellular organismal process	cellular process	intracellular protein transport	cell death	regulation of programmed cell death	cellular pigmentation
1.84754	0.381277	0.621719	0.014124	2.34	Down	0.0325014	0.624749	AK045510	AK045510	Lphn3	Mm.273631	319387	Lphn3	5	Biological Process:	signal transduction	cell surface receptor linked signaling pathway	G-protein coupled receptor protein signaling pathway	neuropeptide signaling pathway	biological_process	regulation of biological process	regulation of cellular process	all	cellular process	cellular response to stimulus	response to stimulus	signaling	biological regulation	Molecular Function:	molecular_function	signal transducer activity	receptor activity	transmembrane receptor activity	G-protein coupled receptor activity	sugar binding	carbohydrate binding	molecular transducer activity	binding	all	Cellular Component:	cellular_component	plasma membrane	membrane	integral to membrane	intrinsic to membrane	cell periphery	cell	cell part	all
1.95167	0.063275	0.736322	0.041828	2.32	Down	8.87e-05	0.146225	NM_028679	NM_028679	Irak3	Mm.146194	73914	Irak3	10	Biological Process:	negative regulation of cytokine-mediated signaling pathway	protein phosphorylation	apoptosis	signal transduction	metabolic process	response to virus	positive regulation of macrophage tolerance induction	negative regulation of macrophage cytokine production	phosphorylation	cytokine-mediated signaling pathway	negative regulation of NF-kappaB transcription factor activity	response to peptidoglycan	response to lipopolysaccharide	negative regulation of interleukin-12 production	negative regulation of interleukin-6 production	negative regulation of tumor necrosis factor production	negative regulation of toll-like receptor signaling pathway	negative regulation of protein catabolic process	regulation of apoptosis	negative regulation of protein complex disassembly	regulation of protein complex disassembly	response to exogenous dsRNA	negative regulation of MAP kinase activity	negative regulation of innate immune response	protein autophosphorylation	positive regulation of NF-kappaB transcription factor activity	interleukin-1-mediated signaling pathway	response to interleukin-1	positive regulation of binding	immune effector process	regulation of phosphorylation	pattern recognition receptor signaling pathway	immune response-activating signal transduction	cellular component disassembly
2.46866	0.2768	1.26025	0.329782	2.31	Down	0.0484813	0.679707	AK014376	AK014376	Caskin1	Mm.477055	268932	Caskin1	17	Biological Process:	signal transduction	response to stimulus	cellular response to stimulus	regulation of biological process	regulation of cellular process	signaling	biological regulation	cellular process	Molecular Function:	protein domain specific binding	protein binding	binding	Cellular Component:	cytoplasm	intracellular part	intracellular	cell	all	cellular_component	cell part
2.2799	0.092427	1.10226	0.131113	2.26	Down	0.00183311	0.322095	AK007279	AK007279	1700125G22Rik	Mm.417839	76657	-	3	Biological Process:	biological_process	all	Molecular Function:	molecular_function	all	Cellular Component:	cellular_component	all
5.42008	0.362969	4.24357	0.175425	2.26	Down	0.0433131	0.664942	NM_008137	NM_008137	Gna14	Mm.313181	14675	Gna14	19	Biological Process:	GTP catabolic process	protein ADP-ribosylation	signal transduction	G-protein coupled receptor protein signaling pathway	G-protein signaling, coupled to cAMP nucleotide second messenger	activation of phospholipase C activity by dopamine receptor signaling pathway	regulation of hydrolase activity	ribonucleotide metabolic process	purine nucleotide catabolic process	cellular process	signaling	cAMP-mediated signaling	ribonucleoside triphosphate metabolic process	biological regulation	regulation of lipase activity	intracellular signal transduction	cell surface receptor linked signaling pathway	positive regulation of catalytic activity	activation of phospholipase C activity	response to stimulus	nucleoside phosphate metabolic process	nucleobase, nucleoside and nucleotide catabolic process	purine nucleoside triphosphate catabolic process	cyclic-nucleotide-mediated signaling	purine nucleotide metabolic process	ribonucleoside triphosphate catabolic process	purine ribonucleoside triphosphate catabolic process	activation of phospholipase C activity by G-protein coupled receptor protein signaling pathway coupl	regulation of metabolic process	heterocycle metabolic process	nucleotide catabolic process	regulation of molecular function	small molecule metabolic process	protein metabolic process
4.07129	0.116651	2.90734	0.329032	2.24	Down	0.0289929	0.60673	AK041531	AK041531	AK041531	Mm.315502	18503	Pax1	2	Biological Process:	skeletal system development	somitogenesis	transcription, DNA-dependent	regulation of transcription, DNA-dependent	multicellular organismal development	pattern specification process	organ morphogenesis	CD4-positive, alpha-beta T cell differentiation	CD8-positive, alpha-beta T cell differentiation	positive regulation of transcription from RNA polymerase II promoter	thymus development	parathyroid gland development	bone morphogenesis	cell differentiation	positive regulation of cellular process	alpha-beta T cell activation	cellular process	multicellular organismal process	anatomical structure development	positive regulation of nucleobase, nucleoside, nucleotide and nucleic acid metabolic process	chordate embryonic development	endocrine system development	positive regulation of biosynthetic process	regulation of nucleobase, nucleoside, nucleotide and nucleic acid metabolic process	biological regulation	immune system development	leukocyte activation	transcription from RNA polymerase II promoter	positive regulation of transcription, DNA-dependent	cellular biosynthetic process	embryo development ending in birth or egg hatching	leukocyte differentiation	biosynthetic process	hemopoiesis
1.99729	0.26258	0.851249	0.130783	2.21	Down	0.0174415	0.546236	NM_001164725	NM_001164725	Fcrl6	-	-	-	-
1.99737	0.159125	0.855476	0.113436	2.21	Down	0.00427705	0.4092	AK083736	AK083736	D5Ertd579e	-	320661	-	-	Biological Process:	biological_process	all	Molecular Function:	nucleotide binding	molecular_function	ATP binding	purine ribonucleoside triphosphate binding	purine nucleotide binding	binding	all	adenyl ribonucleotide binding	ribonucleotide binding	adenyl nucleotide binding	purine ribonucleotide binding	Cellular Component:	cellular_component	all
1.78368	0.042802	0.644117	0.02788	2.2	Down	2.39e-05	0.109355	AK037359	AK037359	AK037359	Mm.446520	-	-	2
6.59195	0.115568	5.45353	0.288991	2.2	Down	0.0216249	0.567273	NM_008264	NM_008264	Hoxa13	Mm.377086	15398	Hoxa13	6	Biological Process:	vasculogenesis	endothelial cell morphogenesis	tissue homeostasis	ventricular septum development	transcription, DNA-dependent	regulation of transcription, DNA-dependent	multicellular organismal development	anatomical structure morphogenesis	organ morphogenesis	positive regulation of gene-specific transcription from RNA polymerase II promoter	regulation of BMP signaling pathway	male genitalia development	embryonic forelimb morphogenesis	positive regulation of apoptosis	positive regulation of mitosis	positive regulation of transcription from RNA polymerase II promoter	embryonic hindgut morphogenesis	inner ear development	artery morphogenesis	branching involved in prostate gland morphogenesis	endothelial cell fate specification	cell differentiation	mitotic cell cycle	positive regulation of cellular process	positive regulation of cellular component organization	apoptosis	limb morphogenesis	cell death	vasculature development	regulation of cellular component organization	regulation of nucleobase, nucleoside, nucleotide and nucleic acid metabolic process	biological regulation	blood vessel development	morphogenesis of an epithelium
2.20165	0.197063	1.06589	0.157556	2.2	Down	0.0108099	0.489699	NM_027391	NM_027391	Iyd	Mm.24153	70337	Iyd	10	Biological Process:	oxidation-reduction process	metabolic process	Molecular Function:	iodide peroxidase activity	oxidoreductase activity	peroxidase activity	oxidoreductase activity, acting on peroxide as acceptor	catalytic activity	antioxidant activity	Cellular Component:	microsome	plasma membrane	membrane	integral to membrane	all	cell part	cell fraction	insoluble fraction	membrane part	intrinsic to membrane	cell periphery	vesicular fraction	membrane fraction	cellular_component	cell
2.05056	0.268021	0.920708	0.149037	2.19	Down	0.0211254	0.566274	NM_017385	NM_017385	Ear7	Mm.221324	93719	Ear6	14	Molecular Function:	ribonuclease activity	hydrolase activity	hydrolase activity, acting on ester bonds	catalytic activity	nuclease activity	Cellular Component:	cellular_component	all
5.79891	0.222551	4.67026	0.045199	2.19	Down	0.00765168	0.452366	NM_009114	NM_009114	S100a9	Mm.2128	20202	S100a9	3	Biological Process:	chemotaxis	leukocyte chemotaxis	actin cytoskeleton reorganization	regulation of integrin biosynthetic process	taxis	response to external stimulus	regulation of macromolecule metabolic process	organelle organization	cellular process	membrane organization	regulation of cellular component organization	macromolecule metabolic process	biological regulation	response to chemical stimulus	regulation of cellular process	regulation of biological process	cellular component organization or biogenesis	cell migration	integrin biosynthetic process	cellular membrane organization	response to stimulus	cellular component organization or biogenesis at cellular level	cellular response to chemical stimulus	plasma membrane organization	biosynthetic process	regulation of biosynthetic process	cellular component organization	locomotion	cellular component organization at cellular level	actin filament-based process	localization of cell	cell chemotaxis	actin cytoskeleton organization	regulation of metabolic process
2.2253	0.19952	1.1037	0.336237	2.18	Down	0.0455287	0.673321	NR_015560	NR_015560	2610028E06Rik	-	-	-	-
2.59869	0.083148	1.47921	0.271804	2.17	Down	0.0169807	0.543013	AK021405	AK021405	Rhobtb2	Mm.102367	246710	-	14	Biological Process:	small GTPase mediated signal transduction	biological_process	regulation of biological process	regulation of cellular process	all	cellular process	signal transduction	cellular response to stimulus	response to stimulus	signaling	biological regulation	intracellular signal transduction	Molecular Function:	nucleotide binding	molecular_function	GTP binding	purine ribonucleoside triphosphate binding	purine nucleotide binding	binding	all	guanyl nucleotide binding	guanyl ribonucleotide binding	ribonucleotide binding	purine ribonucleotide binding	Cellular Component:	cellular_component	intracellular	cell	cell part	all
5.43957	0.156067	4.32166	0.175291	2.17	Down	0.00888458	0.467588	ENSMUST00000019516	ENSMUST00000019516	Nrbp2	-	-	-	-
2.89276	0.200053	1.77673	0.340405	2.17	Down	0.0475113	0.676559	NM_145703	NM_145703	Kcnip2	Mm.213204	80906	Kcnip2	19	Biological Process:	transport	ion transport	potassium ion transport	ion transmembrane transport	regulation of ion transmembrane transport	clustering of voltage-gated potassium channels	protein heterooligomerization	potassium ion transmembrane transport	cellular component assembly	cell differentiation	cellular component biogenesis	protein oligomerization	neuron development	cation transport	developmental process	cell maturation	regulation of localization	multicellular organismal process	developmental maturation	neuronal ion channel clustering	cellular process	transmembrane transport	protein complex biogenesis	anatomical structure development	membrane organization	neuron differentiation	neurogenesis	biological regulation	regulation of cellular process	regulation of biological process	system development	cellular component organization or biogenesis	monovalent inorganic cation transport	macromolecular complex subunit organization
1.67529	0.359151	0.562517	0.009176	2.16	Down	0.0363151	0.640638	AK009336	AK009336	2310014F07Rik	Mm.29959	76509	1600029D21Rik	9	Cellular Component:	membrane	integral to membrane	intrinsic to membrane	cell	all	cellular_component	cell part	membrane part
2.4908	0.250881	1.38357	0.202846	2.15	Down	0.0264889	0.59975	NM_178020	NM_178020	Hyal3	Mm.447916	109685	Hyal3	9	Biological Process:	carbohydrate metabolic process	metabolic process	primary metabolic process	Molecular Function:	catalytic activity	hyalurononglucosaminidase activity	hydrolase activity	hydrolase activity, acting on glycosyl bonds	hexosaminidase activity	hydrolase activity, hydrolyzing O-glycosyl compounds	Cellular Component:	extracellular region	lysosome	intracellular membrane-bounded organelle	intracellular organelle	intracellular part	intracellular	membrane-bounded organelle	organelle	vacuole	cell part	all	cytoplasm	cytoplasmic part	lytic vacuole	cell	cellular_component
2.10433	0.255356	1.00492	0.289754	2.14	Down	0.0465553	0.675117	AK078314	AK078314	AK078314	-	-	-	-
2.06622	0.198065	0.966902	0.069839	2.14	Down	0.00636443	0.440886	NM_001166066	NM_001166066	Heatr7b2	-	-	-	-
2.53079	0.150201	1.43777	0.198002	2.13	Down	0.0117095	0.492974	AK016157	AK016157	4930557B06Rik	-	75343	-	-	Biological Process:	biological_process	all	Molecular Function:	molecular_function	all	Cellular Component:	cellular_component	all
2.04484	0.230773	0.954688	0.181844	2.13	Down	0.0206466	0.56416	NM_175556	NM_175556	Plch2	Mm.379458	269615	Plch2	4	Biological Process:	lipid metabolic process	signal transduction	lipid catabolic process	intracellular signal transduction	phosphatidylinositol metabolic process	glycerophospholipid metabolic process	phospholipid metabolic process	cellular metabolic process	cellular process	signaling	catabolic process	primary metabolic process	metabolic process	biological regulation	organophosphate metabolic process	regulation of cellular process	regulation of biological process	cellular lipid metabolic process	response to stimulus	cellular response to stimulus	glycerolipid metabolic process	Molecular Function:	phosphatidylinositol phospholipase C activity	phospholipase C activity	signal transducer activity	calcium ion binding	phosphoric diester hydrolase activity	hydrolase activity	metal ion binding	cation binding	phospholipase activity	binding	catalytic activity	lipase activity
4.20058	0.184666	3.11145	0.084696	2.13	Down	0.00584278	0.436608	NM_013822	NM_013822	Jag1	Mm.22398	16449	Jag1	2	Biological Process:	morphogenesis of an epithelial sheet	cell communication	Notch signaling pathway	multicellular organismal development	organ morphogenesis	regulation of cell proliferation	auditory receptor cell differentiation	negative regulation of cell differentiation	negative regulation of fat cell differentiation	positive regulation of myeloid cell differentiation	positive regulation of Notch signaling pathway	inner ear development	regulation of signal transduction	negative regulation of developmental process	cell differentiation	fat cell differentiation	hemopoietic or lymphoid organ development	positive regulation of cellular process	regulation of cell differentiation	positive regulation of biological process	developmental process	multicellular organismal process	cellular process	negative regulation of cellular process	anatomical structure development	regulation of immune system process	myeloid cell differentiation	neuron differentiation	inner ear receptor cell differentiation	neurogenesis	signaling	negative regulation of biological process	epithelium development	positive regulation of signaling
2.05043	0.310917	0.968592	0.118979	2.12	Down	0.0313845	0.619845	AK044171	AK044171	Grin3a	Mm.440095	242443	Grin3a	4	Biological Process:	transport	ion transport	calcium ion transport	signal transduction	dendrite development	ion transmembrane transport	ionotropic glutamate receptor signaling pathway	response to ethanol	rhythmic process	prepulse inhibition	regulation of response to external stimulus	cell differentiation	startle response	neuron projection development	neuron development	cation transport	developmental process	response to external stimulus	transmembrane transport	multicellular organismal process	cellular process	anatomical structure development	divalent metal ion transport	glutamate signaling pathway	neuron differentiation	neurogenesis	signaling	negative regulation of biological process	neurological system process	biological regulation	response to organic substance	neuromuscular process	response to chemical stimulus	cell surface receptor linked signaling pathway
2.0409	0.154466	0.96308	0.19012	2.11	Down	0.0116912	0.492707	AK039133	AK039133	AK039133	-	-	-	-
2.01205	0.189036	0.936822	0.142537	2.11	Down	0.0104844	0.489699	NM_172588	NM_172588	Serinc5	Mm.297970	218442	Serinc5	13	Biological Process:	lipid metabolic process	phosphatidylserine metabolic process	phospholipid biosynthetic process	myelination	positive regulation of transferase activity	multicellular organismal signaling	transmission of nerve impulse	glycerophospholipid metabolic process	developmental process	regulation of catalytic activity	cell communication	multicellular organismal process	axon ensheathment	cellular process	anatomical structure development	signaling	ion homeostasis	neurological system process	biological regulation	chemical homeostasis	organophosphate metabolic process	regulation of biological process	positive regulation of catalytic activity	system development	regulation of biological quality	ensheathment of neurons	regulation of membrane potential	cellular biosynthetic process	regulation of transferase activity	system process	lipid biosynthetic process	cellular homeostasis	biosynthetic process	glycerolipid metabolic process
2.83609	0.162195	1.76153	0.328413	2.11	Down	0.0426565	0.66177	AK004981	AK004981	Ero1lb	Mm.358706	67475	Ero1lb	13	Biological Process:	protein thiol-disulfide exchange	transport	biological_process	electron transport chain	oxidation-reduction process	establishment of localization	cellular metabolic process	cellular macromolecule metabolic process	protein metabolic process	all	cellular process	protein folding	generation of precursor metabolites and energy	protein modification process	cellular protein metabolic process	macromolecule metabolic process	localization	primary metabolic process	macromolecule modification	metabolic process	Molecular Function:	molecular_function	oxidoreductase activity	oxidoreductase activity, acting on a sulfur group of donors, disulfide as acceptor	flavin adenine dinucleotide binding	oxidoreductase activity, acting on a sulfur group of donors	coenzyme binding	binding	catalytic activity	all	cofactor binding	Cellular Component:	cellular_component	endoplasmic reticulum
2.2226	0.173171	1.15432	0.25156	2.1	Down	0.0249423	0.592598	NM_011583	NM_011583	Theg	Mm.89197	21830	Theg	10	Biological Process:	multicellular organismal development	spermatogenesis	cell differentiation	multicellular organism reproduction	sexual reproduction	reproduction	reproductive process	developmental process	cellular developmental process	gamete generation	cellular process	multicellular organismal process	male gamete generation	multicellular organismal reproductive process	Molecular Function:	protein binding	binding	Cellular Component:	nucleus	cytoplasm	intracellular membrane-bounded organelle	intracellular organelle	intracellular part	intracellular	membrane-bounded organelle	organelle	cell part	all	cell	cellular_component
1.77462	0.126795	0.712973	0.20092	2.09	Down	0.0110871	0.489699	NM_028279	NM_028279	Naalad2	Mm.474510	72560	Naalad2	9	Biological Process:	proteolysis	neurotransmitter catabolic process	multicellular organismal signaling	transmission of nerve impulse	cellular metabolic process	regulation of neurotransmitter levels	multicellular organismal process	cellular process	cell communication	signaling	macromolecule metabolic process	catabolic process	primary metabolic process	neurological system process	metabolic process	biological regulation	neurotransmitter metabolic process	cellular catabolic process	protein metabolic process	regulation of biological quality	cell-cell signaling	system process	synaptic transmission	Molecular Function:	catalytic activity	carboxypeptidase activity	peptidase activity	metallopeptidase activity	hydrolase activity	dipeptidase activity	metal ion binding	cation binding	binding	exopeptidase activity
4.65007	0.068831	3.59263	0.316398	2.08	Down	0.0309131	0.616887	NM_027551	NM_027551	Klhl30	Mm.68617	70788	Klhl30	1	Biological Process:	biological_process	all	Molecular Function:	molecular_function	all	Cellular Component:	cellular_component	all
3.03651	0.224672	1.981	0.031279	2.08	Down	0.00963903	0.480569	NM_001098528	NM_001098528	Kcnb2	Mm.156081	98741	Kcnb2	1	Biological Process:	transport	ion transport	potassium ion transport	ion transmembrane transport	regulation of ion transmembrane transport	transmembrane transport	potassium ion transmembrane transport	cation transport	regulation of localization	regulation of transport	regulation of ion transport	cellular process	cellular potassium ion transport	regulation of transmembrane transport	biological regulation	regulation of cellular process	regulation of biological process	establishment of localization	monovalent inorganic cation transport	localization	metal ion transport	Molecular Function:	ion channel activity	voltage-gated ion channel activity	voltage-gated potassium channel activity	potassium channel activity	cation transmembrane transporter activity	gated channel activity	substrate-specific transmembrane transporter activity	substrate-specific channel activity	substrate-specific transporter activity	voltage-gated channel activity	transporter activity	ion transmembrane transporter activity
2.5448	0.052129	1.49918	0.083949	2.06	Down	0.000451399	0.221407	NM_008429	NM_008429	Kcnj9	Mm.261168	16524	Kcnj9	1	Biological Process:	transport	ion transport	potassium ion transport	ion transmembrane transport	regulation of ion transmembrane transport	potassium ion transmembrane transport	cation transport	regulation of localization	regulation of transport	regulation of ion transport	cellular process	transmembrane transport	cellular potassium ion transport	regulation of transmembrane transport	biological regulation	regulation of cellular process	regulation of biological process	establishment of localization	monovalent inorganic cation transport	localization	metal ion transport	Molecular Function:	ion channel activity	inward rectifier potassium channel activity	voltage-gated ion channel activity	G-protein activated inward rectifier potassium channel activity	gated channel activity	cation transmembrane transporter activity	substrate-specific transmembrane transporter activity	substrate-specific transporter activity	transporter activity	voltage-gated potassium channel activity	voltage-gated cation channel activity	transmembrane transporter activity
2.26105	0.082173	1.21734	0.28768	2.06	Down	0.0251568	0.5946	AK006336	AK006336	1700025F24Rik	Mm.72644	67081	-	10	Biological Process:	biological_process	all	Molecular Function:	molecular_function	all	Cellular Component:	cellular_component	all
2.51601	0.230726	1.47641	0.220014	2.06	Down	0.0310555	0.616887	AK045394	AK045394	Kalrn	Mm.401884	545156	Kalrn	16	Biological Process:	protein phosphorylation	apoptosis	nervous system development	axonogenesis	induction of apoptosis by extracellular signals	regulation of Rho protein signal transduction	intracellular signal transduction	regulation of dendrite development	regulation of catalytic activity	cell differentiation	neuron projection development	regulation of cell differentiation	positive regulation of cellular process	positive regulation of programmed cell death	neuron development	regulation of neuron projection development	Ras protein signal transduction	induction of programmed cell death	multicellular organismal process	cellular process	anatomical structure development	cell death	regulation of cellular component organization	signaling	regulation of programmed cell death	biological regulation	regulation of multicellular organismal process	cellular component organization or biogenesis	cell projection morphogenesis	programmed cell death	response to stimulus	regulation of cell projection organization	cell morphogenesis involved in neuron differentiation	regulation of nervous system development
2.46522	0.17332	1.42752	0.257249	2.05	Down	0.0286918	0.60673	NM_178908	NM_178908	Fam26e	Mm.66334	103511	Fam26e	10	Biological Process:	biological_process	all	Molecular Function:	molecular_function	all	Cellular Component:	cellular_component	membrane	integral to membrane	intrinsic to membrane	cell	cell part	all	membrane part
2.21376	0.129526	1.17909	0.224107	2.05	Down	0.0161667	0.533931	NM_001111094	NM_001111094	Btnl1	Mm.440426	100038862	Btnl1	17	Biological Process:	biological_process	all	Molecular Function:	molecular_function	all	Cellular Component:	cellular_component	membrane	integral to membrane	intrinsic to membrane	cell	cell part	all	membrane part
2.06506	0.255469	1.03511	0.232177	2.04	Down	0.0405974	0.656674	NM_172777	NM_172777	Gbp9	Mm.425261	236573	BC057170	5	Biological Process:	defense response to protozoan	defense response to Gram-positive bacterium	adhesion to symbiont	cellular response to interferon-gamma	response to protozoan	interaction with symbiont	immune response	cellular response to organic substance	multi-organism process	cellular response to cytokine stimulus	cellular process	response to other organism	symbiosis, encompassing mutualism through parasitism	interspecies interaction between organisms	defense response	response to organic substance	immune system process	response to chemical stimulus	response to biotic stimulus	innate immune response	response to stress	cellular response to stimulus	response to stimulus	biological adhesion	defense response to bacterium	response to interferon-gamma	cellular response to chemical stimulus	response to bacterium	adhesion to other organism involved in symbiotic interaction	response to cytokine stimulus	Cellular Component:	symbiont-containing vacuole membrane	cytoplasmic vesicle	extracellular region part
3.61713	0.112377	2.59559	0.167615	2.03	Down	0.00716972	0.449324	NM_001001449	NM_001001449	AF067063	Mm.327311	380878	AF067063	Un	Biological Process:	biological_process	all	Molecular Function:	molecular_function	all	Cellular Component:	cellular_component	all
2.06661	0.16757	1.04639	0.253676	2.03	Down	0.0284178	0.605404	NM_001024145	NM_001024145	Pla2g4f	Mm.24880	271844	Pla2g4f	2	Biological Process:	prostaglandin biosynthetic process	metabolic process	phospholipid catabolic process	fatty acid transport	lipid catabolic process	arachidonic acid secretion	cellular response to antibiotic	cellular response to organic cyclic compound	response to antibiotic	carboxylic acid metabolic process	icosanoid biosynthetic process	prostanoid metabolic process	organic acid metabolic process	unsaturated fatty acid biosynthetic process	cellular process	icosanoid metabolic process	carboxylic acid transport	long-chain fatty acid transport	organic acid transport	fatty acid metabolic process	prostanoid biosynthetic process	fatty acid biosynthetic process	monocarboxylic acid metabolic process	response to organic substance	cellular lipid catabolic process	response to chemical stimulus	organophosphate metabolic process	acid secretion	macromolecule localization	organic acid biosynthetic process	lipid metabolic process	response to stimulus	cellular biosynthetic process	secretion
1.85065	0.302337	0.836212	0.074474	2.02	Down	0.0311413	0.617041	NM_008115	NM_008115	Gfra2	Mm.32619	14586	Gfra2	14	Biological Process:	signal transduction	transmembrane receptor protein tyrosine kinase signaling pathway	nervous system development	cytokine-mediated signaling pathway	negative regulation of protein autophosphorylation	negative regulation of cellular metabolic process	developmental process	enzyme linked receptor protein signaling pathway	regulation of macromolecule metabolic process	regulation of phosphorus metabolic process	regulation of phosphorylation	multicellular organismal process	cellular process	negative regulation of phosphate metabolic process	negative regulation of cellular process	anatomical structure development	protein modification process	signaling	negative regulation of biological process	macromolecule metabolic process	negative regulation of macromolecule metabolic process	biological regulation	response to organic substance	negative regulation of phosphorus metabolic process	negative regulation of cellular protein metabolic process	response to chemical stimulus	cell surface receptor linked signaling pathway	regulation of cellular process	regulation of biological process	cellular macromolecule metabolic process	system development	negative regulation of protein phosphorylation	negative regulation of protein modification process	regulation of cellular metabolic process
2.46064	0.198464	1.44632	0.266629	2.02	Down	0.0379669	0.647692	AK044157	AK044157	1110018N20Rik	Mm.188175	68941	-	2	Biological Process:	biological_process	all	Molecular Function:	molecular_function	all	Cellular Component:	cellular_component	all
6.62898	0.174748	5.6163	0.315369	2.02	Down	0.0483791	0.679387	NM_008264	NM_008264	Hoxa13	Mm.377086	15398	Hoxa13	6	Biological Process:	vasculogenesis	endothelial cell morphogenesis	tissue homeostasis	ventricular septum development	transcription, DNA-dependent	regulation of transcription, DNA-dependent	multicellular organismal development	anatomical structure morphogenesis	organ morphogenesis	positive regulation of gene-specific transcription from RNA polymerase II promoter	regulation of BMP signaling pathway	male genitalia development	embryonic forelimb morphogenesis	positive regulation of apoptosis	positive regulation of mitosis	positive regulation of transcription from RNA polymerase II promoter	embryonic hindgut morphogenesis	inner ear development	artery morphogenesis	branching involved in prostate gland morphogenesis	endothelial cell fate specification	cell differentiation	mitotic cell cycle	positive regulation of cellular process	positive regulation of cellular component organization	apoptosis	limb morphogenesis	cell death	vasculature development	regulation of cellular component organization	regulation of nucleobase, nucleoside, nucleotide and nucleic acid metabolic process	biological regulation	blood vessel development	morphogenesis of an epithelium
2.15429	0.18417	1.14324	0.196681	2.02	Down	0.0199066	0.557953	NM_011359	NM_011359	Sftpc	Mm.24040	20389	Sftpc	14	Biological Process:	respiratory gaseous exchange	protein homooligomerization	cellular component assembly	cellular component biogenesis	protein oligomerization	protein complex subunit organization	cellular component organization or biogenesis	protein complex assembly	multicellular organismal process	protein complex biogenesis	macromolecular complex subunit organization	macromolecular complex assembly	cellular component organization	Molecular Function:	protein homodimerization activity	protein binding	protein dimerization activity	binding	identical protein binding	Cellular Component:	extracellular region	extracellular space	cytoplasm	multivesicular body	lamellar body	late endosome	stored secretory granule	intracellular organelle	extracellular region part	intracellular part	membrane-bounded organelle	all	cytoplasmic part	vesicle
2.13547	0.273359	1.1246	0.177005	2.02	Down	0.0360792	0.639367	AK086786	AK086786	AK086786	-	-	-	-
2.21678	0.174097	1.20817	0.139115	2.01	Down	0.0106102	0.489699	NM_134206	NM_134206	V1rg5	Mm.377196	171240	V1rg5	7	Biological Process:	signal transduction	response to pheromone	response to chemical stimulus	regulation of biological process	regulation of cellular process	cellular process	cellular response to stimulus	response to stimulus	signaling	biological regulation	response to organic substance	Molecular Function:	receptor activity	pheromone binding	pheromone receptor activity	odorant binding	transmembrane receptor activity	molecular transducer activity	G-protein coupled receptor activity	binding	signal transducer activity	Cellular Component:	integral to plasma membrane	plasma membrane part	all	cell part	membrane part	cell periphery	intrinsic to membrane	integral to membrane	plasma membrane	intrinsic to plasma membrane	cellular_component	cell
2.21652	0.20103	1.20796	0.159574	2.01	Down	0.0171102	0.543734	NM_001167908	NM_001167908	Ppp1r3e	-	-	-	-
1.81914	0.346591	0.820797	0.041387	2	Down	0.0459233	0.675061	NM_199024	NM_199024	Nol4	Mm.209896	319211	Nol4	18	Biological Process:	biological_process	all	Molecular Function:	molecular_function	all	Cellular Component:	cellular_component	nucleus	intracellular membrane-bounded organelle	intracellular organelle	intracellular part	intracellular	membrane-bounded organelle	organelle	cell part	all	cell
2.74783	0.105389	1.75076	0.307872	2	Down	0.0375105	0.645137	NM_010666	NM_010666	Krt27	Mm.440476	16675	Krt27	11	Biological Process:	hair follicle morphogenesis	anatomical structure morphogenesis	epidermis morphogenesis	hair cycle	molting cycle	developmental process	multicellular organismal process	molting cycle process	anatomical structure development	hair follicle development	organ morphogenesis	multicellular organismal development	tissue development	system development	hair cycle process	organ development	tissue morphogenesis	epidermis development	Molecular Function:	structural molecule activity	Cellular Component:	cytoplasm	intermediate filament	intracellular organelle	intracellular part	non-membrane-bounded organelle	all	cell	cytoskeletal part	intermediate filament cytoskeleton	intracellular	organelle	cell part	protein complex
2.23657	0.036162	1.24081	0.277598	1.99	Down	0.0236496	0.585356	NM_147025	NM_147025	Olfr380	Mm.223412	259027	Olfr380	11	Biological Process:	signal transduction	G-protein coupled receptor protein signaling pathway	sensory perception of smell	sensory perception of chemical stimulus	cell surface receptor linked signaling pathway	regulation of biological process	regulation of cellular process	multicellular organismal process	cellular process	cellular response to stimulus	response to stimulus	system process	signaling	sensory perception	neurological system process	biological regulation	Molecular Function:	signal transducer activity	receptor activity	G-protein coupled receptor activity	olfactory receptor activity	transmembrane receptor activity	molecular transducer activity	Cellular Component:	integral to membrane	intrinsic to membrane	membrane	cell	all	cellular_component	cell part	membrane part
2.90509	0.324221	1.91071	0.138202	1.99	Down	0.0477612	0.677253	NM_013547	NM_013547	Hgd	Mm.157442	15233	Hgd	16	Biological Process:	cellular amino acid metabolic process	L-phenylalanine catabolic process	tyrosine metabolic process	tyrosine catabolic process	oxidation-reduction process	carboxylic acid metabolic process	nitrogen compound metabolic process	cellular metabolic process	cellular amino acid catabolic process	carboxylic acid catabolic process	organic acid metabolic process	cellular aromatic compound metabolic process	cellular process	catabolic process	primary metabolic process	cellular ketone metabolic process	metabolic process	organic acid catabolic process	cellular amine metabolic process	cellular catabolic process	small molecule metabolic process	L-phenylalanine metabolic process	amine metabolic process	aromatic amino acid family catabolic process	aromatic amino acid family metabolic process	aromatic compound catabolic process	cellular nitrogen compound metabolic process	small molecule catabolic process	amine catabolic process	oxoacid metabolic process	Molecular Function:	homogentisate 1,2-dioxygenase activity	oxidoreductase activity	oxidoreductase activity, acting on single donors with incorporation of molecular oxygen, incorporation of two
5.80752	0.041629	4.81404	0.220152	1.99	Down	0.0113854	0.489699	NM_001025381	NM_001025381	Gpr17	Mm.391108	574402	Gpr17	18	Biological Process:	signal transduction	G-protein coupled receptor protein signaling pathway	G-protein coupled purinergic nucleotide receptor signaling pathway	purinergic receptor signaling pathway	cell surface receptor linked signaling pathway	regulation of biological process	regulation of cellular process	purinergic nucleotide receptor signaling pathway	G-protein coupled purinergic receptor signaling pathway	cellular process	cellular response to stimulus	response to stimulus	signaling	biological regulation	Molecular Function:	signal transducer activity	receptor activity	G-protein coupled receptor activity	purinergic nucleotide receptor activity, G-protein coupled	nucleotide receptor activity	transmembrane receptor activity	molecular transducer activity	purinergic nucleotide receptor activity	purinergic receptor activity	nucleotide receptor activity, G-protein coupled	Cellular Component:	plasma membrane	membrane	integral to membrane	intrinsic to membrane	cell periphery	cell	all	cellular_component
2.06114	0.152154	1.06858	0.146093	1.99	Down	0.00927026	0.474584	AK087219	AK087219	Galnt3	-	-	-	-
3.87582	0.197814	2.88555	0.233878	1.99	Down	0.0318895	0.621719	NM_009640	NM_009640	Angpt1	Mm.309336	11600	Angpt1	15	Biological Process:	angiogenesis	ovarian follicle development	in utero embryonic development	sprouting angiogenesis	positive regulation of receptor internalization	anti-apoptosis	signal transduction	transmembrane receptor protein tyrosine kinase signaling pathway	activation of transmembrane receptor protein tyrosine kinase activity	multicellular organismal development	endoderm development	positive regulation of endothelial cell migration	positive regulation of phosphatidylinositol 3-kinase cascade	regulation of satellite cell proliferation	hemopoiesis	cell differentiation	heparin biosynthetic process	positive regulation of protein ubiquitination	cell-substrate adhesion	positive regulation of peptidyl-serine phosphorylation	protein localization at cell surface	negative regulation of apoptosis	negative regulation of vascular permeability	positive regulation of blood vessel endothelial cell migration	positive regulation of anti-apoptosis	positive regulation of cell adhesion	Tie receptor signaling pathway	positive regulation of peptidyl-tyrosine phosphorylation	positive chemotaxis	protein homooligomerization	positive regulation of protein kinase B signaling cascade	positive regulation of ERK1 and ERK2 cascade	glomerulus vasculature development	taxis
1.95774	0.125381	0.970112	0.14343	1.98	Down	0.00658704	0.440999	NM_031875	NM_031875	Otof	Mm.244502	83762	Otof	5	Biological Process:	sensory perception of sound	synaptic vesicle exocytosis	multicellular organismal signaling	transmission of nerve impulse	transport	synaptic vesicle transport	cellular localization	establishment of localization in cell	regulation of neurotransmitter levels	cell communication	cellular process	multicellular organismal process	neurotransmitter transport	signaling	sensory perception	biological regulation	neurological system process	neurotransmitter secretion	exocytosis	establishment of localization	signal release	sensory perception of mechanical stimulus	regulation of biological quality	cell-cell signaling	secretion by cell	vesicle-mediated transport	system process	secretion	synaptic transmission	localization	generation of a signal involved in cell-cell signaling	Molecular Function:	calcium ion binding	protein binding
5.17987	0.115976	4.19696	0.092612	1.98	Down	0.00269603	0.351924	NM_009788	NM_009788	Calb1	Mm.277665	12307	Calb1	4	Biological Process:	locomotory behavior	regulation of synaptic plasticity	multicellular organismal signaling	transmission of nerve impulse	regulation of neurological system process	regulation of cell communication	multicellular organismal process	cell communication	cellular process	signaling	regulation of transmission of nerve impulse	regulation of system process	neurological system process	biological regulation	regulation of cellular process	regulation of biological process	regulation of multicellular organismal process	regulation of synaptic transmission	behavior	regulation of biological quality	cell-cell signaling	response to stimulus	system process	synaptic transmission	regulation of signaling	Molecular Function:	vitamin D binding	calcium ion binding	lipid binding	cation binding	ion binding	binding	steroid binding	vitamin binding
2.32903	0.116179	1.35957	0.223934	1.96	Down	0.0184152	0.547455	XM_001003488	XM_001003488	4833405L11Rik	Mm.410568	76862	4833405L11Rik	12	Biological Process:	biological_process	all	Molecular Function:	molecular_function	all	Cellular Component:	cellular_component	all
1.68046	0.150496	0.712554	0.278424	1.96	Down	0.0377245	0.646926	AK077492	AK077492	AK077492	Mm.248899	-	-	4
3.44678	0.095562	2.48039	0.088294	1.95	Down	0.00175389	0.319432	NM_010895	NM_010895	Neurod2	Mm.4814	18013	Neurod2	11	Biological Process:	behavioral fear response	transcription, DNA-dependent	regulation of transcription, DNA-dependent	multicellular organismal development	nervous system development	associative learning	cell differentiation	neuron development	nitrogen compound metabolic process	developmental process	regulation of macromolecule metabolic process	cellular process	multicellular organismal process	anatomical structure development	nucleic acid metabolic process	cellular macromolecule biosynthetic process	neuron differentiation	neurogenesis	macromolecule metabolic process	regulation of nucleobase, nucleoside, nucleotide and nucleic acid metabolic process	gene expression	neurological system process	biological regulation	nucleobase, nucleoside, nucleotide and nucleic acid metabolic process	defense response	regulation of cellular process	regulation of biological process	system development	regulation of nitrogen compound metabolic process	cellular macromolecule metabolic process	regulation of cellular metabolic process	fear response	response to stimulus	cellular biosynthetic process
4.17996	0.129384	3.21571	0.208454	1.95	Down	0.0171003	0.543734	NM_181577	NM_181577	Ccdc85a	Mm.93759	216613	Ccdc85a	11	Biological Process:	biological_process	all	Molecular Function:	molecular_function	all	Cellular Component:	cellular_component	all
3.50064	0.161489	2.54161	0.285441	1.94	Down	0.0430597	0.663843	NM_016894	NM_016894	Ramp1	Mm.3272	51801	Ramp1	1	Biological Process:	transport	intracellular protein transport	signal transduction	G-protein coupled receptor protein signaling pathway	regulation of G-protein coupled receptor protein signaling pathway	regulation of signal transduction	establishment of protein localization	cellular localization	establishment of localization in cell	intracellular transport	cellular process	regulation of response to stimulus	signaling	protein transport	biological regulation	cell surface receptor linked signaling pathway	regulation of cellular process	regulation of biological process	establishment of localization	cellular protein localization	cellular macromolecule localization	macromolecule localization	cellular response to stimulus	response to stimulus	protein localization	localization	regulation of signaling	Molecular Function:	receptor activity	protein transporter activity	coreceptor activity	substrate-specific transporter activity	molecular transducer activity	transporter activity
4.19927	0.154913	3.24107	0.216356	1.94	Down	0.0227394	0.574667	NM_021382	NM_021382	Tacr3	Mm.103810	21338	Tacr3	3	Biological Process:	signal transduction	G-protein coupled receptor protein signaling pathway	tachykinin receptor signaling pathway	neuropeptide signaling pathway	synaptic transmission	positive regulation of heart rate	response to estradiol stimulus	regulation of dopamine metabolic process	response to cocaine	hyperosmotic salinity response	positive regulation of blood pressure	regulation of feeding behavior	positive regulation of uterine smooth muscle contraction	multicellular organismal signaling	muscle system process	uterine smooth muscle contraction	multicellular organismal process	cellular process	response to endogenous stimulus	response to estrogen stimulus	signaling	biological regulation	response to abiotic stimulus	regulation of muscle system process	cellular amine metabolic process	cell surface receptor linked signaling pathway	regulation of multicellular organismal process	response to tropane	regulation of behavior	regulation of biological quality	cell-cell signaling	response to stimulus	system process	hyperosmotic response
7.26101	0.117698	6.30818	0.170717	1.94	Down	0.0100679	0.488841	NM_198110	NM_198110	Gnl3l	Mm.45987	237107	Gnl3l	X	Biological Process:	biological_process	ribosome biogenesis	ribonucleoprotein complex biogenesis	cellular component biogenesis	cellular component organization or biogenesis at cellular level	cellular component organization or biogenesis	all	cellular process	cellular component biogenesis at cellular level	Molecular Function:	nucleotide binding	GTP binding	guanyl ribonucleotide binding	purine ribonucleoside triphosphate binding	purine nucleotide binding	ribonucleotide binding	binding	purine ribonucleotide binding	guanyl nucleotide binding	Cellular Component:	intracellular	nucleus	nucleolus	nuclear lumen	organelle lumen	intracellular organelle	intracellular part	membrane-bounded organelle	non-membrane-bounded organelle	all	nuclear part	cell	intracellular organelle lumen	intracellular membrane-bounded organelle
3.62189	0.18027	2.6692	0.019443	1.94	Down	0.00627853	0.440886	AK034162	AK034162	AK034162	Mm.446272	-	-	14
3.45314	0.252969	2.50408	0.062491	1.93	Down	0.0219223	0.568302	NM_053080	NM_053080	Aldh1a3	Mm.140988	56847	Aldh1a3	7	Biological Process:	optic cup morphogenesis involved in camera-type eye development	retinoic acid biosynthetic process	metabolic process	nucleus accumbens development	embryonic camera-type eye development	retinoic acid metabolic process	retinal metabolic process	positive regulation of apoptosis	embryonic eye morphogenesis	positive regulation of retinoic acid receptor signaling pathway	oxidation-reduction process	olfactory pit development	face development	head development	embryonic camera-type eye formation	positive regulation of cellular process	positive regulation of programmed cell death	eye morphogenesis	apoptosis	cellular process	multicellular organismal process	hormone metabolic process	anatomical structure development	fat-soluble vitamin metabolic process	cell death	signaling	regulation of programmed cell death	positive regulation of signaling	biological regulation	morphogenesis of an epithelium	cellular hormone metabolic process	regulation of retinoic acid receptor signaling pathway	programmed cell death	regulation of hormone levels
4.37659	0.192255	3.43022	0.190017	1.93	Down	0.024873	0.592597	NM_013808	NM_013808	Csrp3	Mm.17235	13009	Csrp3	7	Biological Process:	regulation of the force of heart contraction	cellular calcium ion homeostasis	multicellular organismal development	muscle organ development	cell differentiation	cardiac muscle tissue development	developmental process	divalent inorganic cation homeostasis	cellular process	multicellular organismal process	cardiovascular system development	anatomical structure development	ion homeostasis	regulation of system process	biological regulation	chemical homeostasis	metal ion homeostasis	regulation of biological process	system development	regulation of multicellular organismal process	cellular cation homeostasis	muscle structure development	cation homeostasis	regulation of biological quality	striated muscle tissue development	cellular divalent inorganic cation homeostasis	system process	circulatory system process	circulatory system development	muscle tissue development	calcium ion homeostasis	cellular homeostasis	heart development	cellular chemical homeostasis
1.48384	0.113299	0.540495	0.013418	1.92	Down	0.00116754	0.284905	NM_019536	NM_019536	Dnahc10	-	-	-	-
1.96882	0.116745	1.02919	0.269634	1.92	Down	0.032965	0.62838	NM_009049	NM_009049	Resp18	Mm.4032	19711	Resp18	1	Biological Process:	biological_process	all	Molecular Function:	molecular_function	all	Cellular Component:	extracellular region	endoplasmic reticulum	Golgi apparatus	stored secretory granule	perikaryon	rough endoplasmic reticulum lumen	neuronal cell body	endoplasmic reticulum part	organelle lumen	intracellular organelle	intracellular part	membrane-bounded organelle	cell body	all	cytoplasmic part	vesicle	cell	intracellular organelle lumen	membrane-bounded vesicle	intracellular membrane-bounded organelle	intracellular	organelle	endoplasmic reticulum lumen	cell part	membrane-enclosed lumen	cytoplasm	cytoplasmic vesicle	rough endoplasmic reticulum
4.35209	0.072241	3.42065	0.187017	1.91	Down	0.0096907	0.480628	NM_173411	NM_173411	BC030500	Mm.39244	234290	BC030500	8	Biological Process:	biological_process	all	Molecular Function:	molecular_function	all	Cellular Component:	cellular_component	all
3.39721	0.169093	2.46777	0.073094	1.9	Down	0.0072544	0.451197	NM_008008	NM_008008	Fgf7	Mm.330557	14178	Fgf7	2	Biological Process:	ovarian follicle development	phosphatidylcholine biosynthetic process	positive regulation of cell proliferation	fibroblast growth factor receptor signaling pathway	phospholipid biosynthetic process	mesenchymal cell proliferation	positive regulation of keratinocyte proliferation	lung development	hair follicle morphogenesis	actin cytoskeleton reorganization	protein localization at cell surface	wound healing	surfactant homeostasis	positive regulation of epithelial cell proliferation	positive regulation of peptidyl-tyrosine phosphorylation	positive chemotaxis	positive regulation of keratinocyte migration	positive regulation of cell division	branching involved in salivary gland morphogenesis	positive regulation of epithelial cell proliferation involved in lung morphogenesis	regulation of branching involved in salivary gland morphogenesis by mesenchymal-epithelial signaling	secretion by lung epithelial cell involved in lung growth	taxis	positive regulation of cellular process	regulation of epithelial cell proliferation	regulation of phosphorylation	regulation of locomotion	cell division	biological regulation	morphogenesis of an epithelium	regulation of branching involved in salivary gland morphogenesis	peptidyl-amino acid modification	regulation of multicellular organismal process	cellular component organization or biogenesis
4.18788	0.10344	3.25962	0.147154	1.9	Down	0.00669508	0.440999	BC034128	BC034128	Lmo3	Mm.477051	109593	Lmo3	6	Biological Process:	transcription, DNA-dependent	regulation of transcription, DNA-dependent	nitrogen compound metabolic process	regulation of macromolecule metabolic process	cellular process	nucleic acid metabolic process	cellular macromolecule biosynthetic process	macromolecule metabolic process	regulation of nucleobase, nucleoside, nucleotide and nucleic acid metabolic process	gene expression	biological regulation	nucleobase, nucleoside, nucleotide and nucleic acid metabolic process	regulation of cellular process	regulation of biological process	regulation of nitrogen compound metabolic process	cellular macromolecule metabolic process	regulation of cellular metabolic process	cellular biosynthetic process	biosynthetic process	regulation of biosynthetic process	regulation of cellular macromolecule biosynthetic process	cellular nitrogen compound metabolic process	cellular metabolic process	RNA metabolic process	regulation of cellular biosynthetic process	regulation of transcription	regulation of metabolic process	regulation of primary metabolic process	primary metabolic process	metabolic process	regulation of gene expression	transcription	regulation of RNA metabolic process	RNA biosynthetic process
1.75687	0.228103	0.82916	0.164783	1.9	Down	0.030023	0.610151	NM_207657	NM_207657	5031410I06Rik	Mm.477094	381622	5031410I06Rik	5	Biological Process:	biological_process	all	Molecular Function:	molecular_function	all	Cellular Component:	cellular_component	all
4.3922	0.147456	3.46544	0.082968	1.9	Down	0.00540767	0.428918	NM_028231	NM_028231	Kcnmb2	Mm.64790	72413	Kcnmb2	3	Biological Process:	regulation of action potential	detection of calcium ion	transport	ion transport	potassium ion transport	regulation of action potential in neuron	ion transmembrane transport	potassium ion transmembrane transport	multicellular organismal signaling	transmission of nerve impulse	detection of stimulus	cation transport	transmembrane transport	cell communication	multicellular organismal process	cellular process	signaling	response to inorganic substance	ion homeostasis	neurological system process	biological regulation	chemical homeostasis	response to chemical stimulus	response to calcium ion	monovalent inorganic cation transport	regulation of biological quality	regulation of membrane potential	response to stimulus	system process	cellular homeostasis	metal ion transport	cellular chemical homeostasis	cellular potassium ion transport	detection of chemical stimulus
7.95144	0.031695	7.02763	0.111102	1.9	Down	0.00132646	0.284905	NM_009170	NM_009170	Shh	Mm.57202	20423	Shh	5	Biological Process:	angiogenesis	patterning of blood vessels	vasculogenesis	metanephros development	branching involved in ureteric bud morphogenesis	cell fate specification	neural crest cell migration	kidney development	neural tube formation	hair follicle development	vasculature development	heart looping	positive regulation of neuroblast proliferation	positive regulation of mesenchymal cell proliferation	osteoblast development	lymphoid progenitor cell differentiation	regulation of transcription, DNA-dependent	proteolysis	endocytosis	apoptosis	cell communication	signal transduction	smoothened signaling pathway	positive regulation of hh target transcription factor activity	cell-cell signaling	multicellular organismal development	determination of left/right symmetry	pattern specification process	ectoderm development	neuroblast proliferation	axon guidance	central nervous system development	hindgut morphogenesis	digestive tract mesoderm development
3.4561	0.239129	2.53435	0.217446	1.89	Down	0.0463089	0.675117	NM_009700	NM_009700	Aqp4	Mm.250786	11829	Aqp4	18	Biological Process:	transport	water transport	sensory perception of sound	carbon dioxide transport	water homeostasis	protein homooligomerization	transmembrane transport	renal water absorption	cellular response to interferon-gamma	cellular component assembly	immune response	renal system process	cellular component biogenesis	protein oligomerization	regulation of systemic arterial blood pressure	cellular process	multicellular organismal process	protein complex biogenesis	renal absorption	multicellular organismal water homeostasis	sensory perception	defense response	biological regulation	neurological system process	response to organic substance	response to chemical stimulus	chemical homeostasis	cellular component organization or biogenesis	sensory perception of mechanical stimulus	regulation of biological quality	macromolecular complex subunit organization	response to stimulus	response to interferon-gamma	circulatory system process
1.53911	0.182594	0.617663	0.095891	1.89	Down	0.0110936	0.489699	ENSMUST00000103392	ENSMUST00000103392	ENSMUST00000103392	-	-	-	-
1.85214	0.198118	0.931864	0.06608	1.89	Down	0.0116325	0.492248	NM_153072	NM_153072	Hus1b	Mm.450571	210554	Hus1b	13	Biological Process:	biological_process	all	Molecular Function:	molecular_function	all	Cellular Component:	cellular_component	all
1.75321	0.308431	0.836365	0.107411	1.89	Down	0.0484527	0.679707	XM_001472773	XM_001472773	LOC100039371	-	-	-	-
1.61921	0.114199	0.703867	0.221394	1.89	Down	0.0213084	0.566768	XM_987873	XM_987873	6530409C15Rik	-	-	-	-
5.94476	0.109663	5.02986	0.251335	1.89	Down	0.0289324	0.60673	AK011568	AK011568	2610027K06Rik	Mm.440214	192197	-	11	Cellular Component:	nucleus	cytoplasm	cell periphery	intracellular membrane-bounded organelle	intracellular organelle	intracellular part	intracellular	membrane-bounded organelle	organelle	cell part	all	cell	cellular_component
3.31347	0.08628	2.40259	0.206972	1.88	Down	0.0153213	0.525895	X84693	X84693	Adad1	Mm.8122	21744	Adad1	3	Biological Process:	RNA processing	regulation of translation	multicellular organismal development	spermatogenesis	spermatid development	cell differentiation	multicellular organism reproduction	reproduction	germ cell development	nitrogen compound metabolic process	developmental process	regulation of macromolecule metabolic process	multicellular organismal process	cellular process	anatomical structure development	cellular macromolecule biosynthetic process	nucleic acid metabolic process	multicellular organismal reproductive process	male gamete generation	macromolecule metabolic process	translation	gene expression	biological regulation	nucleobase, nucleoside, nucleotide and nucleic acid metabolic process	spermatid differentiation	reproductive process	regulation of cellular process	regulation of biological process	cellular macromolecule metabolic process	regulation of cellular metabolic process	cellular biosynthetic process	biosynthetic process	regulation of biosynthetic process	regulation of cellular macromolecule biosynthetic process
6.43298	0.191201	5.52331	0.244436	1.88	Down	0.0427592	0.662366	AK020562	AK020562	9530018H14Rik	Mm.179935	77395	-	6	Biological Process:	biological_process	all	Molecular Function:	molecular_function	all	Cellular Component:	cellular_component	all
3.24658	0.058381	2.34642	0.15006	1.87	Down	0.00502303	0.420791	NM_010936	NM_010936	Nr1i2	Mm.8509	18171	Nr1i2	16	Biological Process:	transcription, DNA-dependent	regulation of transcription, DNA-dependent	xenobiotic metabolic process	signal transduction	exogenous drug catabolic process	xenobiotic transport	steroid hormone mediated signaling pathway	negative regulation of transcription, DNA-dependent	drug export	negative regulation of gene expression	negative regulation of cellular metabolic process	cellular process	response to endogenous stimulus	signaling	negative regulation of biological process	negative regulation of biosynthetic process	negative regulation of macromolecule metabolic process	regulation of nucleobase, nucleoside, nucleotide and nucleic acid metabolic process	biological regulation	response to stimulus	cellular biosynthetic process	cellular response to chemical stimulus	response to steroid hormone stimulus	biosynthetic process	regulation of biosynthetic process	regulation of cellular macromolecule biosynthetic process	hormone-mediated signaling pathway	transport	cellular response to organic substance	response to drug	RNA metabolic process	regulation of metabolic process	negative regulation of nitrogen compound metabolic process	response to hormone stimulus
3.3659	0.089387	2.46923	0.296424	1.86	Down	0.0442889	0.666368	NM_011325	NM_011325	Scnn1b	Mm.7709	20277	Scnn1b	7	Biological Process:	regulation of sodium ion transport	transport	ion transport	sodium ion transport	ion transmembrane transport	wound healing, spreading of epidermal cells	sodium ion transmembrane transport	response to stimulus	sensory perception of taste	wound healing, spreading of cells	cation transport	wound healing	localization of cell	response to wounding	regulation of localization	regulation of transport	multicellular organismal process	cellular process	transmembrane transport	regulation of ion transport	cell motility	sensory perception	neurological system process	biological regulation	cellular component movement	regulation of metal ion transport	sensory perception of chemical stimulus	regulation of biological process	cell migration	establishment of localization	monovalent inorganic cation transport	response to stress	system process	locomotion
3.18968	0.09587	2.3016	0.211098	1.85	Down	0.0186111	0.548636	NM_027321	NM_027321	Lrrc39	Mm.216027	109245	Lrrc39	3	Biological Process:	biological_process	all	Molecular Function:	molecular_function	all	Cellular Component:	cellular_component	all
1.7697	0.283387	0.887945	0.058917	1.84	Down	0.0381648	0.647813	NM_007519	NM_007519	Baat	Mm.2859	12012	Baat	4	Biological Process:	lipid metabolic process	fatty acid metabolic process	acyl-CoA metabolic process	metabolic process	bile acid metabolic process	steroid metabolic process	carboxylic acid metabolic process	cofactor metabolic process	small molecule metabolic process	cellular metabolic process	cellular lipid metabolic process	organic acid metabolic process	cellular process	thioester metabolic process	cellular ketone metabolic process	primary metabolic process	monocarboxylic acid metabolic process	coenzyme metabolic process	oxoacid metabolic process	Molecular Function:	carboxylesterase activity	acyltransferase activity	palmitoyl-CoA hydrolase activity	N-acyltransferase activity	transferase activity	hydrolase activity	thiolester hydrolase activity	glycine N-choloyltransferase activity	transferase activity, transferring acyl groups other than amino-acyl groups	transferase activity, transferring acyl groups	catalytic activity	hydrolase activity, acting on ester bonds	CoA hydrolase activity	acyl-CoA thioesterase activity
3.38045	0.210049	2.49894	0.194121	1.84	Down	0.0368569	0.643029	J04492	J04492	J04492	-	21942	-	-	Biological Process:	regulation of cell proliferation	cell proliferation	regulation of biological process	regulation of cellular process	biological regulation	cellular process	Molecular Function:	receptor activity	protein binding	molecular transducer activity	binding	signal transducer activity	Cellular Component:	external side of plasma membrane	membrane	integral to membrane	plasma membrane part	all	cell part	membrane part	intrinsic to membrane	cell periphery	plasma membrane	cell surface	cellular_component	cell
2.41306	0.033354	1.54152	0.240526	1.83	Down	0.0229799	0.575883	AK054099	AK054099	AK054099	-	-	-	-
2.1781	0.135315	1.32199	0.27053	1.81	Down	0.0473326	0.675696	NM_008901	NM_008901	Pou3f4	Mm.56946	18994	Pou3f4	X	Biological Process:	transcription, DNA-dependent	regulation of transcription, DNA-dependent	transcription from RNA polymerase II promoter	sensory perception of sound	forebrain neuron differentiation	inner ear development	cell differentiation	nitrogen compound metabolic process	developmental process	regulation of macromolecule metabolic process	multicellular organismal process	cellular process	anatomical structure development	nucleic acid metabolic process	cellular macromolecule biosynthetic process	neuron differentiation	forebrain development	neurogenesis	central nervous system neuron differentiation	macromolecule metabolic process	sensory perception	regulation of nucleobase, nucleoside, nucleotide and nucleic acid metabolic process	gene expression	neurological system process	biological regulation	nucleobase, nucleoside, nucleotide and nucleic acid metabolic process	regulation of cellular process	regulation of biological process	system development	regulation of nitrogen compound metabolic process	cellular macromolecule metabolic process	regulation of cellular metabolic process	sensory perception of mechanical stimulus	cellular biosynthetic process
2.19359	0.204778	1.34806	0.133648	1.8	Down	0.0258708	0.597799	NM_026797	NM_026797	Dbndd2	Mm.256927	52840	Dbndd2	2	Biological Process:	negative regulation of protein kinase activity	regulation of catalytic activity	regulation of macromolecule metabolic process	cellular process	regulation of phosphorus metabolic process	regulation of phosphorylation	negative regulation of molecular function	protein modification process	macromolecule metabolic process	negative regulation of catalytic activity	biological regulation	negative regulation of kinase activity	regulation of biological process	regulation of cellular process	cellular macromolecule metabolic process	regulation of cellular metabolic process	negative regulation of transferase activity	phosphorus metabolic process	regulation of transferase activity	cellular metabolic process	phosphorylation	regulation of metabolic process	regulation of phosphate metabolic process	regulation of primary metabolic process	regulation of protein phosphorylation	regulation of protein kinase activity	primary metabolic process	metabolic process	regulation of protein modification process	phosphate metabolic process	regulation of molecular function	regulation of kinase activity	protein metabolic process	protein phosphorylation
1.36011	0.135694	0.514669	0.029162	1.8	Down	0.00367288	0.396921	NM_146680	NM_146680	Olfr1423	Mm.271517	258675	Olfr1423	19	Biological Process:	signal transduction	G-protein coupled receptor protein signaling pathway	sensory perception of smell	sensory perception of chemical stimulus	cell surface receptor linked signaling pathway	regulation of biological process	regulation of cellular process	multicellular organismal process	cellular process	cellular response to stimulus	response to stimulus	system process	signaling	sensory perception	neurological system process	biological regulation	Molecular Function:	signal transducer activity	receptor activity	G-protein coupled receptor activity	olfactory receptor activity	transmembrane receptor activity	molecular transducer activity	Cellular Component:	integral to membrane	intrinsic to membrane	membrane	cell	all	cellular_component	cell part	membrane part
3.27988	0.237672	2.43574	0.107898	1.8	Down	0.0318527	0.621719	NM_027543	NM_027543	Gpr173	Mm.158445	70771	Gpr173	X	Biological Process:	signal transduction	G-protein coupled receptor protein signaling pathway	biological_process	cell surface receptor linked signaling pathway	regulation of biological process	regulation of cellular process	all	cellular process	cellular response to stimulus	response to stimulus	signaling	biological regulation	Molecular Function:	molecular_function	signal transducer activity	receptor activity	G-protein coupled receptor activity	transmembrane receptor activity	molecular transducer activity	all	Cellular Component:	plasma membrane	membrane	integral to membrane	intrinsic to membrane	cell periphery	cell	all	cellular_component	cell part	membrane part
3.52856	0.05507	2.68556	0.140645	1.79	Down	0.00505317	0.420791	AK049088	AK049088	AK049088	Mm.405780	-	-	16
5.48549	0.124895	4.64704	0.112266	1.79	Down	0.00752953	0.452366	NM_080451	NM_080451	Synpo2	-	118449	-	-	Molecular Function:	actin binding	protein binding	muscle alpha-actinin binding	14-3-3 protein binding	cytoskeletal protein binding	alpha-actinin binding	actinin binding	binding	Cellular Component:	nucleus	cytoplasm	Z disc	intracellular organelle	intracellular part	membrane-bounded organelle	non-membrane-bounded organelle	all	cytoplasmic part	myofibril	contractile fiber	sarcomere	cell	intracellular membrane-bounded organelle	contractile fiber part	intracellular	organelle	cell part	intracellular non-membrane-bounded organelle	I band	cellular_component	organelle part
1.47313	0.245418	0.636384	0.035933	1.79	Down	0.0279526	0.60425	AK029196	AK029196	Rictor	Mm.275811	78757	4921505C17Rik	15	Biological Process:	positive regulation of endothelial cell proliferation	multicellular organismal development	embryo development	positive regulation of actin filament polymerization	actin cytoskeleton reorganization	positive regulation of TOR signaling cascade	regulation of Rac GTPase activity	regulation of actin cytoskeleton organization	regulation of phosphorylation	positive regulation of peptidyl-tyrosine phosphorylation	regulation of protein kinase B signaling cascade	positive regulation of protein kinase B signaling cascade	positive regulation of cellular process	regulation of hydrolase activity	regulation of epithelial cell proliferation	positive regulation of cellular component organization	protein complex biogenesis	regulation of cellular component size	TOR signaling cascade	protein polymerization	regulation of cellular component organization	ribonucleoside triphosphate metabolic process	regulation of nucleobase, nucleoside, nucleotide and nucleic acid metabolic process	biological regulation	intracellular signal transduction	positive regulation of protein polymerization	peptidyl-amino acid modification	cellular component organization or biogenesis	positive regulation of epithelial cell proliferation	GTP catabolic process	regulation of cytoskeleton organization	regulation of biological quality	macromolecular complex subunit organization	protein kinase B signaling cascade
1.53173	0.143076	0.703897	0.164736	1.78	Down	0.0192022	0.553165	NM_011648	NM_011648	Tshr	Mm.173847	22095	Tshr	12	Biological Process:	signal transduction	G-protein coupled receptor protein signaling pathway	activation of adenylate cyclase activity by G-protein signaling pathway	adult locomotory behavior	B cell differentiation	regulation of locomotion	positive regulation of multicellular organism growth	cell differentiation	B cell activation	positive regulation of cyclase activity	multicellular organismal process	cellular process	anatomical structure development	signaling	regulation of nucleobase, nucleoside, nucleotide and nucleic acid metabolic process	cAMP-mediated signaling	regulation of growth	biological regulation	intracellular signal transduction	immune system development	cell surface receptor linked signaling pathway	leukocyte activation	regulation of multicellular organismal process	positive regulation of catalytic activity	regulation of cyclic nucleotide biosynthetic process	regulation of adenylate cyclase activity	multicellular organism growth	adult behavior	cellular biosynthetic process	response to stimulus	nucleoside phosphate metabolic process	regulation of cAMP biosynthetic process	leukocyte differentiation	biosynthetic process
2.03083	0.186672	1.20847	0.100251	1.77	Down	0.0178249	0.546236	AK042648	AK042648	AK042648	-	-	-	-
1.54627	0.143537	0.724209	0.024423	1.77	Down	0.00484612	0.420439	AK039019	AK039019	6530401N04Rik	Mm.2821	328092	6530401N04Rik	12	Biological Process:	biological_process	D-amino acid catabolic process	carboxylic acid metabolic process	nitrogen compound metabolic process	cellular metabolic process	cellular amino acid catabolic process	carboxylic acid catabolic process	organic acid metabolic process	all	cellular process	D-amino acid metabolic process	catabolic process	primary metabolic process	cellular ketone metabolic process	metabolic process	organic acid catabolic process	cellular amine metabolic process	cellular catabolic process	small molecule metabolic process	amine metabolic process	cellular nitrogen compound metabolic process	small molecule catabolic process	amine catabolic process	oxoacid metabolic process	cellular amino acid metabolic process	Molecular Function:	molecular_function	hydrolase activity	hydrolase activity, acting on ester bonds	catalytic activity	all	Cellular Component:	cellular_component	cytoplasm
5.58103	0.062895	4.76142	0.053034	1.76	Down	0.000570269	0.23613	NM_010827	NM_010827	Msc	Mm.5820	17681	Msc	1	Biological Process:	transcription, DNA-dependent	regulation of transcription, DNA-dependent	nitrogen compound metabolic process	regulation of macromolecule metabolic process	cellular process	nucleic acid metabolic process	cellular macromolecule biosynthetic process	macromolecule metabolic process	regulation of nucleobase, nucleoside, nucleotide and nucleic acid metabolic process	gene expression	biological regulation	nucleobase, nucleoside, nucleotide and nucleic acid metabolic process	regulation of cellular process	regulation of biological process	regulation of nitrogen compound metabolic process	cellular macromolecule metabolic process	regulation of cellular metabolic process	cellular biosynthetic process	biosynthetic process	regulation of biosynthetic process	regulation of cellular macromolecule biosynthetic process	cellular nitrogen compound metabolic process	cellular metabolic process	RNA metabolic process	regulation of cellular biosynthetic process	regulation of transcription	regulation of metabolic process	regulation of primary metabolic process	primary metabolic process	metabolic process	regulation of gene expression	transcription	regulation of RNA metabolic process	RNA biosynthetic process
2.07752	0.141936	1.25846	0.169114	1.76	Down	0.0206582	0.56416	NM_001004192	NM_001004192	BC048562	Mm.78372	434439	BC048562	9	Biological Process:	biological_process	all	Molecular Function:	molecular_function	all	Cellular Component:	cellular_component	all
1.64953	0.163373	0.831315	0.075906	1.76	Down	0.0104815	0.489699	NM_015768	NM_015768	Prok2	Mm.87365	50501	Prok2	6	Biological Process:	angiogenesis	anti-apoptosis	chemotaxis	neuropeptide signaling pathway	spermatogenesis	circadian rhythm	cell proliferation	positive regulation of smooth muscle contraction	rhythmic process	multicellular organism reproduction	taxis	reproduction	G-protein coupled receptor protein signaling pathway	anatomical structure formation involved in morphogenesis	muscle system process	positive regulation of biological process	developmental process	response to external stimulus	apoptosis	cellular process	multicellular organismal process	negative regulation of cellular process	cardiovascular system development	anatomical structure development	cell death	vasculature development	signaling	regulation of programmed cell death	positive regulation of multicellular organismal process	multicellular organismal reproductive process	male gamete generation	negative regulation of biological process	regulation of system process	biological regulation
2.23	0.137385	1.41296	0.190352	1.76	Down	0.0253413	0.59555	AK048453	AK048453	Enpp2	Mm.250256	18606	Enpp2	15	Biological Process:	chemotaxis	immune response	signal transduction	metabolic process	lipid catabolic process	regulation of cell migration	taxis	localization of cell	regulation of localization	response to external stimulus	regulation of cellular component movement	cellular process	cell motility	regulation of locomotion	regulation of cell motility	signaling	catabolic process	primary metabolic process	biological regulation	cellular component movement	response to chemical stimulus	immune system process	regulation of cellular process	regulation of biological process	cell migration	lipid metabolic process	response to stimulus	cellular response to stimulus	localization	locomotion	Molecular Function:	nucleic acid binding	catalytic activity	phosphodiesterase I activity
1.66846	0.284875	0.856012	0.053489	1.76	Down	0.0486643	0.679707	NM_010085	NM_010085	Adam26a	Mm.334510	13525	Adam26a	8	Biological Process:	proteolysis	multicellular organismal development	spermatogenesis	cell differentiation	multicellular organism reproduction	sexual reproduction	reproduction	reproductive process	protein metabolic process	developmental process	cellular developmental process	gamete generation	cellular process	multicellular organismal process	multicellular organismal reproductive process	macromolecule metabolic process	male gamete generation	primary metabolic process	metabolic process	Molecular Function:	metalloendopeptidase activity	integrin binding	peptidase activity	metallopeptidase activity	zinc ion binding	hydrolase activity	metal ion binding	endopeptidase activity	cation binding	binding	catalytic activity	peptidase activity, acting on L-amino acid peptides	protein binding	ion binding
4.04875	0.068936	3.24483	0.202373	1.75	Down	0.0197706	0.556281	NM_007994	NM_007994	Fbp2	Mm.391871	14120	Fbp2	13	Biological Process:	carbohydrate metabolic process	gluconeogenesis	dephosphorylation	small molecule biosynthetic process	cellular metabolic process	cellular process	carbohydrate biosynthetic process	hexose biosynthetic process	cellular carbohydrate biosynthetic process	monosaccharide biosynthetic process	primary metabolic process	glucose metabolic process	metabolic process	monosaccharide metabolic process	phosphate metabolic process	small molecule metabolic process	phosphorus metabolic process	cellular carbohydrate metabolic process	cellular biosynthetic process	hexose metabolic process	biosynthetic process	alcohol metabolic process	alcohol biosynthetic process	Molecular Function:	catalytic activity	hydrolase activity	fructose 1,6-bisphosphate 1-phosphatase activity	phosphoric ester hydrolase activity	metal ion binding	phosphatase activity	carbohydrate phosphatase activity	hydrolase activity, acting on ester bonds	cation binding	ion binding
9.94767	0.090635	9.15156	0.11437	1.74	Down	0.0054866	0.430656	NM_011859	NM_011859	Osr1	Mm.45055	23967	Osr1	12	Biological Process:	urogenital system development	metanephros development	ureteric bud development	mesonephros development	transcription, DNA-dependent	regulation of transcription, DNA-dependent	heart development	gonad development	positive regulation of gene expression	negative regulation of epithelial cell differentiation	middle ear morphogenesis	odontogenesis	negative regulation of apoptosis	intermediate mesoderm development	positive regulation of epithelial cell proliferation	palate development	cell proliferation involved in kidney development	metanephric mesenchyme morphogenesis	mesangial cell development	metanephric mesenchymal cell differentiation	posterior mesonephric tubule development	specification of anterior mesonephric tubule identity	specification of posterior mesonephric tubule identity	mesonephric duct morphogenesis	negative regulation of nephron tubule epithelial cell differentiation	renal vesicle progenitor cell differentiation	ureter urothelium development	metanephric epithelium development	metanephric smooth muscle tissue development	metanephric nephron tubule development	metanephric glomerulus vasculature development	metanephric interstitial cell development	pattern specification involved in metanephros development	metanephric cap mesenchymal cell proliferation involved in metanephros development
3.33231	0.117351	2.53733	0.091861	1.74	Down	0.00594753	0.440294	BC027018	BC027018	Mrpl33	Mm.120763	66845	Mrpl33	5	Biological Process:	translation	protein metabolic process	cellular macromolecule metabolic process	cellular metabolic process	cellular process	cellular macromolecule biosynthetic process	cellular biosynthetic process	cellular protein metabolic process	biosynthetic process	macromolecule metabolic process	gene expression	primary metabolic process	metabolic process	macromolecule biosynthetic process	Molecular Function:	structural constituent of ribosome	structural molecule activity	Cellular Component:	intracellular	mitochondrion	ribosome	ribonucleoprotein complex	intracellular organelle	intracellular part	membrane-bounded organelle	non-membrane-bounded organelle	all	cytoplasmic part	cell	intracellular membrane-bounded organelle	organelle	cell part	cytoplasm	intracellular non-membrane-bounded organelle
1.93971	0.07455	1.1456	0.212794	1.73	Down	0.0244071	0.589753	AK039449	AK039449	Dcun1d5	Mm.325066	319896	-	9
2.14201	0.110939	1.34794	0.23193	1.73	Down	0.0366252	0.641624	AK028642	AK028642	Arhgef6	-	73341	-	-	Biological Process:	apoptosis	induction of apoptosis by extracellular signals	regulation of Rho protein signal transduction	intracellular signal transduction	regulation of catalytic activity	regulation of signal transduction	positive regulation of cellular process	positive regulation of programmed cell death	positive regulation of biological process	Ras protein signal transduction	induction of programmed cell death	induction of apoptosis	cellular process	cell death	signaling	regulation of programmed cell death	biological regulation	regulation of cellular process	regulation of biological process	Rho protein signal transduction	regulation of apoptosis	programmed cell death	response to stimulus	regulation of signaling	positive regulation of apoptosis	positive regulation of cell death	regulation of response to stimulus	regulation of metabolic process	regulation of Ras protein signal transduction	regulation of small GTPase mediated signal transduction	metabolic process	death	regulation of molecular function	regulation of cell death
1.76727	0.183454	0.977348	0.189187	1.73	Down	0.0400405	0.6519	AK020154	AK020154	6720470G18Rik	-	77899	-	-	Biological Process:	biological_process	all	Molecular Function:	molecular_function	all	Cellular Component:	cellular_component	all
2.6799	0.139617	1.89184	0.210038	1.73	Down	0.0353682	0.637796	NM_007391	NM_007391	Acrv1	Mm.4776	11451	Acrv1	9	Cellular Component:	acrosomal vesicle	intracellular organelle	stored secretory granule	intracellular part	membrane-bounded organelle	all	cytoplasmic part	vesicle	cell	membrane-bounded vesicle	intracellular membrane-bounded organelle	intracellular	organelle	cell part	cytoplasm	cytoplasmic vesicle	cytoplasmic membrane-bounded vesicle	cellular_component
4.81673	0.172288	4.02994	0.128246	1.73	Down	0.0215187	0.567273	AK017203	AK017203	5033428I22Rik	Mm.399754	75996	-	8	Biological Process:	biological_process	all	Molecular Function:	molecular_function	all	Cellular Component:	cellular_component	all
4.2523	0.056883	3.46605	0.080637	1.72	Down	0.0013445	0.284905	NM_001080814	NM_001080814	Fat3	Mm.195010	270120	Fat3	9	Biological Process:	cell adhesion	homophilic cell adhesion	multicellular organismal development	biological_process	cell-cell adhesion	biological adhesion	developmental process	all	multicellular organismal process	cellular process	Molecular Function:	molecular_function	calcium ion binding	cation binding	ion binding	binding	all	metal ion binding	Cellular Component:	cellular_component	plasma membrane	membrane	integral to membrane	intrinsic to membrane	cell periphery	cell	cell part	all	membrane part
6.30146	0.13686	5.5161	0.099209	1.72	Down	0.00968926	0.480628	NM_020595	NM_020595	Otor	Mm.157751	57329	Otor	2	Biological Process:	cartilage condensation	multicellular organismal development	anatomical structure morphogenesis	skeletal system morphogenesis	cell-cell adhesion	tissue development	system development	developmental process	multicellular organismal process	organ development	cellular process	anatomical structure development	biological adhesion	cell adhesion	organ morphogenesis	cartilage development	skeletal system development	Cellular Component:	extracellular region	Golgi apparatus	intracellular membrane-bounded organelle	intracellular organelle	intracellular part	intracellular	membrane-bounded organelle	organelle	cell part	all	cytoplasm	cytoplasmic part	cell	cellular_component
9.19824	0.052812	8.41864	0.099592	1.72	Down	0.00229381	0.338103	NM_010051	NM_010051	Dkk1	Mm.214717	13380	Dkk1	19	Biological Process:	cell morphogenesis involved in differentiation	regulation of receptor internalization	multicellular organismal development	endoderm development	negative regulation of gene-specific transcription from RNA polymerase II promoter	Wnt receptor signaling pathway	regulation of Wnt receptor signaling pathway	negative regulation of Wnt receptor signaling pathway	embryonic limb morphogenesis	negative regulation of BMP signaling pathway	forebrain development	negative regulation of protein complex assembly	response to retinoic acid	negative regulation of peptidyl-serine phosphorylation	head morphogenesis	face morphogenesis	positive regulation of heart induction by negative regulation of canonical Wnt receptor signaling pa	negative regulation of canonical Wnt receptor signaling pathway	Wnt receptor signaling pathway involved in somitogenesis	negative regulation of receptor activity	negative regulation of developmental process	head development	cell differentiation	negative regulation of gene expression	negative regulation of cardiac cell fate specification	positive regulation of cellular process	negative regulation of cellular metabolic process	negative regulation of transcription, DNA-dependent	regulation of phosphorylation	limb morphogenesis	negative regulation of phosphate metabolic process	protein complex biogenesis	chordate embryonic development	regulation of cellular component organization
4.18208	0.086607	3.4055	0.13667	1.71	Down	0.00865078	0.464398	A_52_P139439	A_52_P139439	A_52_P139439	-	-	-	-
1.33278	0.142682	0.559523	0.010604	1.71	Down	0.00567488	0.431899	NM_009803	NM_009803	Nr1i3	Mm.3077	12355	Nr1i3	1	Biological Process:	transcription, DNA-dependent	regulation of transcription, DNA-dependent	signal transduction	steroid hormone mediated signaling pathway	negative regulation of transcription, DNA-dependent	negative regulation of gene expression	negative regulation of cellular metabolic process	nitrogen compound metabolic process	negative regulation of cellular biosynthetic process	regulation of macromolecule metabolic process	cellular process	negative regulation of cellular process	response to endogenous stimulus	nucleic acid metabolic process	cellular macromolecule biosynthetic process	signaling	negative regulation of biological process	macromolecule metabolic process	negative regulation of biosynthetic process	negative regulation of macromolecule metabolic process	regulation of nucleobase, nucleoside, nucleotide and nucleic acid metabolic process	gene expression	negative regulation of nucleobase, nucleoside, nucleotide and nucleic acid metabolic process	biological regulation	nucleobase, nucleoside, nucleotide and nucleic acid metabolic process	response to organic substance	response to chemical stimulus	regulation of cellular process	regulation of biological process	regulation of nitrogen compound metabolic process	cellular macromolecule metabolic process	regulation of cellular metabolic process	negative regulation of RNA metabolic process	response to stimulus
3.49477	0.202564	2.72371	0.141952	1.71	Down	0.0356198	0.637796	NM_133355	NM_133355	Grid2ip	Mm.197460	170935	Grid2ip	5	Biological Process:	metabotropic glutamate receptor signaling pathway	cellular component organization	actin cytoskeleton organization	long term synaptic depression	multicellular organismal signaling	transmission of nerve impulse	G-protein coupled receptor protein signaling pathway	multicellular organismal process	cell communication	organelle organization	cellular process	negative regulation of cellular process	glutamate signaling pathway	regulation of transmission of nerve impulse	regulation of synaptic plasticity	signaling	negative regulation of biological process	regulation of system process	negative regulation of signaling	neurological system process	biological regulation	negative regulation of transmission of nerve impulse	cell surface receptor linked signaling pathway	regulation of cellular process	regulation of biological process	regulation of multicellular organismal process	cellular component organization or biogenesis	regulation of synaptic transmission	negative regulation of neurological system process	negative regulation of cell communication	regulation of biological quality	cell-cell signaling	response to stimulus	system process
1.35043	0.104498	0.58225	0.106009	1.7	Down	0.00669526	0.440999	NM_027770	NM_027770	Col24a1	Mm.235570	71355	Col24a1	3	Biological Process:	cell adhesion	biological_process	biological adhesion	all	cellular process	Molecular Function:	molecular_function	structural molecule activity	extracellular matrix structural constituent	all	Cellular Component:	cellular_component	extracellular region	proteinaceous extracellular matrix	collagen	extracellular matrix	extracellular region part	extracellular matrix part	all
9.31316	0.057381	8.54761	0.090961	1.7	Down	0.00205863	0.332853	NM_010402	NM_010402	Hand2	Mm.430844	15111	Hand2	8	Biological Process:	angiogenesis	in utero embryonic development	heart looping	heart morphogenesis	transcription, DNA-dependent	regulation of transcription, DNA-dependent	apoptosis	multicellular organismal development	heart development	adult heart development	neural crest cell development	cell differentiation	positive regulation of transcription from RNA polymerase II promoter	mesenchymal cell development	positive regulation of cellular process	cellular process	multicellular organismal process	anatomical structure development	positive regulation of nucleobase, nucleoside, nucleotide and nucleic acid metabolic process	chordate embryonic development	cell death	vasculature development	positive regulation of biosynthetic process	regulation of nucleobase, nucleoside, nucleotide and nucleic acid metabolic process	biological regulation	blood vessel development	morphogenesis of an epithelium	blood vessel morphogenesis	embryonic heart tube morphogenesis	programmed cell death	embryonic morphogenesis	transcription from RNA polymerase II promoter	positive regulation of transcription, DNA-dependent	cellular biosynthetic process
6.78399	0.043375	6.01888	0.124899	1.7	Down	0.00443141	0.4092	NM_001134494	NM_001134494	Fam55c	Mm.372691	385658	Fam55c	16	Biological Process:	biological_process	all	Molecular Function:	molecular_function	all	Cellular Component:	cellular_component	all
1.64063	0.196358	0.876298	0.05297	1.7	Down	0.0198053	0.556631	NM_009997	NM_009997	Cyp2a4	Mm.154643	13086	Cyp2a4	7	Biological Process:	steroid metabolic process	coumarin metabolic process	drug metabolic process	exogenous drug catabolic process	coumarin catabolic process	oxidation-reduction process	phenylpropanoid metabolic process	cellular metabolic process	response to drug	phenylpropanoid catabolic process	cellular process	cellular aromatic compound metabolic process	drug catabolic process	catabolic process	primary metabolic process	secondary metabolic process	heterocycle metabolic process	metabolic process	heterocycle catabolic process	response to chemical stimulus	cellular catabolic process	lipid metabolic process	response to stimulus	aromatic compound catabolic process	Molecular Function:	monooxygenase activity	iron ion binding	coumarin 7-hydroxylase activity	electron carrier activity	oxidoreductase activity	oxidoreductase activity, acting on paired donors, with incorporation or reduction of molecular oxygen	oxidoreductase activity, acting on paired donors, with incorporation or reduction of molecular oxygen, reduced	enzyme binding	heme binding
5.91812	0.086069	5.15522	0.193834	1.7	Down	0.0228151	0.574667	NM_175692	NM_175692	Snhg11	Mm.294494	319317	Snhg11	2	Biological Process:	biological_process	all	Molecular Function:	molecular_function	all	Cellular Component:	cellular_component	all
1.40787	0.209089	0.647782	0.016588	1.69	Down	0.0222814	0.569838	AK083865	AK083865	AK083865	Mm.450692	-	-	4
3.41734	0.214157	2.65859	0.143451	1.69	Down	0.0422377	0.659854	AK087246	AK087246	AK087246	-	-	-	-
6.98251	0.057797	6.22964	0.131781	1.69	Down	0.00637533	0.440886	NM_153393	NM_153393	Col23a1	Mm.154093	237759	Col23a1	11	Biological Process:	protein homotrimerization	cellular component assembly	cellular component biogenesis	protein oligomerization	protein complex subunit organization	cellular component organization or biogenesis	protein trimerization	protein complex assembly	protein complex biogenesis	macromolecular complex subunit organization	protein homooligomerization	macromolecular complex assembly	cellular component organization	Molecular Function:	heparin binding	protein homodimerization activity	carbohydrate binding	binding	polysaccharide binding	glycosaminoglycan binding	protein binding	pattern binding	protein dimerization activity	identical protein binding	Cellular Component:	extracellular space	plasma membrane	cell surface	membrane	integral to membrane	extracellular region part	cell part	all	membrane part
4.4875	0.162412	3.73537	0.047799	1.68	Down	0.011311	0.489699	AK031350	AK031350	Ankrd17	-	81702	-	-	Biological Process:	endoderm development	anatomical structure development	tissue development	developmental process	Molecular Function:	molecular_function	RNA binding	binding	all	nucleic acid binding	Cellular Component:	cellular_component	nucleus	cytoplasm	intracellular membrane-bounded organelle	intracellular organelle	intracellular part	intracellular	membrane-bounded organelle	organelle	cell part	all	cell
2.84418	0.206351	2.0927	0.120339	1.68	Down	0.0346504	0.634629	NM_180958	NM_180958	Ccdc79	Mm.249775	320022	Ccdc79	8	Biological Process:	regulation of transcription, DNA-dependent	biological_process	nitrogen compound metabolic process	regulation of macromolecule metabolic process	cellular process	nucleic acid metabolic process	cellular macromolecule biosynthetic process	macromolecule metabolic process	gene expression	regulation of nucleobase, nucleoside, nucleotide and nucleic acid metabolic process	nucleobase, nucleoside, nucleotide and nucleic acid metabolic process	biological regulation	regulation of biological process	regulation of cellular process	cellular macromolecule metabolic process	regulation of nitrogen compound metabolic process	regulation of cellular metabolic process	cellular biosynthetic process	biosynthetic process	transcription, DNA-dependent	regulation of biosynthetic process	regulation of cellular macromolecule biosynthetic process	cellular nitrogen compound metabolic process	cellular metabolic process	RNA metabolic process	all	regulation of transcription	regulation of cellular biosynthetic process	regulation of metabolic process	regulation of primary metabolic process	primary metabolic process	metabolic process	regulation of gene expression	transcription
1.30491	0.238819	0.554371	0.012861	1.68	Down	0.0349092	0.636278	NM_028568	NM_028568	Dusp21	Mm.159027	73547	Dusp21	X	Biological Process:	protein targeting to membrane	protein targeting to mitochondrion	protein localization to organelle	peptidyl-tyrosine dephosphorylation	establishment of localization in cell	intracellular transport	organelle organization	cellular process	intracellular protein transport	protein modification process	protein targeting	protein transport	macromolecule metabolic process	mitochondrial transport	cellular macromolecule metabolic process	cellular component organization or biogenesis	mitochondrion organization	cellular protein localization	phosphorus metabolic process	macromolecule localization	cellular component organization or biogenesis at cellular level	protein localization in mitochondrion	protein localization	cellular component organization	establishment of protein localization	cellular component organization at cellular level	transport	cellular localization	cellular metabolic process	protein import	protein dephosphorylation	primary metabolic process	metabolic process	phosphate metabolic process
1.30177	0.125994	0.551701	0.086883	1.68	Down	0.00803854	0.458419	ENSMUST00000060825	ENSMUST00000060825	ENSMUST00000060825	-	-	-	-
1.88092	0.117127	1.13154	0.111257	1.68	Down	0.00974255	0.480628	NM_001163559	NM_001163559	Lrriq1	-	-	-	-
7.38974	0.092896	6.64202	0.089284	1.68	Down	0.00438573	0.4092	NM_172290	NM_172290	Ntm	Mm.283138	235106	Ntm	9	Biological Process:	cell adhesion	negative regulation of neuron projection development	cell differentiation	neuron projection development	neuron development	regulation of cell differentiation	regulation of neuron projection development	developmental process	multicellular organismal process	cellular process	negative regulation of cellular process	anatomical structure development	neuron differentiation	neurogenesis	regulation of cellular component organization	negative regulation of biological process	biological regulation	regulation of cellular process	regulation of biological process	system development	regulation of multicellular organismal process	cellular component organization or biogenesis	negative regulation of cellular component organization	regulation of multicellular organismal development	regulation of cell projection organization	cellular component organization or biogenesis at cellular level	cellular component organization	nervous system development	regulation of nervous system development	cellular component organization at cellular level	regulation of neurogenesis	regulation of cell development	multicellular organismal development	regulation of neuron differentiation
4.22444	0.207756	3.47907	0.093818	1.68	Down	0.0307949	0.616706	NM_022025	NM_022025	Slc5a7	Mm.155241	63993	Slc5a7	17	Biological Process:	transport	ion transport	sodium ion transport	synaptic transmission, cholinergic	neuromuscular synaptic transmission	acetylcholine biosynthetic process	choline transport	neurotransmitter biosynthetic process	transmembrane transport	multicellular organismal signaling	transmission of nerve impulse	nitrogen compound metabolic process	cation transport	amine transport	cellular nitrogen compound biosynthetic process	multicellular organismal process	cellular process	cell communication	organic alcohol transport	signaling	biological regulation	neurological system process	cellular biogenic amine biosynthetic process	cellular amine metabolic process	cellular biogenic amine metabolic process	neurotransmitter metabolic process	monovalent inorganic cation transport	amine metabolic process	regulation of biological quality	cell-cell signaling	cellular biosynthetic process	system process	ethanolamine-containing compound metabolic process	biosynthetic process
1.639	0.207079	0.893935	0.120482	1.68	Down	0.0358744	0.638966	NM_009690	NM_009690	Cd5l	Mm.6676	11801	Cd5l	3	Biological Process:	apoptosis	signal transduction	regulation of biological process	regulation of cellular process	programmed cell death	cellular process	cellular response to stimulus	response to stimulus	cell death	signaling	biological regulation	death	Molecular Function:	scavenger receptor activity	transmembrane receptor activity	molecular transducer activity	receptor activity	signal transducer activity	Cellular Component:	extracellular region	membrane	cell	cell part	all	cellular_component
3.1383	0.115058	2.39362	0.095408	1.68	Down	0.00758544	0.452366	XM_001476265	XM_001476265	1600027J07Rik	Mm.396139	69794	1600027J07Rik	8	Biological Process:	biological_process	all	Molecular Function:	molecular_function	all	Cellular Component:	cellular_component	all
1.39342	0.07494	0.649033	0.085325	1.68	Down	0.00280111	0.355589	NM_023784	NM_023784	Yipf7	Mm.154776	75581	Yipf7	5	Cellular Component:	endoplasmic reticulum	membrane	integral to membrane	intracellular membrane-bounded organelle	intracellular organelle	intracellular part	intracellular	membrane-bounded organelle	organelle	cell part	all	membrane part	cytoplasm	intrinsic to membrane	cytoplasmic part	cell	cellular_component
6.82463	0.177407	6.08503	0.121009	1.67	Down	0.0261966	0.597799	BC100408	BC100408	Smg5	Mm.439830	229512	Smg5	3	Biological Process:	nuclear-transcribed mRNA catabolic process, nonsense-mediated decay	regulation of dephosphorylation	nitrogen compound metabolic process	cellular metabolic process	cellular macromolecule catabolic process	RNA metabolic process	regulation of phosphorus metabolic process	cellular process	regulation of metabolic process	regulation of phosphate metabolic process	mRNA metabolic process	nucleic acid metabolic process	macromolecule metabolic process	catabolic process	primary metabolic process	biological regulation	nucleobase, nucleoside, nucleotide and nucleic acid metabolic process	metabolic process	phosphate metabolic process	nuclear-transcribed mRNA catabolic process	mRNA catabolic process	regulation of cellular process	regulation of biological process	cellular catabolic process	cellular macromolecule metabolic process	regulation of cellular metabolic process	phosphorus metabolic process	RNA catabolic process	macromolecule catabolic process	dephosphorylation	cellular nitrogen compound metabolic process	Molecular Function:	protein phosphatase 2A binding	phosphatase binding
3.18554	0.212876	2.44626	0.140169	1.67	Down	0.0440952	0.666368	NM_153510	NM_153510	Pilra	Mm.379385	231805	Pilra	5	Biological Process:	signal transduction	response to stimulus	cellular response to stimulus	regulation of biological process	regulation of cellular process	signaling	biological regulation	cellular process	Molecular Function:	receptor activity	protein binding	molecular transducer activity	binding	signal transducer activity	Cellular Component:	membrane	integral to membrane	intrinsic to membrane	cell	all	cellular_component	cell part	membrane part
5.26772	0.124405	4.52943	0.104528	1.67	Down	0.0104682	0.489699	NM_013661	NM_013661	Sema5b	Mm.42015	20357	Sema5b	16	Biological Process:	signal transduction	multicellular organismal development	nervous system development	cell differentiation	regulation of biological process	regulation of cellular process	system development	developmental process	cellular developmental process	multicellular organismal process	cellular process	anatomical structure development	cellular response to stimulus	response to stimulus	signaling	biological regulation	Molecular Function:	receptor activity	molecular transducer activity	signal transducer activity	Cellular Component:	membrane	integral to membrane	intrinsic to membrane	cell	all	cellular_component	cell part	membrane part
5.66888	0.114808	4.93297	0.057676	1.67	Down	0.00459972	0.411976	AK035470	AK035470	AK035470	-	-	-	-
1.54075	0.239571	0.806122	0.044129	1.66	Down	0.0393296	0.650073	NAP027004-1	NAP027004-1	NAP027004-1	-	-	-	-
8.99758	0.084454	8.26341	0.160445	1.66	Down	0.0154867	0.526434	NM_175013	NM_175013	Pgm5	Mm.105222	226041	Pgm5	19	Biological Process:	carbohydrate metabolic process	glucose metabolic process	cellular calcium ion homeostasis	cell adhesion	cellular metabolic process	divalent inorganic cation homeostasis	cellular process	cellular metal ion homeostasis	ion homeostasis	primary metabolic process	biological regulation	metabolic process	monosaccharide metabolic process	chemical homeostasis	metal ion homeostasis	small molecule metabolic process	cellular cation homeostasis	cation homeostasis	regulation of biological quality	biological adhesion	cellular carbohydrate metabolic process	cellular divalent inorganic cation homeostasis	hexose metabolic process	homeostatic process	calcium ion homeostasis	cellular homeostasis	cellular ion homeostasis	alcohol metabolic process	cellular chemical homeostasis	Molecular Function:	magnesium ion binding	phosphoglucomutase activity	protein binding	intramolecular transferase activity, phosphotransferases
[truncated: 275 more rows]
[truncated: 720 more columns]
