# Supplementary material for: T-box3 is a ciliary protein and regulates stability of the Gli3 transcription factor to control digit number
Source: eLife. 2016 Apr 5;5:e07897. doi: 10.7554/eLife.07897 (PMC4829432; doi:10.7554/eLife.07897)
Supplement: Supplementary file 2. — Transcripts that are differentially expressed +/- 1.3 fold (+/- 0.38 in log base 2, column L) based on mean FPKM values in control posterior (CP, column O) compared to control anterior (CA, column P) limb segments. Values for each biologic replicate are in columns Q-T. DOI: http://dx.doi.org/10.7554/eLife.07897.044 [file elife-07897-supp2.xlsx]

## Sheet: Sheet1
#DisplayName	Name	Chr	Strand	Start	Stop	TotalRegionBPs	NegBinomPVal_NoVarOutFilt	BH_FDR_NoVarOutFilt	NegBinomPVal_VarOutFilt	BH_FDR_VarOutFilt	Log2Ratio	AltSpliceChiSqrPVal	AltSpliceMaxLog2Ratio	CP FPKM	CA FPKM	CP1	CP2	CA1	CA2	varCorrT1	varCorrT2	varCorrC1	varCorrC2	GenomeVersion=mm9, QueriedTreatObs=63486830, QueriedCtrlObs=73303933
ENSMUSG00000002633	Shh	chr5	-	28783354	28793641	2401	1059.12	1023.49	1059.12	1016.5	7.67196	0	0	6.04204	0.0170452	432	489	2	1	9.59171	9.50038	7.29116	7.22879
ENSMUSG00000034115	Scn11a	chr9	-	119662886	119732978	5889	393.529	364.334	393.529	362.049	5.44339	0	0	0.912072	0.0162155	146	195	3	4	8.66339	8.71592	7.33034	7.34086
ENSMUSG00000032446	Eomes	chr9	+	118387329	118395250	4155	279.622	252.913	44.1724	26.4382	4.6227	0	0	0.985641	0.0328323	161	99	8	2	8.73382	8.28334	7.46514	7.27524
ENSMUSG00000048752	Prss50	chr9	+	110760470	110767132	1455	81.7581	62.1431	81.7581	60.546	4.50984	0	0	0.660364	0.00937583	33	28	1	0	7.87879	7.74904	7.24005	7.11654
ENSMUSG00000074115	Saa1	chr7	-	53995867	53998350	611	47.3294	30.5867	47.3294	29.2121	3.8233	0	0	0.953843	0.0223271	21	16	1	0	7.72713	7.59629	7.24005	7.11654
ENSMUSG00000053025	Sv2b	chr7	-	82259782	82453265	5307	280.365	253.543	123.084	99.0373	3.51073	0	3.9568	1.0952	0.0873982	136	233	21	13	8.61391	8.84964	7.67914	7.52003
ENSMUSG00000032532	Cck	chr9	-	121398942	121404780	821	35.8619	20.5256	35.8619	19.3699	3.48577	0	0	0.55638	0.0166161	16	13	1	0	7.65045	7.54935	7.24005	7.11654
ENSMUSG00000001823	Hoxd12	chr2	+	74512985	74515763	2534	1578.95	1541.1	1040.29	1000.68	3.42925	0	0	79.7697	7.19776	5439	7394	821	516	12.7333	12.8595	10.0974	9.41575
ENSMUSG00000085268	AC119275.1	chr8	+	59810914	59833377	2801	307.49	279.922	307.49	277.881	3.34846	64.4793	4.43907	2.62615	0.262999	223	244	13	41	8.98731	8.8857	7.56025	7.82821
ENSMUSG00000057465	Saa2	chr7	+	54007202	54009682	615	46.3249	29.7257	46.3249	28.3886	3.07473	0	0	1.30621	0.110909	23	28	3	2	7.7551	7.74904	7.33034	7.27524
ENSMUSG00000025407	Gli1	chr10	-	126766944	126778645	3727	1005.32	970.486	1005.32	967.476	3.05475	0	0	18.8745	2.30963	2011	2455	252	379	11.3915	11.3699	8.95158	9.13387
ENSMUSG00000028661	Epha8	chr4	-	136485333	136512731	4713	106.095	84.8105	106.095	83.1129	3.0054	0	0	0.487946	0.0549957	59	87	9	10	8.12688	8.21376	7.48617	7.47069
ENSMUSG00000031535	Dkk4	chr8	+	23734514	23738008	1304	27.0801	13.2052	8.41577	0.0719832	2.90184	0	0	0.326139	0.0209231	3	24	1	1	7.3488	7.70278	7.24005	7.22879
ENSMUSG00000032368	Zic1	chr9	-	91252895	91260648	5648	79.2319	59.8344	79.2319	58.344	2.88907	0	0	0.295616	0.0338147	45	61	10	4	8.00303	8.04167	7.50605	7.34086
ENSMUSG00000037014	Sstr4	chr2	+	148221077	148226679	2434	34.2241	19.1478	34.2241	18.0586	2.85086	0	0	0.245912	0.0224188	16	22	3	1	7.65045	7.67814	7.33034	7.22879
ENSMUSG00000038193	Hand2	chr8	+	59799779	59803314	2235	1109.3	1072.7	547.396	513.807	2.81578	0	0	84.9865	12.1769	4999	7060	819	1176	12.6167	12.7953	10.0946	10.2883
ENSMUSG00000028681	Ptch2	chr4	+	116768679	116788706	5974	632.376	600.895	632.376	597.537	2.80908	0	0	5.04126	0.719313	811	1101	139	176	10.2718	10.3758	8.51746	8.54673
ENSMUSG00000038402	Foxf2	chr13	+	31717684	31723272	2363	41.7905	25.6548	41.7905	24.3989	2.8021	0	0	0.33329	0.0346386	21	29	5	1	7.72713	7.76005	7.39238	7.22879
ENSMUSG00000029646	Cdx2	chr5	-	148112475	148118825	2145	23.6792	10.4875	19.745	6.45723	2.78716	0	0	0.176238	0.0127197	6	18	1	1	7.44465	7.6251	7.24005	7.22879
ENSMUSG00000028327	1300002K09Rik	chr4	+	45861535	45899880	4457	108.567	87.0027	108.567	85.2411	2.75598	0	0	0.625528	0.091823	86	91	8	22	8.32572	8.23753	7.46514	7.64027
ENSMUSG00000032246	Calml4	chr9	+	62705910	62723725	861	125.012	102.645	125.012	100.843	2.72937	0	2.80965	3.71372	0.522858	80	123	17	16	8.28501	8.40917	7.62333	7.56384
ENSMUSG00000026241	Nppc	chr1	-	88562865	88567147	1043	20.4682	7.96411	20.4682	6.94397	2.6899	0	0	0.31714	0.0261588	11	10	1	1	7.56001	7.49646	7.24005	7.22879
ENSMUSG00000085495	AL935134.1	chr2	-	170324856	170337427	2901	42.6545	26.3492	9.53345	0.441302	2.62483	0	0	0.309488	0.0376197	9	48	5	3	7.51796	7.94009	7.39238	7.31086
ENSMUSG00000029120	Ppp2r2c	chr5	+	37259751	37346317	4450	86.0842	66.1362	51.6376	33.1508	2.48282	0	0	0.534482	0.0889018	52	99	13	16	8.06726	8.28334	7.56025	7.56384
ENSMUSG00000058589	Anks1b	chr10	+	90039801	90434736	3584	19.732	7.4505	19.732	6.45723	2.46019	0	0	0.101083	0.0114189	11	12	2	1	7.56001	7.53249	7.29116	7.22879
ENSMUSG00000028707	Dmbx1	chr4	-	115587723	115612531	5856	42.0361	25.841	33.1272	17.1066	2.43783	0	0	0.169456	0.025625	20	43	7	4	7.71263	7.89709	7.44272	7.34086
ENSMUSG00000055874	AC155842.1	chr6	+	70906602	70911057	1131	16.2985	5.01527	13.996	2.58463	2.39954	0	0	0.250684	0.0241235	4	14	1	1	7.38463	7.56556	7.24005	7.22879
ENSMUSG00000064325	Hhip	chr8	-	82490013	82581905	4896	176.452	152.64	81.365	60.2065	2.32404	0	2.41674	1.31261	0.259128	213	195	51	42	8.94983	8.71592	7.98565	7.83666
ENSMUSG00000052353	9930013L23Rik	chr7	-	91081366	91235012	11713	31.0803	16.4755	18.5887	5.66777	2.27802	0	0	0.0685833	0.0128114	32	19	5	6	7.86741	7.63889	7.39238	7.39114
ENSMUSG00000021466	Ptch1	chr13	-	63609636	63666828	7509	781.78	749.16	631.44	597.271	2.27279	0	0	28.5176	5.94253	6412	7183	1592	1679	12.9619	12.8193	10.8823	10.7118
ENSMUSG00000032845	Alpk2	chr18	-	65425182	65509188	4664	28.5814	14.4312	28.5814	13.3097	2.27104	0	0	0.158729	0.0292492	19	28	2	8	7.69774	7.74904	7.29116	7.43346
ENSMUSG00000065100	SNORA57	chr8	+	113447015	113447163	148	14.0209	3.46179	14.0209	2.59376	2.26673	0	0	1.9157	0.276524	10	8	0	3	7.53953	7.45655	7.11654	7.31086
ENSMUSG00000001566	Mnx1	chr5	-	29799800	29805010	2018	61.7963	43.6014	61.7963	42.2729	2.20847	0	2.18684	0.975675	0.202802	47	78	10	20	8.02191	8.15792	7.50605	7.61614
ENSMUSG00000022101	Fgf17	chr14	-	71036011	71042075	1687	40.4884	24.5525	40.4884	23.3341	2.1975	0	2.40486	0.690928	0.13747	29	45	7	10	7.83208	7.9146	7.44272	7.47069
ENSMUSG00000001819	Hoxd13	chr2	+	74506366	74509656	2483	798.582	765.504	163.687	138.219	2.17546	0	0	168.253	36.2281	12483	14040	4429	2165	13.8988	13.7593	12.2231	11.0278
ENSMUSG00000015242	Nipsnap3a	chr4	+	53002143	53014034	1733	16.9828	5.5258	16.9828	4.612	2.17292	0	0	0.227226	0.039359	11	14	1	4	7.56001	7.56556	7.24005	7.34086
ENSMUSG00000050917	Fgf4	chr7	+	152047290	152051148	3030	93.217	72.8244	56.8895	37.7916	2.17121	0	2.28442	1.08648	0.234117	75	134	20	32	8.24973	8.46202	7.66574	7.74664
ENSMUSG00000036526	Card11	chr5	-	141348952	141476550	4127	54.072	36.5915	54.072	35.3199	2.16318	0	0	0.408381	0.0859432	53	54	14	12	8.07603	7.98862	7.57686	7.5043
ENSMUSG00000077191	SNORD64	chr7	-	67123693	67123760	67	16.9287	5.49291	16.9287	4.58453	2.16116	0	0	5.87735	1.01805	10	15	1	4	7.53953	7.58119	7.24005	7.34086
ENSMUSG00000078706	RP23-85A17.1	chr11	+	96112907	96126182	2078	42.62	26.3349	42.62	25.1057	2.12013	0	3.0775	0.621562	0.131298	38	44	11	9	7.9331	7.9059	7.52494	7.4526
ENSMUSG00000032091	Tmprss4	chr9	-	44980978	45012098	2037	18.3153	6.42509	18.3153	5.48617	2.09698	0	0	0.231978	0.0468792	18	12	2	5	7.68243	7.53249	7.29116	7.36728
ENSMUSG00000062472	AC170807.1	chr17	-	47179532	47179988	456	23.2242	10.1323	5.37699	0	2.09621	0	0	1.38169	0.269247	4	36	1	8	7.38463	7.83212	7.24005	7.43346
ENSMUSG00000031075	Ano1	chr7	-	151774453	151937879	5170	118.83	96.7792	118.83	94.9608	2.09578	0	2.40064	0.907909	0.208454	125	173	36	43	8.55682	8.63086	7.84991	7.84501
ENSMUSG00000074071	Fam169b	chr7	+	75418724	75507975	2940	59.7065	41.7702	59.7065	40.3706	2.08587	0	0	0.685771	0.153123	53	75	16	17	8.07603	8.13851	7.60835	7.57749
ENSMUSG00000040170	Fmo2	chr1	-	164804447	164828857	5545	22.5931	9.61597	11.5689	1.38183	2.07709	0	0	0.110785	0.0221418	9	30	2	7	7.51796	7.77087	7.29116	7.41307
ENSMUSG00000062327	T	chr17	+	8627287	8635361	2312	54.4963	36.9686	54.4963	35.6423	2.06734	0	1.85972	0.803916	0.182914	44	74	12	19	7.99342	8.13195	7.54297	7.60361
ENSMUSG00000027401	Tgm3	chr2	+	129838084	129876135	4142	73.5831	54.4464	17.1229	4.70256	2.0668	0	2.96727	0.616058	0.135035	44	118	22	19	7.99342	8.38422	7.69221	7.60361
ENSMUSG00000033207	Mamdc2	chr19	-	23377241	23522888	3271	129.555	106.935	129.555	104.997	2.06442	0	2.78594	1.6228	0.379519	159	178	50	41	8.72467	8.65076	7.97733	7.82821
ENSMUSG00000028011	Tdo2	chr3	-	81761011	81779672	3429	17.0515	5.5611	17.0515	4.6601	2.04565	0	0	0.114839	0.0198919	10	15	4	1	7.53953	7.58119	7.36334	7.22879
ENSMUSG00000038151	Prdm1	chr10	-	44156982	44178554	5281	227.747	202.531	65.4435	45.4244	2.04211	0	2.70424	2.29365	0.563136	405	364	107	111	9.52753	9.22315	8.35605	8.26857
ENSMUSG00000070691	Runx3	chr4	+	134676566	134733905	5003	38.3024	22.6111	38.3024	21.408	2.01902	0	0	0.261315	0.0627148	33	50	5	18	7.87879	7.95662	7.39238	7.59074
ENSMUSG00000045968	5830403L16Rik	chr1	-	155696671	155747338	1933	16.9903	5.52915	16.9903	4.61458	2.00733	0	0	0.23631	0.0494014	10	19	1	6	7.53953	7.63889	7.24005	7.39114
ENSMUSG00000042499	Hoxd11	chr2	+	74517614	74525073	4599	638.492	606.664	336.639	306.061	1.98988	0	0	50.1788	12.4909	6113	8538	2195	2016	12.8955	13.0599	11.2898	10.9381
ENSMUSG00000039114	Nrn1	chr13	-	36817493	36826346	1766	37.2963	21.7946	37.2963	20.576	1.97596	0	1.99934	0.695697	0.162219	29	49	10	11	7.83208	7.9484	7.50605	7.48788
ENSMUSG00000054966	Ifltd1	chr6	-	145313653	145562839	7749	11.76	2.24934	11.76	1.48785	1.97356	0	0	0.0365884	0.00704185	7	11	0	4	7.47081	7.51489	7.11654	7.34086
ENSMUSG00000078252	Krtap17-1	chr11	-	99854547	99855308	761	14.9405	4.10184	14.9405	3.23386	1.95881	0	0	0.517454	0.107557	8	17	1	5	7.49514	7.61091	7.24005	7.36728
ENSMUSG00000042638	Gucy2c	chr6	-	136645806	136730286	3957	30.3086	15.9174	30.3086	14.7503	1.92437	0	0	0.246798	0.0586078	28	34	10	7	7.81988	7.81235	7.50605	7.41307
ENSMUSG00000032452	Clstn2	chr9	-	97344815	97933394	4157	169.748	146.319	169.748	143.849	1.90727	0	2.6292	2.09916	0.544754	233	321	93	73	9.02368	9.11231	8.2765	8.05896
ENSMUSG00000028444	Cntfr	chr4	-	41604528	41644121	2782	343.607	315.137	343.607	312.748	1.88678	0	2.24253	11.7257	3.24128	969	1102	261	400	10.48	10.3769	8.98021	9.18125
ENSMUSG00000009214	Tmem8c	chr2	-	26917155	26927699	1382	20.195	7.74979	9.72943	0.524018	1.88422	0	0	0.455899	0.108582	9	31	2	9	7.51796	7.7815	7.29116	7.4526
ENSMUSG00000028360	Slc44a5	chr3	+	153636399	153934686	7147	27.3744	13.4235	27.3744	12.3362	1.87457	0	0	0.125622	0.03054	20	37	8	8	7.71263	7.84179	7.46514	7.43346
ENSMUSG00000033508	Asprv1	chr6	+	86578167	86579696	1529	25.4615	11.8781	25.4615	10.842	1.85579	0	0	0.576895	0.151675	31	25	7	10	7.85584	7.7147	7.44272	7.47069
ENSMUSG00000031636	Pdlim3	chr8	+	46970814	47004769	1471	61.8352	43.6246	61.8352	42.2904	1.85403	0	2.39403	1.79892	0.491514	65	103	18	35	8.17492	8.30545	7.63787	7.77503
ENSMUSG00000032011	Thy1	chr9	+	43851466	43856662	1738	15.9567	4.74902	15.9567	3.86602	1.85189	0	0	0.28095	0.0706424	19	12	3	6	7.69774	7.53249	7.33034	7.39114
ENSMUSG00000077797	SNORD19	chr14	-	31829391	31829467	76	13.1764	2.92705	13.1764	2.11304	1.84886	0	0	4.35233	0.897489	11	10	4	1	7.56001	7.49646	7.36334	7.22879
ENSMUSG00000020875	Hoxb9	chr11	+	96132822	96137909	2522	66.9614	48.2333	66.9614	46.8702	1.77195	0	0	1.1929	0.335366	74	117	32	30	8.24251	8.37916	7.80877	7.72693
ENSMUSG00000046215	Rprml	chr11	+	103510822	103511894	1072	12.3795	2.53452	12.3795	1.73533	1.7717	0	0	0.323254	0.0763535	11	11	3	3	7.56001	7.51489	7.33034	7.31086
ENSMUSG00000015484	Fam163a	chr1	-	157923095	158135156	3882	18.4698	6.53188	18.4698	5.58592	1.77136	0	0	0.158243	0.0421695	22	17	6	6	7.74129	7.61091	7.41862	7.39114
ENSMUSG00000027107	Chrna1	chr2	-	73401271	73418395	4386	54.0657	36.5915	54.0657	35.3199	1.76907	0	2.52383	0.556646	0.161736	60	95	17	35	8.13507	8.26071	7.62333	7.77503
ENSMUSG00000001815	Evx2	chr2	-	74491047	74497614	4191	309.509	281.802	72.2163	51.8496	1.76326	0	0	6.77633	1.93674	860	943	405	190	10.3398	10.1971	9.36752	8.59816
ENSMUSG00000074637	Sox2	chr3	+	34548926	34551383	2457	14.186	3.57476	14.186	2.71237	1.71844	0	0	0.185913	0.0499701	16	13	4	5	7.65045	7.54935	7.36334	7.36728
ENSMUSG00000053199	Arhgap20	chr9	+	51573441	51661961	12523	42.4831	26.2382	42.4831	24.9955	1.70716	0	0	0.149677	0.044663	60	59	21	20	8.13507	8.02687	7.67914	7.61614
ENSMUSG00000048001	Hes5	chr4	+	154334878	154336480	1602	11.7851	2.25829	11.7851	1.49743	1.68541	0	0	0.226142	0.0596085	12	11	3	4	7.57957	7.51489	7.33034	7.34086
ENSMUSG00000082222	AL806531.1	chrX	+	8607209	8607870	494	10.8376	1.77045	5.04042	0	1.66955	0	0	0.605819	0.138075	2	17	2	3	7.30625	7.61091	7.29116	7.31086
ENSMUSG00000020325	Fstl3	chr10	+	79240017	79245139	797	12.4299	2.56328	12.4299	1.76686	1.66274	0	0	0.533607	0.154048	14	13	2	7	7.61632	7.54935	7.29116	7.41307
ENSMUSG00000080850	AL807771.4	chr4	+	48688027	48688392	365	10.5926	1.63704	10.5926	0.910857	1.65946	0	0	0.863085	0.224249	11	9	3	3	7.56001	7.47707	7.33034	7.31086
ENSMUSG00000085399	AL670035.2	chr4	+	114581861	114594572	3224	34.1633	19.1059	34.1633	18.0232	1.64145	0	1.77946	0.493449	0.156559	41	60	11	26	7.96386	8.0343	7.52494	7.68534
ENSMUSG00000029449	Rhof	chr5	-	123568186	123582405	1912	75.8719	56.6566	75.8719	55.2661	1.63718	0	0	2.23253	0.72062	127	144	43	58	8.56742	8.50787	7.91642	7.95955
ENSMUSG00000083569	AL928608.1	chr2	+	72969801	72970600	799	21.8368	9.03976	6.1056	0	1.62854	0	0	1.16311	0.37562	44	15	11	11	7.99342	7.58119	7.52494	7.48788
ENSMUSG00000085576	AC154463.1	chr9	-	24361496	24500737	3436	12.312	2.49343	12.312	1.70058	1.62074	0	0	0.100852	0.0238216	7	15	6	0	7.47081	7.58119	7.41862	7.11654
ENSMUSG00000022330	Osr2	chr15	+	35225852	35233059	1723	318.59	290.742	48.7625	30.5043	1.61952	0	0	28.4767	9.29513	1148	1967	454	720	10.6839	11.0852	9.47683	9.74863
ENSMUSG00000074206	Adh6b	chr3	+	138015341	138021825	1834	15.1025	4.21171	15.1025	3.33567	1.61914	0	1.57101	0.300597	0.0892595	17	18	5	7	7.66668	7.6251	7.39238	7.41307
ENSMUSG00000029095	Ablim2	chr5	+	36100528	36227622	7054	23.1042	10.0413	23.1042	9.00919	1.59684	0	0	0.147375	0.0483479	32	34	7	18	7.86741	7.81235	7.44272	7.59074
ENSMUSG00000055408	RP23-329P9.1	chr6	+	52211135	52217597	4536	229.021	203.725	106.29	83.1637	1.59059	0	0	4.92749	1.60598	566	853	281	253	9.87191	10.0841	9.04157	8.80444
ENSMUSG00000061414	Efcab4b	chr6	+	127527992	127579956	1094	13.3629	3.04255	13.3629	2.20755	1.58305	0	0	0.403141	0.112227	14	14	7	2	7.61632	7.56556	7.44272	7.27524
ENSMUSG00000044734	Serpinb1a	chr13	-	32933960	32943054	1943	19.199	7.06367	19.199	6.09748	1.58212	0	2.26859	0.429655	0.14042	22	31	4	16	7.74129	7.7815	7.36334	7.56384
ENSMUSG00000031073	Fgf15	chr7	+	152082436	152086858	1809	9.65308	1.1914	9.65308	0.490975	1.57024	0	0	0.165437	0.0452465	9	10	3	3	7.51796	7.49646	7.33034	7.31086
ENSMUSG00000024647	Cbln2	chr18	+	86880501	86887675	2894	16.9267	5.49291	16.9267	4.58453	1.56227	0	0	0.228595	0.0707075	20	22	8	7	7.71263	7.67814	7.46514	7.41307
ENSMUSG00000033063	Cntnap3	chr13	-	64838898	65005196	4868	23.6773	10.4875	5.41956	0	1.55592	0	0	0.213555	0.0700587	50	16	19	6	8.04942	7.59629	7.652	7.39114
ENSMUSG00000033863	Klf9	chr19	+	23215715	23241401	2869	86.6646	66.6216	86.6646	64.9438	1.55576	0	0	1.85568	0.618138	154	184	73	57	8.70149	8.67418	8.1499	7.95245
ENSMUSG00000048582	Gja3	chr14	-	57654496	57676782	1411	115.702	93.7267	79.2711	58.354	1.5493	0	0	5.69324	1.9143	197	313	94	104	8.88739	9.09059	8.2824	8.23341
ENSMUSG00000009216	Fam163b	chr2	-	26965899	26997997	2945	65.2899	46.6668	31.8548	16.0565	1.54264	0	0	1.32108	0.449324	87	160	35	62	8.33234	8.57741	7.83986	7.98731
ENSMUSG00000052800	AC116121.1	chr8	-	59029903	59030212	39	19.577	7.33202	19.577	6.34998	1.5343	0	0	18.9823	5.59665	19	28	14	2	7.69774	7.74904	7.57686	7.27524
ENSMUSG00000026251	Chrnd	chr1	+	89087226	89096644	3039	15.1942	4.25396	4.36623	0	1.53266	0	0	0.176224	0.0493781	3	31	6	5	7.3488	7.7815	7.41862	7.36728
ENSMUSG00000074934	Grem1	chr2	-	113588830	113598803	1638	252.454	226.367	252.454	223.984	1.52208	0	0	21.5306	7.54548	1005	1234	415	491	10.5235	10.5105	9.39057	9.36863
ENSMUSG00000055210	Foxd2	chr4	-	114578886	114581478	2592	45.656	29.1001	45.656	27.7638	1.51576	0	0	0.978379	0.336835	68	93	28	36	8.19801	8.24919	7.76483	7.78421
ENSMUSG00000087442	AL928599.1	chr2	-	172851185	172860081	326	7.83453	0.513662	7.83453	0	1.51226	0	0	0.821387	0.251077	7	10	0	6	7.47081	7.49646	7.11654	7.39114
ENSMUSG00000023067	Cdkn1a	chr17	+	29227923	29237667	2223	186.446	162.277	136.765	111.779	1.49838	0	1.64186	8.75072	3.1113	500	735	209	298	9.74105	9.9205	8.80468	8.93242
ENSMUSG00000048349	Pou4f1	chr14	-	104862736	104867216	2828	27.5526	13.5779	27.5526	12.4916	1.47038	0	1.72257	0.490139	0.168835	31	57	15	20	7.85584	8.01179	7.59287	7.61614
ENSMUSG00000086878	AC123795.1	chr5	-	112647221	112657955	3729	60.6998	42.674	42.6499	25.1222	1.46742	0	1.6693	1.04755	0.376806	92	156	38	65	8.36481	8.56044	7.86956	8.0075
ENSMUSG00000048387	Osr1	chr12	+	9581302	9587705	1355	184.827	160.72	184.827	158.006	1.46267	0	0	15.8443	5.84938	591	772	221	360	9.9184	9.97389	8.84751	9.08943
ENSMUSG00000087484	AC121845.1	chr5	-	145002558	145017055	2404	12.1007	2.39245	12.1007	1.62147	1.46044	0	1.4206	0.222772	0.079445	19	15	3	11	7.69774	7.58119	7.33034	7.48788
ENSMUSG00000086720	AC153867.2	chr6	+	32253828	32266614	293	9.2055	1.00148	7.85899	0	1.45169	0	0	0.913898	0.232796	4	13	5	0	7.38463	7.54935	7.39238	7.11654
ENSMUSG00000080335	SNORD93	chr5	-	23216808	23216879	71	8.84406	0.855756	8.84406	0.212372	1.441	0	0	4.65883	1.53711	12	9	3	5	7.57957	7.47707	7.33034	7.36728
ENSMUSG00000056908	AC121578.1	chr5	-	99726262	100158084	9900	31.1685	16.5421	31.1685	15.4596	1.43691	0	1.84354	0.170241	0.0606304	43	64	21	23	7.98369	8.06338	7.67914	7.65191
ENSMUSG00000031842	Pde4c	chr8	+	73247618	73275085	5545	30.826	16.3096	25.0565	10.5121	1.43651	0	1.89781	0.332354	0.12547	47	70	10	41	8.02191	8.10517	7.50605	7.82821
ENSMUSG00000049691	Nkx3-2	chr5	-	42152880	42155739	1558	19.1628	7.0478	18.4594	5.58472	1.42392	0	0	0.545937	0.183876	28	26	17	4	7.81988	7.72637	7.62333	7.34086
ENSMUSG00000085554	AC114988.1	chr7	+	86645002	86679283	3847	8.79565	0.824207	8.79565	0.178873	1.41393	0	0	0.0859832	0.0283688	10	11	3	5	7.53953	7.51489	7.33034	7.36728
ENSMUSG00000085925	Rtl1	chr12	-	110828378	110833613	4747	48.0045	31.1825	48.0045	29.8251	1.40156	0	1.59296	0.686859	0.264388	107	100	38	54	8.45644	8.28892	7.86956	7.93073
ENSMUSG00000080486	SNORD100	chr10	-	23505555	23505629	74	13.1264	2.90713	13.1264	2.09629	1.39052	0	0	7.87565	2.76524	14	23	6	9	7.61632	7.6906	7.41862	7.4526
ENSMUSG00000031665	Sall1	chr8	-	91551146	91568061	5252	324.614	296.466	246.605	218.457	1.3883	0	0	36.3072	13.8055	5517	6589	2823	2492	12.753	12.6997	11.6185	11.2069
ENSMUSG00000038963	Slco4a1	chr2	+	180190949	180209572	4799	23.4558	10.3202	23.4558	9.29324	1.38683	0	1.63075	0.262576	0.0966498	32	48	15	19	7.86741	7.94009	7.59287	7.60361
ENSMUSG00000074647	Fam83c	chr2	-	155653283	155660590	3613	11.7385	2.24354	11.7385	1.48079	1.38285	0	0	0.139508	0.0490849	17	15	7	6	7.66668	7.58119	7.44272	7.39114
ENSMUSG00000024008	Cpne5	chr17	-	29293494	29374742	11998	47.779	31.0138	47.779	29.6308	1.36681	0	1.55478	0.275694	0.106879	88	122	37	57	8.33892	8.40423	7.85981	7.95245
ENSMUSG00000034435	Tmem30b	chr12	-	74646264	74647326	1062	62.712	44.3828	62.712	43.0358	1.363	0	0	4.71649	1.88828	146	172	46	101	8.66339	8.62684	7.94313	8.21794
ENSMUSG00000006362	Cbfa2t3	chr8	-	125152638	125223009	4548	165.281	141.955	74.2845	53.733	1.35365	0	1.789	4.51274	1.75472	507	796	265	320	9.75554	10.0075	8.99273	8.99043
ENSMUSG00000059991	Nptx2	chr5	+	145306770	145317886	2075	19.9376	7.57091	19.9376	6.56065	1.33429	0	1.24173	0.531369	0.203806	31	39	14	17	7.85584	7.86072	7.57686	7.57749
ENSMUSG00000021506	Pitx1	chr13	-	55926414	55932786	2448	23.9259	10.6528	5.62074	0	1.33325	0	0	0.579092	0.222906	18	72	8	32	7.68243	8.11866	7.46514	7.74664
ENSMUSG00000035606	Ky	chr9	+	102408467	102448568	5448	14.2846	3.63135	14.2846	2.77669	1.32788	0	0	0.135887	0.0525842	25	22	9	12	7.78183	7.67814	7.48617	7.5043
ENSMUSG00000034107	Ano7	chr1	+	95270472	95300079	3217	7.12293	0.289729	7.12293	0	1.32014	0	0	0.0783403	0.0254433	8	8	4	2	7.49514	7.45655	7.36334	7.27524
ENSMUSG00000022484	Hoxc10	chr15	+	102797241	102802326	1896	33.2995	18.329	27.8305	12.7235	1.31734	0	0	1.16307	0.460484	50	90	23	41	8.04942	8.23164	7.70497	7.82821
ENSMUSG00000036578	Fxyd7	chr7	-	31827535	31836481	684	8.07856	0.586661	8.07856	0	1.31609	0	0	0.460564	0.159554	11	9	5	3	7.56001	7.47707	7.39238	7.31086
ENSMUSG00000037801	Iqch	chr9	-	63269263	63450287	3473	13.0752	2.89327	13.0752	2.07863	1.31517	0	0	0.18595	0.0707034	21	20	9	9	7.72713	7.6523	7.48617	7.4526
ENSMUSG00000026227	2810459M11Rik	chr1	+	87942842	87952031	2926	17.4646	5.83222	17.4646	4.91126	1.31263	0	0	0.33376	0.130544	23	39	9	19	7.7551	7.86072	7.48617	7.60361
ENSMUSG00000027579	Srms	chr2	-	180940266	180947890	2562	28.3505	14.2249	28.3505	13.1265	1.30313	0	1.34722	0.72547	0.292857	55	63	23	32	8.09332	8.0562	7.70497	7.74664
ENSMUSG00000045027	Prss22	chr17	-	24130501	24135065	1321	20.3699	7.87851	20.3699	6.85104	1.2962	0	2.07604	0.941978	0.382095	40	39	15	22	7.95375	7.86072	7.59287	7.64027
ENSMUSG00000025927	Tcfap2b	chr1	+	19198994	19228815	6391	253.956	227.771	253.956	225.315	1.29612	0	0	15.0661	6.17522	2757	3356	1349	1544	11.8076	11.7815	10.6783	10.61
ENSMUSG00000010311	Optc	chr1	-	135793775	135804576	2575	8.48511	0.712615	8.48511	0.0896042	1.29429	0	0	0.134574	0.0476802	10	12	5	4	7.53953	7.53249	7.39238	7.34086
ENSMUSG00000087516	AC140675.1	chr5	-	120061271	120121374	1238	13.2108	2.94628	13.2108	2.13073	1.28516	0	1.78162	0.55982	0.220385	22	22	9	11	7.74129	7.67814	7.48617	7.48788
ENSMUSG00000021136	Smoc1	chr12	+	82127794	82287401	3496	245.191	219.473	106.175	83.1461	1.28456	0	0	23.4422	9.62655	2087	3116	1088	1379	11.4398	11.6829	10.4207	10.4747
ENSMUSG00000029189	Sel1l3	chr5	-	53498395	53604558	4305	49.8563	32.8603	32.8623	16.9077	1.27848	0	2.19774	0.929345	0.386598	135	119	60	62	8.60883	8.38926	8.05681	7.98731
ENSMUSG00000032698	Lmo2	chr2	+	103798142	103822031	2162	205.622	181.064	183.559	156.96	1.27824	0	2.32105	20.4942	8.44885	1160	1653	608	731	10.6966	10.8667	9.77193	9.76446
ENSMUSG00000046223	Plaur	chr7	+	25247518	25260903	1407	16.7955	5.4044	13.8003	2.46818	1.27132	0	1.44099	0.682892	0.271479	19	42	9	19	7.69774	7.88818	7.48617	7.60361
ENSMUSG00000039313	AF529169	chr9	-	89484875	89517824	4241	18.4189	6.50687	18.4189	5.5626	1.27067	0	1.78522	0.245127	0.0964996	32	34	18	12	7.86741	7.81235	7.63787	7.5043
ENSMUSG00000043639	Rbm20	chr19	+	53751795	53941570	6658	71.6672	52.7023	13.6583	2.38669	1.25901	0	1.49114	1.00782	0.422081	135	291	63	143	8.60883	9.02885	8.07921	8.41488
ENSMUSG00000051159	Cited1	chrX	-	99442719	99447520	1754	105.33	84.1089	105.33	82.4413	1.25816	0	1.85983	6.86986	2.90103	357	408	168	205	9.40525	9.32751	8.64536	8.65074
ENSMUSG00000070880	Gad1	chr2	+	70391128	70440071	7639	8.78488	0.819981	3.77057	0	1.25693	0	0	0.0597968	0.0250014	23	6	6	8	7.7551	7.41117	7.41862	7.43346
ENSMUSG00000053024	Cntn2	chr1	-	134406001	134439517	9535	84.1835	64.3741	84.1835	62.7695	1.25559	0	1.78162	0.852404	0.353386	233	283	131	116	9.02368	9.00562	8.47937	8.29291
ENSMUSG00000073728	RP23-103K12.1	chr4	+	141639886	141644014	3319	7.14527	0.297179	7.14527	0	1.2478	0	0	0.0901701	0.0328818	5	14	2	6	7.41617	7.56556	7.29116	7.39114
ENSMUSG00000055430	Nap1l5	chr6	-	58856045	58857083	798	24.1909	10.8223	24.1909	9.79931	1.24595	0	0	1.93437	0.786371	45	53	26	20	8.00303	7.98074	7.74161	7.61614
ENSMUSG00000054135	A430110L20Rik	chr1	+	183156206	183158621	2415	6.25045	0.114416	6.25045	0	1.24238	0	0	0.0978341	0.0338927	6	9	3	3	7.44465	7.47707	7.33034	7.31086
ENSMUSG00000039462	Col10a1	chr10	+	34109640	34118110	4706	7.87167	0.517806	3.17069	0	1.24208	0	0	0.0836767	0.0347858	21	4	6	6	7.72713	7.35724	7.41862	7.39114
ENSMUSG00000086616	AC123977.1	chr16	-	21247590	21296945	2431	6.61817	0.190244	4.09421	0	1.23961	0	0	0.116628	0.0448929	14	4	5	3	7.61632	7.35724	7.39238	7.31086
ENSMUSG00000087548	AC114661.1	chr5	+	152171283	152216658	2676	6.72055	0.205267	6.72055	0	1.23857	0	0	0.100064	0.0356849	6	11	3	4	7.44465	7.51489	7.33034	7.34086
ENSMUSG00000087242	AL669842.2	chr11	-	68008430	68009655	681	13.1658	2.92473	13.1658	2.10976	1.22665	0	0	1.11022	0.460737	24	24	10	13	7.76861	7.70278	7.50605	7.52003
ENSMUSG00000053166	Cdh22	chr2	-	164937006	165060353	3702	28.181	14.0921	28.181	12.9963	1.21802	0	1.41596	0.519087	0.213729	46	76	31	27	8.01253	8.14503	7.79807	7.69603
ENSMUSG00000020734	Grin2c	chr11	-	115110482	115128557	5037	15.801	4.64251	10.7418	0.982159	1.21397	0	1.18798	0.222025	0.100208	40	31	8	29	7.95375	7.7815	7.46514	7.71681
ENSMUSG00000032281	Acsbg1	chr9	-	54452683	54509677	3604	6.92323	0.249957	6.92323	0	1.21303	0	0	0.0874101	0.0340667	7	13	2	7	7.47081	7.54935	7.29116	7.41307
ENSMUSG00000018844	Fndc8	chr11	+	82705625	82714303	2132	7.25429	0.335297	7.25429	0	1.21181	0	0	0.140373	0.0511889	8	11	5	3	7.49514	7.51489	7.39238	7.31086
ENSMUSG00000066129	Kndc1	chr7	+	147080594	147127436	7731	6.26786	0.114416	6.26786	0	1.20901	0	0	0.0305613	0.0105874	6	9	4	2	7.44465	7.47707	7.36334	7.27524
ENSMUSG00000024366	Gfra3	chr18	-	34849559	34880041	1989	38.6544	22.8831	38.6544	21.6931	1.20837	0	2.61642	1.6076	0.699581	97	106	45	57	8.39627	8.32171	7.93433	7.95245
ENSMUSG00000068154	Insm1	chr2	+	146047846	146050752	2906	9.83465	1.27437	9.83465	0.572323	1.19826	0	0	0.173449	0.0704155	18	14	9	6	7.68243	7.56556	7.48617	7.39114
ENSMUSG00000038203	Hoxa13	chr6	-	52208851	52210796	1230	170.671	147.136	101.117	78.626	1.19808	0	0	27.123	11.6566	931	1187	586	465	10.4327	10.4644	9.7335	9.31778
ENSMUSG00000006777	Krt23	chr11	-	99339287	99354451	1565	12.0526	2.36865	12.0526	1.59447	1.19529	0	0	0.452913	0.19177	18	27	7	15	7.68243	7.73781	7.44272	7.54975
ENSMUSG00000031376	Atp2b3	chrX	+	70748424	70816344	4820	9.92802	1.3262	9.92802	0.623328	1.19431	0	0	0.101305	0.0396236	10	21	7	7	7.53953	7.66538	7.44272	7.41307
ENSMUSG00000027276	Jag1	chr2	-	136907191	136942380	5827	220.483	195.422	198.593	171.288	1.19174	0	0	15.1431	6.58797	2486	3116	1477	1337	11.67	11.6829	10.7894	10.4381
ENSMUSG00000000632	Sez6	chr11	+	77744301	77792550	5779	7.2786	0.337336	7.2786	0	1.19133	0	0	0.062689	0.0259665	13	10	4	7	7.5983	7.49646	7.36334	7.41307
ENSMUSG00000086359	AL663033.1	chr11	+	63777727	63781542	1023	5.39358	0	5.39358	0	1.19113	0	0	0.21556	0.0800108	4	10	1	5	7.38463	7.49646	7.24005	7.36728
ENSMUSG00000085794	AC090647.1	chr6	-	83642799	83662195	3437	10.2519	1.46278	5.19897	0	1.18983	0	0	0.151234	0.0595367	6	27	5	10	7.44465	7.73781	7.39238	7.47069
ENSMUSG00000046714	Foxc2	chr8	+	123640482	123642792	2310	57.5694	39.7497	57.5694	38.3936	1.1887	0	0	2.31837	1.00394	133	207	79	91	8.59863	8.75981	8.18974	8.16438
ENSMUSG00000020884	Asgr1	chr11	+	69867586	69871396	1591	7.51012	0.404857	7.51012	0	1.18537	0	1.32726	0.257406	0.111467	13	13	2	11	7.5983	7.54935	7.29116	7.48788
ENSMUSG00000059974	Ntm	chr9	-	28802334	29770726	8079	75.0132	55.8374	70.8377	50.5732	1.18154	0	2.78594	1.08791	0.493058	271	287	110	182	9.15305	9.01729	8.37231	8.56907
ENSMUSG00000073010	Gm5127	chrX	+	103778524	103905896	2150	8.63318	0.772424	8.63318	0.132984	1.17595	0	0	0.212459	0.0888305	13	16	5	9	7.5983	7.59629	7.39238	7.4526
ENSMUSG00000027849	Syt6	chr3	+	103379153	103449490	5268	9.94251	1.33774	9.94251	0.634313	1.17389	0	0	0.10465	0.0440226	14	21	6	11	7.61632	7.66538	7.41862	7.48788
ENSMUSG00000052301	Doc2a	chr7	+	133990929	133996219	1852	12.2545	2.47046	12.2545	1.69732	1.16962	0	0	0.408241	0.176784	18	30	7	17	7.68243	7.77087	7.44272	7.57749
ENSMUSG00000003436	Dll3	chr7	-	29076672	29087257	2877	28.8881	14.6819	7.02724	0	1.16693	0	1.93794	0.761012	0.327176	33	106	24	45	7.87879	8.32171	7.71745	7.8614
ENSMUSG00000005503	Evx1	chr6	+	52263491	52268372	2804	105.792	84.5395	105.792	82.8571	1.16659	0	0	5.02761	2.22337	373	522	223	234	9.44727	9.56486	8.8545	8.746
ENSMUSG00000052117	D630039A03Rik	chr4	-	57921354	57929169	2830	8.43513	0.692406	8.43513	0.073969	1.16352	0	0	0.166975	0.0723065	14	16	4	11	7.61632	7.59629	7.36334	7.48788
ENSMUSG00000023905	Tnfrsf12a	chr17	-	23812413	23814400	947	27.1999	13.3121	27.1999	12.2368	1.16185	0	0	2.24543	0.993967	61	74	32	37	8.14318	8.13195	7.80877	7.79325
ENSMUSG00000086180	AC125204.3	chr10	-	91544490	91627923	5149	6.74095	0.205267	6.74095	0	1.15945	0	0	0.0642411	0.0264941	9	12	3	7	7.51796	7.53249	7.33034	7.41307
ENSMUSG00000031647	Mfap3l	chr8	+	63111675	63151546	2336	25.3762	11.8036	12.8339	1.95766	1.1579	0	1.19666	0.829371	0.367909	71	52	38	25	8.22053	7.97278	7.86956	7.67443
ENSMUSG00000086126	AC015583.6	chr6	-	52258382	52264826	2944	127.988	105.455	62.0924	42.5046	1.1539	0	1.34974	6.99285	3.1139	510	797	317	355	9.7617	10.0088	9.14499	9.07747
ENSMUSG00000086627	AC164431.1	chr17	-	8571909	8582333	2309	23.6693	10.4845	23.6693	9.43802	1.15281	0	1.44516	0.76403	0.336762	53	59	30	27	8.07603	8.02687	7.78719	7.69603
ENSMUSG00000034456	Uroc1	chr6	+	90283282	90314540	3360	9.71707	1.22192	9.71707	0.517438	1.14926	0	0	0.150012	0.060901	11	21	8	7	7.56001	7.66538	7.46514	7.41307
ENSMUSG00000078144	Capns2	chr8	+	95425305	95426306	1001	5.14935	0	5.02632	0	1.14666	0	0	0.236033	0.0953974	4	11	0	7	7.38463	7.51489	7.11654	7.41307
ENSMUSG00000077457	SNORD65	chr11	+	62418016	62418088	72	12.0601	2.36954	10.6277	0.921596	1.14654	0	0	8.96949	3.59993	12	29	12	7	7.57957	7.76005	7.54297	7.41307
ENSMUSG00000065113	SNORA24	chr3	-	123210854	123210984	130	8.4088	0.686835	8.4088	0.0719832	1.14374	0	0	3.63491	1.57406	12	18	4	11	7.57957	7.6251	7.36334	7.48788
ENSMUSG00000086427	AC015583.2	chr6	+	52195050	52199794	1635	218.738	193.753	69.5797	49.3654	1.1401	0	0	80.7025	36.3782	3301	5076	2050	2310	12.0495	12.3407	11.2019	11.11
ENSMUSG00000014747	Ankrd53	chr6	+	83712637	83718320	1739	11.6922	2.22374	11.6922	1.45541	1.13848	0	1.18798	0.425711	0.188271	19	28	8	16	7.69774	7.74904	7.46514	7.56384
ENSMUSG00000024349	Tmem173	chr18	-	35893689	35900107	1843	135.895	113.143	135.895	110.984	1.13845	0	0	14.1873	6.47672	739	921	405	470	10.1657	10.1703	9.36752	9.32771
ENSMUSG00000050315	Synpo2	chr3	-	122779436	122939067	9403	90.575	70.2852	90.575	68.486	1.13838	0	2.05874	1.31833	0.606433	384	403	194	224	9.47541	9.31606	8.74889	8.71403
ENSMUSG00000036585	Fgf1	chr18	-	38998326	39089058	4656	15.5181	4.48501	9.41618	0.406139	1.13805	0	1.38636	0.219896	0.0966883	39	26	22	11	7.9435	7.72637	7.69221	7.48788
ENSMUSG00000043398	Gpr135	chr12	-	73170604	73171978	1374	8.83126	0.847439	8.83126	0.20477	1.13748	0	0	0.366842	0.158857	11	21	4	12	7.56001	7.66538	7.36334	7.5043
ENSMUSG00000086330	AL596204.1	chr11	-	59539418	59553656	1133	11.0885	1.8877	11.0885	1.14211	1.13635	0	1.33613	0.583896	0.25285	19	23	10	11	7.69774	7.6906	7.50605	7.48788
ENSMUSG00000052133	Sema5b	chr16	+	35541230	35664818	7092	47.9333	31.1455	42.3189	24.8579	1.13624	0	1.51967	0.632984	0.282762	137	148	87	60	8.61895	8.52568	8.24029	7.97355
ENSMUSG00000042190	Cmklr1	chr5	-	114062362	114100435	3408	72.6906	53.6502	40.4422	23.3015	1.12388	0	1.93794	2.50505	1.14082	204	338	124	161	8.91511	9.15728	8.44489	8.48882
ENSMUSG00000071724	AC155074.2	chr15	+	76125680	76127260	742	12.5883	2.64497	12.5883	1.83247	1.12305	0	1.55923	1.08264	0.478016	24	27	13	13	7.76861	7.73781	7.56025	7.52003
ENSMUSG00000059049	Frem1	chr4	-	82543830	82698243	13968	196.898	172.474	189.099	162.161	1.11949	0	1.56804	7.128	3.29424	2959	3362	1682	1691	11.9022	11.7839	10.951	10.7205
ENSMUSG00000086626	AC126262.1	chr12	+	102179951	102188085	4183	5.09297	0	5.09297	0	1.11566	0	0	0.0602488	0.02609	11	5	3	5	7.56001	7.38557	7.33034	7.36728
ENSMUSG00000072669	AC108415.1	chr15	+	8396079	8396650	571	7.18767	0.314012	7.18767	0	1.11532	0	0	0.634466	0.262802	7	16	4	7	7.47081	7.59629	7.36334	7.41307
ENSMUSG00000032103	Pus3	chr9	+	35366179	35374768	354	8.06012	0.583183	8.06012	0	1.11357	0	0	1.42385	0.655116	13	19	2	15	7.5983	7.63889	7.29116	7.54975
ENSMUSG00000031297	Slc7a3	chrX	-	98274548	98281359	3784	17.9508	6.16967	5.2747	0	1.11354	0	1.08558	0.324683	0.1406	15	63	15	24	7.63367	8.0562	7.59287	7.66329
ENSMUSG00000002565	Scin	chr12	-	40786355	40860815	2999	9.23385	1.01562	2.37425	0	1.10335	0	0	0.189079	0.0864271	32	4	15	4	7.86741	7.35724	7.59287	7.34086
ENSMUSG00000047976	Kcna1	chr6	-	126586480	126595819	8970	29.597	15.2959	29.597	14.1456	1.10327	0	0	0.28096	0.12775	63	97	41	43	8.15919	8.27209	7.89804	7.84501
ENSMUSG00000023993	Treml1	chr17	+	48499240	48506499	1248	14.7117	3.91889	14.7117	3.06446	1.09719	0	1.51967	0.870865	0.404445	33	36	15	22	7.87879	7.83212	7.59287	7.64027
ENSMUSG00000087654	AL662903.4	chr11	+	58703211	58705050	2	6.33592	0.12805	6.33592	0	1.0915	0	0	181.14	81.851	8	15	1	11	7.49514	7.58119	7.24005	7.48788
ENSMUSG00000028836	Slc30a2	chr4	+	133899095	133910399	3564	6.28561	0.114416	6.28561	0	1.07544	0	0	0.106069	0.0497598	15	9	4	9	7.63367	7.47707	7.36334	7.4526
ENSMUSG00000043753	Dmrta1	chr4	+	89346126	89361463	4194	30.5842	16.1136	30.5842	14.9888	1.07401	0	1.67362	0.653487	0.302501	68	106	47	46	8.19801	8.32171	7.95183	7.86945
ENSMUSG00000075270	Pde11a	chr2	-	75827197	76176831	5208	7.21094	0.324051	7.21094	0	1.07316	0	0	0.0695622	0.0288134	7	16	6	5	7.47081	7.59629	7.41862	7.36728
ENSMUSG00000042808	Gpx2	chr12	-	77893323	77896493	1017	35.5696	20.2738	35.5696	19.1303	1.07209	0	0	3.45382	1.63648	112	111	65	57	8.48528	8.34823	8.09382	7.95245
ENSMUSG00000050931	Sgms2	chr3	-	131021902	131047858	5873	53.8043	36.3565	23.8499	9.56165	1.06977	0	2.07309	1.04866	0.49708	203	188	124	90	8.91118	8.68954	8.44489	8.15885
ENSMUSG00000040723	Rcsd1	chr1	-	167579075	167638229	2674	87.317	67.2014	87.317	65.489	1.06731	0	0	5.27792	2.55593	400	496	205	296	9.5153	9.51432	8.79006	8.92701
ENSMUSG00000065818	SNORD35	chr7	-	52381715	52381805	90	9.71297	1.22118	9.71297	0.517438	1.0667	0	0	7.17559	3.33467	18	23	8	14	7.68243	7.6906	7.46514	7.53516
ENSMUSG00000023439	Gnb3	chr6	-	124784257	124790293	2632	5.05175	0	5.05175	0	1.06437	0	0	0.0957526	0.0414645	8	8	3	5	7.49514	7.45655	7.33034	7.36728
ENSMUSG00000026335	Pam	chr1	-	99717671	99992090	3986	168.409	145.032	168.409	142.602	1.06291	0	0	19.1853	9.26454	2283	2572	1289	1418	11.5575	11.4305	10.6231	10.5078
ENSMUSG00000020599	Rgs9	chr11	-	109086668	109159443	6390	86.0428	66.1181	86.0428	64.3921	1.05968	0	1.78653	2.0139	0.958558	352	465	228	221	9.39184	9.45146	8.8718	8.70426
ENSMUSG00000070063	SNORA33	chr10	-	23505152	23505281	129	8.57838	0.753434	8.57838	0.122422	1.05922	0	0	4.15151	1.90351	16	18	8	10	7.65045	7.6251	7.46514	7.47069
ENSMUSG00000077711	SNORA40	chr7	+	29136526	29136651	125	5.60616	0	5.60616	0	1.05801	0	0	2.26819	0.982212	10	8	5	4	7.53953	7.45655	7.39238	7.34086
ENSMUSG00000064440	SNORD74	chr1	+	162965524	162965604	80	13.0955	2.89561	13.0955	2.08388	1.05676	0	0	12.0104	5.62726	24	37	13	20	7.76861	7.84179	7.56025	7.61614
ENSMUSG00000038115	Ano2	chr6	+	125660551	125990144	3718	8.2442	0.644606	8.2442	0.0429553	1.05637	0	0	0.114385	0.0476987	12	15	11	2	7.57957	7.58119	7.52494	7.27524
ENSMUSG00000037946	Fgd3	chr13	-	49356922	49415680	6012	46.7029	30.0819	46.7029	28.722	1.05094	0	1.9753	0.864592	0.412976	140	190	90	92	8.63396	8.69714	8.25857	8.16988
ENSMUSG00000052374	Actn2	chr13	-	12361692	12433027	3694	7.1649	0.300485	7.1649	0	1.04816	0	0	0.119393	0.0553946	11	17	4	11	7.56001	7.61091	7.36334	7.48788
ENSMUSG00000087574	AL645601.3	chr11	+	88579958	88590207	4199	50.3855	33.3409	50.3855	32.0146	1.03942	0	1.87338	1.44421	0.701747	178	207	107	109	8.80881	8.75981	8.35605	8.25865
ENSMUSG00000026109	Tmeff2	chr1	+	50957490	51244114	5654	18.6636	6.66969	18.6636	5.71935	1.03913	0	1.18798	0.281373	0.135115	42	59	24	32	7.97384	8.02687	7.71745	7.74664
ENSMUSG00000022197	Pdzd2	chr15	-	12286808	12669679	14208	157.512	134.337	31.236	15.5182	1.03594	16.0928	2.30375	3.98771	1.9203	1731	1866	1203	797	11.1979	11.0185	10.54	9.85576
ENSMUSG00000029333	Rasgef1b	chr5	-	99646444	99681873	2917	142.278	119.389	142.278	117.14	1.03459	0	0	15.5407	7.60426	1321	1557	806	820	10.8566	10.7926	10.0768	9.88621
ENSMUSG00000074269	2410076I21Rik	chr9	-	58500685	58589364	858	7.99793	0.566934	7.99793	0	1.03154	0	0	0.605819	0.286192	17	16	8	10	7.66668	7.59629	7.46514	7.47069
ENSMUSG00000050473	Slc35d3	chr10	-	19567722	19571265	2629	9.49847	1.11444	9.49847	0.425549	1.02916	0	0	0.257629	0.124536	24	19	11	13	7.76861	7.63889	7.52494	7.52003
ENSMUSG00000038349	Plcl1	chr1	+	55463231	55808646	3632	32.1343	17.3679	17.5072	4.93922	1.02794	0	0	1.04951	0.53711	128	114	47	96	8.57268	8.36381	7.95183	8.19155
ENSMUSG00000039099	Wdr93	chr7	+	86888048	86930836	2285	5.57887	0	5.57887	0	1.02671	0	0	0.12408	0.0537315	8	10	5	4	7.49514	7.49646	7.39238	7.34086
ENSMUSG00000043592	Unc5cl	chr17	+	48594247	48608007	2812	4.22947	0	4.22947	0	1.02494	0	0	0.0896233	0.0436616	10	6	1	8	7.53953	7.41117	7.24005	7.43346
ENSMUSG00000033268	Duox1	chr2	+	122141407	122173708	5267	12.3424	2.50788	12.3424	1.71195	1.02311	0	0	0.170462	0.0802918	24	33	16	15	7.76861	7.80223	7.60835	7.54975
ENSMUSG00000077192	SNORA17	chr2	-	26494709	26494841	132	7.16226	0.300451	7.16226	0	1.02088	0	0	3.34118	1.55021	10	18	5	10	7.53953	7.6251	7.39238	7.47069
ENSMUSG00000021765	Fst	chr13	-	115242469	115248938	2337	30.3867	15.9624	18.7719	5.79469	1.01497	0	1.54552	1.50975	0.770527	94	130	35	97	8.37751	8.44311	7.83986	8.19689
ENSMUSG00000000791	Il12rb1	chr8	+	73332347	73345320	2870	4.4991	0	4.4991	0	1.01047	0	0	0.0768356	0.0332728	6	8	3	4	7.44465	7.45655	7.33034	7.34086
ENSMUSG00000032198	Dock6	chr9	-	21604627	21657079	6691	163.679	140.404	163.679	138.219	1.00697	0	0	18.0748	9.1197	3494	4184	1939	2534	12.1264	12.0778	11.1307	11.2283
ENSMUSG00000000296	Tpd52l1	chr10	-	31052185	31165727	1267	60.8195	42.7786	37.1594	20.4614	1.00647	0	0	6.81272	3.39162	274	274	170	145	9.16273	8.97896	8.65367	8.42336
ENSMUSG00000044279	Crb3	chr17	+	57201623	57205335	1182	10.1021	1.38996	10.1021	0.679676	1.00582	0	0	0.639647	0.311615	17	31	8	19	7.66668	7.7815	7.46514	7.60361
ENSMUSG00000063626	Unc5d	chr8	-	29762521	30329810	3589	11.5382	2.12608	6.51526	0	1.00204	0	0	0.258937	0.129234	38	21	19	15	7.9331	7.66538	7.652	7.54975
ENSMUSG00000067578	Cbln4	chr2	-	171861732	171868966	2902	28.6423	14.4714	11.2515	1.20227	0.998011	0	0	1.04213	0.517092	61	131	38	72	8.14318	8.44787	7.86956	8.0527
ENSMUSG00000054446	Cpa1	chr6	+	30589208	30595363	1759	6.02838	0.0520972	6.02838	0	0.996484	0	0	0.179094	0.0775545	5	15	5	5	7.41617	7.58119	7.39238	7.36728
ENSMUSG00000065463	SNORD45	chr3	-	153575088	153575168	80	5.72775	0.00344894	5.72775	0	0.995921	0	0	4.33161	2.04628	8	14	3	9	7.49514	7.56556	7.33034	7.4526
ENSMUSG00000026544	Dusp23	chr1	-	174560899	174563105	1417	39.309	23.4562	39.309	22.2763	0.995622	0	0	3.4126	1.72328	128	179	71	108	8.57268	8.6547	8.13622	8.25366
ENSMUSG00000052222	AL845258.1	chr2	-	30093012	30093743	640	7.70361	0.469016	7.70361	0	0.995256	0	0	0.861399	0.426307	16	19	6	14	7.65045	7.63889	7.41862	7.53516
ENSMUSG00000069875	RP23-327I5.1	chr2	+	3938762	4091257	7167	13.2863	2.99907	13.2863	2.1772	0.994608	0	1.52161	0.142854	0.0685232	29	36	21	15	7.83208	7.83212	7.67914	7.54975
ENSMUSG00000084953	Serpinb10	chr1	+	109425603	109445848	3191	4.92421	0	4.92421	0	0.99236	0	0	0.0839148	0.0384759	10	7	5	4	7.53953	7.43468	7.39238	7.34086
ENSMUSG00000019880	Rspo3	chr10	-	29172914	29255631	2352	114.685	92.7838	114.685	90.9539	0.991479	0	0	12.6439	6.35691	801	1087	514	582	10.2576	10.3609	9.59956	9.53268
ENSMUSG00000031891	Hsd11b2	chr8	+	108042645	108047884	1845	159.138	135.913	159.138	133.761	0.988863	0	0	67.0006	34.2266	3368	4480	1876	2753	12.0767	12.1705	11.0887	11.3353
ENSMUSG00000087243	AC154687.1	chr14	+	68741741	68749421	1493	5.26998	0	5.26998	0	0.987042	0	0	0.211002	0.100509	10	10	4	7	7.53953	7.49646	7.36334	7.41307
ENSMUSG00000044918	AC122466.1	chr5	-	113121127	113194951	2284	4.32882	0	4.32882	0	0.981136	0	0	0.103445	0.0477822	6	9	2	6	7.44465	7.47707	7.29116	7.39114
ENSMUSG00000086873	AC125065.1	chr5	-	139623529	139626647	640	5.53728	0	5.53728	0	0.978442	0	0	0.443005	0.191838	5	13	5	4	7.41617	7.54935	7.39238	7.34086
ENSMUSG00000067594	Krt77	chr15	-	101689162	101700136	2930	12.1014	2.39245	4.15054	0	0.977609	0	0	0.435445	0.237452	34	47	0	51	7.88999	7.93169	7.11654	7.90836
ENSMUSG00000075433	AC104225.2	chr15	+	97580291	97581586	569	4.85918	0	4.85918	0	0.975837	0	0	0.470601	0.215776	6	11	3	6	7.44465	7.51489	7.33034	7.39114
ENSMUSG00000066720	Cldn9	chr17	-	23819550	23820985	1435	20.0853	7.66919	20.0853	6.65636	0.971218	0	0	1.35011	0.674962	44	79	30	41	7.99342	8.1643	7.78719	7.82821
ENSMUSG00000043456	Zfp536	chr7	-	38105874	38554771	4796	19.7957	7.47786	19.7957	6.47266	0.971148	0	0	0.400679	0.201954	63	59	40	31	8.15919	8.02687	7.88868	7.73686
ENSMUSG00000032502	Stac	chr9	-	111463943	111592752	2541	11.0275	1.85757	11.0275	1.1122	0.968563	0	0	0.390528	0.20401	34	29	13	25	7.88999	7.76005	7.56025	7.67443
ENSMUSG00000020331	Hcn2	chr10	+	79179378	79198853	3195	8.29999	0.651787	8.29999	0.0475999	0.967132	0	0	0.177479	0.0853949	16	20	11	9	7.65045	7.6523	7.52494	7.4526
ENSMUSG00000030525	Chrna7	chr7	-	70243577	70357399	2166	35.3959	20.1161	35.3959	18.9671	0.964865	0	1.97697	2.01436	1.0329	138	139	85	79	8.62398	8.48519	8.22791	8.09556
ENSMUSG00000032656	2015-03-03	chr18	-	56921369	57085202	6006	16.3546	5.055	16.3546	4.18414	0.963291	0	1.04127	0.264882	0.136282	49	52	26	34	8.04035	7.97278	7.74161	7.76571
ENSMUSG00000064294	Aox3	chr1	+	58170021	58257542	4564	27.1167	13.236	10.4313	0.800088	0.961934	0	1.18798	0.597058	0.292923	52	121	50	48	8.06726	8.39926	7.97733	7.88527
ENSMUSG00000027224	Duoxa1	chr2	-	122127926	122139466	3295	8.56059	0.745206	8.56059	0.115542	0.961906	0	0	0.186434	0.0910836	14	25	9	13	7.61632	7.7147	7.48617	7.52003
ENSMUSG00000064741	SNORD14	chr7	-	123476684	123476771	87	5.24921	0	5.24921	0	0.958322	0	0	3.62099	1.72483	8	12	4	7	7.49514	7.53249	7.36334	7.41307
ENSMUSG00000058145	Adamts17	chr7	+	73984620	74297511	4954	83.3662	63.6244	83.3662	61.9849	0.957217	0	1.78432	3.76136	1.9744	548	635	294	423	9.83744	9.76494	9.0799	9.23122
ENSMUSG00000032796	Lama1	chr17	+	68046604	68171985	9518	112.034	90.3132	112.034	88.499	0.954654	0	0	3.50672	1.81022	957	1162	627	636	10.4653	10.4392	9.80428	9.62132
ENSMUSG00000050447	Lypd6	chr2	+	49921981	50049084	3690	65.2309	46.6423	65.2309	45.2828	0.954445	0	1.46171	2.96671	1.52685	293	402	194	219	9.22236	9.31376	8.74889	8.69771
ENSMUSG00000084822	AL663030.1	chr11	+	120508983	120518375	532	11.8219	2.27069	11.8219	1.50152	0.953926	0	1.30727	1.95411	1.00006	24	42	12	27	7.76861	7.88818	7.54297	7.69603
ENSMUSG00000020205	Phlda1	chr10	+	110943459	110945484	1614	93.8186	73.3999	54.1899	35.3903	0.952989	0	0	13.4091	6.91389	541	833	360	458	9.82379	10.0577	9.25848	9.30374
ENSMUSG00000082939	AL670943.2	chrX	+	103951074	103951480	372	7.6537	0.453471	7.6537	0	0.950794	0	0	1.52432	0.770103	21	15	11	10	7.72713	7.58119	7.52494	7.47069
ENSMUSG00000066113	Adamtsl1	chr4	+	85699818	86074289	10870	29.8292	15.5025	17.9834	5.27587	0.949979	0	1.1585	0.321692	0.16566	117	105	76	56	8.51336	8.31632	8.17005	7.94528
ENSMUSG00000020295	Hbq1	chr11	+	32200068	32200873	604	7.76734	0.489198	7.76734	0	0.945326	0	0	0.912741	0.451716	19	16	12	8	7.69774	7.59629	7.54297	7.43346
ENSMUSG00000036523	Greb1	chr12	-	16678454	16746978	6723	131.928	109.265	131.928	107.232	0.945089	0	0	9.78394	5.12558	1910	2266	1169	1357	11.3246	11.2662	10.5058	10.4556
ENSMUSG00000056665	4930572J05Rik	chr15	+	74551663	74554803	1432	11.9109	2.29776	11.9109	1.52613	0.94343	0	0	0.725968	0.37153	32	34	19	20	7.86741	7.81235	7.652	7.61614
ENSMUSG00000031444	F10	chr8	+	13037307	13056676	2731	5.55063	0	5.55063	0	0.94246	0	0	0.138422	0.0699325	14	10	6	8	7.61632	7.49646	7.41862	7.43346
ENSMUSG00000031618	Nr3c2	chr8	+	79423340	79768911	6227	8.27209	0.651325	8.27209	0.0475999	0.942011	0	0	0.0910626	0.0438151	13	23	11	9	7.5983	7.6906	7.52494	7.4526
ENSMUSG00000085584	Rgag1	chrX	+	139534607	139538840	3633	16.4262	5.10016	8.65392	0.141414	0.941381	0	0	0.429226	0.217789	29	70	21	37	7.83208	8.10517	7.67914	7.79325
ENSMUSG00000036390	Gadd45a	chr6	-	66985089	66987451	1427	56.6975	39.0026	56.6975	37.6571	0.940862	0	1.41227	6.24754	3.23121	236	330	164	174	9.03439	9.13631	8.62857	8.53919
ENSMUSG00000030077	Chl1	chr6	+	103460869	103699671	7953	32.0817	17.3224	13.2352	2.14458	0.94083	0	1.30797	0.530787	0.28131	151	117	83	81	8.68735	8.37916	8.21536	8.10741
ENSMUSG00000083156	AL669827.3	chr11	+	50920132	50921371	1234	4.22476	0	4.22476	0	0.938974	0	0	0.204231	0.0994947	8	8	3	6	7.49514	7.45655	7.33034	7.39114
ENSMUSG00000038530	Rgs4	chr1	-	171671607	171677773	3098	4.32597	0	4.32597	0	0.934314	0	0	0.0762652	0.0352275	5	10	3	5	7.41617	7.49646	7.33034	7.36728
ENSMUSG00000023467	Tulp2	chr7	+	52741631	52779002	2927	19.674	7.40858	19.674	6.41439	0.932339	0	1.6378	0.715723	0.372855	61	72	38	42	8.14318	8.11866	7.86956	7.83666
ENSMUSG00000082096	BX005138.1	chr2	+	54092979	54093796	817	7.52676	0.410126	7.52676	0	0.932323	0	0	0.713339	0.367344	20	17	10	12	7.71263	7.61091	7.50605	7.5043
ENSMUSG00000036256	Igfbp7	chr5	-	77778270	77837070	1035	4.76662	0	4.76662	0	0.93085	0	0	0.273936	0.131805	9	9	5	5	7.51796	7.47707	7.39238	7.36728
ENSMUSG00000073476	CAAA01201205.1.22918.1	chr1	+	193960779	193974895	2600	11.006	1.85074	11.006	1.10231	0.93057	0	0	0.381666	0.199381	29	34	15	23	7.83208	7.81235	7.59287	7.65191
ENSMUSG00000028139	2310007A19Rik	chr3	-	94268904	94277513	630	4.72066	0	4.72066	0	0.929143	0	0	0.450037	0.216537	6	12	3	7	7.44465	7.53249	7.33034	7.41307
ENSMUSG00000043099	Hic1	chr11	-	74978066	74983021	3750	69.0463	50.2105	10.9945	1.09646	0.926554	0	0	3.6123	1.90986	284	576	173	352	9.19446	9.66415	8.66601	9.07024
ENSMUSG00000029413	Naaa	chr5	-	92686685	92707191	2408	52.592	35.2489	28.5127	13.2489	0.925051	0	0	3.40144	1.77321	193	327	140	173	8.87127	9.12836	8.52213	8.5354
ENSMUSG00000086067	AC164557.1	chr8	-	87135100	87141083	758	6.67817	0.205267	6.67817	0	0.924086	0	0	0.664963	0.341946	12	20	5	14	7.57957	7.6523	7.39238	7.53516
ENSMUSG00000059187	Fam19a1	chr6	+	96063147	96607192	4214	10.4088	1.52553	10.4088	0.792841	0.917584	0	1.56027	0.213057	0.110067	24	33	15	19	7.76861	7.80223	7.59287	7.60361
ENSMUSG00000063430	Wscd2	chr5	+	113919466	114039679	7807	22.4616	9.52666	21.1311	7.44895	0.917354	0	1.03714	0.316761	0.164254	56	101	42	52	8.10183	8.29446	7.90729	7.91589
ENSMUSG00000078591	AC126278.1	chr7	+	131126382	131542503	3189	4.80157	0	4.80157	0	0.917213	0	0	0.0889067	0.0427778	11	7	7	3	7.56001	7.43468	7.44272	7.31086
ENSMUSG00000064672	SNORA2	chr13	+	51743567	51743703	136	4.4923	0	4.4923	0	0.910628	0	0	1.62146	0.702153	4	10	5	2	7.38463	7.49646	7.39238	7.27524
ENSMUSG00000075230	AC131692.5	chr19	+	6015262	6017248	1986	3.64598	0	3.64598	0	0.909467	0	0	0.111036	0.054952	5	9	1	7	7.41617	7.47707	7.24005	7.41307
ENSMUSG00000065287	SNORA51	chr2	+	130101972	130102105	133	5.40768	0	5.40768	0	0.909421	0	0	2.96077	1.53855	11	14	4	11	7.56001	7.56556	7.36334	7.48788
ENSMUSG00000086715	AC115972.1	chr5	+	116762368	116768290	602	3.83418	0	3.83418	0	0.907657	0	0	0.340144	0.158626	8	5	5	2	7.49514	7.38557	7.39238	7.27524
ENSMUSG00000036533	Cdc42ep3	chr17	-	79733066	79754397	2231	91.4301	71.0892	84.1865	62.7695	0.906732	0	0	10.5621	5.5827	623	873	461	452	9.97572	10.11	9.49174	9.29159
ENSMUSG00000081599	BX511235.1	chr2	-	176539103	176542144	1695	7.89879	0.532195	3.28629	0	0.90659	0	0	0.436762	0.241448	35	12	14	16	7.90101	7.53249	7.57686	7.56384
ENSMUSG00000079304	4933413G19Rik	chr6	+	128325473	128335162	1731	8.00547	0.56953	8.00547	0	0.903139	0	0	0.409479	0.220665	25	20	11	17	7.78183	7.6523	7.52494	7.57749
ENSMUSG00000084797	AL935060.1	chr2	+	167602966	167608069	700	5.38693	0	5.38693	0	0.902603	0	1.0338	0.562546	0.292325	9	16	3	12	7.51796	7.59629	7.33034	7.5043
ENSMUSG00000086572	AL845174.6	chr2	-	150574016	150576498	1248	5.59306	0	4.97196	0	0.900001	0	0	0.227182	0.0983786	6	12	9	0	7.44465	7.53249	7.48617	7.11654
ENSMUSG00000020000	Moxd1	chr10	+	23943322	24022596	3198	48.1031	31.2697	47.569	29.4363	0.899823	0	2.33613	2.48238	1.33091	199	305	131	181	8.89538	9.06848	8.47937	8.56537
ENSMUSG00000065968	Ifitm7	chr16	-	13981794	13986960	627	4.74643	0	4.74643	0	0.899203	0	0	0.45219	0.217573	7	11	5	5	7.47081	7.51489	7.39238	7.36728
ENSMUSG00000026833	Olfm1	chr2	+	28048511	28086256	3556	113.239	91.4114	100.728	78.2785	0.899155	0	0	14.83	8.04086	1607	1741	995	1101	11.103	10.9314	10.3163	10.2126
ENSMUSG00000075297	H60b	chr10	+	21993151	22008655	1087	7.46481	0.392366	7.46481	0	0.89888	0	0	0.536153	0.2761	13	24	8	14	7.5983	7.70278	7.46514	7.53516
ENSMUSG00000025219	Fgf8	chr19	-	45811287	45817405	1350	100.089	79.3727	38.299	21.408	0.896496	0	0	23.0669	12.308	760	1217	557	661	10.1975	10.494	9.68112	9.66047
ENSMUSG00000040274	Cdk6	chr5	+	3344311	3522225	2470	81.4106	61.8444	81.231	60.1034	0.89632	0	0	8.21363	4.41841	607	681	410	390	9.94735	9.83868	9.3791	9.1589
ENSMUSG00000026204	Ptprn	chr1	-	75243615	75260783	3535	6.07083	0.0540342	5.90357	0	0.89616	0	0	0.111395	0.0540271	6	19	6	8	7.44465	7.63889	7.41862	7.43346
ENSMUSG00000075392	AC130279.2	chr1	-	181450505	181450988	483	64.5502	46.0298	4.99981	0	0.892273	0	0	23.0889	11.9754	153	555	176	248	8.69679	9.6264	8.67822	8.78934
ENSMUSG00000050368	Hoxd10	chr2	+	74529947	74533160	1847	127.717	105.225	127.717	103.358	0.891498	0	0	46.9895	25.4224	2433	3077	1622	1820	11.6414	11.6662	10.9055	10.8109
ENSMUSG00000085984	AC140329.1	chr14	-	66914170	66915966	975	4.73624	0	4.73624	0	0.883116	0	0	0.290793	0.139916	6	12	5	5	7.44465	7.53249	7.39238	7.36728
ENSMUSG00000036492	Rnf39	chr17	+	37079995	37084931	1446	5.50926	0	5.50926	0	0.882113	0	0	0.261432	0.132079	9	15	6	8	7.51796	7.58119	7.41862	7.43346
ENSMUSG00000083100	AC131679.1	chr5	+	64711494	64711993	499	5.92301	0.0318145	5.92301	0	0.881804	0	0	0.852275	0.437413	14	13	9	7	7.61632	7.54935	7.48617	7.41307
ENSMUSG00000085365	AC108434.1	chr18	-	67935686	67959599	456	4.34385	0	4.34385	0	0.880083	0	0	0.518135	0.23933	5	10	5	3	7.41617	7.49646	7.39238	7.31086
ENSMUSG00000087246	AL928877.3	chr2	-	19598337	19607784	2281	11.7847	2.25829	11.7847	1.49743	0.875757	0	0	0.504097	0.269129	31	42	21	24	7.85584	7.88818	7.67914	7.66329
ENSMUSG00000052563	D930048N14Rik	chr11	+	51464455	51471183	3429	28.1429	14.0601	21.3389	7.61216	0.874174	0	1.41596	1.09327	0.588799	86	152	64	84	8.32572	8.5432	8.08655	8.1249
ENSMUSG00000031906	Smpd3	chr8	-	108776447	108861888	4901	33.5323	18.5318	33.5323	17.464	0.873655	0	1.57101	1.01559	0.553912	132	184	88	111	8.59348	8.67418	8.24643	8.26857
ENSMUSG00000024186	Rgs11	chr17	+	26339895	26348269	4206	11.0872	1.8877	2.65457	0	0.871653	0	1.00556	0.273382	0.149197	13	60	4	42	7.5983	8.0343	7.36334	7.83666
ENSMUSG00000070167	SNORA57	chr19	-	8963027	8963175	148	11.9505	2.31272	11.9505	1.53966	0.871504	0	0	8.19493	4.42438	29	48	18	30	7.83208	7.94009	7.63787	7.72693
ENSMUSG00000065734	SNORD49	chr11	+	62416951	62417023	72	7.35756	0.357909	7.35756	0	0.870278	0	0	8.31319	4.35781	12	26	8	15	7.57957	7.72637	7.46514	7.54975
ENSMUSG00000064065	Ipcef1	chr10	+	3294062	3460745	8907	8.28378	0.651787	8.28378	0.0475999	0.867869	0	0	0.0848841	0.0459476	19	29	10	20	7.69774	7.76005	7.50605	7.61614
ENSMUSG00000020908	Myh3	chr11	+	66891801	66915788	6124	10.8958	1.79719	10.8958	1.06782	0.866609	0	0	0.164612	0.0868765	24	40	19	20	7.76861	7.86999	7.652	7.61614
ENSMUSG00000054383	Pnma1	chr12	-	85487815	85488877	678	5.1149	0	5.1149	0	0.865941	0	0	0.673728	0.382293	17	12	4	15	7.66668	7.53249	7.36334	7.54975
ENSMUSG00000037705	Tecta	chr9	-	42137705	42208012	7337	4.82068	0	3.47041	0	0.865356	0	0	0.0536708	0.0297491	18	7	7	9	7.68243	7.43468	7.44272	7.4526
ENSMUSG00000051435	Fhad1	chr4	-	141446352	141570997	6102	4.34594	0	4.34594	0	0.86504	0	0	0.0567893	0.0312989	9	13	1	13	7.51796	7.54935	7.24005	7.52003
ENSMUSG00000068037	Mas1	chr17	-	13033942	13061009	2403	8.364	0.667235	8.364	0.0576704	0.863898	0	0	0.268749	0.136248	15	26	15	9	7.63367	7.72637	7.59287	7.4526
ENSMUSG00000086782	AL645668.3	chr4	-	101019135	101028853	658	5.5901	0	4.99163	0	0.862225	0	0	0.550577	0.26952	5	18	6	7	7.41617	7.6251	7.41862	7.41307
ENSMUSG00000064662	SNORD48	chr17	-	35088957	35089020	63	10.8163	1.76636	10.3051	0.749623	0.861978	0	0	17.7515	9.74417	25	46	13	32	7.78183	7.9232	7.56025	7.74664
ENSMUSG00000085509	AL627222.1	chr11	-	95197324	95198722	301	4.73463	0	3.13552	0	0.861532	0	0	1.30825	0.725147	8	17	0	16	7.49514	7.61091	7.11654	7.56384
ENSMUSG00000064647	SNORD58	chr18	+	75161108	75161173	65	5.1356	0	3.96365	0	0.861288	0	0	6.78517	3.77774	10	18	1	17	7.53953	7.6251	7.24005	7.57749
ENSMUSG00000016756	Cmah	chr13	+	24467951	24562880	3630	5.14277	0	5.14277	0	0.860448	0	0	0.0911232	0.045097	8	13	7	5	7.49514	7.54935	7.44272	7.36728
ENSMUSG00000085403	AL626808.6	chr4	+	149122626	149123716	595	11.3503	2.00598	11.3503	1.24673	0.859221	0	0	1.90604	1.03174	34	38	23	22	7.88999	7.85132	7.70497	7.64027
ENSMUSG00000082956	Naip3	chr13	-	101044210	101159206	5608	3.59742	0	3.59742	0	0.858053	0	0	0.0421308	0.0218931	9	6	4	5	7.51796	7.41117	7.36334	7.36728
ENSMUSG00000039981	Zc3h12d	chr10	+	7552264	7590194	4095	4.10912	0	4.10912	0	0.854145	0	0	0.06539	0.0333134	7	10	4	6	7.47081	7.49646	7.36334	7.39114
ENSMUSG00000057967	Fgf18	chr11	-	33017429	33047400	1187	41.7043	25.5876	17.5446	4.94497	0.853394	0	1.13761	6.03778	3.33288	163	292	114	176	8.7429	9.03172	8.39357	8.54673
ENSMUSG00000022114	Spry2	chr14	-	106291731	106296036	1519	108.004	86.5237	31.9897	16.1642	0.85181	0	0	35.443	19.5961	1304	2114	943	1239	10.8406	11.1771	10.2544	10.3488
ENSMUSG00000050558	Prokr2	chr2	-	132163468	132211183	7919	25.7062	12.0693	24.3019	9.89069	0.8514	0	0	0.413723	0.222225	81	127	72	57	8.29192	8.4287	8.14309	7.95245
ENSMUSG00000085488	AL669819.7	chr13	-	23368072	23405269	630	4.54945	0	4.54945	0	0.849585	0	0	0.500041	0.259844	10	10	6	6	7.53953	7.49646	7.41862	7.39114
ENSMUSG00000036040	Adamtsl2	chr2	+	26934900	26964501	4075	62.7005	44.3828	62.7005	43.0358	0.847306	0	1.47377	3.73393	2.09565	414	552	262	364	9.54927	9.62092	8.98335	9.09891
ENSMUSG00000035557	Krt17	chr11	-	100117530	100122343	1576	46.8647	30.2233	46.8647	28.8594	0.847159	0	1.40328	5.81679	3.26331	262	320	166	211	9.12358	9.10961	8.637	8.6711
ENSMUSG00000032500	Dclk3	chr9	+	111341584	111392112	3495	13.4427	3.09663	8.97891	0.248569	0.846709	0	0	0.437161	0.242001	32	65	19	43	7.86741	8.07049	7.652	7.84501
ENSMUSG00000053846	Lipg	chr18	-	75098975	75120917	3787	36.712	21.2938	35.3246	18.9062	0.846149	0	0	1.49319	0.814115	142	217	118	108	8.64386	8.79517	8.41441	8.25366
ENSMUSG00000031241	Tbx22	chrX	+	104863302	104884317	5374	5.81194	0.0136442	5.81194	0	0.845708	0	0	0.0820685	0.0431543	13	15	9	8	7.5983	7.58119	7.48617	7.43346
ENSMUSG00000085408	AL669953.2	chr4	-	116262337	116270235	1320	7.07751	0.284297	7.07751	0	0.845612	0	0	0.501178	0.279037	21	21	10	17	7.72713	7.66538	7.50605	7.57749
ENSMUSG00000075410	RP23-313J14.1	chr11	+	116514847	116529703	1319	3.01023	0	3.01023	0	0.844656	0	0	0.155244	0.0827405	6	7	1	7	7.44465	7.43468	7.24005	7.41307
ENSMUSG00000047992	Fam69c	chr18	+	84889633	84909828	2033	24.6175	11.1938	23.0054	8.92871	0.844319	0	1.02213	1.75875	0.986399	88	139	53	94	8.33892	8.48519	8.00202	8.18078
ENSMUSG00000028640	Tcfap2c	chr2	+	172375092	172384122	3679	78.3752	59.0392	78.3752	57.6587	0.841923	0	1.12729	6.24229	3.47442	642	816	466	471	10.0087	10.0348	9.50229	9.32969
ENSMUSG00000052087	Rgs14	chr13	+	55471092	55486048	2490	6.12399	0.0712492	6.12399	0	0.841685	0	0	0.196101	0.104094	9	22	6	13	7.51796	7.67814	7.41862	7.52003
ENSMUSG00000021384	Susd3	chr13	-	49326058	49344075	2837	3.58977	0	3.58977	0	0.839847	0	0	0.0832815	0.0432769	8	7	4	5	7.49514	7.43468	7.36334	7.36728
ENSMUSG00000062785	Kcnc3	chr7	+	51846033	51860124	5344	17.0061	5.53244	11.8732	1.51144	0.839656	0	0	0.394961	0.219535	46	88	30	56	8.01253	8.21976	7.78719	7.94528
ENSMUSG00000071398	AC159312.1	chr12	-	17011763	17018360	1625	3.92916	0	3.92916	0	0.839429	0	0	0.184169	0.10074	8	11	2	10	7.49514	7.51489	7.29116	7.47069
ENSMUSG00000039481	Nrtn	chr17	-	56890747	56896953	1023	39.2051	23.3614	8.53653	0.104752	0.838803	0	0	6.34363	3.4938	124	288	102	160	8.55148	9.02019	8.32837	8.48484
ENSMUSG00000032744	Heyl	chr4	+	122910798	122927118	5113	34.274	19.1901	34.274	18.0986	0.838194	0	0	1.07514	0.597647	148	201	108	116	8.67304	8.73807	8.3615	8.29291
ENSMUSG00000055978	Fut2	chr7	-	52903964	52921764	2951	4.10074	0	4.10074	0	0.837278	0	0	0.0907394	0.0462278	6	11	4	6	7.44465	7.51489	7.36334	7.39114
ENSMUSG00000086838	AC160409.1	chr10	-	67488197	67489374	451	4.54189	0	4.54189	0	0.835296	0	0	0.698505	0.362976	9	11	6	6	7.51796	7.51489	7.41862	7.39114
ENSMUSG00000054871	Tmem158	chr9	-	123168802	123169663	861	16.9952	5.52915	12.1017	1.62147	0.833942	0	0	2.23189	1.20416	40	82	38	38	7.95375	8.18317	7.86956	7.80217
ENSMUSG00000022895	Ets2	chr16	+	95923681	95942658	4710	126.447	104.039	126.447	102.216	0.831217	0	0	68.7205	39.1066	9624	10925	6172	7330	13.5312	13.4055	12.6786	12.6517
ENSMUSG00000037990	Sh3rf3	chr10	+	58276106	58601664	7243	18.8084	6.77668	18.8084	5.82178	0.831209	0	1.06423	0.337077	0.188345	68	87	47	53	8.19801	8.21376	7.95183	7.92335
ENSMUSG00000065305	SNORD31	chr19	+	8800083	8800150	67	7.69906	0.468942	7.69906	0	0.831027	0	0	11.5196	6.5155	26	23	13	19	7.79477	7.6906	7.56025	7.60361
ENSMUSG00000084779	AC121774.1	chr5	-	18708185	18732373	2156	4.55516	0	4.55516	0	0.830265	0	0	0.146116	0.0759286	10	10	7	5	7.53953	7.49646	7.44272	7.36728
ENSMUSG00000073603	AC121821.3	chr18	+	35740068	35740262	192	3.88003	0	3.88003	0	0.83026	0	0	1.64076	0.923666	11	9	3	10	7.56001	7.47707	7.33034	7.47069
ENSMUSG00000069276	CT485612.3	chr12	+	89567697	89568126	429	3.56841	0	3.56841	0	0.827842	0	0	0.550745	0.286192	6	9	3	6	7.44465	7.47707	7.33034	7.39114
ENSMUSG00000040289	Hey1	chr3	-	8663361	8667039	2203	103.415	82.4089	103.415	80.7952	0.821963	0	0	27.8275	15.7658	1671	2221	1191	1355	11.1527	11.2404	10.528	10.4539
ENSMUSG00000021303	Gng4	chr13	+	13876325	13920164	3229	6.18875	0.091893	1.9749	0	0.821747	0	0	0.195123	0.114069	34	6	16	11	7.88999	7.41117	7.60835	7.48788
ENSMUSG00000040694	Apobec2	chr17	-	48558555	48572053	1218	4.9122	0	4.9122	0	0.821659	0	0	0.297438	0.156803	7	16	5	9	7.47081	7.59629	7.39238	7.4526
ENSMUSG00000086461	AC103380.1	chr1	-	7339486	7387950	1740	3.58207	0	3.58207	0	0.821408	0	0	0.135787	0.0705612	7	8	4	5	7.47081	7.45655	7.36334	7.36728
ENSMUSG00000041930	BC057022	chr5	+	115018024	115063229	3141	35.1397	19.8919	29.1518	13.7748	0.820645	0	0	1.93067	1.09013	147	238	105	146	8.66822	8.86616	8.34507	8.42757
ENSMUSG00000074785	Plxnc1	chr10	-	94255930	94407212	4725	22.6697	9.67834	22.6697	8.6413	0.819724	0	1.69852	0.670055	0.375331	89	112	67	63	8.34546	8.35345	8.10819	7.99409
ENSMUSG00000031097	Tnni2	chr7	+	149627712	149630315	1501	4.83935	0	4.83935	0	0.818998	0	1.00092	0.251853	0.136327	9	15	5	10	7.51796	7.58119	7.39238	7.47069
ENSMUSG00000073680	A230069A22Rik	chr4	-	155155699	155159983	2169	4.45575	0	4.45575	0	0.817964	0	0	0.152502	0.081763	10	11	6	7	7.53953	7.51489	7.41862	7.41307
ENSMUSG00000022602	Arc	chr15	-	74499512	74503000	3057	5.84213	0.0136442	5.84213	0	0.817285	0	1.06423	0.180339	0.102637	14	21	5	18	7.61632	7.66538	7.39238	7.59074
ENSMUSG00000038580	Sct	chr7	-	148464228	148465005	490	11.7941	2.25829	11.7941	1.49743	0.816256	0	0	2.76451	1.55907	33	53	21	35	7.87879	7.98074	7.67914	7.77503
ENSMUSG00000041794	Myrip	chr9	+	120213053	120383959	5440	3.01557	0	3.01557	0	0.816206	0	0	0.037641	0.0200615	6	7	2	6	7.44465	7.43468	7.29116	7.39114
ENSMUSG00000047878	A4galt	chr15	-	83057163	83082204	2080	3.54665	0	3.54665	0	0.815303	0	0	0.113591	0.0590272	4	11	2	7	7.38463	7.51489	7.29116	7.41307
ENSMUSG00000085882	AL645854.1	chr11	-	59013337	59015887	1360	4.69063	0	4.69063	0	0.810684	0	0	0.301128	0.170523	10	16	3	14	7.53953	7.59629	7.33034	7.53516
ENSMUSG00000065280	SNORD28	chr19	+	8799357	8799433	76	9.00445	0.909924	9.00445	0.253199	0.808596	0	0	12.6425	7.17991	31	30	19	21	7.85584	7.77087	7.652	7.62836
ENSMUSG00000036131	Frmd7	chrX	-	48247594	48296085	3072	4.905	0	4.905	0	0.808592	0	0	0.11793	0.0621698	6	17	5	9	7.44465	7.61091	7.39238	7.4526
ENSMUSG00000030513	Pcsk6	chr7	+	73007098	73195220	4169	72.5485	53.5271	27.3102	12.2871	0.806812	0	0	5.41038	3.08242	696	736	523	419	10.0983	9.92197	9.61704	9.22266
ENSMUSG00000032036	Kirrel3	chr9	+	34296688	34844301	4007	27.8729	13.8445	27.8729	12.7505	0.806479	0	2.25138	1.23039	0.71835	150	163	85	126	8.6826	8.58998	8.22791	8.33983
ENSMUSG00000031803	B3gnt3	chr8	-	74214654	74225688	3055	3.49146	0	3.49146	0	0.806101	0	0	0.0824945	0.0446541	7	9	3	7	7.47081	7.47707	7.33034	7.41307
ENSMUSG00000065392	SNORD26	chr19	+	8798740	8798815	75	5.73414	0.00346319	5.73414	0	0.806092	0	0	7.77064	4.54728	17	20	5	20	7.66668	7.6523	7.39238	7.61614
ENSMUSG00000085936	AL590626.1	chr13	-	28551902	28977489	3293	19.8388	7.5007	19.8388	6.48248	0.805463	0	1.57101	0.918387	0.534405	83	109	46	83	8.30558	8.33771	7.94313	8.11911
ENSMUSG00000021703	Serinc5	chr13	+	93381045	93481898	5362	89.335	69.1456	89.335	67.3598	0.804933	0	0	8.03428	4.62784	1180	1555	809	1010	10.7175	10.791	10.0809	10.1151
ENSMUSG00000065663	SNORA25	chr9	+	15121119	15121252	133	10.1896	1.43304	10.1896	0.71903	0.804223	0	0	8.64545	4.92337	28	45	17	31	7.81988	7.9146	7.62333	7.73686
ENSMUSG00000064918	SNORD18	chr9	+	64023677	64023748	71	3.57433	0	3.57433	0	0.802731	0	0	3.32774	1.72925	6	9	4	5	7.44465	7.47707	7.36334	7.36728
ENSMUSG00000078049	AL626775.4	chr4	+	124783499	124783581	82	3.03991	0	3.03991	0	0.802484	0	0	2.49716	1.33091	8	5	4	4	7.49514	7.38557	7.36334	7.34086
ENSMUSG00000083160	AC109225.1	chr19	-	7770388	7771504	1116	3.03991	0	3.03991	0	0.802484	0	0	0.183483	0.0977909	8	5	4	4	7.49514	7.38557	7.36334	7.34086
ENSMUSG00000086865	AC154442.1	chr17	-	74974720	75016459	1322	6.40561	0.129813	6.40561	0	0.801999	0	0	0.428931	0.237339	20	16	14	9	7.71263	7.59629	7.57686	7.4526
ENSMUSG00000036422	Pcdh8	chr14	-	80166591	80171107	3542	23.443	10.3122	15.7191	3.70436	0.801252	0	0	1.18735	0.708667	133	134	60	124	8.59863	8.46202	8.05681	8.33063
ENSMUSG00000025056	Nr0b1	chrX	+	83437102	83441286	1808	5.16194	0	5.16194	0	0.799903	0	0	0.243936	0.135815	11	17	6	12	7.56001	7.61091	7.41862	7.5043
ENSMUSG00000024427	Spry4	chr18	-	38745921	38760922	4587	100.489	79.7161	100.489	78.1223	0.799453	0	0	14.7692	8.5057	1861	2440	1338	1522	11.291	11.3619	10.6683	10.5926
ENSMUSG00000022425	Enpp2	chr15	-	54670463	54751573	3103	66.9956	48.2498	23.7869	9.53041	0.79774	0	0	6.86803	3.98748	524	829	342	565	9.79009	10.0523	9.21218	9.50353
ENSMUSG00000047751	Utf1	chr7	+	147129724	147131009	1188	4.09872	0	4.09872	0	0.797381	0	0	0.225397	0.11483	5	12	5	5	7.41617	7.53249	7.39238	7.36728
ENSMUSG00000026888	Grb14	chr2	-	64750532	64863044	7185	16.7392	5.36124	11.9141	1.52613	0.797245	0	1.87338	0.30253	0.170879	46	92	37	53	8.01253	8.24338	7.85981	7.92335
ENSMUSG00000021798	Ldb3	chr14	-	35339884	35401867	6016	3.58792	0	3.58792	0	0.796726	0	0	0.0392735	0.0204083	7	8	5	4	7.47081	7.45655	7.39238	7.34086
ENSMUSG00000065097	SNORA16	chr4	+	131865379	131865515	136	3.05185	0	3.05185	0	0.795956	0	0	1.50564	0.802461	9	4	5	3	7.51796	7.35724	7.39238	7.31086
ENSMUSG00000032232	Cgnl1	chr9	-	71474315	71619409	7844	97.8019	77.1411	97.8019	75.5164	0.794516	0	1.31027	8.47405	4.91656	1801	2419	1245	1582	11.2488	11.3507	10.5812	10.6394
ENSMUSG00000004360	AC153912.1	chr10	+	28931500	28945307	2106	7.0509	0.282357	7.0509	0	0.792841	0	0	0.314128	0.174895	15	27	11	16	7.63367	7.73781	7.52494	7.56384
ENSMUSG00000026443	Lrrn2	chr1	+	134777189	134836561	3067	17.3863	5.78396	17.3863	4.86782	0.79214	0	0	0.801175	0.462586	63	93	42	62	8.15919	8.24919	7.90729	7.98731
ENSMUSG00000017652	Cd40	chr2	+	164881126	164898448	3406	37.4314	21.8878	12.8178	1.95028	0.791493	0	1.36375	2.17817	1.26165	166	305	114	201	8.75638	9.06848	8.39357	8.63695
ENSMUSG00000021974	Fgf9	chr14	+	58691522	58728956	1788	24.5805	11.162	16.4981	4.28039	0.790176	0	0	2.28165	1.32756	97	162	62	112	8.39627	8.58581	8.07181	8.27348
ENSMUSG00000034486	Gbx2	chr1	-	91824558	91827751	2104	21.4744	8.7491	21.4744	7.70821	0.78973	0	0	1.49727	0.855856	93	107	72	60	8.37118	8.32707	8.14309	7.97355
ENSMUSG00000047013	Fbxo41	chr6	-	85419571	85551362	6209	58.4469	40.5693	32.5436	16.6355	0.789444	0	1.52291	2.83366	1.6698	466	651	276	484	9.66843	9.79104	9.02651	9.35513
ENSMUSG00000027744	Stoml3	chr3	+	53292648	53312424	2076	3.02087	0	3.02087	0	0.788307	0	0	0.0986353	0.0525697	6	7	3	5	7.44465	7.43468	7.33034	7.36728
ENSMUSG00000060424	2610017I09Rik	chr1	-	42705047	42749960	639	3.70713	0	3.70713	0	0.786367	0	1.18798	0.345099	0.17079	7	7	7	1	7.47081	7.43468	7.44272	7.22879
ENSMUSG00000022887	Masp1	chr16	-	23449489	23520676	6017	10.7217	1.71143	4.5937	0	0.783406	0	1.57101	0.235602	0.140567	59	31	32	30	8.12688	7.7815	7.80877	7.72693
ENSMUSG00000064871	SNORD58	chr18	+	75160711	75160777	66	4.24223	0	4.24223	0	0.782334	0	0	3.8185	1.86025	6	10	8	1	7.44465	7.49646	7.46514	7.22879
ENSMUSG00000029765	Plxna4	chr6	-	32095925	32538192	11109	84.473	64.6408	84.473	62.9591	0.781199	0	0	3.67233	2.1404	1194	1396	876	867	10.7319	10.659	10.1703	9.94642
ENSMUSG00000075725	SNORD50	chr9	-	88416634	88416706	72	13.177	2.92705	13.177	2.11304	0.779815	0	0	25.5959	15.1576	52	65	28	52	8.06726	8.07049	7.76483	7.91589
ENSMUSG00000084667	SNORD44	chr1	+	162966812	162966872	60	15.0331	4.17134	15.0331	3.29469	0.779658	0	0	38.3282	22.9638	68	78	33	68	8.19801	8.15792	7.8193	8.02718
ENSMUSG00000046101	6030422M02Rik	chr1	+	9898718	9932166	5426	4.73855	0	4.73855	0	0.778215	0	0	0.0754762	0.0427407	15	11	9	8	7.63367	7.51489	7.48617	7.43346
ENSMUSG00000050604	3110021A11Rik	chr6	+	119798210	119799031	821	4.76638	0	4.76638	0	0.77742	0	0	0.479638	0.265858	9	16	6	10	7.51796	7.59629	7.41862	7.47069
ENSMUSG00000026479	Lamc2	chr1	-	154969885	155033577	5164	60.566	42.5552	60.566	41.189	0.776946	0	1.34674	3.51995	2.06054	496	658	356	424	9.73271	9.80231	9.24834	9.23334
ENSMUSG00000038916	6330407J23Rik	chr10	+	28863801	28919436	3948	15.7727	4.62943	15.7727	3.72581	0.775103	0	1.29403	0.558557	0.324806	58	82	41	53	8.11861	8.18317	7.89804	7.92335
ENSMUSG00000001870	Ltbp1	chr17	+	75404868	75791852	10608	107.13	85.781	31.0847	15.3934	0.77508	0	1.09351	13.037	7.62466	4264	4516	3183	2746	12.3979	12.1813	11.7778	11.332
ENSMUSG00000014198	Zfp385c	chr11	-	100488856	100553769	3046	4.71608	0	4.71608	0	0.773769	0	0	0.13445	0.0761363	12	14	7	10	7.57957	7.56556	7.44272	7.47069
ENSMUSG00000035551	Igfbpl1	chr4	-	45822339	45839795	3250	21.1162	8.47901	21.1162	7.43958	0.772669	0	0	0.993543	0.575056	83	122	65	72	8.30558	8.40423	8.09382	8.0527
ENSMUSG00000082121	AL713978.6	chrX	-	140667301	140668124	823	4.44752	0	4.44752	0	0.772216	0	0	0.401916	0.215485	8	13	7	6	7.49514	7.54935	7.44272	7.39114
ENSMUSG00000045008	9030612E09Rik	chr10	+	42894509	42896368	1859	5.38539	0	4.09886	0	0.772098	0	0	0.211825	0.110074	5	20	8	7	7.41617	7.6523	7.46514	7.41307
ENSMUSG00000030214	Plbd1	chr6	-	136560590	136610449	2633	8.26558	0.651325	8.26558	0.0475999	0.771592	0	1.28349	0.335007	0.191701	22	34	16	21	7.74129	7.81235	7.60835	7.62836
ENSMUSG00000085376	AC115795.2	chr5	+	116459324	116466114	901	6.88471	0.241947	4.50275	0	0.770576	0	0	0.944029	0.575349	22	32	5	33	7.74129	7.79195	7.39238	7.75625
ENSMUSG00000045636	Mtus1	chr8	-	42076267	42219080	9072	65.1883	46.6169	65.1883	45.2801	0.768877	30.3801	1.18734	2.36999	1.38945	572	793	431	493	9.88321	10.0033	9.42664	9.37246
ENSMUSG00000025348	Itga7	chr10	+	128370868	128395333	4257	5.24621	0	5.24621	0	0.768796	0	0	0.0999025	0.0544776	10	17	9	8	7.53953	7.61091	7.48617	7.43346
ENSMUSG00000082017	AL844905.1	chr4	+	70946975	70947412	437	2.95573	0	2.95573	0	0.76747	0	0	0.504618	0.280953	7	7	3	6	7.47081	7.43468	7.33034	7.39114
ENSMUSG00000035934	Pknox2	chr9	-	36698569	36954899	3536	63.2773	44.9227	33.7222	17.6152	0.766692	0	1.17792	5.45683	3.17898	475	750	388	436	9.68803	9.94239	9.32739	9.25863
ENSMUSG00000075818	SNORD50	chr9	-	88493185	88493257	72	9.43173	1.0998	9.43173	0.412221	0.766427	0	0	15.3138	8.90509	32	38	22	25	7.86741	7.85132	7.69221	7.67443
ENSMUSG00000087498	AL593853.2	chr11	+	87911559	87913610	1307	6.54176	0.166887	6.54176	0	0.766366	0	0	0.409751	0.219188	13	21	15	6	7.5983	7.66538	7.59287	7.39114
ENSMUSG00000057246	Tesb	chr17	+	34535764	34597679	3420	3.43068	0	3.43068	0	0.765644	0	0	0.0782959	0.0438772	8	9	4	7	7.49514	7.47707	7.36334	7.41307
ENSMUSG00000025328	Padi3	chr4	-	140341279	140366563	3072	34.7864	19.6252	34.7864	18.5315	0.765392	0	0	2.38936	1.41658	195	271	131	188	8.87936	8.96995	8.47937	8.59095
ENSMUSG00000085207	AL929234.1	chr11	-	119797116	119804012	386	3.48989	0	3.48989	0	0.765178	0	0	0.652904	0.353415	6	10	4	6	7.44465	7.49646	7.36334	7.39114
ENSMUSG00000068196	Col8a1	chr16	-	57624370	57754850	5108	42.3732	26.1484	3.94321	0	0.765031	0	0	1.7361	1.0015	122	441	121	254	8.54072	9.40068	8.42976	8.80743
ENSMUSG00000032482	Cspg5	chr9	+	110146286	110165079	3870	5.7093	0.00227797	5.7093	0	0.764344	0	0	0.118033	0.0634504	10	19	11	7	7.53953	7.63889	7.52494	7.41307
ENSMUSG00000087528	AL772347.3	chr2	-	129031693	129056315	4073	11.915	2.29776	11.915	1.52613	0.761677	0	0	0.386725	0.227755	45	55	30	38	8.00303	7.99642	7.78719	7.80217
ENSMUSG00000044976	Wdr72	chr9	+	73958162	74131115	6454	3.02615	0	3.02615	0	0.760937	0	0	0.0317271	0.0169096	6	7	4	4	7.44465	7.43468	7.36334	7.34086
ENSMUSG00000008035	Mid1ip1	chrX	+	10292138	10296816	1585	52.007	34.778	36.7591	20.1491	0.760671	0	0	8.27813	4.81983	364	469	308	252	9.4238	9.45974	9.11991	8.80143
ENSMUSG00000030306	Tmtc1	chr6	-	148180951	148392911	8578	46.5105	29.9005	46.5105	28.5594	0.758778	0	2.87945	1.34964	0.796754	307	428	231	270	9.26461	9.37234	8.88206	8.8544
ENSMUSG00000046807	AI646023	chr10	-	75012877	75023075	4593	19.761	7.46337	19.761	6.46595	0.75835	0	0	0.689312	0.406909	89	112	64	73	8.34546	8.35345	8.08655	8.05896
ENSMUSG00000035279	A430110N23Rik	chr7	+	4877445	4896423	4284	30.845	16.3195	7.59823	0	0.757355	0	1.20482	1.43762	0.853411	126	265	86	182	8.56213	8.95172	8.23413	8.56907
ENSMUSG00000024565	Sall3	chr18	-	81163114	81183317	7102	91.3036	70.9883	89.1662	67.2283	0.755526	0	0	9.08661	5.36876	1835	2262	1427	1368	11.2729	11.264	10.747	10.4652
ENSMUSG00000048373	Fgfbp1	chr5	-	44370103	44373003	1156	7.68115	0.463639	7.68115	0	0.755478	0	0	0.667659	0.377629	19	30	17	15	7.69774	7.77087	7.62333	7.54975
ENSMUSG00000081265	AL589879.1	chr13	-	22048576	22049992	1416	5.4026	0	5.4026	0	0.754749	0	0	0.378209	0.221583	20	14	12	11	7.71263	7.56556	7.54297	7.48788
ENSMUSG00000075724	SNORD50	chr9	-	88752530	88752602	72	12.4363	2.56328	12.4363	1.76686	0.75428	0	0	25.1583	15.1576	52	63	29	51	8.06726	8.0562	7.77611	7.90836
ENSMUSG00000048027	Rgmb	chr17	-	15941625	15963506	4180	76.4611	57.2259	27.0019	12.0759	0.754133	0	0	8.87424	5.29029	915	1440	649	972	10.4123	10.6968	9.84081	10.0722
ENSMUSG00000085658	AC160000.1	chr6	-	145687212	145694793	2818	3.58607	0	3.58607	0	0.753782	0	0	0.083843	0.0435687	6	9	6	3	7.44465	7.47707	7.41862	7.31086
ENSMUSG00000085924	AC122846.1	chr19	-	33748562	33762971	2197	4.32978	0	4.32978	0	0.752646	0	1.48813	0.164898	0.0931395	13	10	9	6	7.5983	7.49646	7.48617	7.39114
ENSMUSG00000018727	Cpsf4l	chr11	-	113559485	113571331	2085	8.88605	0.873245	8.88605	0.236475	0.750725	0	0	0.536375	0.320599	30	41	17	32	7.84406	7.87914	7.62333	7.74664
ENSMUSG00000025185	Loxl4	chr19	-	42668477	42687238	3667	2.90244	0	2.90244	0	0.749597	0	0	0.0644313	0.0372016	8	7	3	7	7.49514	7.43468	7.33034	7.41307
ENSMUSG00000084238	AL670285.3	chr4	-	140912802	140913006	204	5.49137	0	5.49137	0	0.749309	0	0	2.47079	1.40431	13	19	10	11	7.5983	7.63889	7.50605	7.48788
ENSMUSG00000085718	RP23-188H3.1	chr11	+	53314685	53315264	579	7.77101	0.489198	7.77101	0	0.749178	0	0	1.52344	0.895319	24	32	16	22	7.76861	7.79195	7.60835	7.64027
ENSMUSG00000026765	Lypd6b	chr2	+	49643207	49804369	2604	27.2473	13.3383	27.2473	12.2643	0.749031	0	1.04127	2.00218	1.19445	152	179	109	119	8.69208	8.6547	8.36692	8.30722
ENSMUSG00000086217	AC163325.1	chr1	-	156910652	156930396	3205	3.4252	0	3.4252	0	0.748972	0	0	0.0835482	0.0468206	7	10	4	7	7.47081	7.49646	7.36334	7.41307
ENSMUSG00000001656	Hoxc11	chr15	+	102784956	102787132	915	3.8815	0	3.8815	0	0.74591	0	0	0.344291	0.193818	9	11	6	7	7.51796	7.51489	7.41862	7.41307
ENSMUSG00000087271	AL683852.1	chrX	-	11711584	11737472	1297	11.9263	2.29944	11.9263	1.52613	0.745275	0	0	1.11729	0.641597	37	55	35	26	7.92256	7.99642	7.83986	7.68534
ENSMUSG00000019848	Popdc3	chr10	+	45009110	45038256	1851	7.015	0.281114	7.015	0	0.744482	0	1.19862	0.365913	0.206359	18	25	17	11	7.68243	7.7147	7.62333	7.48788
ENSMUSG00000083214	AL772291.4	chr4	+	28519725	28519989	264	9.4202	1.09473	9.4202	0.408261	0.743251	0	0	4.17648	2.42866	28	42	23	24	7.81988	7.88818	7.70497	7.66329
ENSMUSG00000077220	SNORD78	chr1	+	162967114	162967180	66	17.6168	5.93123	17.6168	4.98396	0.743087	0	0	45.3446	27.4904	88	102	54	79	8.33892	8.29997	8.01008	8.09556
ENSMUSG00000032776	Mctp2	chr7	-	79222717	79451481	5787	13.095	2.89561	13.095	2.08388	0.74114	0	0	0.323899	0.193301	54	65	38	44	8.08472	8.07049	7.86956	7.85325
ENSMUSG00000071553	Cpa2	chr6	+	30491581	30514476	3212	95.0423	74.5974	39.5171	22.4724	0.740737	0	0	27.5501	16.4067	2213	3405	1783	2080	11.5166	11.8009	11.0243	10.9773
ENSMUSG00000001494	Sost	chr11	-	101823771	101828329	2066	51.2682	34.1385	40.2076	23.1024	0.7405	0	0	6.95314	4.13349	360	552	292	334	9.41323	9.62092	9.07407	9.02597
ENSMUSG00000030518	Fam189a1	chr7	-	71900981	72301456	5409	7.90931	0.532195	7.90931	0	0.740399	0	0	0.157251	0.0907942	25	29	21	15	7.78183	7.76005	7.67914	7.54975
ENSMUSG00000042969	AC154550.1	chr13	+	120197485	120197854	274	3.44439	0	3.44439	0	0.73996	0	0	0.97727	0.547665	9	8	6	5	7.51796	7.45655	7.41862	7.36728
ENSMUSG00000048385	Scrt1	chr15	-	76346632	76352559	4010	4.60624	0	4.60624	0	0.73968	0	0	0.109984	0.0646371	14	14	8	11	7.61632	7.56556	7.46514	7.48788
ENSMUSG00000005107	Slc2a9	chr5	-	38740511	38894382	5083	7.03036	0.281248	7.03036	0	0.737633	0	0	0.161139	0.0966174	29	23	18	18	7.83208	7.6906	7.63787	7.59074
ENSMUSG00000074085	Snurf	chr7	-	67133487	67144657	14	10.9259	1.81441	10.9259	1.07533	0.736072	0	0	95.6329	55.5417	33	52	30	27	7.87879	7.97278	7.78719	7.69603
ENSMUSG00000053693	Mast1	chr8	-	87435801	87461258	4843	4.62721	0	4.62721	0	0.735952	0	0	0.0878144	0.0507027	8	19	5	13	7.49514	7.63889	7.39238	7.52003
ENSMUSG00000082865	BX284111.5	chrX	+	75661536	75662632	1096	2.34905	0	2.34905	0	0.735409	0	0	0.186831	0.112022	7	6	1	8	7.47081	7.41117	7.24005	7.43346
ENSMUSG00000005232	G6pc2	chr2	+	69049129	69065898	1974	3.57835	0	3.57835	0	0.73486	0	0	0.119691	0.0621968	5	10	6	3	7.41617	7.49646	7.41862	7.31086
ENSMUSG00000045521	Tssk2	chr16	+	17898746	17900116	1370	3.0314	0	3.0314	0	0.734076	0	0	0.149465	0.0796603	6	7	5	3	7.44465	7.43468	7.39238	7.31086
ENSMUSG00000085140	AL772271.1	chr2	+	32080404	32564986	895	10.2536	1.46278	4.51373	0	0.733983	0	0	1.54873	0.929779	25	63	15	46	7.78183	8.0562	7.59287	7.86945
ENSMUSG00000069769	Msi2	chr11	-	88152883	88579827	10413	102.608	81.6906	58.8008	39.5456	0.733944	0	0	19.5133	11.6977	5863	7037	4658	4271	12.8374	12.7908	12.2918	11.9151
ENSMUSG00000084422	SNORD88	chr6	+	42225643	42225728	85	2.38034	0	2.38034	0	0.731925	0	0	2.22371	1.28394	5	7	1	7	7.41617	7.43468	7.24005	7.41307
ENSMUSG00000041189	Chrnb1	chr11	-	69597537	69609445	2531	12.5689	2.63259	4.76182	0	0.731282	0	1.00092	0.641005	0.371903	25	78	27	42	7.78183	8.15792	7.75333	7.83666
ENSMUSG00000064997	SNORA25	chr13	+	62238289	62238422	133	7.04643	0.281764	7.04643	0	0.731179	0	0	6.03997	3.58996	21	30	14	21	7.72713	7.77087	7.57686	7.62836
ENSMUSG00000042258	Isl1	chr13	-	117088488	117099896	2515	9.98982	1.3457	9.98982	0.643643	0.731128	0	0	0.53235	0.320027	31	54	20	39	7.85584	7.98862	7.66574	7.81097
ENSMUSG00000032417	Rwdd2a	chr9	+	86465659	86468503	1315	5.77303	0.00889408	5.24907	0	0.730349	0	0	0.574952	0.363091	27	21	9	26	7.80745	7.66538	7.48617	7.68534
ENSMUSG00000001739	Cldn15	chr5	+	137442485	137451728	2124	6.56102	0.171657	6.56102	0	0.730156	0	1.11392	0.30405	0.173413	12	29	12	15	7.57957	7.76005	7.54297	7.54975
ENSMUSG00000084780	AC134581.1	chr8	-	12828334	12833865	420	6.51428	0.165509	6.51428	0	0.72954	0	0	1.57513	0.909456	15	27	13	15	7.63367	7.73781	7.56025	7.54975
ENSMUSG00000027217	Tspan18	chr2	-	93041916	93174662	7110	85.083	65.2223	85.083	63.5297	0.729427	0	0	9.13176	5.51429	1752	2370	1337	1537	11.2133	11.3242	10.6674	10.6045
ENSMUSG00000087020	AC112984.1	chr18	+	49915447	49916843	522	2.9871	0	2.60159	0	0.729341	0	0	0.392274	0.20907	2	11	2	6	7.30625	7.51489	7.29116	7.39114
ENSMUSG00000070427	Il18bp	chr7	-	109163592	109166669	1400	14.0589	3.48031	14.0589	2.61844	0.727476	0	1.19124	1.59763	0.974417	72	70	47	53	8.22791	8.10517	7.95183	7.92335
ENSMUSG00000008601	Rab25	chr3	-	88345950	88352222	1673	13.1475	2.9194	13.1475	2.10097	0.725671	0	1.19774	1.18629	0.717562	51	75	35	53	8.05838	8.13851	7.83986	7.92335
ENSMUSG00000074413	AC160051.1	chr9	+	42072532	42074495	1963	3.48832	0	3.48832	0	0.724401	0	0	0.128386	0.0694948	5	11	5	5	7.41617	7.51489	7.39238	7.36728
ENSMUSG00000079343	Gm5077	chr6	-	124574642	124586103	2640	5.02326	0	5.02326	0	0.721906	0	0	0.184958	0.108515	18	13	13	8	7.68243	7.54935	7.56025	7.43346
ENSMUSG00000065782	SNORD30	chr19	+	8799830	8799899	69	9.13519	0.972043	9.13519	0.300348	0.721287	0	0	17.121	10.2808	27	48	19	33	7.80745	7.94009	7.652	7.75625
ENSMUSG00000082223	AL713983.1	chrX	+	137869515	137869731	216	2.87846	0	2.44827	0	0.721069	0	0	1.16676	0.694723	12	4	6	5	7.57957	7.35724	7.41862	7.36728
ENSMUSG00000027420	Bfsp1	chr2	-	143652263	143688909	2390	8.59029	0.757641	8.59029	0.125275	0.720826	0	0	0.448154	0.26827	30	38	22	25	7.84406	7.85132	7.69221	7.67443
ENSMUSG00000021314	Amph	chr13	+	19040239	19242782	3193	10.1856	1.43087	8.40716	0.0719832	0.720082	0	1.06423	0.443976	0.269162	31	59	20	43	7.85584	8.02687	7.66574	7.84501
ENSMUSG00000065735	snosnR60_Z15	chr1	+	162967731	162967812	81	7.80938	0.509515	7.80938	0	0.719051	0	0	10.6953	6.23145	18	37	17	20	7.68243	7.84179	7.62333	7.61614
ENSMUSG00000077737	SNORD72	chr15	+	5068403	5068484	81	4.09466	0	3.20168	0	0.718026	0	0	3.30583	1.68418	3	14	7	3	7.3488	7.56556	7.44272	7.31086
ENSMUSG00000034457	Eda2r	chrX	-	94529178	94572555	5891	17.0558	5.56209	17.0558	4.66032	0.718016	0	1.19124	0.497325	0.303358	85	101	60	71	8.31905	8.29446	8.05681	8.0464
ENSMUSG00000035183	Slc24a5	chr2	+	124893859	124914413	1409	11.6082	2.17327	11.6082	1.40392	0.71672	0	0	1.18498	0.716463	45	61	33	41	8.00303	8.04167	7.8193	7.82821
ENSMUSG00000037370	Enpp1	chr10	-	24357719	24431965	10257	31.2642	16.624	31.2642	15.5375	0.716399	0	1.51967	0.658799	0.397671	185	244	152	147	8.83837	8.8857	8.57663	8.43177
ENSMUSG00000044243	Bhlha9	chr11	+	76485971	76487178	1207	41.3044	25.2456	41.3044	23.9901	0.716208	0	0	9.46122	5.78676	307	418	224	288	9.26461	9.35012	8.85798	8.90513
ENSMUSG00000050671	Ism2	chr12	-	88619587	88640655	2600	11.7804	2.25829	11.7804	1.49743	0.715456	0	1.44294	0.623994	0.372527	48	55	40	31	8.03118	7.99642	7.88868	7.73686
ENSMUSG00000074215	AC159266.8	chr8	-	86588046	86588382	336	5.23013	0	5.23013	0	0.715455	0	0	1.73452	1.05562	17	20	9	17	7.66668	7.6523	7.48617	7.57749
ENSMUSG00000038560	Sp6	chr11	+	96874707	96886048	512	6.99213	0.278576	6.99213	0	0.714554	0	0	1.59974	0.959191	20	32	14	22	7.71263	7.79195	7.57686	7.64027
ENSMUSG00000086115	AC157783.1	chr5	+	9353758	9354000	242	4.50976	0	4.50976	0	0.713303	0	0	1.95264	1.1838	15	15	8	13	7.63367	7.58119	7.46514	7.52003
ENSMUSG00000044165	Bcl2l15	chr3	+	103636523	103658541	2188	3.02448	0	3.02448	0	0.712845	0	0	0.0935863	0.0498787	5	8	5	3	7.41617	7.45655	7.39238	7.31086
ENSMUSG00000080709	BX649322.1	chr2	+	177469004	177473462	3051	5.85306	0.0184865	5.85306	0	0.712825	0	0	0.180693	0.102839	11	24	12	11	7.56001	7.70278	7.54297	7.48788
ENSMUSG00000029603	Dtx1	chr5	-	121130210	121161936	4663	19.464	7.24235	19.464	6.26433	0.711797	0	0	0.722877	0.435907	85	129	71	78	8.31905	8.43833	8.13622	8.08957
ENSMUSG00000061322	Dnaic1	chr4	+	41516807	41585191	2791	3.28275	0	3.28275	0	0.710939	0	0	0.112872	0.0684291	10	10	4	10	7.53953	7.49646	7.36334	7.47069
ENSMUSG00000053632	AC122285.1	chr14	+	76153943	76154543	371	2.35176	0	2.35176	0	0.709392	0	0	0.551932	0.330934	7	6	2	7	7.47081	7.41117	7.29116	7.41307
ENSMUSG00000084881	AC154667.2	chr16	+	17092907	17096443	577	4.24693	0	4.24693	0	0.708835	0	1.0338	0.655167	0.378283	10	14	8	8	7.53953	7.56556	7.46514	7.43346
ENSMUSG00000037171	Nodal	chr10	+	60880719	60888086	2095	2.90133	0	2.90133	0	0.707961	0	0	0.112778	0.0651161	7	8	4	6	7.47081	7.45655	7.36334	7.39114
ENSMUSG00000055697	AL604063.1	chr11	-	86392791	86393163	372	3.31917	0	3.31917	0	0.707102	0	0	0.804502	0.476731	8	11	4	9	7.49514	7.51489	7.36334	7.4526
ENSMUSG00000071317	Bves	chr10	+	45055567	45089514	1607	33.442	18.4565	33.442	17.3832	0.706902	0	0	5.41053	3.36165	268	284	181	215	9.1433	9.00855	8.69829	8.68448
ENSMUSG00000022054	Nefm	chr14	-	68700646	68742903	3567	19.8063	7.48036	19.8063	6.4756	0.706892	0	0	1.05539	0.650157	120	119	86	84	8.52986	8.38926	8.23413	8.1249
ENSMUSG00000020566	Atp6v1c2	chr12	-	17291526	17336165	2070	3.43352	0	3.43352	0	0.706807	0	0	0.129358	0.0724928	7	10	6	5	7.47081	7.49646	7.41862	7.36728
ENSMUSG00000086045	AC127416.1	chr8	-	74044016	74049592	1804	4.46974	0	4.46974	0	0.706197	0	0	0.270671	0.166364	16	15	8	14	7.65045	7.58119	7.46514	7.53516
ENSMUSG00000062905	V1rc15	chr6	-	66502176	66509702	2442	3.85605	0	3.85605	0	0.705696	0	0	0.129003	0.0726224	5	15	5	8	7.41617	7.58119	7.39238	7.43346
ENSMUSG00000041954	Tnfrsf18	chr4	+	155400272	155403004	1110	9.01431	0.916414	9.01431	0.257154	0.705043	0	0	1.10685	0.675947	32	46	22	33	7.86741	7.9232	7.69221	7.75625
ENSMUSG00000027220	Syt13	chr2	+	92755254	92796215	3761	22.5487	9.59505	12.5709	1.82916	0.703599	0	0	1.26061	0.783471	114	187	73	143	8.4966	8.68572	8.1499	8.41488
ENSMUSG00000040666	Sh3bgr	chr16	+	96422076	96450540	1542	2.84405	0	2.84405	0	0.703439	0	0	0.163438	0.0973153	6	10	2	9	7.44465	7.49646	7.29116	7.4526
ENSMUSG00000078519	RP23-22M2.1	chr4	+	137771628	137772104	400	4.60832	0	4.60832	0	0.703091	0	0	1.10259	0.647987	13	15	10	9	7.5983	7.58119	7.50605	7.4526
ENSMUSG00000023903	Mmp25	chr17	-	23766424	23782236	3373	14.6964	3.91019	14.6964	3.05613	0.702362	0	1.19666	0.714482	0.436798	58	95	44	64	8.11861	8.26071	7.92543	8.00082
ENSMUSG00000087391	AC125279.1	chr8	+	89996710	90049453	3565	9.28401	1.03858	9.28401	0.361341	0.702292	0	0	0.362302	0.221943	36	46	25	33	7.91187	7.9232	7.72966	7.75625
ENSMUSG00000087483	AC122863.2	chr7	-	134115233	134119612	2360	3.49327	0	3.49327	0	0.701926	0	1.0338	0.106788	0.0578044	5	11	6	4	7.41617	7.51489	7.41862	7.34086
ENSMUSG00000079559	AC160052.1	chr9	-	51078655	51086476	787	6.56322	0.171657	6.17674	0	0.701154	0	1.06423	1.04075	0.641357	31	21	20	17	7.85584	7.66538	7.66574	7.57749
ENSMUSG00000027358	Bmp2	chr2	+	133377894	133388621	3555	54.1905	36.6762	54.1905	35.3903	0.700232	0	0	5.55615	3.40758	528	726	428	460	9.79809	9.9072	9.41995	9.30777
ENSMUSG00000078533	Muc2	chr7	+	148930514	148940598	2928	3.301	0	3.04658	0	0.698978	0	0	0.102211	0.0605682	5	14	2	11	7.41617	7.56556	7.29116	7.48788
ENSMUSG00000033805	Ephx4	chr5	+	107832514	107859054	1279	2.39187	0	2.39187	0	0.698186	0	0	0.147784	0.0853281	6	6	3	5	7.44465	7.41117	7.33034	7.36728
ENSMUSG00000023041	Krt6b	chr15	-	101506464	101510720	2226	18.8092	6.77668	15.9907	3.88241	0.697999	0	0	1.67703	1.04796	94	143	59	112	8.37751	8.50338	8.04921	8.27348
ENSMUSG00000045362	Tnfrsf26	chr7	-	150793567	150813858	3107	3.50468	0	3.50468	0	0.697743	0	0	0.0811139	0.0439068	6	10	7	3	7.44465	7.49646	7.44272	7.31086
ENSMUSG00000026546	Ccdc19	chr1	+	174451269	174476001	1831	5.22939	0	5.22939	0	0.697355	0	1.0338	0.318295	0.193713	16	21	10	16	7.65045	7.66538	7.50605	7.56384
ENSMUSG00000065282	SNORA18	chr9	+	15118245	15118376	131	6.42646	0.137343	6.42646	0	0.697267	0	0	6.61314	4.16545	28	27	14	26	7.81988	7.73781	7.57686	7.68534
ENSMUSG00000085269	AC161510.1	chr5	+	101099877	101107124	876	7.42856	0.37605	7.42856	0	0.695749	0	0	1.15078	0.716352	34	30	21	25	7.88999	7.77087	7.67914	7.67443
ENSMUSG00000082714	AC136018.1	chr7	+	110284256	110284557	301	5.93603	0.0324029	5.93603	0	0.693651	0	0	2.30252	1.40497	23	21	16	15	7.7551	7.66538	7.60835	7.54975
ENSMUSG00000056553	Ptprn2	chr12	+	117724305	118515266	3284	2.78936	0	2.78936	0	0.693143	0	0	0.0863348	0.0540024	10	8	3	10	7.53953	7.45655	7.33034	7.47069
ENSMUSG00000029102	Hgfac	chr5	+	35384237	35391056	2038	2.3998	0	2.3998	0	0.693077	0	0	0.0927456	0.0535499	7	5	4	4	7.47081	7.38557	7.36334	7.34086
ENSMUSG00000021194	Chga	chr12	+	103793185	103803238	1876	2.3998	0	2.3998	0	0.693077	0	0	0.100755	0.0581741	7	5	4	4	7.47081	7.38557	7.36334	7.34086
ENSMUSG00000000435	Myf5	chr10	-	106919963	106923190	2083	30.4946	16.0372	10.2777	0.743155	0.692475	0	0	3.73555	2.33804	180	314	119	238	8.81733	9.09332	8.41955	8.75854
ENSMUSG00000074676	Foxs1	chr2	-	152757633	152758944	1311	2.8102	0	2.8102	0	0.691489	0	0	0.20425	0.124868	7	10	2	10	7.47081	7.49646	7.29116	7.47069
ENSMUSG00000081209	AL672247.1	chrX	+	56450139	56450815	676	4.54282	0	4.54282	0	0.690324	0	0	0.675721	0.403604	11	18	8	12	7.56001	7.6251	7.46514	7.5043
ENSMUSG00000083903	AC140186.1	chr16	-	32591386	32591995	609	4.65352	0	4.65352	0	0.688944	0	0	0.698333	0.403207	10	17	10	8	7.53953	7.61091	7.50605	7.43346
ENSMUSG00000073486	AC122411.1	chr1	+	181733506	181734807	996	2.40764	0	2.40764	0	0.68814	0	0	0.189775	0.109573	8	4	5	3	7.49514	7.35724	7.39238	7.31086
ENSMUSG00000085610	AL671900.2	chrX	-	75927543	75928527	984	2.81582	0	2.81582	0	0.687748	0	0	0.272126	0.166364	8	9	3	9	7.49514	7.47707	7.33034	7.4526
ENSMUSG00000058354	Krt6a	chr15	-	101520362	101524738	2256	28.7711	14.5775	28.7711	13.4558	0.687724	0	1.16541	3.35832	2.12851	211	270	130	222	8.9422	8.96693	8.47452	8.70753
ENSMUSG00000065939	SNORA2	chr15	-	98356776	98356913	137	3.29717	0	3.29717	0	0.687046	0	0	2.29946	1.39406	12	8	7	7	7.57957	7.45655	7.44272	7.41307
ENSMUSG00000024747	Aldh1a7	chr19	-	20767442	20802052	2066	7.4142	0.37423	4.45488	0	0.686454	0	0	0.495564	0.310342	41	24	27	20	7.96386	7.70278	7.75333	7.61614
ENSMUSG00000047642	D930020B18Rik	chr10	+	121078643	121130940	3591	10.0803	1.38259	5.9984	0	0.686122	0	1.41596	0.364065	0.216537	23	60	26	31	7.7551	8.0343	7.74161	7.73686
ENSMUSG00000086103	AL732538.4	chr4	-	11538285	11542154	425	7.76621	0.489198	7.76621	0	0.686075	0	1.04826	2.44608	1.50863	27	39	19	28	7.80745	7.86072	7.652	7.70652
ENSMUSG00000042357	Gjb5	chr4	-	127032052	127035425	1721	9.96939	1.34055	9.96939	0.638398	0.685263	0	0	0.878631	0.546942	42	54	29	40	7.97384	7.98862	7.77611	7.81964
ENSMUSG00000028982	Slc25a33	chr4	-	149118144	149148386	1606	44.8066	28.3253	44.8066	27.0156	0.683913	0	0	9.08201	5.64021	406	520	328	336	9.52996	9.56104	9.17499	9.03097
ENSMUSG00000085028	AL928965.1	chr2	+	181118954	181122291	2976	26.7152	12.9093	18.9995	5.95102	0.683186	0	0	2.40292	1.54021	204	250	114	222	8.91511	8.90493	8.39357	8.70753
ENSMUSG00000064525	SNORA65	chr14	+	58316645	58316774	129	6.86473	0.237097	6.86473	0	0.682689	0	0	6.71567	4.12427	22	33	16	23	7.74129	7.80223	7.60835	7.65191
ENSMUSG00000035561	Aldh1b1	chr4	+	45811893	45817476	2298	9.09163	0.957385	9.09163	0.283029	0.682316	0	0	0.678581	0.439293	49	50	22	52	8.04035	7.95662	7.69221	7.91589
ENSMUSG00000087036	AL591075.1	chr11	-	118337783	118340772	1067	2.80132	0	2.57505	0	0.678262	0	0	0.250958	0.153423	5	12	1	11	7.41617	7.53249	7.24005	7.48788
ENSMUSG00000030336	Cd27	chr6	-	125182639	125187028	2328	2.38731	0	2.38731	0	0.675576	0	0	0.0811923	0.0468792	5	7	3	5	7.41617	7.43468	7.33034	7.36728
ENSMUSG00000082186	AL954379.1	chr4	+	41115686	41116637	951	3.78208	0	3.78208	0	0.674743	0	0	0.364383	0.215171	11	11	9	6	7.56001	7.51489	7.48617	7.39114
ENSMUSG00000045287	Rtn4rl1	chr11	+	75007284	75081271	3525	10.59	1.6363	10.59	0.910451	0.674703	0	0	0.500467	0.317342	58	54	38	44	8.11861	7.98862	7.86956	7.85325
ENSMUSG00000025735	Rhbdl1	chr17	-	25971413	25974102	1569	11.0109	1.85074	11.0109	1.10257	0.674694	0	0	1.21473	0.77382	50	71	29	60	8.04942	8.11195	7.77611	7.97355
ENSMUSG00000083507	AL627128.2	chr4	-	117497785	117498261	476	2.8605	0	2.8605	0	0.674005	0	0	0.529455	0.315252	8	8	5	6	7.49514	7.45655	7.39238	7.39114
ENSMUSG00000059816	Fam159a	chr4	-	108040381	108055954	593	4.42053	0	4.42053	0	0.673927	0	1.55265	0.849986	0.52911	13	19	7	16	7.5983	7.63889	7.44272	7.56384
ENSMUSG00000087535	AC157650.1	chr14	-	26275222	26280614	1943	14.9727	4.12591	14.9727	3.25312	0.673608	0	0	1.3376	0.82848	70	95	59	59	8.21308	8.26071	8.04921	7.96658
ENSMUSG00000005883	Spo11	chr2	+	172803200	172819077	3921	5.67092	0	5.14464	0	0.672292	0	0	0.152652	0.0904585	10	28	11	15	7.53953	7.74904	7.52494	7.54975
ENSMUSG00000083074	AL672090.2	chrX	+	62340012	62340349	337	8.60543	0.765002	8.60543	0.129832	0.671942	0	0	3.1783	1.90257	29	39	30	17	7.83208	7.86072	7.78719	7.57749
ENSMUSG00000021640	Naip1	chr13	-	101177748	101216466	5434	2.86719	0	2.86719	0	0.670377	0	0	0.0463785	0.027615	9	7	6	5	7.51796	7.43468	7.41862	7.36728
ENSMUSG00000047712	Ust	chr10	-	7924550	8238623	4284	34.8969	19.7201	34.8969	18.6219	0.668782	0	2.08973	2.33843	1.47118	274	362	217	245	9.16273	9.21819	8.8334	8.78018
ENSMUSG00000064844	SNORD58	chr18	+	75161533	75161598	65	3.35968	0	3.35968	0	0.666629	0	0	4.3619	2.51849	5	13	5	7	7.41617	7.54935	7.39238	7.41307
ENSMUSG00000030519	Apba2	chr7	+	71646591	71898756	3746	25.4539	11.8759	25.4539	10.8413	0.666053	0	1.02041	1.6567	1.04881	190	204	144	144	8.85904	8.74899	8.5406	8.41913
ENSMUSG00000052837	Junb	chr8	-	87501293	87502328	1035	17.0354	5.54835	17.0354	4.64813	0.665825	0	0	3.37854	2.14842	95	127	66	97	8.38381	8.4287	8.10104	8.19689
ENSMUSG00000029576	Radil	chr5	-	142960792	143027052	4803	6.40691	0.129813	6.40691	0	0.66536	0	1.00092	0.18365	0.116451	31	25	20	21	7.85584	7.7147	7.66574	7.62836
ENSMUSG00000060034	Ctf2	chr7	-	134861619	134869130	1670	4.54836	0	4.54836	0	0.665256	0	0	0.273526	0.163375	11	18	10	10	7.56001	7.6251	7.50605	7.47069
ENSMUSG00000048142	Nat8l	chr5	+	34339354	34348563	5805	14.2426	3.60665	14.2426	2.75558	0.663895	0	0	0.420577	0.260852	58	97	52	59	8.11861	8.27209	7.99388	7.96658
ENSMUSG00000065041	SNORA62	chr9	+	120037897	120038053	156	4.34133	0	4.34133	0	0.663825	0	0	3.53395	2.27364	19	16	9	17	7.69774	7.59629	7.48617	7.57749
ENSMUSG00000011305	Plin5	chr17	-	56251023	56256971	2039	2.411	0	2.411	0	0.66177	0	0	0.0927001	0.0535236	8	4	6	2	7.49514	7.35724	7.41862	7.27524
ENSMUSG00000009734	Pou6f2	chr13	-	18216793	18473880	2409	4.49911	0	4.49911	0	0.661665	0	0	0.196156	0.11892	11	19	9	12	7.56001	7.63889	7.48617	7.5043
ENSMUSG00000025582	Nptx1	chr11	-	119400032	119409067	5217	6.37697	0.128959	3.58182	0	0.661576	0	0	0.132846	0.0784464	9	35	13	17	7.51796	7.82231	7.56025	7.57749
ENSMUSG00000038576	Susd4	chr1	+	184693990	184826729	3533	48.7846	31.8935	48.7846	30.5105	0.661491	0	0	5.57738	3.52533	508	743	409	504	9.75759	9.93222	9.37679	9.39334
ENSMUSG00000027188	Pamr1	chr2	+	102390168	102483198	6062	6.26703	0.114416	4.15857	0	0.660476	0	0	0.1585	0.103518	39	22	21	25	7.9435	7.67814	7.67914	7.67443
ENSMUSG00000087634	AL845267.4	chr2	-	28810892	28841423	788	2.31268	0	2.31268	0	0.659905	0	0	0.279845	0.17312	5	9	1	9	7.41617	7.47707	7.24005	7.4526
ENSMUSG00000085462	AC102860.1	chr3	+	51363957	51371036	3597	5.30129	0	5.30129	0	0.659591	0	0	0.214571	0.140325	23	26	9	28	7.7551	7.72637	7.48617	7.70652
ENSMUSG00000034645	Zyg11a	chr4	-	107854538	107890502	2270	4.83738	0	4.83738	0	0.659561	0	0	0.242861	0.15024	20	15	15	10	7.71263	7.58119	7.59287	7.47069
ENSMUSG00000072431	AC109139.1	chr8	+	80040954	80042477	1245	3.63158	0	3.63158	0	0.659554	0	0	0.328943	0.208189	16	10	9	10	7.65045	7.49646	7.48617	7.47069
ENSMUSG00000017405	Nek8	chr11	-	77979607	77990177	5222	35.954	20.5934	6.97044	0	0.659349	0	0	2.82329	1.86524	541	395	298	416	9.82379	9.29753	9.09146	9.21621
ENSMUSG00000031962	Cdh15	chr8	+	125371865	125391297	3251	23.0928	10.0347	3.72163	0	0.65587	0	0	1.79267	1.15395	106	264	63	212	8.45058	8.94866	8.07921	8.67446
ENSMUSG00000034923	Ly6g6f	chr17	-	35217424	35222555	1138	4.51642	0	4.51642	0	0.655759	0	1.19124	0.415236	0.251739	14	16	12	9	7.61632	7.59629	7.54297	7.4526
ENSMUSG00000050840	Cdh20	chr1	+	106665105	106892058	4012	2.36334	0	2.36334	0	0.654666	0	0	0.0510386	0.0306023	8	5	5	4	7.49514	7.38557	7.39238	7.34086
ENSMUSG00000032591	Mst1	chr9	+	107982784	107987358	2268	3.66066	0	3.66066	0	0.654305	0	0	0.173625	0.108269	14	11	9	9	7.61632	7.51489	7.48617	7.4526
ENSMUSG00000028539	Artn	chr4	-	117598766	117602368	2405	25.1434	11.6031	8.45309	0.0773577	0.653983	0	0	2.7442	1.76408	150	269	101	210	8.6826	8.9639	8.32274	8.66774
ENSMUSG00000065200	SNORA65	chr12	-	31943797	31943927	130	5.91332	0.0310985	5.91332	0	0.653964	0	0	5.33121	3.25305	16	28	15	16	7.65045	7.74904	7.59287	7.56384
ENSMUSG00000050974	AC132221.2	chr12	+	14501273	14502071	798	28.7517	14.5699	28.7517	13.4553	0.653234	0	0	9.35603	5.91488	186	288	157	189	8.84253	9.02019	8.59857	8.59456
ENSMUSG00000030889	Vwa3a	chr7	+	127883070	127949055	4575	2.38273	0	2.38273	0	0.652606	0	0	0.0413149	0.0238546	4	8	3	5	7.38463	7.45655	7.33034	7.36728
ENSMUSG00000035237	Lcat	chr8	-	108463450	108467282	1342	8.62214	0.767797	8.62214	0.129832	0.651806	0	0	1.04461	0.67091	39	50	25	41	7.9435	7.95662	7.72966	7.82821
ENSMUSG00000048029	Eno4	chr19	+	59017915	59045889	2547	4.34971	0	4.34971	0	0.650602	0	0	0.216449	0.139257	21	14	12	14	7.72713	7.56556	7.54297	7.53516
ENSMUSG00000036718	Micall2	chr5	-	140182649	140212257	3443	42.4021	26.1673	42.4021	24.9279	0.650454	0	0	4.90427	3.15787	494	578	361	436	9.72851	9.66769	9.26101	9.25863
ENSMUSG00000059900	Tmem40	chr6	-	115679148	115709289	2002	5.54414	0	5.54414	0	0.650009	0	0	0.322579	0.197609	13	28	12	17	7.5983	7.74904	7.54297	7.57749
ENSMUSG00000083196	AC096784.1	chr10	-	24234084	24234317	233	4.77008	0	4.29413	0	0.649616	0	0	2.50128	1.58081	23	14	16	11	7.7551	7.56556	7.60835	7.48788
ENSMUSG00000018698	Lhx1	chr11	-	84331478	84338923	4121	10.4138	1.52685	9.35143	0.386837	0.648809	0	0	0.363109	0.221792	32	63	36	31	7.86741	8.0562	7.84991	7.73686
ENSMUSG00000082886	AL833790.1	chrX	-	42900107	42902557	2450	2.82064	0	2.82064	0	0.647769	0	0	0.109295	0.0668171	8	9	5	7	7.49514	7.47707	7.39238	7.41307
ENSMUSG00000075007	Filip1l	chr16	+	57353389	57515803	1576	7.08726	0.289729	7.08726	0	0.647329	0	0	0.609663	0.380863	25	36	21	23	7.78183	7.83212	7.67914	7.65191
ENSMUSG00000022543	4930451G09Rik	chr16	+	4964462	4979055	2750	10.2591	1.46278	10.2591	0.743155	0.647022	0	0	0.630052	0.401814	47	63	35	46	8.02191	8.0562	7.83986	7.86945
ENSMUSG00000080346	AC156572.3	chr13	+	62880953	62881036	83	3.22361	0	3.22361	0	0.645079	0	0	4.17504	2.62975	12	10	7	9	7.57957	7.49646	7.44272	7.4526
ENSMUSG00000085637	AC162305.1	chr16	+	92308960	92312711	483	2.92114	0	1.8703	0	0.644785	0	0	0.456559	0.254196	1	13	3	6	7.25073	7.54935	7.33034	7.39114
ENSMUSG00000029372	Ppbp	chr5	+	91197543	91199086	1080	24.1853	10.8223	11.8577	1.51144	0.643929	0	0	5.42545	3.44835	131	241	112	161	8.58832	8.87597	8.38299	8.48882
ENSMUSG00000064816	SNORD24	chr1	+	162966187	162966270	83	13.8474	3.34948	13.8474	2.48431	0.643828	0	0	35.6776	23.339	81	107	48	94	8.29192	8.32707	7.96042	8.18078
ENSMUSG00000073565	Prr16	chr18	+	51277386	51579698	4183	9.7794	1.26234	9.7794	0.555268	0.643738	0	0	0.429273	0.280468	55	59	33	53	8.09332	8.02687	7.8193	7.92335
ENSMUSG00000062545	Tlr12	chr4	-	128292689	128295863	3174	7.23937	0.334799	7.23937	0	0.642388	0	0	0.34242	0.219198	29	40	20	31	7.83208	7.86999	7.66574	7.73686
ENSMUSG00000057614	Gnai1	chr5	-	17770952	17866231	3193	59.5067	41.5998	59.5067	40.2113	0.63961	0	0	12.0811	7.75017	1044	1405	862	952	10.5691	10.6668	10.1521	10.0491
ENSMUSG00000028654	Mycl1	chr4	+	122672894	122679728	4038	65.9295	47.2542	65.9295	45.8625	0.639556	0	0	16.7265	10.8445	1877	2411	1394	1816	11.3021	11.3464	10.7183	10.8082
ENSMUSG00000017144	Rnd3	chr2	-	50985957	51004631	4432	73.251	54.153	73.251	52.806	0.63952	0	0	28.8407	18.6898	3559	4556	2662	3410	12.1514	12.1933	11.5412	11.6153
ENSMUSG00000035226	Rims4	chr2	-	163685486	163744662	5205	4.32174	0	4.32174	0	0.638511	0	0	0.108943	0.0707645	21	15	12	15	7.72713	7.58119	7.54297	7.54975
ENSMUSG00000036169	Sostdc1	chr12	+	37040822	37044311	956	22.6712	9.67834	8.24614	0.0433278	0.637711	0	0	6.32688	4.12394	140	244	92	197	8.63396	8.8857	8.27056	8.623
ENSMUSG00000026141	Col19a1	chr1	-	24268728	24594311	6887	7.28074	0.338302	7.28074	0	0.636713	0	0	0.155523	0.0990405	31	37	24	26	7.85584	7.84179	7.71745	7.68534
ENSMUSG00000084559	mmu-mir-1906	chrX	-	86004812	86004892	80	6.80989	0.223739	6.80989	0	0.636471	0	0	13.7824	9.03771	30	40	16	37	7.84406	7.86999	7.60835	7.79325
ENSMUSG00000070140	mmu-mir-483	chr7	-	149840828	149840901	73	3.25676	0	3.25676	0	0.635585	0	0	4.5312	2.80312	11	10	8	7	7.56001	7.49646	7.46514	7.41307
ENSMUSG00000005611	Mrvi1	chr7	-	118011779	118125975	6719	13.7471	3.29696	13.7471	2.44678	0.635569	0	0	0.396185	0.253792	68	101	55	70	8.19801	8.29446	8.01806	8.04004
ENSMUSG00000074855	AC153889.2	chr10	+	81459748	81461303	1555	5.51801	0	5.51801	0	0.63501	0	0	0.425437	0.263186	16	26	15	15	7.65045	7.72637	7.59287	7.54975
ENSMUSG00000049303	Syt12	chr19	-	4445907	4477447	4589	3.14567	0	3.14567	0	0.634797	0	0	0.0858101	0.0564818	12	13	4	15	7.57957	7.54935	7.36334	7.54975
ENSMUSG00000081103	AL596116.1	chr11	-	107033213	107033546	333	2.35983	0	2.35983	0	0.634042	0	0	0.614916	0.368698	7	6	5	4	7.47081	7.41117	7.39238	7.34086
ENSMUSG00000027574	Nkain4	chr2	-	180669476	180689404	1184	8.00145	0.568139	8.00145	0	0.633857	0	1.61034	1.11749	0.725875	39	45	26	37	7.9435	7.9146	7.74161	7.79325
ENSMUSG00000022947	Cbr3	chr16	+	93683459	93691235	1170	5.11658	0	5.11658	0	0.632411	0	1.26314	0.538506	0.338131	16	24	13	16	7.65045	7.70278	7.56025	7.56384
ENSMUSG00000075267	Dfnb59	chr2	+	76486532	76496613	1364	3.17701	0	3.17701	0	0.631616	0	0	0.277149	0.180024	15	9	8	10	7.63367	7.47707	7.46514	7.47069
ENSMUSG00000064457	SNORD55	chr4	-	116828374	116828453	79	5.03632	0	3.71436	0	0.62995	0	0	5.98151	3.45363	7	23	13	7	7.47081	7.6906	7.56025	7.41307
ENSMUSG00000049641	Vgll2	chr10	+	51742336	51748154	1498	9.17133	0.982016	3.28641	0	0.629621	0	0	0.998914	0.637469	23	72	19	51	7.7551	8.11866	7.652	7.90836
ENSMUSG00000034730	Bai1	chr15	+	74347113	74419653	5612	4.30912	0	2.63446	0	0.629444	0	1.18798	0.103849	0.0680633	26	11	16	12	7.79477	7.51489	7.60835	7.5043
ENSMUSG00000026938	Fcna	chr2	-	25480185	25483550	1284	2.37812	0	2.37812	0	0.629263	0	0	0.147208	0.0849958	3	9	3	5	7.3488	7.47707	7.33034	7.36728
ENSMUSG00000085603	AL591851.1	chr13	-	24690584	24696624	496	2.37812	0	2.37812	0	0.629263	0	0	0.38108	0.22003	3	9	3	5	7.3488	7.47707	7.33034	7.36728
ENSMUSG00000065160	SNORD79	chr1	+	162967486	162967570	84	6.50138	0.165509	6.50138	0	0.628424	0	0	12.5635	8.28254	33	34	19	32	7.87879	7.81235	7.652	7.74664
ENSMUSG00000077685	SNORD86	chr14	-	57455907	57455993	86	2.82304	0	2.82304	0	0.628187	0	0	3.11363	1.90351	8	9	6	6	7.49514	7.47707	7.41862	7.39114
ENSMUSG00000039058	Ak5	chr3	-	152125778	152331104	3058	16.3951	5.07541	16.3951	4.21284	0.628005	0	1.29403	1.25166	0.82083	110	133	76	108	8.47384	8.45732	8.17005	8.25366
ENSMUSG00000023990	Tcfeb	chr17	+	47873978	47929368	5271	13.5155	3.13972	13.5155	2.29485	0.627763	0	1.71231	0.528928	0.344216	81	96	60	73	8.29192	8.26642	8.05681	8.05896
ENSMUSG00000001583	Tnk1	chr11	-	69664506	69672232	2525	8.79667	0.824207	5.29023	0	0.625384	0	1.95515	0.517765	0.324162	23	60	25	35	7.7551	8.0343	7.72966	7.77503
ENSMUSG00000047787	Flrt1	chr19	-	7169028	7271991	3356	15.1311	4.2261	7.33019	0	0.625204	0	1.23995	0.802584	0.499984	77	94	84	39	8.264	8.25497	8.22166	7.81097
ENSMUSG00000018634	Crhr1	chr11	+	103994168	104036837	2460	8.94222	0.884974	8.94222	0.241266	0.624753	0	0	0.672311	0.443637	52	53	33	47	8.06726	7.98074	7.8193	7.8774
ENSMUSG00000020672	Sntg2	chr12	-	30859346	31058240	3284	3.24877	0	3.24877	0	0.624313	0	0	0.100724	0.0623104	9	12	7	8	7.51796	7.53249	7.44272	7.43346
ENSMUSG00000081842	AL928959.3	chr2	+	117066618	117067177	559	3.31324	0	3.31324	0	0.623935	0	0	0.535375	0.317252	5	14	6	7	7.41617	7.56556	7.41862	7.41307
ENSMUSG00000030110	Ret	chr6	-	118101765	118147762	7313	4.64756	0	4.64756	0	0.623915	0	0	0.0883089	0.0578281	23	18	14	17	7.7551	7.6251	7.57686	7.57749
ENSMUSG00000072899	C330024D21Rik	chr5	+	67857565	67868871	1901	2.37816	0	1.6188	0	0.623441	0	0	0.107715	0.0645852	10	3	8	1	7.53953	7.32505	7.46514	7.22879
ENSMUSG00000072853	AC156506.1	chr6	-	108421052	108421265	68	2.78111	0	2.12091	0	0.623134	0	0	4.4011	2.80861	14	5	9	5	7.61632	7.38557	7.48617	7.36728
ENSMUSG00000056972	Magel2	chr7	+	69524572	69526522	1950	13.5597	3.15745	13.5597	2.32005	0.622925	0	0	1.51051	0.993405	82	105	56	86	8.29877	8.31632	8.02596	8.13636
ENSMUSG00000034777	Vax2	chr6	+	83661257	83688298	1233	9.35055	1.06857	9.35055	0.386837	0.621847	0	0	1.1625	0.73022	35	56	36	30	7.90101	8.00414	7.84991	7.72693
ENSMUSG00000020712	Tcam1	chr11	+	106137985	106150059	3752	3.56987	0	3.56987	0	0.619722	0	0	0.117547	0.0763535	14	14	8	13	7.61632	7.56556	7.46514	7.52003
ENSMUSG00000079259	Trim71	chr9	-	114420392	114473487	5190	51.603	34.4363	32.2507	16.3887	0.619703	0	0	5.71174	3.71405	882	1000	741	672	10.3692	10.2642	9.98389	9.67734
ENSMUSG00000021260	Hhipl1	chr12	+	109544584	109567776	3777	2.73093	0	2.73093	0	0.619302	0	0	0.0875767	0.0577891	13	8	6	10	7.5983	7.45655	7.41862	7.47069
ENSMUSG00000075972	SNORD50	chr9	-	88416366	88416438	72	8.51319	0.722747	8.51319	0.100757	0.619016	0	0	20.3454	13.2629	41	52	30	40	7.96386	7.97278	7.78719	7.81964
ENSMUSG00000027793	Ccna1	chr3	-	54849398	54858964	1564	3.61378	0	3.61378	0	0.619001	0	0	0.26185	0.165726	10	16	7	12	7.53953	7.59629	7.44272	7.5043
ENSMUSG00000008318	Relt	chr7	-	107994361	108011960	3279	25.9974	12.3208	25.9974	11.2451	0.617965	0	1.19124	2.24813	1.46029	191	277	161	190	8.86313	8.98791	8.61581	8.59816
ENSMUSG00000069304	RP23-38E20.3	chr13	-	21924894	21925376	482	50.1517	33.131	5.10338	0	0.617884	0	0	47.8094	30.5951	406	1057	425	656	9.52996	10.3283	9.41323	9.65273
ENSMUSG00000042988	Notum	chr11	-	120515101	120522489	1490	28.6402	14.4714	28.6402	13.3524	0.617447	0	0	6.48023	4.28482	262	351	184	284	9.12358	9.19063	8.71016	8.89403
ENSMUSG00000043153	Ispd	chr12	+	37108105	37416031	2690	12.5917	2.64598	11.2357	1.20227	0.616855	0	0	1.10669	0.745483	100	89	58	89	8.41469	8.22572	8.04153	8.15328
ENSMUSG00000028634	Hivep3	chr4	+	119406388	119810650	14205	5.58578	0	5.58578	0	0.615823	0	0	0.0609871	0.0403349	28	27	17	25	7.81988	7.73781	7.62333	7.67443
ENSMUSG00000055809	6030429G01Rik	chr7	-	4474534	4484055	1857	20.3706	7.87851	17.3567	4.84413	0.614316	0	1.42291	3.05356	2.02754	148	212	99	177	8.67304	8.77762	8.31139	8.55049
ENSMUSG00000038987	1700019L03Rik	chr2	-	32632900	32639948	1590	3.55166	0	3.55166	0	0.614235	0	0	0.287288	0.188755	16	13	9	13	7.65045	7.54935	7.48617	7.52003
ENSMUSG00000027867	Spag17	chr3	+	99689328	99947245	7156	6.64786	0.196007	6.64786	0	0.614048	0	1.0338	0.171688	0.116287	37	41	17	44	7.92256	7.87914	7.62333	7.85325
ENSMUSG00000055494	RP23-55C8.1	chr2	+	156397527	156403193	2197	4.10394	0	4.10394	0	0.613281	0	0	0.193575	0.117977	10	17	11	8	7.53953	7.61091	7.52494	7.43346
ENSMUSG00000024827	Gldc	chr19	-	30172938	30249908	3754	57.1251	39.3768	57.1251	38.0079	0.613113	0	0	12.2016	8.00922	1283	1625	1033	1171	10.8204	10.8455	10.3599	10.2834
ENSMUSG00000015452	Ager	chr17	+	34734806	34737877	1370	11.9833	2.33893	6.24077	0	0.612641	0	1.11356	2.00053	1.34427	68	106	36	99	8.19801	8.32171	7.84991	8.20747
ENSMUSG00000040412	5330417C22Rik	chr3	-	108258611	108339444	6294	2.86914	0	2.86914	0	0.612108	0	0	0.0400414	0.0238418	8	8	8	3	7.49514	7.45655	7.46514	7.31086
ENSMUSG00000024168	Tmem204	chr17	-	25194646	25218126	2022	21.6714	8.90396	21.6714	7.86354	0.610385	0	0	3.04587	2.01726	175	216	128	171	8.79592	8.79168	8.46473	8.52777
ENSMUSG00000032010	Usp2	chr9	+	43875103	43903708	4384	22.6642	9.67764	15.22	3.40655	0.610157	0	1.52383	1.44794	0.95219	153	250	119	187	8.69679	8.90493	8.41955	8.58734
ENSMUSG00000086015	AL593858.4	chr11	+	95720178	95722358	1051	2.70489	0	2.70489	0	0.610024	0	0	0.3447	0.233637	15	8	6	12	7.63367	7.45655	7.41862	7.5043
ENSMUSG00000082610	AC145070.4	chr5	-	115741771	115741909	138	2.87576	0	2.87576	0	0.609353	0	0	1.82624	1.08739	9	7	9	2	7.51796	7.43468	7.48617	7.27524
ENSMUSG00000028600	Podn	chr4	-	107687395	107769050	4273	4.5924	0	4.5924	0	0.609109	0	0	0.158508	0.105355	19	24	10	23	7.69774	7.70278	7.50605	7.65191
ENSMUSG00000069302	Hist1h2ah	chr13	-	22127032	22127437	405	47.951	31.1455	4.77314	0	0.608789	0	0	53.0488	34.0877	368	996	400	612	9.43428	10.2596	9.35585	9.58264
ENSMUSG00000040856	Dlk1	chr12	+	110691058	110698901	2381	64.8158	46.2785	42.8408	25.2725	0.607646	0	0	47.9353	31.9016	3074	4172	2221	3347	11.9534	12.0739	11.305	11.5907
ENSMUSG00000006389	Mpl	chr4	-	118115019	118130118	2958	6.81362	0.225181	6.81362	0	0.60641	0	0	0.372749	0.244428	29	41	21	32	7.83208	7.87914	7.67914	7.74664
ENSMUSG00000076438	Oxct2b	chr4	+	122793506	122795192	1686	2.79009	0	2.79009	0	0.605927	0	0	0.168163	0.105186	8	10	6	7	7.49514	7.49646	7.41862	7.41307
ENSMUSG00000087314	AC125270.2	chr5	+	24379361	24381752	637	6.04534	0.0520972	6.04534	0	0.604738	0	0	1.31055	0.835214	19	34	18	21	7.69774	7.81235	7.63787	7.62836
ENSMUSG00000036469	2015-03-01	chr8	+	68141798	68995536	6607	4.95525	0	2.75052	0	0.604313	0	0	0.112049	0.0743312	32	15	22	14	7.86741	7.58119	7.69221	7.53516
ENSMUSG00000047923	AL731772.2	chr2	+	91785859	91787812	1731	6.11662	0.0674161	6.11662	0	0.604197	0	0	0.609669	0.409807	32	35	18	34	7.86741	7.82231	7.63787	7.76571
ENSMUSG00000022468	Pp11r	chr15	-	97541449	97561700	2582	3.71887	0	3.71887	0	0.603674	0	0	0.14031	0.084535	7	16	9	7	7.47081	7.59629	7.48617	7.41307
ENSMUSG00000044716	Dok7	chr5	+	35399461	35430488	4228	3.18672	0	3.18672	0	0.603565	0	0	0.0856859	0.0548513	9	14	6	11	7.51796	7.56556	7.41862	7.48788
ENSMUSG00000032546	C030016D13Rik	chr19	+	27504560	27507097	2537	2.7947	0	2.7947	0	0.603497	0	0	0.111755	0.069903	9	9	7	6	7.51796	7.47707	7.44272	7.39114
ENSMUSG00000047143	Dmrta2	chr4	+	109650657	109656292	2922	18.2005	6.35336	7.47039	0	0.603127	0	0	1.42312	0.919727	84	180	84	113	8.31234	8.65862	8.22166	8.27838
ENSMUSG00000022505	Emp2	chr16	-	10281841	10314061	3440	30.3428	15.9316	14.4303	2.8928	0.602966	0	1.11928	2.65116	1.70919	251	328	252	179	9.08661	9.13102	8.95158	8.55796
ENSMUSG00000072893	4933439C10Rik	chr11	+	59319163	59327149	5312	21.3361	8.65086	6.46141	0	0.602864	0	0	1.32842	0.903977	181	267	95	257	8.82157	8.95783	8.28827	8.81638
ENSMUSG00000019564	Arid3a	chr10	+	79389787	79417763	5562	65.33	46.6896	65.33	45.3347	0.602031	0	1.11356	19.7868	13.1219	3002	3985	2372	2978	11.9216	12.012	11.3903	11.4374
ENSMUSG00000084770	AC163295.1	chr14	+	115442100	115443834	837	11.0216	1.85757	11.0216	1.11098	0.601971	0	0	2.74754	1.82543	56	90	39	73	8.10183	8.23164	7.87919	8.05896
ENSMUSG00000027457	Snph	chr2	-	151416284	151458329	7861	3.5598	0	3.5598	0	0.601968	0	0	0.0561044	0.036443	10	18	6	15	7.53953	7.6251	7.41862	7.54975
ENSMUSG00000021895	Arhgef3	chr14	+	28051224	28217090	3678	37.4234	21.8878	16.8719	4.55384	0.601853	0	0	5.34037	3.6126	643	604	423	551	10.0104	9.71291	9.40873	9.47903
ENSMUSG00000077563	SNORA68	chr8	-	73419657	73419788	131	6.0843	0.0595634	6.0843	0	0.600013	0	0	8.29649	5.62335	36	33	20	34	7.91187	7.80223	7.66574	7.76571
ENSMUSG00000022367	Has2	chr15	-	56497183	56526059	4018	53.3948	35.9864	16.6055	4.35599	0.599842	0	0	9.22811	6.0604	1128	1226	995	790	10.6626	10.5028	10.3163	9.84636
ENSMUSG00000053647	Gper	chr5	+	139899104	139903752	2535	4.06375	0	4.06375	0	0.598775	0	0	0.173979	0.107628	10	18	11	9	7.53953	7.6251	7.52494	7.4526
ENSMUSG00000031849	Comp	chr8	+	72897456	72905964	2415	2.34012	0	2.34012	0	0.598258	0	0	0.0847896	0.0508391	3	10	3	6	7.3488	7.49646	7.33034	7.39114
ENSMUSG00000064968	SNORD47	chr1	+	162968212	162968289	77	7.13082	0.294011	7.13082	0	0.597361	0	0	14.933	9.74417	30	43	25	30	7.84406	7.89709	7.72966	7.72693
ENSMUSG00000085385	AL663063.3	chr2	-	158181042	158187316	4643	39.4259	23.5639	25.8168	11.0949	0.597274	0	0	4.43398	2.97928	550	757	385	629	9.84131	9.95249	9.32018	9.61015
ENSMUSG00000028255	Clca3	chr3	-	144667500	144695736	2931	5.77932	0.00997308	5.77932	0	0.596468	0	1.06423	0.349312	0.237371	32	33	17	34	7.86741	7.80223	7.62333	7.76571
ENSMUSG00000028051	Hcn3	chr3	-	88949995	88964118	3443	7.01652	0.281114	7.01652	0	0.595399	0	1.51642	0.35684	0.237732	36	42	25	35	7.91187	7.88818	7.72966	7.77503
ENSMUSG00000030256	Bhlhe41	chr6	-	145806762	145814078	6262	4.64783	0	4.43351	0	0.595181	0	0	0.100615	0.0653553	12	28	9	21	7.57957	7.74904	7.48617	7.62836
ENSMUSG00000047591	Mafa	chr15	-	75577272	75578352	1080	2.34646	0	2.34646	0	0.595022	0	0	0.189599	0.113682	4	9	4	5	7.38463	7.47707	7.36334	7.36728
ENSMUSG00000055675	Kbtbd11	chr8	+	15027397	15033320	5923	47.4502	30.6964	28.9783	13.6258	0.594714	0	0	4.97297	3.30509	745	1125	604	831	10.1749	10.4011	9.76502	9.90054
ENSMUSG00000028182	Lrriq3	chr3	+	154756397	154857242	2683	3.20925	0	3.20925	0	0.594454	0	0	0.129157	0.0813527	7	15	6	10	7.47081	7.58119	7.41862	7.47069
ENSMUSG00000084334	BX005304.1	chr2	+	51400494	51401590	1096	3.75796	0	3.5334	0	0.594395	0	0	0.316176	0.186704	5	17	9	6	7.41617	7.61091	7.48617	7.39114
ENSMUSG00000080364	SNORA77	chr16	-	18240809	18240935	126	3.93302	0	3.41556	0	0.594234	0	0	4.00033	2.59844	9	23	6	18	7.51796	7.6906	7.41862	7.59074
ENSMUSG00000019838	Slc16a10	chr10	-	39756276	39862062	3210	33.0132	18.0946	23.0588	8.96989	0.594229	0	0	3.96972	2.63062	389	420	327	292	9.488	9.35459	9.17229	8.91612
ENSMUSG00000086723	AC122200.1	chr6	-	71911138	71913769	1534	7.58529	0.426013	7.58529	0	0.593651	0	1.48813	0.883058	0.586937	43	43	32	34	7.98369	7.89709	7.80877	7.76571
ENSMUSG00000040010	Slc7a5	chr8	-	124405051	124431583	3504	61.8715	43.645	61.8715	42.3052	0.592582	0	0	22.1975	14.7125	2116	2822	1809	1970	11.4579	11.552	11.0426	10.9093
ENSMUSG00000064837	SNORA75	chr1	-	88247743	88247876	133	2.35274	0	2.35274	0	0.591888	0	0	1.5396	0.923131	5	8	5	4	7.41617	7.45655	7.39238	7.34086
ENSMUSG00000000544	Gpa33	chr1	+	168060547	168096640	2562	1.77589	0	1.77589	0	0.591865	0	0	0.0737766	0.0479221	8	4	4	5	7.49514	7.35724	7.36334	7.36728
ENSMUSG00000034059	Ypel4	chr2	+	84574214	84578812	2614	16.6314	5.27292	8.9601	0.244389	0.591559	0	0	1.75952	1.18988	114	178	73	155	8.4966	8.65076	8.1499	8.46474
ENSMUSG00000083679	AL691519.1	chr4	+	121756167	121757313	1146	20.0027	7.62717	20.0027	6.60501	0.590842	0	0	5.30541	3.58306	172	214	119	182	8.78289	8.78467	8.41955	8.56907
ENSMUSG00000004791	Pgf	chr12	-	86507588	86518246	1582	12.8505	2.77695	12.8505	1.96674	0.590759	0	1.54844	2.0411	1.38833	89	116	54	107	8.34546	8.37407	8.01008	8.24864
ENSMUSG00000080463	SNORD75	chr1	+	162965980	162966042	62	6.66324	0.1995	6.66324	0	0.590342	0	0	19.5621	13.2018	32	45	19	41	7.86741	7.9146	7.652	7.82821
ENSMUSG00000054374	9330176C04Rik	chr9	-	119129608	119140810	1995	2.78746	0	2.78746	0	0.590017	0	0	0.142117	0.0888942	7	11	6	7	7.47081	7.51489	7.41862	7.41307
ENSMUSG00000037419	Endod1	chr9	-	14158449	14185686	4454	28.9253	14.7066	28.9253	13.5809	0.589134	0	0	2.51794	1.69681	330	382	243	311	9.33118	9.26685	8.92227	8.96702
ENSMUSG00000003206	Ebi3	chr17	+	56092045	56096444	900	2.79208	0	2.79208	0	0.587761	0	0	0.315026	0.197049	8	10	7	6	7.49514	7.49646	7.44272	7.39114
ENSMUSG00000075946	SNORA25	chr13	-	62644562	62644695	133	3.9212	0	3.9212	0	0.58763	0	0	3.90822	2.56425	13	20	9	16	7.5983	7.6523	7.48617	7.56384
ENSMUSG00000000093	Tbx2	chr11	+	85646052	85655450	3626	54.7233	37.1686	54.7233	35.8327	0.587414	0	0	16.1205	10.8465	1701	2010	1305	1578	11.1755	11.1127	10.638	10.6363
ENSMUSG00000020023	Tmcc3	chr10	+	93774693	94053701	7153	36.6462	21.2362	36.6462	20.047	0.587364	0	0	2.26591	1.50855	435	594	367	424	9.59866	9.6957	9.27605	9.23334
ENSMUSG00000072675	AC174723.1	chr14	+	26942408	26948499	1248	12.9538	2.83334	3.79115	0	0.587094	0	0	2.71357	1.85826	136	79	91	79	8.61391	8.1643	8.26458	8.09556
ENSMUSG00000020660	Pomc	chr12	+	3954950	3960642	1031	5.77913	0.00997308	5.77913	0	0.586475	0	0	0.99305	0.674814	31	34	18	33	7.85584	7.81235	7.63787	7.75625
ENSMUSG00000052076	Gm9866	chr12	-	27825660	27845311	1591	2.32403	0	2.32403	0	0.586344	0	0	0.138604	0.0857438	6	8	5	5	7.44465	7.45655	7.39238	7.36728
ENSMUSG00000084184	AL844588.1	chr2	+	38829466	38832336	815	4.86277	0	4.86277	0	0.586328	0	0	0.985664	0.669538	25	26	14	26	7.78183	7.72637	7.57686	7.68534
ENSMUSG00000020303	Stc2	chr11	-	31257306	31270074	5175	11.9113	2.29776	6.09461	0	0.586098	0	0	0.496128	0.329513	53	110	43	82	8.07603	8.34299	7.91642	8.11328
ENSMUSG00000085912	AC167363.2	chr17	-	29194418	29215906	2956	3.19586	0	3.19586	0	0.585344	0	0	0.122557	0.0784544	11	12	9	8	7.56001	7.53249	7.48617	7.43346
ENSMUSG00000087680	AC124444.1	chr7	+	125736037	125740338	568	3.90191	0	3.90191	0	0.585307	0	0	0.942859	0.62445	14	20	9	17	7.61632	7.6523	7.48617	7.57749
ENSMUSG00000081369	AL935336.1	chr4	+	25465996	25466816	820	7.2295	0.330316	7.2295	0	0.584173	0	0	1.65197	1.11464	48	38	34	33	8.03118	7.85132	7.82966	7.75625
ENSMUSG00000027547	Sall4	chr2	-	168573831	168593443	5010	47.9425	31.1455	47.9425	29.7788	0.584143	0	0	6.86958	4.60991	965	1220	776	917	10.4751	10.4969	10.0347	10.0077
ENSMUSG00000046593	Tmem215	chr4	+	40419212	40424201	4733	2.29792	0	2.29792	0	0.58411	0	0	0.0499196	0.0317051	6	9	4	7	7.44465	7.47707	7.36334	7.41307
ENSMUSG00000069301	Hist1h2ag	chr13	-	22134328	22134813	485	45.7864	29.2176	4.23639	0	0.583834	0	0	45.4352	29.6464	362	1037	414	640	9.41853	10.3061	9.38829	9.62766
ENSMUSG00000072647	Adam1a	chr5	-	121968584	121971704	2349	11.8678	2.28477	7.13896	0	0.582643	0	0	1.10641	0.737553	56	109	45	82	8.10183	8.33771	7.93433	8.11328
ENSMUSG00000061878	Sphk1	chr11	+	116392238	116397988	4774	3.83264	0	3.83264	0	0.582194	0	1.19862	0.128676	0.0885833	21	18	10	21	7.72713	7.6251	7.50605	7.62836
ENSMUSG00000007097	Atp1a2	chr1	-	174201839	174228195	6329	23.6001	10.4301	7.72336	0	0.581095	0	0	1.27922	0.86649	188	326	132	270	8.85081	9.1257	8.48421	8.8544
ENSMUSG00000063415	Cyp26b1	chr6	-	84521937	84543740	4157	68.5554	49.7377	68.5554	48.366	0.580206	0	0	88.8658	59.6473	10320	13133	8572	9604	13.6297	13.6649	13.1356	13.027
ENSMUSG00000062946	4932422M17Rik	chr5	+	123588939	123591548	2609	24.1511	10.8043	10.2124	0.724169	0.579771	0	0	3.38088	2.30588	222	338	147	294	8.98361	9.15728	8.55425	8.92158
ENSMUSG00000044145	1810024B03Rik	chr2	-	127012090	127034016	3550	9.55006	1.1414	9.55006	0.448264	0.579286	0	0	0.483631	0.315107	41	68	42	40	7.96386	8.09147	7.90729	7.81964
ENSMUSG00000087673	AC093317.2	chr3	+	95659888	95665408	1094	2.30563	0	2.30563	0	0.579061	0	0	0.215968	0.137167	8	7	6	5	7.49514	7.43468	7.41862	7.36728
ENSMUSG00000034336	Ina	chr19	+	47089187	47099817	3240	3.55807	0	3.55807	0	0.578574	0	0	0.140984	0.0926297	17	12	13	9	7.66668	7.53249	7.56025	7.4526
ENSMUSG00000044352	Ankrd43	chr11	-	53290074	53293776	3593	4.7495	0	4.7495	0	0.577642	0	0	0.162204	0.102513	14	23	16	11	7.61632	7.6906	7.60835	7.48788
ENSMUSG00000040703	Cyp2s1	chr7	-	26587493	26601932	4938	6.71729	0.205267	6.71729	0	0.576368	0	0	0.236046	0.15747	26	48	20	37	7.79477	7.94009	7.66574	7.79325
ENSMUSG00000005397	Nid1	chr13	+	13529957	13604521	5936	63.4543	45.0834	63.4543	43.7349	0.576069	0	0	27.7824	18.7368	4755	5715	3893	4260	12.5477	12.5033	12.0481	11.9117
ENSMUSG00000085956	AC087062.2	chr3	+	94819546	94824060	1490	4.97391	0	4.97391	0	0.575567	0	0	0.47571	0.31129	17	28	15	19	7.66668	7.74904	7.59287	7.60361
ENSMUSG00000036136	Fam110c	chr12	+	31758847	31764808	2658	2.28771	0	2.28771	0	0.575085	0	0	0.0948159	0.0615884	9	7	6	6	7.51796	7.43468	7.41862	7.39114
ENSMUSG00000027977	Ndst3	chr3	-	123229083	123393770	6179	3.1058	0	3.1058	0	0.575008	0	0	0.0713767	0.048571	14	14	7	15	7.61632	7.56556	7.44272	7.54975
ENSMUSG00000021193	Pitrm1	chr13	+	6547408	6579282	3146	61.7076	43.5283	61.7076	42.2054	0.574358	0	0	64.7726	44.143	6039	6898	4516	5664	12.8785	12.7631	12.2495	12.2975
ENSMUSG00000007817	Zmiz1	chr14	+	26278777	26484193	5113	63.5956	45.2083	63.5956	43.8539	0.574127	0	0	56.9209	38.7297	8714	9763	6653	7863	13.3914	13.2476	12.7825	12.7488
ENSMUSG00000001053	C330016O10Rik	chr11	-	51456564	51464344	2728	35.3084	20.0367	32.9829	17.0018	0.573342	0	0	6.85944	4.68563	510	678	365	572	9.7617	9.83399	9.27106	9.51561
ENSMUSG00000087280	AC122190.3	chr12	-	112688613	112737833	608	1.77188	0	1.77188	0	0.572792	0	0	0.310881	0.201935	6	6	3	6	7.44465	7.41117	7.33034	7.39114
ENSMUSG00000019789	Hey2	chr10	-	30552165	30562590	2532	9.95424	1.34043	9.95424	0.637465	0.572017	0	0	0.846041	0.571104	64	72	50	56	8.16709	8.11866	7.97733	7.94528
ENSMUSG00000081624	AC164112.1	chr16	+	47074310	47076148	544	3.64174	0	3.64174	0	0.571975	0	0	0.723865	0.451384	7	18	9	9	7.47081	7.6251	7.48617	7.4526
ENSMUSG00000032890	Rims3	chr4	+	120527420	120569184	5686	8.45216	0.698728	8.45216	0.0773577	0.570629	0	0	0.310261	0.211129	52	60	37	51	8.06726	8.0343	7.85981	7.90836
ENSMUSG00000031995	St14	chr9	-	30896986	30939438	4577	39.5947	23.7143	39.5947	22.5379	0.570006	0	1.68941	4.77667	3.22492	584	804	490	592	9.90554	10.0185	9.5518	9.54954
ENSMUSG00000075945	SNORD50	chr9	+	88970173	88970245	72	6.11665	0.0674161	6.11665	0	0.569762	0	0	14.6575	9.85243	29	38	22	30	7.83208	7.85132	7.69221	7.72693
ENSMUSG00000030268	Bcat1	chr6	-	144942354	145024704	9322	56.4854	38.8211	56.4854	37.464	0.569471	0	0	8.14431	5.50678	2155	2665	1804	1959	11.4818	11.4769	11.0391	10.9023
ENSMUSG00000031312	Itgb1bp2	chrX	+	98644426	98648880	1799	4.59735	0	4.59735	0	0.569085	0	0	0.37649	0.250239	19	24	15	18	7.69774	7.70278	7.59287	7.59074
ENSMUSG00000074569	Gcnt7	chr2	-	172275812	172284096	2159	3.27607	0	3.27607	0	0.569044	0	0	0.145913	0.0884602	5	15	8	6	7.41617	7.58119	7.46514	7.39114
ENSMUSG00000035000	Dpp4	chr2	-	62168129	62250288	6087	3.53446	0	3.53446	0	0.567996	0	0	0.0776309	0.0515463	16	14	12	11	7.65045	7.56556	7.54297	7.48788
ENSMUSG00000019768	Esr1	chr10	-	5340926	5734948	13661	5.00488	0	5.00488	0	0.567474	0	0	0.0507325	0.0329537	18	26	18	15	7.68243	7.72637	7.63787	7.54975
ENSMUSG00000086551	AL627205.6	chr11	+	116938103	116938771	62	4.05515	0	3.95779	0	0.566264	0	0	7.11349	4.40059	7	21	11	9	7.47081	7.66538	7.52494	7.4526
ENSMUSG00000067702	Tuba3a	chr6	-	125228306	125236060	1494	2.29572	0	2.29572	0	0.565188	0	0	0.158146	0.100442	5	10	4	7	7.41617	7.49646	7.36334	7.41307
ENSMUSG00000064858	SNORA43	chr2	-	26493366	26493505	139	5.25083	0	5.25083	0	0.564508	0	0	5.77925	3.82756	16	35	14	25	7.65045	7.82231	7.57686	7.67443
ENSMUSG00000036139	Hoxc9	chr15	+	102807462	102814875	1719	11.5653	2.14489	11.5653	1.38085	0.563662	0	0	1.38362	0.91263	55	96	58	57	8.09332	8.26642	8.04153	7.95245
ENSMUSG00000065503	mmu-mir-351	chrX	-	50406431	50406530	99	2.2636	0	2.2636	0	0.563238	0	0	2.70477	1.79135	5	12	2	11	7.41617	7.53249	7.29116	7.48788
ENSMUSG00000029121	Crmp1	chr5	+	37633383	37683371	3290	53.3215	35.9392	53.3215	34.6637	0.562754	0	0	19.2606	13.0904	1781	2242	1489	1668	11.2344	11.2525	10.7993	10.7038
ENSMUSG00000025082	Vwa2	chr19	+	56948738	56986568	4049	28.1011	14.0426	28.1011	12.9399	0.562684	0	0	2.77369	1.88337	305	408	254	305	9.25866	9.32751	8.958	8.95118
ENSMUSG00000085527	AC102296.1	chr3	-	85359967	85377867	1858	2.27998	0	2.27998	0	0.56198	0	0	0.135641	0.0881066	6	10	4	8	7.44465	7.49646	7.36334	7.43346
ENSMUSG00000020017	Hal	chr10	+	92951512	92982049	5549	3.18783	0	3.18783	0	0.561549	0	0	0.0652874	0.0417933	8	15	8	9	7.49514	7.58119	7.46514	7.4526
ENSMUSG00000018909	Arrb1	chr7	+	106683975	106755281	7132	52.5264	35.2214	52.5264	33.9378	0.561423	0	0	10.5281	7.23216	2225	2542	1695	2086	11.5237	11.4152	10.9606	10.981
ENSMUSG00000037860	Aim2	chr1	+	175281009	175396171	3240	10.7263	1.71246	10.7263	0.977825	0.561105	0	0	0.704919	0.47157	56	89	52	60	8.10183	8.22572	7.99388	7.97355
ENSMUSG00000043557	Mdga1	chr17	-	29964902	30107032	8118	34.5973	19.4749	34.5973	18.3624	0.561043	0	1.1569	2.06253	1.39813	458	605	395	437	9.65077	9.71462	9.34406	9.26071
ENSMUSG00000050105	Grrp1	chr4	-	133807024	133810021	1275	13.8952	3.384	13.8952	2.51398	0.559861	0	0	2.9526	2.0222	109	130	83	106	8.46807	8.44311	8.21536	8.24359
ENSMUSG00000026579	F5	chr1	+	166081987	166150405	7146	7.74895	0.487745	7.74895	0	0.556831	0	0	0.2094	0.141267	40	55	34	40	7.95375	7.99642	7.82966	7.81964
ENSMUSG00000000948	Snrpn	chr7	-	67127387	67149997	1534	40.2741	24.3475	40.2741	23.1566	0.556726	0	0	16.0388	10.9028	692	870	602	624	10.0918	10.1061	9.76155	9.60212
ENSMUSG00000062074	AC153958.1	chr10	-	38870975	38883600	1228	3.47285	0	3.47285	0	0.555969	0	0	0.436111	0.299943	16	18	9	18	7.65045	7.6251	7.48617	7.59074
ENSMUSG00000055980	Irs1	chr1	-	82229675	82287991	6322	51.9605	34.744	51.9605	33.4401	0.555886	0	0	9.71936	6.63534	1706	2195	1436	1639	11.1792	11.2253	10.7547	10.6824
ENSMUSG00000065258	SNORD24	chr2	+	26766780	26766854	74	2.78682	0	2.78682	0	0.555764	0	0	3.8314	2.39654	6	12	7	6	7.44465	7.53249	7.44272	7.39114
ENSMUSG00000034282	Evpl	chr11	-	116081872	116099391	6384	22.1366	9.27121	22.1366	8.21507	0.555324	0	1.84354	1.27807	0.880394	240	278	183	229	9.04853	8.99088	8.70622	8.73012
ENSMUSG00000070424	Art5	chr7	-	109245392	109251359	1860	10.832	1.77021	10.832	1.03199	0.555039	0	1.04127	1.31261	0.887453	56	99	49	72	8.10183	8.28334	7.96893	8.0527
ENSMUSG00000039376	Synpo2l	chr14	-	21478167	21487576	4629	15.5301	4.48789	3.64433	0	0.554715	0	0	0.956171	0.654242	82	199	62	160	8.29877	8.73074	8.07181	8.48484
ENSMUSG00000039543	Ttc18	chr14	-	21213414	21271448	4195	2.25389	0	2.25389	0	0.554442	0	0	0.0713408	0.0487789	9	10	4	11	7.51796	7.49646	7.36334	7.48788
ENSMUSG00000048502	Duxbl	chr14	+	26802490	26808880	1572	12.4414	2.56328	3.61567	0	0.554302	0	0	2.29456	1.60543	144	85	100	85	8.65367	8.20165	8.31708	8.13065
ENSMUSG00000074340	Ovgp1	chr3	+	105776719	105790341	2525	7.38866	0.367968	7.38866	0	0.554055	0	1.57101	0.598861	0.410606	40	56	29	47	7.95375	8.00414	7.77611	7.8774
ENSMUSG00000078236	Pou3f1	chr4	+	124334895	124337899	3004	4.33848	0	4.33848	0	0.553722	0	0	0.18352	0.118072	13	22	15	11	7.5983	7.67814	7.59287	7.48788
ENSMUSG00000070394	1810027O10Rik	chr11	+	69652015	69653120	1105	36.5395	21.1378	36.5395	19.9511	0.553076	0	0	19.7283	13.5678	623	761	496	603	9.97572	9.95823	9.5639	9.56785
ENSMUSG00000024501	Dpysl3	chr18	-	43480632	43597940	6265	51.1049	33.9874	51.1049	32.6682	0.553038	0	0	13.0134	9.02342	2407	2769	1774	2370	11.6272	11.5271	11.0179	11.1426
ENSMUSG00000065859	U6	chrX	-	71959109	71959212	72	4.56308	0	4.56308	0	0.551558	0	0	9.84456	6.63145	21	24	17	18	7.72713	7.70278	7.62333	7.59074
ENSMUSG00000063021	Hist1h2ak	chr13	-	21845303	21845696	393	42.5177	26.2629	2.8912	0	0.550593	0	0	53.1055	35.1286	269	1056	380	632	9.14656	10.3272	9.30807	9.61495
ENSMUSG00000085907	AC129563.1	chr15	+	82729509	82736246	1116	4.89462	0	4.89462	0	0.550036	0	0	0.691589	0.464507	20	29	17	21	7.71263	7.76005	7.62333	7.62836
ENSMUSG00000071540	CT009541.1	chr14	-	33472953	33477192	4239	3.55051	0	3.55051	0	0.549698	0	0	0.107758	0.0707998	13	16	12	10	7.5983	7.59629	7.54297	7.47069
ENSMUSG00000086241	AC158618.1	chr10	-	76008613	76024971	858	4.80054	0	4.80054	0	0.549536	0	0	1.02806	0.715481	30	26	19	26	7.84406	7.72637	7.652	7.68534
ENSMUSG00000037185	Krt80	chr15	-	101180001	101200556	1774	2.34559	0	2.34559	0	0.548465	0	0	0.115427	0.0692088	3	10	5	4	7.3488	7.49646	7.39238	7.34086
ENSMUSG00000039137	Whrn	chr4	-	63075943	63157025	7343	45.5403	29.0165	16.7583	4.47281	0.548351	0	0	5.36913	3.68588	966	1537	806	1178	10.4764	10.7767	10.0768	10.2902
ENSMUSG00000078697	AC119848.1	chr7	+	56852522	56862514	1198	23.0058	9.95733	23.0058	8.92871	0.548339	0	0	7.98083	5.56833	277	330	194	295	9.17233	9.13631	8.74889	8.9243
ENSMUSG00000022061	Nkx3-1	chr14	+	69808739	69812718	3149	5.26205	0	5.26205	0	0.548152	0	0	0.255102	0.168953	20	31	20	19	7.71263	7.7815	7.66574	7.60361
ENSMUSG00000001741	Il16	chr7	-	90791357	90894236	6474	11.7569	2.24884	11.7569	1.48736	0.54786	0	0	0.45254	0.309754	73	113	60	87	8.23524	8.35865	8.05681	8.14203
ENSMUSG00000060204	Gm5868	chr5	-	72972877	72978789	1380	2.25903	0	2.25903	0	0.547849	0	0	0.216866	0.148281	13	6	8	7	7.5983	7.41117	7.46514	7.41307
ENSMUSG00000082355	RP23-124J3.1	chrX	-	122464377	122464776	399	46.9689	30.2931	5.34707	0	0.547041	0	0	348.266	248.972	5126	3696	3063	4219	12.6513	11.9107	11.7267	11.8987
ENSMUSG00000028794	A3galt2	chr4	+	128432607	128446542	3588	3.19322	0	3.19322	0	0.545781	0	0	0.10097	0.0646352	9	14	10	7	7.51796	7.56556	7.50605	7.41307
ENSMUSG00000023052	Npff	chr15	-	102354273	102355052	442	3.0998	0	3.0998	0	0.545744	0	0	0.99782	0.679005	9	19	5	17	7.51796	7.63889	7.39238	7.57749
ENSMUSG00000029862	Clcn1	chr6	+	42236683	42264655	3624	6.49507	0.160484	6.49507	0	0.545732	0	0	0.386828	0.27103	41	48	25	47	7.96386	7.94009	7.72966	7.8774
ENSMUSG00000022840	Adcy5	chr16	+	35154962	35305823	7007	19.624	7.37456	19.624	6.38948	0.544213	0	2.52161	1.01607	0.70672	217	235	164	199	8.96496	8.85628	8.62857	8.63
ENSMUSG00000022037	Clu	chr14	+	66587319	66600385	3438	13.6061	3.18676	13.6061	2.34654	0.544115	0	1.20234	1.09957	0.75788	100	140	80	111	8.41469	8.48977	8.19622	8.26857
ENSMUSG00000025813	Homer2	chr7	-	88754615	88851830	1769	35.0581	19.8419	35.0581	18.712	0.543987	0	0	11.4595	7.9044	537	750	442	583	9.81594	9.94239	9.45088	9.53438
ENSMUSG00000034664	Itga2b	chr11	-	102314610	102331436	5454	17.658	5.95846	17.658	5.01214	0.543966	0	1.38795	0.990593	0.67784	137	206	120	151	8.61895	8.75621	8.42467	8.44838
ENSMUSG00000083721	AL670238.1	chrX	+	42216056	42217026	970	5.17529	0	5.17529	0	0.543805	0	0	0.909353	0.618805	27	29	22	22	7.80745	7.76005	7.69221	7.64027
ENSMUSG00000075224	Lrrc55	chr2	-	85002490	85036856	3980	3.46618	0	3.46618	0	0.543536	0	0	0.138516	0.0959727	19	16	12	16	7.69774	7.59629	7.54297	7.56384
ENSMUSG00000077583	SCARNA13	chr12	-	106269284	106269559	275	1.76624	0	1.76624	0	0.543331	0	0	0.859162	0.59528	8	7	3	9	7.49514	7.43468	7.33034	7.4526
ENSMUSG00000083062	BX470195.1	chrX	-	129940913	129941649	736	1.76914	0	1.76914	0	0.543071	0	0	0.278216	0.185351	8	5	5	5	7.49514	7.38557	7.39238	7.36728
ENSMUSG00000025478	Dpysl4	chr7	+	146271899	146288603	5983	37.8415	22.2633	37.8415	21.0764	0.542757	0	0	4.48345	3.1169	729	974	558	809	10.1503	10.234	9.68296	9.87174
ENSMUSG00000017607	Tns4	chr11	-	98926991	98950620	5167	18.4349	6.50953	18.4349	5.56529	0.54217	0	0	1.15536	0.794695	153	226	129	172	8.69679	8.82611	8.46964	8.53159
ENSMUSG00000057123	Gja5	chr3	+	96708615	96881339	5595	31.9597	17.2107	18.1923	5.40881	0.541942	0	0	3.49372	2.45285	538	703	368	638	9.8179	9.8726	9.27854	9.62449
ENSMUSG00000037962	Fam101a	chr5	+	125483816	125492917	1937	13.8427	3.34743	7.70816	0	0.541923	0	0	1.63449	1.08459	86	115	98	56	8.32572	8.36895	8.30566	7.94528
ENSMUSG00000086826	AL645851.3	chr11	+	116327632	116335588	675	12.6442	2.66555	8.44045	0.0757169	0.540816	0	0	5.46045	3.81971	92	142	62	127	8.36481	8.49886	8.07181	8.34441
ENSMUSG00000083851	AL844177.1	chr4	+	35383462	35384030	568	8.7264	0.798341	8.7264	0.159543	0.540727	0	0	3.18908	2.16156	47	68	44	46	8.02191	8.09147	7.92543	7.86945
ENSMUSG00000004341	Gpx6	chr13	+	21404085	21411493	1276	1.78067	0	1.5028	0	0.540646	0	0	0.148131	0.0962198	9	3	7	2	7.51796	7.32505	7.44272	7.27524
ENSMUSG00000076004	mmu-mir-715	chr17	+	39981080	39981190	110	18.2181	6.36107	11.3124	1.22597	0.540135	0	0	45.3924	30.3841	120	197	134	111	8.52986	8.72335	8.49381	8.26857
ENSMUSG00000039234	Sec24d	chr3	+	122970413	123068553	3658	38.0727	22.46	38.0727	21.2736	0.540091	0	0	6.614	4.54976	653	883	572	648	10.0274	10.1228	9.70846	9.64025
ENSMUSG00000080540	SNORA76	chr11	+	106362558	106362691	133	3.49384	0	3.49384	0	0.539977	0	0	3.78979	2.56425	12	20	9	16	7.57957	7.6523	7.48617	7.56384
ENSMUSG00000086976	AL592547.1	chr11	-	70424713	70426713	186	4.44039	0	4.44039	0	0.539262	0	0	4.74233	3.37379	30	26	16	30	7.84406	7.72637	7.60835	7.72693
ENSMUSG00000087390	AL513356.1	chrX	+	35829637	35835663	3123	4.16294	0	4.16294	0	0.538683	0	0	0.226964	0.157255	21	24	14	22	7.72713	7.70278	7.57686	7.64027
ENSMUSG00000044288	Cnr1	chr4	+	34011567	34035806	6444	20.6563	8.10547	6.47476	0	0.536449	0	0	1.28816	0.903951	295	232	224	203	9.22848	8.8463	8.85798	8.64387
ENSMUSG00000012282	Wnt8a	chr18	+	34701966	34707927	1746	4.28438	0	4.28438	0	0.535905	0	0	0.33379	0.218769	12	25	14	14	7.57957	7.7147	7.57686	7.53516
ENSMUSG00000082999	RP23-395N7.2	chr4	+	145427121	145427901	780	8.47014	0.701911	8.47014	0.0799863	0.535521	0	0	2.6656	1.87138	60	72	41	66	8.13507	8.11866	7.89804	8.01411
ENSMUSG00000039716	Dock3	chr9	-	106797710	107134190	6458	3.47665	0	3.47665	0	0.534899	0	0	0.0829272	0.0570346	18	16	13	14	7.68243	7.59629	7.56025	7.53516
ENSMUSG00000025318	Jph3	chr8	+	124254487	124314721	3612	4.24524	0	4.24524	0	0.534761	0	0	0.170072	0.113304	14	25	14	16	7.61632	7.7147	7.57686	7.56384
ENSMUSG00000026994	Galnt3	chr2	-	65920822	65963051	4374	7.50128	0.402113	7.50128	0	0.534074	0	0	0.403325	0.283815	60	52	42	49	8.13507	7.97278	7.90729	7.89305
ENSMUSG00000085363	AC123662.1	chr5	+	68033639	68038015	2172	3.25178	0	3.25178	0	0.533317	0	0	0.152292	0.0942116	7	14	11	4	7.47081	7.56556	7.52494	7.34086
ENSMUSG00000054753	AU018091	chr7	-	3154664	3169204	3443	4.1602	0	4.1602	0	0.533314	0	0	0.205869	0.142639	18	27	12	24	7.68243	7.73781	7.54297	7.66329
ENSMUSG00000020656	Grhl1	chr12	+	25257180	25302252	3467	6.27291	0.114416	6.27291	0	0.531618	0	0	0.363457	0.251825	37	43	29	35	7.92256	7.89709	7.77611	7.77503
ENSMUSG00000053613	4732444A12Rik	chr11	+	120520470	120523955	2777	6.35431	0.12805	6.35431	0	0.530907	0	0	0.419732	0.284921	25	49	24	34	7.78183	7.9484	7.71745	7.76571
ENSMUSG00000083102	RP23-30M5.1	chrX	-	122154467	122154866	399	44.5262	28.0659	5.50356	0	0.530535	0	0	342.344	247.228	4983	3689	3040	4191	12.6122	11.9081	11.7166	11.8898
ENSMUSG00000070348	Ccnd1	chr7	-	152115835	152125774	3017	55.9695	38.319	55.9695	36.9858	0.530441	0	0	97.8961	68.4579	8761	9990	7094	8046	13.399	13.2798	12.8716	12.7807
ENSMUSG00000025969	Nrp2	chr1	+	62749858	62865269	9509	61.4167	43.284	35.001	18.6771	0.530415	0	0	42.5661	29.2878	11089	14608	10469	9946	13.7312	13.8154	13.416	13.0758
ENSMUSG00000039620	6430573F11Rik	chr8	+	37520601	37577374	4154	11.0975	1.8877	11.0975	1.14211	0.530395	0	0	0.728033	0.509024	97	95	76	79	8.39627	8.26071	8.17005	8.09556
ENSMUSG00000035711	Dok3	chr13	-	55624595	55629899	1546	7.24572	0.334799	7.24572	0	0.529459	0	0	1.09016	0.767684	44	63	29	58	7.99342	8.0562	7.77611	7.95955
ENSMUSG00000026603	Smyd2	chr1	-	191704370	191746242	2717	42.8073	26.4817	42.8073	25.2526	0.528684	0	0	16.7658	11.759	1293	1599	1020	1322	10.8301	10.8255	10.3452	10.4248
ENSMUSG00000086859	AL627205.4	chr11	+	116938103	116940269	389	11.6249	2.1858	5.63142	0	0.528456	0	0	8.62475	6.06693	77	136	53	120	8.264	8.47135	8.00202	8.31195
ENSMUSG00000057280	Musk	chr4	+	58298833	58390290	3802	1.21503	0	1.21503	0	0.528238	0	0	0.0455719	0.0322926	6	5	1	8	7.44465	7.38557	7.24005	7.43346
ENSMUSG00000021090	Lrrc9	chr12	+	73542919	73598226	3750	6.28749	0.114416	6.28749	0	0.527227	0	0	0.331827	0.229183	37	42	31	32	7.92256	7.88818	7.79807	7.74664
ENSMUSG00000025938	Slco5a1	chr1	-	12856629	12981258	11183	10.3355	1.48702	10.3355	0.755742	0.526583	0	1.25138	0.23522	0.163463	85	82	72	62	8.31905	8.18317	8.14309	7.98731
ENSMUSG00000030222	Rerg	chr6	-	137003345	137119018	2563	3.0631	0	3.0631	0	0.526116	0	0	0.227389	0.165001	22	15	10	21	7.74129	7.58119	7.50605	7.62836
ENSMUSG00000000159	Igsf5	chr16	+	96583274	96747400	3294	2.27656	0	2.27656	0	0.525861	0	0	0.076509	0.049697	4	12	4	8	7.38463	7.53249	7.36334	7.43346
ENSMUSG00000074054	AC124170.2	chr8	+	123610940	123612054	1114	1.76403	0	1.76403	0	0.525555	0	0	0.197952	0.134704	6	8	3	8	7.44465	7.45655	7.33034	7.43346
ENSMUSG00000060950	Trmt61a	chr12	+	112916353	112922111	2393	29.5087	15.2268	29.5087	14.0823	0.525504	0	0	6.82578	4.78861	481	556	388	452	9.70095	9.62822	9.32739	9.29159
ENSMUSG00000028328	Tmod1	chr4	+	46051806	46128904	2659	6.18629	0.091893	6.18629	0	0.524981	0	1.77946	0.521292	0.369391	49	39	34	38	8.04035	7.86072	7.82966	7.80217
ENSMUSG00000020787	P2rx1	chr11	+	72812604	72828702	2625	5.72426	0.00227797	5.72426	0	0.52426	0	0	0.414034	0.285829	33	36	28	27	7.87879	7.83212	7.76483	7.69603
ENSMUSG00000086292	AC174800.1	chr17	-	13896376	13896992	272	2.80954	0	2.48578	0	0.52351	0	1.06423	0.984456	0.601846	3	14	7	5	7.3488	7.56556	7.44272	7.36728
ENSMUSG00000036106	Arhgap8	chr15	+	84511427	84534103	1835	26.1003	12.4071	26.1003	11.3339	0.523339	0	0	7.03014	4.94377	350	469	276	389	9.38644	9.45974	9.02651	9.15665
ENSMUSG00000061527	Krt5	chr15	-	101537500	101543322	2190	48.9255	32.0228	29.6913	14.2149	0.522206	0	0	49.6561	35.1012	2939	3965	2226	3409	11.8931	12.0052	11.308	11.6149
ENSMUSG00000086541	AC140799.1	chr15	+	56521498	56526015	303	2.27019	0	2.27019	0	0.522129	0	0	0.883736	0.585293	7	10	6	7	7.47081	7.49646	7.41862	7.41307
ENSMUSG00000024295	Cyp4f41-ps	chr17	-	33087905	33097818	2068	3.82435	0	2.96959	0	0.521958	0	1.19666	0.297051	0.204496	11	28	8	23	7.56001	7.74904	7.46514	7.65191
ENSMUSG00000040035	Disp2	chr2	+	118605454	118637029	9555	1.76694	0	1.76694	0	0.521557	0	0	0.0247273	0.0171326	9	6	5	7	7.51796	7.41117	7.39238	7.41307
ENSMUSG00000064602	SNORA41	chr1	+	63225577	63225709	132	2.6998	0	2.6998	0	0.521334	0	0	2.74454	1.86025	9	14	7	11	7.51796	7.56556	7.44272	7.48788
ENSMUSG00000072572	Slc39a2	chr14	+	52513333	52516420	2285	3.09337	0	3.09337	0	0.520846	0	1.06423	0.199907	0.137314	11	18	8	15	7.56001	7.6251	7.46514	7.54975
ENSMUSG00000047216	Cdh19	chr1	-	112785771	112873949	3054	3.14536	0	3.14536	0	0.52068	0	0	0.12894	0.0848706	8	17	9	10	7.49514	7.61091	7.48617	7.47069
ENSMUSG00000017737	Mmp9	chr2	+	164766279	164781350	3539	2.25052	0	2.25052	0	0.520394	0	0	0.102368	0.0732396	13	10	6	13	7.5983	7.49646	7.41862	7.52003
ENSMUSG00000086536	AL596204.2	chr11	-	59588787	59593823	230	3.10443	0	3.10443	0	0.520098	0	0	1.91755	1.30487	11	17	9	13	7.56001	7.61091	7.48617	7.52003
ENSMUSG00000041552	Ptchd1	chrX	-	152007997	152058357	2795	1.76748	0	1.76748	0	0.519954	0	0	0.0845329	0.0585696	10	5	6	6	7.53953	7.38557	7.41862	7.39114
ENSMUSG00000028546	Elavl4	chr4	-	109876326	110024514	5423	9.6826	1.20442	9.6826	0.497603	0.519545	0	1.08558	0.441489	0.306897	76	76	67	55	8.25689	8.14503	8.10819	7.93804
ENSMUSG00000071103	1700029J07Rik	chr8	-	47038959	47060606	2740	6.47466	0.151014	6.47466	0	0.519444	0	1.00092	0.523127	0.368429	42	49	31	43	7.97384	7.9484	7.79807	7.84501
ENSMUSG00000067261	Foxd3	chr4	+	99322989	99325362	2373	3.49541	0	3.49541	0	0.519339	0	0	0.212407	0.143719	12	20	11	14	7.57957	7.6523	7.52494	7.53516
ENSMUSG00000064563	SNORA7	chr6	-	115757992	115758132	140	4.09945	0	4.09945	0	0.518898	0	0	6.18801	4.48232	26	29	12	34	7.79477	7.76005	7.54297	7.76571
ENSMUSG00000045259	Klhdc9	chr1	-	173288576	173290929	1023	4.17177	0	4.17177	0	0.518587	0	0	0.677475	0.466729	17	27	14	21	7.66668	7.73781	7.57686	7.62836
ENSMUSG00000029074	Ttll10	chr4	-	155408945	155433453	3654	4.17177	0	4.17177	0	0.518587	0	0	0.189671	0.130669	17	27	14	21	7.66668	7.73781	7.57686	7.62836
ENSMUSG00000032292	Nr2e3	chr9	-	59790577	59808466	3308	3.15084	0	3.15084	0	0.518578	0	0	0.119039	0.0783539	10	15	11	8	7.53953	7.58119	7.52494	7.43346
ENSMUSG00000085024	AL714025.1	chr13	-	23519843	23522891	917	6.16605	0.083001	5.31164	0	0.518531	0	0	1.54593	1.10087	35	55	21	53	7.90101	7.99642	7.67914	7.92335
ENSMUSG00000075408	6030408B16Rik	chr15	+	101123685	101127021	1087	8.83396	0.848442	8.83396	0.205535	0.51811	0	0	2.18808	1.5562	68	83	47	77	8.19801	8.18937	7.95183	8.08354
ENSMUSG00000087346	AC121911.2	chr1	-	31054711	31056750	1164	8.74264	0.804714	8.74264	0.164446	0.517907	0	0	1.81329	1.26574	57	77	48	60	8.11026	8.1515	7.96042	7.97355
ENSMUSG00000085153	AL807828.1	chr4	-	107480592	107495615	218	2.6956	0	2.6956	0	0.51789	0	0	1.73409	1.18897	13	11	10	9	7.5983	7.51489	7.50605	7.4526
ENSMUSG00000018378	Cuedc1	chr11	+	87912647	88007642	4274	39.9462	24.0381	39.9462	22.8531	0.517764	0	0	9.18764	6.48578	1058	1435	844	1188	10.5851	10.6925	10.1283	10.3
ENSMUSG00000033060	Lmo7	chr14	+	102129173	102333290	5482	32.7361	17.8542	13.4943	2.28963	0.51718	0	2.10787	3.93926	2.77216	690	681	581	533	10.0886	9.83868	9.72461	9.44686
ENSMUSG00000053656	2700023E23Rik	chr5	+	74489084	74491430	2346	18.9867	6.90539	18.9867	5.943	0.516741	0	0	3.60548	2.58765	256	281	172	273	9.10355	8.99975	8.66191	8.863
ENSMUSG00000030029	Lrig1	chr6	-	94554522	94650152	5585	48.5046	31.6367	23.5325	9.35753	0.51579	0	0	14.4878	10.166	2042	3095	1764	2398	11.4114	11.6739	11.0108	11.1576
ENSMUSG00000026676	Ccdc3	chr2	+	5058821	5151924	825	6.79993	0.221933	6.79993	0	0.515406	0	1.19936	1.73742	1.2071	40	51	35	38	7.95375	7.96474	7.83986	7.80217
ENSMUSG00000018604	Tbx3	chr5	+	120120677	120134733	5250	42.5766	26.3016	9.15592	0.300348	0.515346	0	0	12.673	9.04259	2261	1963	1718	1762	11.5447	11.0826	10.9776	10.771
ENSMUSG00000024805	Pcgf5	chr19	+	36484237	36530682	1626	8.11107	0.592804	8.11107	0	0.515323	0	0	1.09465	0.755083	46	67	44	46	8.01253	8.08454	7.92543	7.86945
ENSMUSG00000086724	AL627182.3	chr4	+	115153404	115153881	477	8.09702	0.592804	8.09702	0	0.515093	0	0	3.76446	2.60253	48	66	45	46	8.03118	8.07754	7.93433	7.86945
ENSMUSG00000047953	Gp5	chr16	-	30307771	30310865	2196	7.05573	0.282357	5.2112	0	0.51484	0	0	0.688581	0.478334	31	65	27	50	7.85584	8.07049	7.75333	7.90075
ENSMUSG00000032289	Thsd4	chr9	-	59814737	60369853	13248	42.9715	26.6356	42.9715	25.3897	0.514361	25.3664	-1.18301	3.91048	2.75761	1521	1768	1276	1402	11.0332	10.9506	10.6108	10.4943
ENSMUSG00000020811	Wscd1	chr11	+	71563421	71603149	4289	7.69441	0.467915	7.69441	0	0.514159	0	0	0.448043	0.318066	51	71	36	64	8.05838	8.11195	7.84991	8.00082
ENSMUSG00000018486	Wnt9b	chr11	-	103588677	103611135	4518	17.3164	5.73463	17.3164	4.81653	0.512737	0	1.57042	1.405	0.990377	194	209	163	165	8.87532	8.76697	8.62433	8.50457
ENSMUSG00000033107	Rnf125	chr18	+	21103125	21142349	1498	10.1361	1.40198	7.84675	0	0.512695	0	1.10139	1.6929	1.17476	81	80	76	53	8.29192	8.17063	8.17005	7.92335
ENSMUSG00000020689	Itgb3	chr11	+	104469369	104531790	5845	27.0531	13.184	27.0531	12.0975	0.51176	0	1.27015	2.24749	1.57074	340	494	314	359	9.3591	9.51035	9.13669	9.08704
ENSMUSG00000087624	AL935060.2	chr2	+	167607552	167608986	659	2.67617	0	2.67617	0	0.511382	0	0	0.645349	0.455418	10	17	5	17	7.53953	7.61091	7.39238	7.57749
ENSMUSG00000042498	D330045A20Rik	chrX	+	136014905	136089121	3740	5.90123	0.0306617	5.90123	0	0.511154	0	1.57101	0.353772	0.251681	44	40	32	37	7.99342	7.86999	7.80877	7.79325
ENSMUSG00000045314	Ankrd56	chr5	-	93471601	93473884	2283	7.46541	0.392366	7.46541	0	0.510176	0	0	0.634744	0.430229	40	52	45	27	7.95375	7.97278	7.93433	7.69603
ENSMUSG00000087697	AC115033.3	chr15	+	3946038	3965858	3526	4.16372	0	4.16372	0	0.510072	0	0	0.201023	0.139281	20	25	17	19	7.71263	7.7147	7.62333	7.60361
ENSMUSG00000020234	4930404N11Rik	chr10	-	80825811	80828561	572	2.25063	0	2.25063	0	0.510017	0	0	0.633356	0.453138	10	13	4	15	7.53953	7.54935	7.36334	7.54975
ENSMUSG00000072672	AC174479.4	chr14	+	27077953	27088584	3320	14.9078	4.07206	3.62828	0	0.509986	0	0	1.74593	1.25735	226	142	166	140	8.99833	8.49886	8.637	8.40203
ENSMUSG00000077222	SNORA66	chr5	+	108334195	108334327	132	3.49437	0	3.49437	0	0.509892	0	0	3.8185	2.58368	11	21	11	14	7.56001	7.66538	7.52494	7.53516
ENSMUSG00000081358	AL714017.5	chrX	-	74962390	74963322	741	3.76611	0	1.80502	0	0.509607	0	0	1.25415	0.938912	42	17	20	31	7.97384	7.61091	7.66574	7.73686
ENSMUSG00000073517	AC142448.2	chr18	-	84889261	84889872	489	1.76162	0	1.42209	0	0.50877	0	0	0.450957	0.306872	3	11	1	10	7.3488	7.51489	7.24005	7.47069
ENSMUSG00000020810	Cygb	chr11	-	116506908	116515627	2130	9.49396	1.11321	9.49396	0.425302	0.5084	0	0	1.23496	0.877432	70	97	53	84	8.21308	8.27209	8.00202	8.1249
ENSMUSG00000065738	SNORD45	chr3	-	153574573	153574654	81	1.84436	0	1.30373	0	0.507863	0	0	4.66705	3.53677	17	7	5	16	7.66668	7.43468	7.39238	7.56384
ENSMUSG00000074813	RP23-249P4.1	chr2	-	128021728	128255085	3034	2.69213	0	2.69213	0	0.50783	0	0	0.124598	0.0854301	10	14	8	11	7.53953	7.56556	7.46514	7.48788
ENSMUSG00000072623	Zfp9	chr6	-	118411967	118418033	3747	33.7887	18.7505	33.7887	17.672	0.507551	0	1.17682	6.79319	4.81669	751	865	627	696	10.184	10.0997	9.80428	9.71345
ENSMUSG00000043782	Ccdc64b	chr17	+	23797486	23805577	1916	3.77082	0	3.77082	0	0.507101	0	1.38795	0.402825	0.291918	21	28	10	31	7.72713	7.74904	7.50605	7.73686
ENSMUSG00000081552	AL603923.1	chr11	-	73585425	73585622	197	51.8694	34.6779	10.364	0.765012	0.506858	0	0	439.597	304.137	2458	3040	2580	1812	11.655	11.6502	11.5001	10.8054
ENSMUSG00000024063	Lbh	chr17	+	73267644	73291282	3207	50.9308	33.8378	37.2805	20.5714	0.506536	0	0	37.696	26.4925	3120	4555	2862	3366	11.9734	12.193	11.6367	11.5981
ENSMUSG00000056427	Slit3	chr11	+	34934725	35522009	6067	47.2102	30.4899	25.145	10.5803	0.506427	0	0	14.7985	10.4579	2713	2987	2372	2279	11.7861	11.6269	11.3903	11.0928
ENSMUSG00000061242	AC122406.1	chr17	+	83687866	83688400	534	2.24953	0	2.24953	0	0.506196	0	0	0.619433	0.434291	11	10	7	10	7.56001	7.49646	7.44272	7.47069
ENSMUSG00000025401	Myo1a	chr10	+	127142311	127157994	3351	4.82114	0	4.82114	0	0.504995	0	0	0.253826	0.175052	22	32	21	22	7.74129	7.79195	7.67914	7.64027
ENSMUSG00000056155	Nanos3	chr8	-	86697631	86700451	730	4.86215	0	4.86215	0	0.504314	0	0	1.10043	0.747498	19	32	21	19	7.69774	7.79195	7.67914	7.60361
ENSMUSG00000073416	AC087117.4	chr17	+	35093376	35109098	842	4.22352	0	4.22352	0	0.503437	0	0	0.74828	0.502253	11	29	14	17	7.56001	7.76005	7.57686	7.57749
ENSMUSG00000082402	AC127339.1	chr5	+	124922435	124922799	364	7.00253	0.278576	7.00253	0	0.502431	0	0	4.37055	3.07316	46	55	40	42	8.01253	7.99642	7.88868	7.83666
ENSMUSG00000064232	Gm5414	chr15	-	101454458	101458619	1659	9.08623	0.956617	9.08623	0.283029	0.502225	0	0	1.74698	1.27455	88	96	53	102	8.33892	8.26642	8.00202	8.22312
ENSMUSG00000045441	Gprin3	chr6	-	59298189	59376288	7369	6.19791	0.0919014	3.82467	0	0.50183	0	0	0.185963	0.131438	51	36	43	28	8.05838	7.83212	7.91642	7.70652
ENSMUSG00000087436	AC133499.1	chr8	+	108458232	108469743	352	5.00084	0	5.00084	0	0.501534	0	0	3.4456	2.51909	36	41	19	46	7.91187	7.87914	7.652	7.86945
ENSMUSG00000086809	AC109202.1	chr15	-	95965249	96114039	4993	4.21738	0	4.21738	0	0.500948	0	0	0.129342	0.0874301	17	24	19	13	7.66668	7.70278	7.652	7.52003
ENSMUSG00000080864	RP23-384P3.1	chrX	-	121463333	121463732	399	42.0716	25.8666	7.83294	0	0.500255	0	0	344.95	251.912	4752	3986	3222	4146	12.5468	12.0123	11.7941	11.8753
ENSMUSG00000039194	Rlbp1	chr7	-	86519754	86531913	2122	1.7689	0	1.7689	0	0.499972	0	0	0.0964971	0.0642876	7	6	6	4	7.47081	7.41117	7.41862	7.34086
ENSMUSG00000053560	Ier2	chr8	-	87185984	87186650	666	37.8616	22.2662	37.8616	21.0852	0.499279	0	0	57.5183	40.987	1052	1380	885	1116	10.5782	10.645	10.1819	10.2281
ENSMUSG00000086486	AC154675.1	chr14	-	58125580	58129672	1949	4.14139	0	4.14139	0	0.498873	0	0	0.379841	0.265977	17	30	14	24	7.66668	7.77087	7.57686	7.66329
ENSMUSG00000087264	AC097273.4	chr2	-	70327996	70401414	938	1.77519	0	1.77519	0	0.498732	0	0	0.201509	0.130892	6	6	6	3	7.44465	7.41117	7.41862	7.31086
ENSMUSG00000016262	Sertad4	chr1	-	194670624	194681946	3903	49.1462	32.2318	49.1462	30.8561	0.497616	0	0	36.4342	25.8786	3883	5145	3432	3972	12.27	12.3592	11.8785	11.8179
ENSMUSG00000014164	AC142258.1	chr13	-	58024532	58196611	1818	9.69029	1.20488	9.69029	0.498384	0.497322	0	1.30743	1.50755	1.07304	72	102	59	84	8.22791	8.29997	8.04921	8.1249
ENSMUSG00000065637	SNORA14	chr8	-	129468746	129468880	134	2.68875	0	2.68875	0	0.497321	0	0	2.82113	1.93429	7	17	6	13	7.47081	7.61091	7.41862	7.52003
ENSMUSG00000039616	Mocos	chr18	+	24812390	24860072	2700	1.77236	0	1.60274	0	0.497004	0	0	0.0758396	0.0505253	9	4	8	2	7.51796	7.35724	7.46514	7.27524
ENSMUSG00000085396	AL672003.2	chrX	-	47908920	47988498	1439	22.2259	9.33277	8.77281	0.175667	0.496241	0	0	8.51599	6.17153	318	460	219	432	9.29687	9.44104	8.84047	9.25025
ENSMUSG00000055102	Zfp819	chr7	+	50862538	50873655	2466	6.18642	0.091893	6.18642	0	0.49616	0	0	0.56209	0.398302	46	42	39	33	8.01253	7.88818	7.87919	7.75625
ENSMUSG00000074922	Fam122a	chr19	-	24550991	24551846	84	6.87806	0.240728	5.11081	0	0.495978	0	0	21.7518	15.7531	45	71	28	69	8.00303	8.11195	7.76483	8.03364
ENSMUSG00000032702	Kank1	chr19	+	25311464	25508986	6166	42.7235	26.408	42.7235	25.1823	0.495575	0	0	13.3883	9.63291	2468	2773	1958	2396	11.6603	11.529	11.1432	11.1566
ENSMUSG00000030922	Lyrm1	chr7	+	127039374	127060270	1513	6.8634	0.237097	6.8634	0	0.494867	0	0	1.22846	0.892625	55	63	36	63	8.09332	8.0562	7.84991	7.99409
ENSMUSG00000001657	Hoxc8	chr15	+	102820969	102823801	1485	13.1355	2.91369	13.1355	2.09932	0.494845	0	0	2.88509	2.04857	114	158	100	123	8.4966	8.56896	8.31708	8.32599
ENSMUSG00000062393	Dgkk	chrX	+	6356425	6525489	7164	34.4669	19.3677	25.2098	10.6202	0.494452	0	0	3.36397	2.36504	639	891	636	606	10.0035	10.1329	9.81934	9.5728
ENSMUSG00000032936	Camkv	chr9	+	107838250	107852021	3030	22.6953	9.68634	8.67639	0.145806	0.493315	0	0	3.58693	2.55278	250	440	219	348	9.0832	9.39852	8.84047	9.06054
ENSMUSG00000005667	Mthfd2	chr6	-	83255684	83267600	2722	41.8854	25.7199	41.8854	24.4376	0.493107	0	0	20.6757	14.7193	1574	1999	1407	1530	11.0766	11.1057	10.7297	10.599
ENSMUSG00000007122	Casq1	chr1	-	174140468	174149972	1376	1.7772	0	1.44452	0	0.492936	0	0	0.194602	0.138798	5	12	1	13	7.41617	7.53249	7.24005	7.52003
ENSMUSG00000058254	Tspan7	chrX	+	10062283	10173731	7067	34.6692	19.5313	34.6692	18.4244	0.49249	0	0	4.00971	2.85307	734	1065	659	819	10.158	10.3371	9.8571	9.8849
ENSMUSG00000046338	Gpat2	chr2	+	127250934	127261828	2628	2.25016	0	2.25016	0	0.492409	0	0	0.119873	0.0830553	8	12	6	10	7.49514	7.53249	7.41862	7.47069
ENSMUSG00000041324	Inhba	chr13	+	16103683	16119021	1957	4.45667	0	4.45667	0	0.492091	0	0	0.43463	0.306715	28	26	24	20	7.81988	7.72637	7.71745	7.61614
ENSMUSG00000075304	Sp5	chr2	+	70312979	70315786	2100	8.8548	0.859586	8.8548	0.217221	0.491914	0	0	1.11759	0.792526	61	88	54	68	8.14318	8.21976	8.01008	8.02718
ENSMUSG00000005947	Itgae	chr11	+	72904084	72960948	4581	4.40199	0	3.48023	0	0.491085	0	0	0.223496	0.163785	40	25	26	29	7.95375	7.7147	7.74161	7.71681
ENSMUSG00000028121	Bcar3	chr3	+	122122715	122233098	3280	15.8828	4.7025	15.8828	3.82059	0.491049	0	0	1.67117	1.17702	144	204	142	141	8.65367	8.74899	8.5314	8.40633
ENSMUSG00000034394	Lif	chr11	+	4157559	4172517	4350	2.26298	0	1.98007	0	0.490478	0	0	0.0615568	0.0407687	3	14	4	9	7.3488	7.56556	7.36334	7.4526
ENSMUSG00000073802	Cdkn2b	chr4	-	88952197	88956850	1302	2.27314	0	1.70603	0	0.488814	0	0	0.193564	0.125731	2	14	4	8	7.30625	7.56556	7.36334	7.43346
ENSMUSG00000083126	AL805918.6	chr2	-	147228689	147228998	309	3.78141	0	3.78141	0	0.488777	0	0	2.34485	1.67764	26	20	20	18	7.79477	7.6523	7.66574	7.59074
ENSMUSG00000062438	Adam1b	chr5	-	121950106	121953444	3338	5.33061	0	5.33061	0	0.487824	0	0	0.34919	0.249297	28	46	22	39	7.81988	7.9232	7.69221	7.81097
ENSMUSG00000047150	1700001C19Rik	chr17	-	47549695	47574276	1740	2.67656	0	2.67656	0	0.487651	0	0	0.244417	0.172483	10	17	7	15	7.53953	7.61091	7.44272	7.54975
ENSMUSG00000065208	SNORA4	chr16	+	23111689	23111828	129	3.44065	0	3.44065	0	0.487527	0	0	4.63992	3.27827	13	25	10	21	7.5983	7.7147	7.50605	7.62836
ENSMUSG00000036144	Meox2	chr12	+	37835132	37906115	2348	40.7682	24.7666	16.739	4.46155	0.487069	0	0	30.9324	22.3975	1905	2706	1474	2381	11.3212	11.4969	10.7869	11.1485
ENSMUSG00000007653	Gabrb2	chr11	+	42233258	42442530	6246	3.76525	0	3.76525	0	0.48706	0	0	0.131135	0.0961	29	23	18	26	7.83208	7.6906	7.63787	7.68534
ENSMUSG00000024901	Peli3	chr19	-	4930650	4943127	3786	11.3892	2.03043	11.3892	1.27088	0.486715	0	0	0.969375	0.695424	95	138	79	114	8.38381	8.4806	8.18974	8.28324
ENSMUSG00000035456	Prdm8	chr5	+	98609887	98616467	2432	3.10491	0	3.10491	0	0.486446	0	0	0.181347	0.123405	10	18	11	11	7.53953	7.6251	7.52494	7.48788
ENSMUSG00000045319	5430407P10Rik	chr2	-	6021070	6051257	2328	12.1592	2.42637	12.1592	1.65062	0.485741	0	0	1.70504	1.21886	106	146	93	115	8.45058	8.51681	8.2765	8.28809
ENSMUSG00000040631	Dok4	chr8	-	97387785	97400212	2418	30.1293	15.7767	30.1293	14.6107	0.485725	0	0	10.8526	7.8985	789	877	598	802	10.2403	10.1151	9.75459	9.86244
ENSMUSG00000086983	AL672276.1	chr4	+	43058898	43066125	1844	3.44734	0	3.44734	0	0.485661	0	1.06423	0.316051	0.221939	14	23	12	18	7.61632	7.6906	7.54297	7.59074
ENSMUSG00000030717	Nupr1	chr7	-	133766762	133770524	2452	1.76294	0	1.76294	0	0.485253	0	0	0.089934	0.0611991	4	10	3	8	7.38463	7.49646	7.33034	7.43346
ENSMUSG00000062329	Cytl1	chr5	+	38126757	38131059	974	2.27452	0	2.27452	0	0.484975	0	0	0.27492	0.182078	8	9	9	4	7.49514	7.47707	7.48617	7.34086
ENSMUSG00000087169	AC132389.1	chr19	-	23052726	23150414	2415	1.76638	0	1.76638	0	0.484912	0	0	0.0978341	0.0677855	7	8	5	7	7.47081	7.45655	7.39238	7.41307
ENSMUSG00000002032	Tmem25	chr9	-	44601858	44607390	2902	4.39952	0	4.39952	0	0.484887	0	0	0.369086	0.272649	36	32	21	37	7.91187	7.79195	7.67914	7.79325
ENSMUSG00000015970	Chdh	chr14	+	30822208	30853652	5638	2.25073	0	2.25073	0	0.48446	0	0	0.0642568	0.0459728	8	15	4	15	7.49514	7.58119	7.36334	7.54975
ENSMUSG00000025644	Gm7628	chr9	-	108996357	109000310	1800	9.03825	0.930211	9.03825	0.263815	0.48435	0	0	1.38261	0.985244	71	87	64	66	8.22053	8.21376	8.08655	8.01411
ENSMUSG00000074259	Gramd2	chr9	+	59527950	59566681	6082	3.78024	0	3.78024	0	0.483945	0	0	0.119132	0.0852334	21	25	16	22	7.72713	7.7147	7.60835	7.64027
ENSMUSG00000060402	Chst8	chr7	-	35459486	35597730	2787	7.19729	0.316687	7.19729	0	0.483883	0	0	0.632991	0.450322	50	62	45	47	8.04942	8.04897	7.93433	7.8774
ENSMUSG00000086196	AL935326.2	chr2	+	60176244	60209291	2853	3.45579	0	3.45579	0	0.483729	0	0	0.198755	0.138666	15	21	14	15	7.63367	7.66538	7.57686	7.54975
ENSMUSG00000022215	Fitm1	chr14	+	56194510	56195789	803	2.25064	0	2.25064	0	0.483667	0	0	0.451158	0.322783	9	14	5	14	7.51796	7.56556	7.39238	7.53516
ENSMUSG00000016356	Col20a1	chr2	+	180721239	180752245	4125	2.25331	0	2.25331	0	0.483541	0	0	0.0916439	0.0661422	12	12	7	13	7.57957	7.53249	7.44272	7.52003
ENSMUSG00000033715	Akr1c14	chr13	+	4048256	4089933	3238	2.25635	0	2.25635	0	0.483429	0	0	0.121613	0.0884739	15	10	9	12	7.63367	7.49646	7.48617	7.5043
ENSMUSG00000087374	AC119189.1	chr1	+	37990440	38010981	3613	1.76489	0	1.76489	0	0.482764	0	0	0.0610346	0.0415334	6	8	5	6	7.44465	7.45655	7.39238	7.39114
ENSMUSG00000056656	Apol8	chr15	-	77578228	77585678	2684	1.7674	0	1.7674	0	0.482656	0	0	0.0880289	0.0609918	9	6	7	5	7.51796	7.41117	7.44272	7.36728
ENSMUSG00000030630	Fah	chr7	-	91733668	91755232	2103	7.59517	0.428475	7.59517	0	0.482645	0	2.07309	1.00365	0.726526	60	74	46	66	8.13507	8.13195	7.94313	8.01411
ENSMUSG00000025533	Asl	chr5	-	130487133	130500220	1787	25.1331	11.5982	25.1331	10.5752	0.482185	0	0	9.45783	6.89344	474	599	357	546	9.68587	9.70433	9.25088	9.47017
ENSMUSG00000025732	Fam195a	chr17	-	26000642	26005681	814	5.81454	0.0136442	5.81454	0	0.482096	0	0	1.93505	1.42452	48	52	30	55	8.03118	7.97278	7.78719	7.93804
ENSMUSG00000027510	Rbm38	chr2	+	172847402	172860235	2348	35.1128	19.8809	35.1128	18.7462	0.481927	0	0	16.1337	11.6664	1050	1355	870	1138	10.5759	10.6229	10.1626	10.2505
ENSMUSG00000034796	Cpne7	chr8	+	125641273	125659082	5268	5.07562	0	5.07562	0	0.481672	0	0	0.19136	0.134657	27	37	26	26	7.80745	7.84179	7.74161	7.68534
ENSMUSG00000087413	AL592283.1	chr4	+	82153919	82193196	1271	1.76591	0	1.76591	0	0.481572	0	0	0.1735	0.118065	7	7	6	5	7.47081	7.43468	7.41862	7.36728
ENSMUSG00000032261	Sh3bgrl2	chr9	+	83441956	83529748	2206	22.6079	9.62599	22.6079	8.5855	0.481059	0	0	5.4694	3.93919	345	421	299	338	9.37284	9.35682	9.09433	9.03594
ENSMUSG00000018509	Cenpv	chr11	-	62338447	62352763	1811	26.5888	12.8113	22.4987	8.51807	0.481043	0	0	9.3064	6.70416	431	639	370	520	9.58939	9.77152	9.28351	9.42314
ENSMUSG00000086602	AC137513.2	chr15	-	89350526	89354108	2689	1.76696	0	1.76696	0	0.480413	0	0	0.0820075	0.0558052	8	6	7	4	7.49514	7.41117	7.44272	7.34086
ENSMUSG00000029032	Arhgef16	chr4	-	153652594	153675785	5481	16.9684	5.51473	16.9684	4.60171	0.479609	0	1.29403	1.23573	0.883571	174	256	162	193	8.79159	8.92386	8.62008	8.60887
ENSMUSG00000025489	Ifitm5	chr7	-	148134861	148136138	708	3.44035	0	3.44035	0	0.479449	0	0	0.845409	0.597312	12	26	10	21	7.57957	7.72637	7.50605	7.62836
ENSMUSG00000087168	AC124576.1	chr16	+	5254878	5289714	4671	3.06407	0	3.06407	0	0.479307	0	0	0.128142	0.0934572	17	21	10	22	7.66668	7.66538	7.50605	7.64027
ENSMUSG00000037243	Zfp692	chr11	+	58120571	58128129	2109	21.5328	8.79859	15.8732	3.81485	0.479045	0	0	6.04211	4.42438	350	459	254	430	9.38644	9.43895	8.958	9.24605
ENSMUSG00000026547	Tagln2	chr1	+	174430177	174437511	2082	37.7943	22.2246	37.7943	21.0404	0.47833	0	0	21.7053	15.6206	1178	1691	1053	1331	10.7154	10.895	10.3823	10.4328
ENSMUSG00000062151	Unc13c	chr9	-	73327228	73781374	8086	3.09301	0	3.09301	0	0.477743	0	0	0.0564912	0.0388031	9	20	10	13	7.51796	7.6523	7.50605	7.52003
ENSMUSG00000031383	Dusp9	chrX	+	70884757	70888853	2722	44.606	28.1352	44.606	26.8293	0.477628	0	0	54.6145	39.5623	4224	5214	3577	4317	12.385	12.3774	11.934	11.9295
ENSMUSG00000074040	9330120H11Rik	chr7	-	88747138	88747525	387	5.82804	0.0136442	5.82804	0	0.476836	0	0	3.9073	2.85527	46	50	33	48	8.01253	7.95662	7.8193	7.88527
ENSMUSG00000065147	SNORA31	chr14	+	76247711	76247841	130	3.07303	0	3.07303	0	0.476228	0	0	5.08888	3.77774	19	23	9	27	7.69774	7.6906	7.48617	7.69603
ENSMUSG00000047904	Sstr2	chr11	+	113480655	113487319	2089	3.07618	0	3.07618	0	0.476205	0	0	0.331765	0.248152	26	18	14	24	7.79477	7.6251	7.57686	7.66329
ENSMUSG00000086714	AL732541.2	chr2	+	26301215	26314910	735	2.25139	0	2.25139	0	0.47619	0	0	0.428607	0.296965	9	11	8	8	7.51796	7.51489	7.46514	7.43346
ENSMUSG00000082804	RP23-163J17.1	chr1	+	61132517	61133069	552	6.60695	0.186464	6.60695	0	0.476086	0	0	3.22445	2.34778	57	56	44	51	8.11026	8.00414	7.92543	7.90836
ENSMUSG00000027333	Smox	chr2	+	131317231	131351658	3894	35.8878	20.5435	31.7657	15.9854	0.475885	0	0	11.771	8.56556	1230	1680	995	1450	10.7684	10.8868	10.3163	10.5345
ENSMUSG00000064841	SNORA42	chr5	+	121655018	121655152	134	3.45438	0	3.45438	0	0.475824	0	0	4.23169	2.95234	13	23	13	16	7.5983	7.6906	7.56025	7.56384
ENSMUSG00000002104	Rapsn	chr2	+	90875776	90885886	1798	2.67824	0	2.67824	0	0.475605	0	1.0338	0.227772	0.159332	7	19	6	15	7.47081	7.63889	7.41862	7.54975
ENSMUSG00000078567	AL662901.1	chr11	+	120823126	120826657	38	1.21295	0	1.21295	0	0.475336	0	0	4.55959	3.23096	7	4	4	5	7.47081	7.35724	7.36334	7.36728
ENSMUSG00000027238	Frmd5	chr2	-	121371264	121632823	7234	13.654	3.22425	13.654	2.38551	0.47506	0	2.04466	0.712009	0.514822	155	172	134	139	8.70616	8.62684	8.49381	8.39771
ENSMUSG00000073063	F830116E18Rik	chr11	+	32186964	32187784	725	4.44993	0	4.36618	0	0.474939	0	0	1.19493	0.846734	30	25	28	17	7.84406	7.7147	7.76483	7.57749
ENSMUSG00000084128	Esrp2	chr8	-	108654218	108660874	4002	21.6196	8.85857	21.6196	7.81937	0.47484	0	0	2.81414	2.03162	295	420	260	336	9.22848	9.35459	8.97706	9.03097
ENSMUSG00000006241	Ccdc159	chr9	+	21731914	21740316	1531	5.61048	0	3.581	0	0.474809	0	1.28349	0.823059	0.588087	24	56	21	45	7.76861	8.00414	7.67914	7.8614
ENSMUSG00000085665	AL691470.2	chr11	+	22967997	22975574	3105	3.06538	0	3.06538	0	0.474136	0	0	0.177551	0.127412	18	17	14	15	7.68243	7.61091	7.57686	7.54975
ENSMUSG00000028348	Murc	chr4	+	48676385	48686374	2054	7.46734	0.392366	7.46734	0	0.47387	0	0	0.881889	0.62431	45	70	46	48	8.00303	8.10517	7.94313	7.88527
ENSMUSG00000038370	Pcp4l1	chr1	-	173103392	173126399	1577	4.40609	0	4.40609	0	0.473126	0	0	0.639241	0.467127	31	33	22	32	7.85584	7.80223	7.69221	7.74664
ENSMUSG00000041911	Dlx1	chr2	+	71366739	71372038	3668	16.0257	4.80162	16.0257	3.90591	0.472856	0	0	1.81217	1.30914	183	239	162	190	8.83	8.86944	8.62008	8.59816
ENSMUSG00000027386	Fbln7	chr2	+	128688716	128722770	3228	5.53537	0	5.53537	0	0.472432	0	-1.04753	0.483079	0.359218	49	50	30	55	8.04035	7.95662	7.78719	7.93804
ENSMUSG00000013275	Slc41a1	chr1	+	133724069	133745442	4912	33.0916	18.1582	33.0916	17.0899	0.472006	0	0	7.78586	5.69891	1084	1344	856	1196	10.6144	10.613	10.1442	10.3078
ENSMUSG00000056391	AC112146.1	chr12	+	71212700	71214227	1420	2.26169	0	2.26169	0	0.471764	0	0	0.199664	0.134497	7	11	8	6	7.47081	7.51489	7.46514	7.39114
ENSMUSG00000026278	Bok	chr1	+	95582332	95592339	1370	24.1216	10.796	24.1216	9.76256	0.471651	0	0	10.9109	7.9262	416	533	355	441	9.55405	9.58569	9.24579	9.26902
ENSMUSG00000029219	Slc10a4	chr5	+	73398142	73405922	3030	2.26345	0	2.26345	0	0.470929	0	0	0.0935721	0.0630316	8	10	9	5	7.49514	7.49646	7.48617	7.36728
ENSMUSG00000085725	AC161218.2	chr7	+	4478137	4479786	480	2.2532	0	2.2532	0	0.470842	0	1.06423	0.787565	0.56841	12	12	8	12	7.57957	7.53249	7.46514	7.5043
ENSMUSG00000085541	AC121121.1	chr9	+	96916384	96922462	4149	2.68988	0	2.68988	0	0.470694	0	0	0.0911138	0.0624716	7	17	8	11	7.47081	7.61091	7.46514	7.48788
ENSMUSG00000078444	AC155176.1	chr10	-	76720519	76721816	557	1.77535	0	1.77535	0	0.470266	0	0	0.48074	0.342883	10	7	7	7	7.53953	7.43468	7.44272	7.41307
ENSMUSG00000020788	Atp2a3	chr11	+	72774670	72806546	5268	9.14313	0.972043	9.14313	0.300348	0.469965	0	1.38795	0.526239	0.380666	77	99	67	80	8.264	8.28334	8.10819	8.10151
ENSMUSG00000054509	Parp4	chr14	+	57194493	57266064	3837	10.322	1.48621	10.322	0.755742	0.469923	0	1.32726	0.882598	0.639961	104	111	90	90	8.43875	8.34823	8.25857	8.15885
ENSMUSG00000061816	Myl1	chr1	-	66970868	66992052	1845	3.08706	0	1.59546	0	0.469386	0	1.0338	0.247581	0.170061	4	25	6	17	7.38463	7.7147	7.41862	7.57749
ENSMUSG00000056148	Rdh9	chr10	+	127196842	127229753	7453	2.25052	0	2.25052	0	0.468241	0	0	0.0486086	0.0347772	12	11	9	10	7.57957	7.51489	7.48617	7.47069
ENSMUSG00000035435	Abca17	chr17	-	24401203	24487974	5317	2.67472	0	2.67472	0	0.46799	0	0	0.0859108	0.0615768	12	17	9	15	7.57957	7.61091	7.48617	7.54975
ENSMUSG00000055368	Slc6a2	chr8	+	95485128	95525565	5889	2.70754	0	2.70754	0	0.46636	0	0	0.0588434	0.0393804	5	17	8	9	7.41617	7.61091	7.46514	7.4526
ENSMUSG00000020027	Socs2	chr10	-	94847995	94879814	9532	32.6972	17.8226	32.6972	16.7706	0.465936	0	0	3.05376	2.20256	780	1068	750	789	10.2271	10.3403	9.99713	9.84502
ENSMUSG00000046070	Igfals	chr17	+	25015714	25018953	2111	2.24815	0	2.24815	0	0.465692	0	0	0.156692	0.109858	7	14	6	11	7.47081	7.56556	7.41862	7.48788
ENSMUSG00000027833	Shox2	chr3	-	66777192	66785693	1590	37.4143	21.8872	11.4547	1.31223	0.465111	0	0	50.1862	37.056	2102	2964	1565	2754	11.4492	11.6167	10.861	11.3357
ENSMUSG00000014813	Stc1	chr14	+	69647446	69656560	744	6.07507	0.0573224	5.23506	0	0.46509	0	0	2.28648	1.68689	42	66	28	64	7.97384	8.07754	7.76483	8.00082
ENSMUSG00000074736	Tmem90b	chr2	+	149654946	149830128	2173	5.9934	0.0491043	5.9934	0	0.464499	0	0	0.543648	0.376673	27	48	35	25	7.80745	7.94009	7.83986	7.67443
ENSMUSG00000086889	AC109249.1	chr13	+	48966480	48970829	498	4.09301	0	4.09301	0	0.464328	0	0	1.83449	1.34227	25	33	18	31	7.78183	7.80223	7.63787	7.73686
ENSMUSG00000028064	Sema4a	chr3	-	88239880	88263023	5375	12.7191	2.70388	12.7191	1.90631	0.463821	0	1.36658	0.993431	0.733487	153	186	115	174	8.69679	8.68188	8.39882	8.53919
ENSMUSG00000038206	Fbxo8	chr8	+	59029886	59071190	3470	24.7489	11.2937	24.7489	10.2583	0.463732	0	0	4.276	3.08612	421	521	407	378	9.56593	9.56295	9.37217	9.13157
ENSMUSG00000085184	AC121551.1	chr1	-	174471750	174488260	2586	2.29248	0	2.03855	0	0.463674	0	0	0.0974558	0.0633032	8	8	11	1	7.49514	7.45655	7.52494	7.22879
ENSMUSG00000071392	AC153433.1	chr10	-	17848708	17895141	2612	1.76764	0	1.76764	0	0.463591	0	0	0.0904554	0.062673	9	6	8	4	7.51796	7.41117	7.46514	7.34086
ENSMUSG00000026885	Ttll11	chr2	-	35606760	35835433	3240	5.54024	0	5.54024	0	0.463014	0	0	0.476428	0.353677	42	56	27	57	7.97384	8.00414	7.75333	7.95245
ENSMUSG00000086579	AC124191.1	chr18	+	44821318	44835925	2364	5.59803	0	5.59803	0	0.462346	0	0	0.546365	0.392405	34	48	32	36	7.88999	7.94009	7.80877	7.78421
ENSMUSG00000074933	CT010505.1	chr16	+	84972874	84979301	840	1.76533	0	1.76533	0	0.461836	0	0	0.262522	0.178643	6	8	6	5	7.44465	7.45655	7.41862	7.36728
ENSMUSG00000078630	Tomt	chr7	-	109046886	109054873	873	2.25767	0	2.25767	0	0.46161	0	0	0.451068	0.328154	11	14	7	14	7.56001	7.56556	7.44272	7.53516
ENSMUSG00000027978	Prss12	chr3	+	123149830	123209510	2597	3.06362	0	3.06362	0	0.461592	0	1.08558	0.224412	0.162841	15	22	11	20	7.63367	7.67814	7.52494	7.61614
ENSMUSG00000082623	CT009720.1	chr9	-	92229389	92229917	528	3.76602	0	3.76602	0	0.46157	0	0	1.64076	1.21433	27	28	18	29	7.80745	7.74904	7.63787	7.71681
ENSMUSG00000042942	Greb1l	chr18	+	10458222	10562932	8193	24.6349	11.2007	17.8227	5.13291	0.461353	0	0	1.91676	1.39199	471	526	438	398	9.67936	9.57247	9.44212	9.17681
ENSMUSG00000025854	Fam20c	chr5	+	139231041	139286017	2994	8.26205	0.651325	8.26205	0.0475999	0.461333	0	1.19666	0.810187	0.587774	71	83	64	65	8.22053	8.18937	8.08655	8.0075
ENSMUSG00000078608	AC121823.3	chr7	+	112861818	112870313	3089	1.79046	0	1.79046	0	0.460296	0	0	0.096884	0.0706602	11	8	7	9	7.56001	7.45655	7.44272	7.4526
ENSMUSG00000035875	AI182371	chr2	-	34939565	34957063	2148	1.76743	0	1.76743	0	0.460074	0	0	0.102662	0.0698604	8	6	8	3	7.49514	7.41117	7.46514	7.31086
ENSMUSG00000082405	AL663116.1	chr11	-	73039549	73039768	219	1.23518	0	1.23518	0	0.459394	0	0	0.863085	0.622915	4	8	1	9	7.38463	7.45655	7.24005	7.4526
ENSMUSG00000036948	BC037034	chr5	-	138700884	138705222	2489	23.8635	10.6217	12.4608	1.77503	0.458947	0	0	6.69541	4.92728	423	635	343	556	9.57066	9.76494	9.2148	9.48783
ENSMUSG00000020282	Rhbdf1	chr11	-	32109584	32122300	5433	26.3977	12.6485	21.0108	7.35633	0.458792	0	0	4.16324	3.07839	614	822	478	748	9.95983	10.0429	9.52727	9.78856
ENSMUSG00000079330	Lemd1	chr1	+	134088007	134155804	2833	1.76529	0	1.76529	0	0.458744	0	0	0.0722792	0.0481533	4	9	5	5	7.38463	7.47707	7.39238	7.36728
ENSMUSG00000001270	Ckb	chr12	-	112907572	112910508	1430	19.2844	7.12183	19.2844	6.15859	0.457976	0	0	7.56723	5.57121	295	392	242	342	9.22848	9.29052	8.91897	9.04584
ENSMUSG00000085338	AL731670.1	chr11	-	102819613	102825701	1187	3.06496	0	3.06496	0	0.457954	0	0	0.464444	0.333288	14	21	12	17	7.61632	7.66538	7.54297	7.57749
ENSMUSG00000082310	AL683811.2	chr4	+	123515346	123516745	1399	8.4233	0.689173	7.62077	0	0.457827	0	0	1.89151	1.38466	88	80	76	66	8.33892	8.17063	8.17005	8.01411
ENSMUSG00000074218	Cox7a1	chr7	+	30969189	30971047	364	1.23196	0	1.23196	0	0.45743	0	0	0.519274	0.374776	6	6	3	7	7.44465	7.41117	7.33034	7.41307
ENSMUSG00000021198	Unc79	chr12	+	104187068	104422208	8989	1.23196	0	1.23196	0	0.45743	0	0	0.0210274	0.0151761	6	6	3	7	7.44465	7.41117	7.33034	7.41307
ENSMUSG00000067219	Nipal1	chr5	+	73039034	73062317	4205	1.78233	0	1.78233	0	0.457304	0	0	0.0674253	0.0486629	10	8	7	8	7.53953	7.45655	7.44272	7.43346
ENSMUSG00000031785	Gpr56	chr8	+	97508270	97538101	3576	24.7502	11.2937	24.7502	10.2583	0.456703	0	0	5.16234	3.80339	501	671	414	583	9.74313	9.82299	9.38829	9.53438
ENSMUSG00000081074	RP23-30M5.2	chrX	-	122281527	122281926	399	34.1246	19.0788	5.6693	0	0.456365	0	0	327.974	248.322	4614	3694	3055	4208	12.5062	11.9099	11.7232	11.8952
ENSMUSG00000024479	Mal2	chr15	+	54403039	54434393	2648	5.14219	0	4.56433	0	0.455865	0	0	0.345006	0.23698	19	39	28	18	7.69774	7.86072	7.76483	7.59074
ENSMUSG00000051246	A930005I04Rik	chr5	+	35258563	35266488	2793	2.25052	0	2.25052	0	0.455739	0	1.30797	0.12971	0.0928016	11	12	9	10	7.56001	7.53249	7.48617	7.47069
ENSMUSG00000046826	Tmem162	chr7	+	31758822	31774739	2264	2.25052	0	2.25052	0	0.455739	0	0	0.160018	0.114485	11	12	9	10	7.56001	7.53249	7.48617	7.47069
ENSMUSG00000030946	Lhpp	chr7	+	139802320	139898103	2085	22.7606	9.73902	22.7606	8.7124	0.455039	0	0	6.70091	4.89405	379	508	348	400	9.46269	9.53788	9.2278	9.18125
ENSMUSG00000087123	AC121996.1	chr3	-	80203270	80203588	318	3.43732	0	3.43732	0	0.455007	0	0	1.93176	1.37276	15	24	15	17	7.63367	7.70278	7.59287	7.57749
ENSMUSG00000065379	SNORA25	chr11	-	104112325	104112458	133	2.24859	0	2.24859	0	0.454584	0	0	2.60548	1.84626	7	15	6	12	7.47081	7.58119	7.41862	7.5043
ENSMUSG00000021286	Zfyve21	chr12	+	113052380	113066596	1307	23.4963	10.3558	23.4963	9.32751	0.454323	0	0	11.8105	8.6527	419	561	375	454	9.56119	9.63729	9.29585	9.29565
ENSMUSG00000039628	Hs3st6	chr17	+	24889947	24895628	1219	6.18479	0.0913607	6.18479	0	0.454132	0	0	1.13709	0.805752	35	53	40	32	7.90101	7.98074	7.88868	7.74664
ENSMUSG00000078374	AC156036.1	chr12	-	21954569	21954905	336	3.09956	0	3.09956	0	0.454097	0	0	1.35949	0.933816	13	16	16	7	7.5983	7.59629	7.60835	7.41307
ENSMUSG00000029096	Htra3	chr5	-	35994681	36022431	3868	3.77032	0	3.77032	0	0.453815	0	0	0.199538	0.144601	24	25	21	20	7.76861	7.7147	7.67914	7.61614
ENSMUSG00000021255	Esrrb	chr12	+	87702066	87862575	6004	4.08858	0	4.08858	0	0.453186	0	0	0.165278	0.122695	32	31	23	31	7.86741	7.7815	7.70497	7.73686
ENSMUSG00000045545	Krt14	chr11	-	100064475	100068862	1758	30.3316	15.927	30.3316	14.7619	0.452975	0	0	17.5343	12.8814	882	1075	782	878	10.3692	10.3479	10.0432	9.96015
ENSMUSG00000071636	Rimbp3	chr16	+	17209077	17213997	4920	3.76803	0	3.76803	0	0.45278	0	0	0.182485	0.135864	28	29	19	30	7.81988	7.76005	7.652	7.72693
ENSMUSG00000014444	Fam38a	chr8	-	125005611	125023786	5912	33.3551	18.3771	33.3551	17.3059	0.452727	0	0	8.43515	6.24174	1484	1682	1232	1473	11.0022	10.8883	10.5686	10.5533
ENSMUSG00000044476	AC158682.1	chr6	-	13108048	13137260	1997	10.6498	1.66806	10.6498	0.93486	0.45253	0	0	1.63271	1.16813	86	121	95	76	8.32572	8.39926	8.28827	8.07746
ENSMUSG00000084823	AC132613.1	chr6	+	148161888	148163095	728	1.77484	0	1.77484	0	0.452256	0	0	0.259637	0.168649	5	7	7	2	7.41617	7.43468	7.44272	7.27524
ENSMUSG00000027273	Snap25	chr2	+	136539188	136608164	6776	1.77484	0	1.77484	0	0.452256	0	0	0.0278949	0.0181193	5	7	7	2	7.41617	7.43468	7.44272	7.27524
ENSMUSG00000074607	Tox2	chr2	+	163028860	163149906	3401	4.70853	0	4.70853	0	0.451763	0	1.08558	0.328827	0.240667	26	45	21	39	7.79477	7.9146	7.67914	7.81097
ENSMUSG00000081125	AL731790.1	chr2	+	142396243	142396682	439	1.29407	0	1.29318	0	0.451697	0	0	0.538199	0.403972	6	9	1	12	7.44465	7.47707	7.24005	7.5043
ENSMUSG00000021294	Kif26a	chr12	+	113384445	113419957	6890	38.1078	22.469	38.1078	21.2744	0.450933	0	0	12.6948	9.35525	2441	3112	2130	2595	11.6458	11.6812	11.2511	11.2589
ENSMUSG00000032373	Car12	chr9	+	66561492	66614652	4539	21.4006	8.68869	12.2164	1.68377	0.450932	0	0	2.85946	2.10082	318	506	281	418	9.29687	9.53398	9.04157	9.22052
ENSMUSG00000031910	Has3	chr8	+	109394141	109406802	5912	14.5806	3.84732	14.5806	3.00913	0.450487	0	1.77946	0.969803	0.701475	144	220	149	155	8.65367	8.80557	8.56325	8.46474
ENSMUSG00000039309	Edaradd	chr13	-	12569174	12612715	2402	6.68338	0.205267	6.68338	0	0.450393	0	0	0.668873	0.477067	37	65	42	42	7.92256	8.07049	7.90729	7.83666
ENSMUSG00000082369	AL844862.1	chr2	-	119334287	119334965	678	8.75503	0.808728	8.75503	0.167049	0.450292	0	0	3.69389	2.65593	72	87	76	56	8.22791	8.21376	8.17005	7.94528
ENSMUSG00000074642	AC175538.1	chr13	+	115879708	115881195	829	2.67545	0	2.67545	0	0.450102	0	0	0.570011	0.411394	10	20	8	17	7.53953	7.6523	7.46514	7.57749
ENSMUSG00000074303	AC102287.1	chr8	-	67538754	67561235	1001	8.32667	0.652628	8.32667	0.0478041	0.449626	0	0	2.29739	1.64901	58	88	63	58	8.11861	8.21976	8.07921	7.95955
ENSMUSG00000075587	RP23-9G13.3	chr11	+	96253404	96254010	606	6.12344	0.0712492	6.12344	0	0.449516	0	0	2.49526	1.8009	44	52	44	36	7.99342	7.97278	7.92543	7.78421
ENSMUSG00000056605	Krt72	chr15	-	101606990	101616889	1563	2.24993	0	2.24993	0	0.449481	0	0	0.21163	0.148376	10	11	10	7	7.53953	7.51489	7.50605	7.41307
ENSMUSG00000081931	AL732475.1	chrX	+	160901147	160903814	528	4.69981	0	4.69981	0	0.448795	0	0	2.29706	1.70523	32	45	23	43	7.86741	7.9146	7.70497	7.84501
ENSMUSG00000032318	Isl2	chr9	+	55389013	55393986	1794	6.08301	0.0595634	6.08301	0	0.447844	0	0	0.921899	0.676769	40	65	34	55	7.95375	8.07049	7.82966	7.93804
ENSMUSG00000081257	BX936296.1	chr2	+	67919847	67920386	539	11.259	1.94949	11.259	1.20227	0.447427	0	0	8.0656	5.94774	119	157	103	132	8.52439	8.56471	8.33397	8.36696
ENSMUSG00000083654	AL672159.2	chr4	+	21553526	21554325	799	2.25041	0	2.25041	0	0.447181	0	0	0.394275	0.273178	7	13	8	8	7.47081	7.54935	7.46514	7.43346
ENSMUSG00000022861	Dgkg	chr16	-	22468533	22657294	5580	1.76631	0	1.76631	0	0.446653	0	0	0.0423422	0.0293373	6	9	6	6	7.44465	7.47707	7.41862	7.39114
ENSMUSG00000051998	Lax1	chr1	-	135575676	135586593	2202	5.00326	0	5.00326	0	0.446617	0	0	0.543642	0.396493	32	44	29	35	7.86741	7.9059	7.77611	7.77503
ENSMUSG00000035262	Amh	chr10	+	80267992	80270393	1665	1.83651	0	1.83651	0	0.446084	0	0	0.217585	0.163866	11	12	5	15	7.56001	7.53249	7.39238	7.54975
ENSMUSG00000020601	Trib2	chr12	-	15798532	15823683	4290	35.7979	20.4698	35.7979	19.3166	0.446056	0	0	16.1772	11.966	2037	2369	1786	1977	11.4082	11.3237	11.0265	10.9137
ENSMUSG00000087364	AL845266.1	chr2	+	26892804	26896373	2837	1.7668	0	1.7668	0	0.446011	0	0	0.0832815	0.0577025	7	8	7	5	7.47081	7.45655	7.44272	7.36728
ENSMUSG00000003379	Cd79a	chr7	+	25682399	25687216	1457	1.27015	0	1.27015	0	0.445842	0	0	0.151351	0.112356	7	7	3	9	7.47081	7.43468	7.33034	7.4526
ENSMUSG00000087366	AL772318.1	chr4	+	94718224	94834009	3831	2.25301	0	2.25301	0	0.445774	0	0	0.0986769	0.0712181	12	12	10	10	7.57957	7.53249	7.50605	7.47069
ENSMUSG00000078653	Cntd1	chr11	+	101115011	101157631	1382	2.72453	0	2.72453	0	0.445523	0	0	0.467296	0.355359	22	19	12	24	7.74129	7.63889	7.54297	7.66329
ENSMUSG00000087326	AL732563.3	chr4	+	44105503	44122183	3127	2.67991	0	2.67991	0	0.44496	0	0	0.16119	0.11779	11	21	8	19	7.56001	7.66538	7.46514	7.60361
ENSMUSG00000039131	Gipc2	chr3	-	151756496	151829194	3584	4.99839	0	4.99839	0	0.44496	0	1.19357	0.342802	0.251217	30	48	26	40	7.84406	7.94009	7.74161	7.81964
ENSMUSG00000049436	Upk1b	chr16	-	38773302	38800314	1761	7.27037	0.336692	5.3179	0	0.444849	0	1.12323	0.939175	0.658464	38	67	52	33	7.9331	8.08454	7.99388	7.75625
ENSMUSG00000074575	Kcng1	chr2	-	168085616	168107236	4508	5.52387	0	5.52387	0	0.444728	0	0	0.380854	0.287483	59	50	41	54	8.12688	7.95662	7.89804	7.93073
ENSMUSG00000009772	Nuak2	chr1	+	134212702	134230065	3920	3.07103	0	3.07103	0	0.444159	0	0	0.1326	0.0939616	14	19	15	12	7.61632	7.63889	7.59287	7.5043
ENSMUSG00000034853	Acot11	chr4	-	106417159	106477603	4793	22.6871	9.68634	9.12945	0.300348	0.443297	0	1.57101	4.81116	3.66021	743	721	499	787	10.1718	9.89975	9.56991	9.84231
ENSMUSG00000026941	Mamdc4	chr2	-	25418634	25430365	4212	14.1142	3.51792	14.1142	2.65719	0.443179	0	1.45428	1.66787	1.24694	190	256	147	238	8.85904	8.92386	8.55425	8.75854
ENSMUSG00000058045	AC154361.2	chr14	+	57396496	57397731	709	4.9859	0	4.9859	0	0.442553	0	0	1.86616	1.38535	38	46	30	42	7.9331	7.9232	7.78719	7.83666
ENSMUSG00000038057	Dbil5	chr11	+	76031109	76032168	524	1.76376	0	1.76376	0	0.442462	0	0	0.420836	0.286374	4	10	5	6	7.38463	7.49646	7.39238	7.39114
ENSMUSG00000058470	AC114657.3	chr5	-	130061205	130061450	240	3.48702	0	3.48702	0	0.442311	0	0	2.1658	1.47787	12	21	18	8	7.57957	7.66538	7.63787	7.43346
ENSMUSG00000020887	A230052G05Rik	chr8	+	73387025	73389327	2302	5.81402	0.0136442	5.81402	0	0.44223	0	0	0.691087	0.509643	39	62	33	53	7.9435	8.04897	7.8193	7.92335
ENSMUSG00000038754	Elovl3	chr19	+	46206386	46210184	1871	1.76475	0	1.76475	0	0.441825	0	0	0.117861	0.0802032	5	9	6	5	7.41617	7.47707	7.41862	7.36728
ENSMUSG00000050675	Gp1ba	chr11	+	70452623	70456328	3508	7.68334	0.464364	6.6206	0	0.441721	0	0	0.790259	0.594983	73	103	50	103	8.23524	8.30545	7.97733	8.22828
ENSMUSG00000055818	A230083G16Rik	chr6	+	124866880	124875862	991	3.42571	0	3.42571	0	0.441594	0	0	0.699351	0.509332	17	27	15	22	7.66668	7.73781	7.59287	7.64027
ENSMUSG00000075417	AC132380.1	chr16	-	4082200	4082533	333	4.98113	0	4.98113	0	0.44139	0	0	4.30441	3.23635	47	44	34	45	8.02191	7.9059	7.82966	7.8614
ENSMUSG00000064767	SNORD35	chr7	-	52378394	52378481	87	1.76577	0	1.76577	0	0.441206	0	0	2.53469	1.72483	6	8	7	4	7.44465	7.45655	7.44272	7.34086
ENSMUSG00000044912	Syt16	chr12	+	75098743	75368903	3588	4.40598	0	4.40598	0	0.441087	0	1.30797	0.33803	0.254739	36	41	24	43	7.91187	7.87914	7.71745	7.84501
ENSMUSG00000084125	AL672300.1	chrX	+	75870044	75870416	372	3.81359	0	3.81359	0	0.44108	0	0	1.73603	1.21016	16	25	21	12	7.65045	7.7147	7.67914	7.5043
ENSMUSG00000029452	Tmem116	chr5	+	121901901	121974192	2704	3.77303	0	3.77303	0	0.440661	0	1.25471	0.279609	0.201802	17	31	17	23	7.66668	7.7815	7.62333	7.65191
ENSMUSG00000052105	1110012J17Rik	chr17	-	66686321	66799090	9122	28.4623	14.3183	28.4623	13.2065	0.440523	0	1.48375	3.74011	2.79656	1032	1134	848	1022	10.5552	10.4105	10.1337	10.1283
ENSMUSG00000080142	AL627182.4	chr4	-	115126396	115126721	325	1.77664	0	1.77664	0	0.438935	0	0	0.823914	0.587648	5	12	4	10	7.41617	7.53249	7.36334	7.47069
ENSMUSG00000031131	Vgll1	chrX	+	54341282	54359717	2439	2.67493	0	2.67493	0	0.438228	0	0	0.193743	0.13983	15	15	14	11	7.63367	7.58119	7.57686	7.48788
ENSMUSG00000047767	Atg16l2	chr7	-	108437905	108450765	3881	16.3739	5.06402	6.28265	0	0.438071	0	1.54552	2.24033	1.66612	201	351	170	304	8.90331	9.19063	8.65367	8.94851
ENSMUSG00000073846	RP23-334A5.1	chr4	-	57769211	57776773	1931	2.31231	0	2.03264	0	0.437454	0	0	0.261026	0.19781	12	20	5	23	7.57957	7.6523	7.39238	7.65191
ENSMUSG00000027954	Efna1	chr3	-	89075654	89085064	1830	24.1838	10.8223	8.59418	0.125275	0.43744	0	0	11.6456	8.72183	533	820	424	746	9.80804	10.0402	9.41098	9.78575
ENSMUSG00000030589	Rasgrp4	chr7	+	29920005	29938958	3591	5.27503	0	5.27503	0	0.437279	0	-1.4167	0.495655	0.37989	60	53	37	63	8.13507	7.98074	7.85981	7.99409
ENSMUSG00000020020	Usp44	chr10	+	93294299	93311283	2946	3.77978	0	3.77978	0	0.436973	0	0	0.245947	0.175964	16	30	18	20	7.65045	7.77087	7.63787	7.61614
ENSMUSG00000046182	AC150648.1	chr7	-	133024216	133225925	1640	1.31057	0	1.31057	0	0.436915	0	0	0.153671	0.116455	8	8	3	11	7.49514	7.45655	7.33034	7.48788
ENSMUSG00000065790	SNORD103	chr4	+	130331655	130331738	83	1.30826	0	1.30826	0	0.436439	0	0	3.03639	2.30103	9	7	4	10	7.51796	7.43468	7.36334	7.47069
ENSMUSG00000084002	RP23-360J20.1	chr4	+	146561816	146562596	780	5.53243	0	5.53243	0	0.436097	0	0	2.03959	1.52159	46	55	37	50	8.01253	7.99642	7.85981	7.90075
ENSMUSG00000037686	Aspg	chr12	+	113344893	113365784	2732	6.11329	0.0668522	6.11329	0	0.435727	0	1.0338	0.565017	0.409455	35	63	38	44	7.90101	8.0562	7.86956	7.85325
ENSMUSG00000032514	Ttc21a	chr9	+	119846764	119876895	4125	3.43601	0	3.43601	0	0.435609	0	1.18798	0.198562	0.14882	25	27	18	27	7.78183	7.73781	7.63787	7.69603
ENSMUSG00000039904	Gpr37	chr6	-	25616893	25640729	4447	1.23446	0	1.23446	0	0.435426	0	0	0.0425041	0.0306765	4	8	2	8	7.38463	7.45655	7.29116	7.43346
ENSMUSG00000002668	Dennd1c	chr17	-	57205478	57217933	2520	2.68525	0	2.68525	0	0.435146	0	0	0.156263	0.108269	8	17	11	9	7.49514	7.61091	7.52494	7.4526
ENSMUSG00000000938	Hoxa10	chr6	-	52181195	52190853	3618	40.5096	24.5644	40.5096	23.3429	0.434898	0	0	53.4882	39.6209	5229	7057	4900	5608	12.6788	12.7947	12.361	12.2839
ENSMUSG00000034098	Fstl5	chr3	+	75878519	76513926	4764	0.853394	0	0.597241	0	0.434385	0	0	0.0495948	0.0400894	12	3	3	11	7.57957	7.32505	7.33034	7.48788
ENSMUSG00000072808	Hsn2	chr6	-	119912384	119913686	1302	2.25363	0	2.25363	0	0.434332	0	0	0.290347	0.209552	9	15	8	12	7.51796	7.58119	7.46514	7.5043
ENSMUSG00000087111	AL671968.2	chr11	+	3042050	3043366	247	1.2313	0	1.2313	0	0.434233	0	0	0.765245	0.552301	6	6	4	6	7.44465	7.41117	7.36334	7.39114
ENSMUSG00000032908	Sgpp2	chr1	+	78306919	78416862	4000	6.33939	0.12805	6.33939	0	0.434002	0	0	0.437099	0.320583	42	69	41	53	7.97384	8.09835	7.89804	7.92335
ENSMUSG00000050157	Gm867	chr10	-	75400465	75403417	1199	1.22985	0	1.22985	0	0.433664	0	0	0.157644	0.113777	7	5	5	5	7.47081	7.38557	7.39238	7.36728
ENSMUSG00000027887	Sypl2	chr3	-	108014389	108029566	4377	3.06662	0	3.06662	0	0.43355	0	0	0.140347	0.102851	12	27	10	23	7.57957	7.73781	7.50605	7.65191
ENSMUSG00000084365	RP23-384P3.2	chrX	-	121583567	121583966	399	31.4748	16.7859	5.3699	0	0.433413	0	0	329.948	253.143	4657	3701	3232	4172	12.519	11.9125	11.7982	11.8837
ENSMUSG00000037944	Ccr7	chr11	-	99005509	99016391	1988	3.77312	0	3.77312	0	0.43341	0	0	0.380313	0.274484	21	27	22	18	7.72713	7.73781	7.69221	7.59074
ENSMUSG00000022847	Thpo	chr16	-	20725230	20734584	1683	1.7701	0	1.7701	0	0.433162	0	0	0.149745	0.105374	6	10	6	7	7.44465	7.49646	7.41862	7.41307
ENSMUSG00000030606	Hapln3	chr7	-	86260025	86275895	3311	5.54589	0	5.54589	0	0.433126	0	1.34722	0.580386	0.444977	59	63	36	72	8.12688	8.0562	7.84991	8.0527
ENSMUSG00000000686	Abhd15	chr11	+	77328622	77352109	1730	3.76556	0	3.76556	0	0.431914	0	0	0.491659	0.362731	24	30	21	25	7.76861	7.77087	7.67914	7.67443
ENSMUSG00000025491	Ifitm1	chr7	+	148153119	148155724	1094	17.9367	6.15911	17.7813	5.10028	0.431825	0	0	9.22905	6.84586	253	388	236	313	9.09342	9.28111	8.89898	8.97226
ENSMUSG00000002908	Kcnn1	chr8	-	73365947	73380876	4066	15.7536	4.61863	9.97498	0.638398	0.431825	0	0	2.19263	1.64735	227	339	182	309	9.00199	9.15988	8.70226	8.96176
ENSMUSG00000043122	A530016L24Rik	chr12	+	113727658	113738138	2636	3.76952	0	3.62235	0	0.431822	0	0	0.298773	0.217358	15	35	15	27	7.63367	7.82231	7.59287	7.69603
ENSMUSG00000082115	AC153884.1	chr6	+	65707929	65708315	386	2.25052	0	2.25052	0	0.430116	0	0	0.938549	0.671489	10	13	10	9	7.53953	7.54935	7.50605	7.4526
ENSMUSG00000058183	Mmel1	chr4	+	154243693	154269637	3450	2.26444	0	2.26444	0	0.429872	0	0	0.118705	0.0869914	8	18	6	16	7.49514	7.6251	7.41862	7.56384
ENSMUSG00000043993	2900052L18Rik	chr11	-	120091115	120092899	1588	6.04553	0.0520972	6.04553	0	0.429442	0	0	1.21011	0.910601	55	67	43	63	8.09332	8.08454	7.91642	7.99409
ENSMUSG00000026736	4930426L09Rik	chr2	+	18919969	18921428	1459	1.77338	0	1.77338	0	0.429285	0	0	0.129551	0.0841511	4	8	7	2	7.38463	7.45655	7.44272	7.27524
ENSMUSG00000038917	3930402G23Rik	chr8	-	10924426	10928457	2847	4.09554	0	4.09554	0	0.42892	0	0	0.387282	0.292291	38	32	29	32	7.9331	7.79195	7.77611	7.74664
ENSMUSG00000035296	Sgcg	chr14	-	61839895	61877327	1776	1.21662	0	1.21662	0	0.428426	0	0	0.0975587	0.0691309	3	8	2	7	7.3488	7.45655	7.29116	7.41307
ENSMUSG00000077924	AC113285.2	chr5	-	122904544	122904635	91	5.52703	0	5.52703	0	0.428227	0	0	18.3477	13.7917	51	55	41	51	8.05838	7.99642	7.89804	7.90836
ENSMUSG00000030359	Pzp	chr6	-	128433584	128476738	4701	3.06321	0	3.06321	0	0.427722	0	0	0.123973	0.0899589	16	21	16	15	7.65045	7.66538	7.60835	7.54975
ENSMUSG00000071688	D330050I16Rik	chr19	+	5388335	5389602	899	3.43145	0	3.43145	0	0.427669	0	0	0.893566	0.667676	26	25	21	23	7.79477	7.7147	7.67914	7.65191
ENSMUSG00000087331	AC113069.1	chr15	-	88901627	88906284	654	2.30902	0	2.30902	0	0.427412	0	0	0.770706	0.584054	14	18	8	20	7.61632	7.6251	7.46514	7.61614
ENSMUSG00000006235	Epor	chr9	-	21763342	21768020	1829	8.62996	0.772424	6.49988	0	0.42739	0	0	2.12716	1.63344	133	114	92	127	8.59863	8.36381	8.27056	8.34441
ENSMUSG00000034842	Art3	chr5	+	92760852	92843654	3799	2.25573	0	2.25573	0	0.42731	0	0	0.0787772	0.0538635	7	12	10	5	7.47081	7.53249	7.50605	7.36728
ENSMUSG00000027983	Cyp2u1	chr3	-	130996342	131006151	2244	3.06641	0	3.06641	0	0.427216	0	0	0.280772	0.206694	17	23	15	19	7.66668	7.6906	7.59287	7.60361
ENSMUSG00000050677	Ccdc96	chr5	+	36827236	36830820	3584	6.34032	0.12805	6.34032	0	0.427004	0	0	0.483438	0.353987	47	63	49	44	8.02191	8.0562	7.96893	7.85325
ENSMUSG00000029298	Gbp9	chr5	-	105508316	105539297	2715	7.02072	0.281114	7.02072	0	0.426644	0	1.68594	0.852833	0.638126	59	88	50	77	8.12688	8.21976	7.97733	8.08354
ENSMUSG00000086151	AC153137.1	chr1	-	31033794	31035810	1141	5.79637	0.0124773	5.79637	0	0.426644	0	0	1.49092	1.11191	47	61	41	52	8.02191	8.04167	7.89804	7.91589
ENSMUSG00000053441	Adamts19	chr18	+	58996417	59213332	4666	22.0424	9.19988	22.0424	8.15004	0.426287	0	0	3.81799	2.86519	540	591	476	504	9.82183	9.69049	9.52314	9.39334
ENSMUSG00000069755	Zfp125	chr12	-	20905682	20906728	543	6.31423	0.121087	6.31423	0	0.42625	0	0	3.36492	2.48719	57	59	55	44	8.11026	8.02687	8.01806	7.85325
ENSMUSG00000051237	9230109A22Rik	chr15	-	25067285	25168585	1853	1.76813	0	1.67422	0	0.426202	0	0	0.127506	0.0883443	9	6	10	2	7.51796	7.41117	7.50605	7.27524
ENSMUSG00000063568	Jazf1	chr6	-	52718790	53018625	2536	10.927	1.81441	10.927	1.07533	0.426197	0	0	1.60246	1.17806	115	143	120	99	8.50221	8.50338	8.42467	8.20747
ENSMUSG00000027075	Slc43a1	chr2	+	84679006	84703751	5716	27.8758	13.8445	27.8758	12.7505	0.426162	0	0	6.57223	4.95937	1089	1296	905	1173	10.6199	10.5692	10.2073	10.2853
ENSMUSG00000085415	AL672049.5	chr11	-	23458057	23458842	563	3.88529	0	3.1557	0	0.42604	0	0	2.32213	1.8173	44	39	22	53	7.99342	7.86072	7.69221	7.92335
ENSMUSG00000082034	RP24-212K8.1	chrX	-	122593660	122594059	399	30.2552	15.8833	5.82544	0	0.425802	0	0	321.816	248.459	4450	3702	3044	4223	12.4565	11.9128	11.7184	11.9
ENSMUSG00000085962	AC124537.1	chr13	+	35055850	35082321	793	3.98912	0	2.14665	0	0.424886	0	0	1.94657	1.54825	55	43	23	67	8.09332	7.89709	7.70497	8.02067
ENSMUSG00000041046	Ramp3	chr11	+	6558523	6577478	1279	4.09423	0	4.09423	0	0.424675	0	0	0.701973	0.511969	23	34	24	24	7.7551	7.81235	7.71745	7.66329
ENSMUSG00000021994	Wnt5a	chr14	+	29317935	29340633	7822	40.6196	24.6651	20.1495	6.703	0.424577	0	0	47.8097	35.594	10936	12806	10559	9850	13.7116	13.6293	13.428	13.0623
ENSMUSG00000029875	AI836003	chr15	+	97998090	98000565	2475	1.39649	0	1.303	0	0.424329	0	0	0.127283	0.0992133	9	11	2	16	7.51796	7.51489	7.29116	7.56384
ENSMUSG00000002228	Ppm1j	chr3	+	104583973	104588936	1721	3.7756	0	3.7756	0	0.424309	0	1.06423	0.539992	0.404261	22	37	17	34	7.74129	7.84179	7.62333	7.76571
ENSMUSG00000075254	Heg1	chr16	+	33684551	33771662	12314	30.9039	16.3595	17.5628	4.95069	0.423783	0	1.11392	4.43861	3.34011	1695	1775	1492	1523	11.1709	10.9556	10.8018	10.5934
ENSMUSG00000059336	Slc14a1	chr18	-	78296832	78320061	3705	7.28406	0.34004	7.28406	0	0.423403	0	1.67899	0.607945	0.449205	54	89	54	68	8.08472	8.22572	8.01008	8.02718
ENSMUSG00000012819	Cdh23	chr10	-	59765495	60159238	16945	2.72186	0	2.72186	0	0.423251	0	0	0.0381117	0.0289824	23	18	16	20	7.7551	7.6251	7.60835	7.61614
ENSMUSG00000037754	Ppp1r16b	chr2	+	158491133	158592070	8844	17.0935	5.58641	17.0935	4.68567	0.423217	0	-1.09477	1.18259	0.888478	293	371	258	318	9.22236	9.24032	8.97074	8.98526
ENSMUSG00000066807	AC147614.1	chr7	-	12671270	12671961	690	9.88895	1.30554	9.88895	0.607689	0.422542	0	0	5.66134	4.23095	111	137	102	112	8.47958	8.47598	8.32837	8.27348
ENSMUSG00000080316	Ncrna00085	chr17	+	17967682	17979973	583	12.5622	2.62822	12.5622	1.82431	0.422259	0	0	8.96987	6.62202	133	199	139	144	8.59863	8.73074	8.51746	8.41913
ENSMUSG00000084292	AL844871.5	chr2	-	57124974	57128097	1884	4.09638	0	4.09638	0	0.422227	0	0	0.568518	0.427212	30	38	24	35	7.84406	7.85132	7.71745	7.77503
ENSMUSG00000025892	Gria4	chr9	-	4417895	4796142	5467	6.03786	0.0520972	6.03786	0	0.422197	0	1.19124	0.345739	0.259512	63	57	55	49	8.15919	8.01179	8.01806	7.89305
ENSMUSG00000044244	Il20rb	chr9	-	100358137	100386892	3891	5.53759	0	5.00528	0	0.421901	0	1.38795	0.437199	0.329564	40	68	31	63	7.95375	8.09147	7.79807	7.99409
ENSMUSG00000086495	AL672241.1	chr2	-	90884248	90894090	666	2.26946	0	2.26946	0	0.42162	0	0	0.638566	0.471114	10	17	8	15	7.53953	7.61091	7.46514	7.54975
ENSMUSG00000050945	Zfp438	chr18	-	5210028	5334432	3204	9.51026	1.11968	9.51026	0.427739	0.421588	0	0	1.15529	0.864323	105	130	96	107	8.44468	8.44311	8.2941	8.24864
ENSMUSG00000036452	Arhgap26	chr18	+	38761187	39535939	13144	14.2027	3.58587	12.3039	1.70058	0.421487	0	1.57101	0.608769	0.460817	257	251	216	228	9.10691	8.90811	8.82985	8.72692
ENSMUSG00000071856	Mcc	chr18	-	44589117	44971836	3454	15.731	4.6075	15.731	3.70436	0.421407	0	1.32489	2.56745	1.92739	243	320	218	270	9.05903	9.10961	8.83694	8.8544
ENSMUSG00000024403	Atp6v1g2	chr17	+	35370604	35375712	2366	7.4664	0.392366	7.4664	0	0.421049	0	0	1.09846	0.824506	67	98	58	85	8.19037	8.27773	8.04153	8.13065
ENSMUSG00000044365	Cxxc4	chr3	+	133902608	133925051	4754	22.214	9.33184	16.103	3.97153	0.420419	0	0	3.16749	2.34155	378	578	401	415	9.46013	9.66769	9.35819	9.21405
ENSMUSG00000078607	1810010H24Rik	chr11	+	106889431	106891752	1200	3.06689	0	3.06689	0	0.419926	0	0	0.446287	0.318309	11	23	14	14	7.56001	7.6906	7.57686	7.53516
ENSMUSG00000029605	Oas1b	chr5	+	121262646	121274186	1863	1.25224	0	1.25224	0	0.419503	0	0	0.109912	0.0805476	5	8	3	8	7.41617	7.45655	7.33034	7.43346
ENSMUSG00000032265	AC159809.2	chr9	-	85218011	85220757	1484	6.04307	0.0520972	6.04307	0	0.418964	0	0	1.26308	0.946839	57	62	51	52	8.11026	8.04897	7.98565	7.91589
ENSMUSG00000049107	Ntf3	chr6	-	126051432	126114978	1340	13.7649	3.30676	13.7649	2.45808	0.418201	0	0	5.23084	3.92966	177	268	160	226	8.80453	8.96087	8.61152	8.72049
ENSMUSG00000029641	Rasl11a	chr5	+	147656693	147659302	1079	17.6709	5.96015	17.6709	5.01649	0.41756	0	0	9.78069	7.30767	281	389	273	305	9.18502	9.28346	9.01739	8.95118
ENSMUSG00000033967	2310014L17Rik	chr7	+	13512764	13516353	3064	4.09437	0	4.09437	0	0.417529	0	0	0.349572	0.262685	32	36	27	32	7.86741	7.83212	7.75333	7.74664
ENSMUSG00000064264	Zfp428	chr7	+	25292148	25300549	1009	26.8802	13.04	26.8802	11.969	0.417222	0	0	29.9884	22.5246	788	1133	731	935	10.2388	10.4094	9.96903	10.0292
ENSMUSG00000004552	Ctse	chr1	+	133534882	133572080	3168	11.7187	2.23969	5.07764	0	0.417169	0	0	1.83467	1.39088	202	167	174	149	8.90725	8.60651	8.67009	8.44011
ENSMUSG00000056724	Nbeal2	chr9	-	110527292	110556665	9533	9.08645	0.956617	9.08645	0.283029	0.416817	0	0	0.383332	0.289064	106	126	93	109	8.45058	8.42385	8.2765	8.25865
ENSMUSG00000085890	AL603707.1	chr11	+	69495639	69504643	856	1.7701	0	1.7701	0	0.41544	0	0	0.294417	0.207177	4	12	5	8	7.38463	7.53249	7.39238	7.43346
ENSMUSG00000060716	Plekhh1	chr12	+	80130180	80182633	5452	18.8398	6.80045	18.8398	5.84842	0.415385	0	1.12405	2.79086	2.12935	457	509	369	482	9.64854	9.53983	9.28103	9.35125
ENSMUSG00000086802	AC117663.3	chr5	+	23356414	23360742	1261	17.1442	5.61343	17.1442	4.7114	0.415303	0	0	7.96933	5.96086	258	380	252	299	9.11026	9.26207	8.95158	8.93512
ENSMUSG00000047515	BC049715	chr6	+	136777363	136789057	1024	2.69387	0	1.47365	0	0.415141	0	0	0.353789	0.239798	2	21	8	10	7.30625	7.66538	7.46514	7.47069
ENSMUSG00000086924	AL929234.2	chr11	+	119799824	119803388	2911	2.3222	0	2.3222	0	0.414672	0	0	0.183973	0.140589	19	15	13	17	7.69774	7.58119	7.56025	7.57749
ENSMUSG00000050967	Creg2	chr1	-	39675250	39708027	5799	3.06366	0	3.06366	0	0.414272	0	0	0.103216	0.0752783	15	23	16	16	7.63367	7.6906	7.60835	7.56384
ENSMUSG00000031438	Rnf128	chrX	+	136097854	136207684	3464	9.8242	1.27437	4.82317	0	0.41354	0	1.12834	1.16862	0.878213	137	120	129	94	8.61895	8.39427	8.46964	8.18078
ENSMUSG00000017724	Etv4	chr11	-	101631060	101646685	3099	32.1743	17.3936	23.9621	9.63955	0.413522	0	0	19.8734	14.9404	1578	2332	1496	1898	11.0798	11.3033	10.8051	10.8629
ENSMUSG00000027800	Tm4sf1	chr3	-	57091332	57098815	1059	5.2787	0	5.2787	0	0.413313	0	0	1.26427	0.92749	32	53	36	36	7.86741	7.98074	7.84991	7.78421
ENSMUSG00000074578	1500012F01Rik	chr2	+	166888433	166891362	1678	20.8877	8.29989	20.4833	6.95371	0.412807	0	0	12.2312	9.37368	584	719	453	700	9.90554	9.89676	9.47469	9.71938
ENSMUSG00000086266	AC013548.2	chr7	+	149845597	149856261	5239	29.2137	14.9635	29.2137	13.8285	0.412745	0	0	9.95167	7.55652	1483	1827	1283	1619	11.0013	10.9919	10.6174	10.6674
ENSMUSG00000073415	RP23-349B4.1	chr17	-	35113843	35118733	422	1.8847	0	1.8847	0	0.412727	0	0	1.00778	0.775839	15	12	9	15	7.63367	7.53249	7.48617	7.54975
ENSMUSG00000072566	Pvt1	chr15	+	61869601	62081079	1563	4.39944	0	4.39944	0	0.412498	0	0	0.745743	0.558591	34	40	31	33	7.88999	7.86999	7.79807	7.75625
ENSMUSG00000032754	Slc24a6	chr5	+	120961176	120984033	3463	9.92078	1.32613	7.48059	0	0.412084	0	1.26314	1.43276	1.10301	135	180	96	184	8.60883	8.65862	8.2941	8.57641
ENSMUSG00000087354	AC141885.1	chr16	+	91011493	91016988	1544	4.41963	0	4.41963	0	0.412084	0	0	0.836533	0.636148	34	48	26	46	7.88999	7.94009	7.74161	7.86945
ENSMUSG00000038064	Cldn22	chr8	+	48909835	48910829	994	1.23541	0	1.23541	0	0.412084	0	0	0.190157	0.137242	3	9	2	8	7.3488	7.47707	7.29116	7.43346
ENSMUSG00000073147	BC050254	chr5	-	22938739	22939204	465	5.81856	0.0136442	5.26445	0	0.41139	0	0	4.57296	3.52047	56	79	38	82	8.10183	8.1643	7.86956	8.11328
ENSMUSG00000057182	Scn3a	chr2	-	65296319	65405684	11504	10.0152	1.35564	8.67933	0.145806	0.411389	0	1.45428	0.30944	0.22768	83	143	97	95	8.30558	8.50338	8.29989	8.18618
ENSMUSG00000029093	Sorcs2	chr5	-	36359828	36740788	8803	25.5231	11.9288	25.5231	10.8899	0.411301	0	1.33447	3.70924	2.82352	896	1177	758	1064	10.3876	10.4544	10.0088	10.1738
ENSMUSG00000001985	Grik3	chr4	+	125167943	125391417	8973	3.42257	0	2.57135	0	0.410812	0	0	0.0807489	0.0592925	26	20	27	12	7.79477	7.6523	7.75333	7.5043
ENSMUSG00000007591	Tssk4	chr14	+	56269050	56271285	1152	2.40071	0	2.40071	0	0.410749	0	0	0.560593	0.438149	21	20	11	26	7.72713	7.6523	7.52494	7.68534
ENSMUSG00000041700	Lhfpl1	chrX	-	141724901	141783632	1902	4.70056	0	4.70056	0	0.41057	0	0	0.629389	0.466204	27	49	28	37	7.80745	7.9484	7.76483	7.79325
ENSMUSG00000016918	Sulf1	chr1	+	12708609	12850458	4631	29.3855	15.1226	3.76592	0	0.410183	0	0	16.503	12.6373	2786	2066	2357	1933	11.8215	11.1477	11.3821	10.8856
ENSMUSG00000051537	Gm5124	chrX	+	20937990	20941748	2745	15.888	4.70462	15.888	3.82201	0.409529	0	0	3.94787	3.01661	328	360	273	334	9.32552	9.21323	9.01739	9.02597
ENSMUSG00000037341	Slc9a7	chrX	-	19682880	19868933	3819	2.68068	0	2.68068	0	0.40952	0	0	0.136107	0.100019	15	18	15	13	7.63367	7.6251	7.59287	7.52003
ENSMUSG00000058966	Fam57b	chr7	+	133963343	133973728	2453	2.25396	0	2.25396	0	0.409468	0	0	0.15411	0.111226	7	17	8	12	7.47081	7.61091	7.46514	7.5043
ENSMUSG00000032726	Bmp8a	chr4	-	122989887	123020495	2405	2.25367	0	2.25367	0	0.409365	0	0	0.157186	0.113446	8	16	9	11	7.49514	7.59629	7.48617	7.48788
ENSMUSG00000086454	AL844603.3	chr2	+	104399319	104411586	1579	2.67523	0	2.67523	0	0.408824	0	1.26859	0.299265	0.215988	10	20	12	13	7.53953	7.6523	7.54297	7.52003
ENSMUSG00000043003	Rasef	chr4	-	73360482	73436613	5461	7.86368	0.516409	7.86368	0	0.408732	0	0	0.548022	0.414676	92	98	83	83	8.36481	8.27773	8.21536	8.11911
ENSMUSG00000022490	Ppp1r1a	chr15	-	103360709	103368423	1295	5.53099	0	5.53099	0	0.40862	0	0	1.26497	0.948081	43	61	41	49	7.98369	8.04167	7.89804	7.89305
ENSMUSG00000031504	Rab20	chr8	-	11453391	11478638	1446	1.33332	0	1.33332	0	0.408242	0	0	0.185181	0.141513	7	10	3	12	7.47081	7.49646	7.33034	7.5043
ENSMUSG00000037129	Tmprss13	chr9	+	45127182	45155664	3189	5.28056	0	5.28056	0	0.408168	0	0	0.414898	0.303722	34	50	40	31	7.88999	7.95662	7.88868	7.73686
ENSMUSG00000079681	Zglp1	chr9	-	20866843	20877966	1589	5.60379	0	5.60379	0	0.407927	0	0	1.42743	1.11607	72	72	45	85	8.22791	8.11866	7.93433	8.13065
ENSMUSG00000033594	Spata2L	chr8	-	125754422	125760109	2415	4.10254	0	4.07745	0	0.407905	0	0	0.352203	0.254196	16	38	22	23	7.65045	7.85132	7.69221	7.65191
ENSMUSG00000022899	Slc15a2	chr16	-	36750266	36785048	3990	23.6292	10.4543	2.62868	0	0.407835	0	0	5.16358	3.88057	358	950	355	780	9.40792	10.2055	9.24579	9.83282
ENSMUSG00000024990	Rbp4	chr19	-	38191116	38199738	1214	6.79952	0.221933	4.1839	0	0.407775	0	0	2.3614	1.83165	75	107	48	115	8.24973	8.32707	7.96042	8.28809
ENSMUSG00000032193	Ldlr	chr9	+	21528037	21554360	4513	32.4731	17.6161	32.4731	16.5743	0.407263	0	0	16.2818	12.2846	1971	2694	1895	2169	11.3654	11.4911	11.1015	11.0301
ENSMUSG00000085687	AC133902.1	chr10	-	5923171	5937508	3932	6.0552	0.0520972	5.08244	0	0.407177	0	0	0.480711	0.360822	41	79	39	65	7.96386	8.1643	7.87919	8.0075
ENSMUSG00000044250	Fam113b	chr15	+	97191624	97216107	1794	8.08839	0.592804	6.37579	0	0.406307	0	0	1.7999	1.36875	77	128	65	115	8.264	8.43352	8.09382	8.28809
ENSMUSG00000050534	Htr5b	chr1	-	123406418	123425042	1935	2.67875	0	2.67875	0	0.406247	0	0	0.260487	0.190351	12	20	13	14	7.57957	7.6523	7.56025	7.53516
ENSMUSG00000087064	AL645647.1	chr11	-	115807763	115813419	2352	2.26297	0	2.26297	0	0.406014	0	0	0.120546	0.0812014	6	12	11	3	7.44465	7.53249	7.52494	7.31086
ENSMUSG00000021678	F2rl1	chr13	-	96281687	96295182	2740	1.27043	0	1.27043	0	0.405977	0	0	0.0804811	0.0597453	6	8	4	8	7.44465	7.45655	7.36334	7.43346
ENSMUSG00000053046	Brsk2	chr7	+	149135655	149190149	4399	1.79991	0	1.79991	0	0.405946	0	0	0.0716131	0.0527191	10	10	9	8	7.53953	7.49646	7.48617	7.43346
ENSMUSG00000055692	Tmem191c	chr16	+	17277245	17278753	1026	4.4037	0	4.4037	0	0.405891	0	1.59052	1.02859	0.75788	21	46	24	33	7.72713	7.9232	7.71745	7.75625
ENSMUSG00000017978	Cadps2	chr6	-	23212772	23789420	9562	11.0953	1.8877	11.0953	1.14211	0.405807	0	1.38795	0.578195	0.440841	160	191	138	171	8.72926	8.70092	8.51277	8.52777
ENSMUSG00000032456	Nmnat3	chr9	+	98187853	98320946	5083	3.79693	0	3.79693	0	0.405054	0	0	0.21072	0.161029	36	32	29	31	7.91187	7.79195	7.77611	7.73686
ENSMUSG00000049551	Fzd9	chr5	-	135724807	135727100	2293	5.53056	0	5.53056	0	0.404456	0	0	0.707538	0.529491	43	60	43	46	7.98369	8.0343	7.91642	7.86945
ENSMUSG00000065359	SNORD16	chr9	+	64024467	64024566	99	1.7767	0	1.7767	0	0.404104	0	0	2.70477	1.92915	4	13	5	9	7.38463	7.54935	7.39238	7.4526
ENSMUSG00000046079	Lrrc8d	chr5	+	106128987	106261455	9377	27.0255	13.1679	27.0255	12.0847	0.403651	0	0	4.44974	3.39118	1225	1424	1100	1231	10.7634	10.6831	10.4337	10.3413
ENSMUSG00000010080	Epn3	chr11	-	94350912	94361288	4067	10.5521	1.61229	10.4281	0.799053	0.403236	0	0	1.13865	0.858694	111	183	108	148	8.47958	8.67031	8.3615	8.43595
ENSMUSG00000077704	SNORD89	chr1	-	39605589	39605699	110	1.21484	0	1.21484	0	0.402778	0	0	1.57513	1.11615	4	7	4	5	7.38463	7.43468	7.36334	7.36728
ENSMUSG00000039196	Orm1	chr4	+	63005593	63009197	775	1.2137	0	1.2137	0	0.40269	0	0	0.223567	0.158421	5	6	5	4	7.41617	7.41117	7.39238	7.34086
ENSMUSG00000056055	Sag	chr1	+	89700254	89741733	8894	1.21265	0	1.21265	0	0.402604	0	0	0.019481	0.0138044	6	5	6	3	7.44465	7.38557	7.41862	7.31086
ENSMUSG00000063239	Grm4	chr17	-	27559331	27650286	5318	6.52618	0.165513	6.52618	0	0.402065	0	1.57101	0.459092	0.351435	74	81	62	75	8.24251	8.17692	8.07181	8.07134
ENSMUSG00000082043	AL626805.1	chr4	+	115324993	115326085	842	12.2878	2.48289	12.2878	1.70058	0.400894	0	0	8.79229	6.78851	215	255	169	250	8.95742	8.92073	8.64952	8.7954
ENSMUSG00000079415	Cntf	chr19	-	12838017	12870606	226	2.67517	0	2.67517	0	0.400863	0	0	1.95149	1.38833	8	20	12	11	7.49514	7.6523	7.54297	7.48788
ENSMUSG00000053332	AC163327.1	chr1	+	162965296	162966440	216	23.8947	10.64	23.8947	9.59361	0.400545	0	0	153.575	118.292	951	1155	778	1095	10.4578	10.4321	10.0375	10.2064
ENSMUSG00000044042	Fmn1	chr2	+	113167892	113556924	15001	16.2018	4.95243	16.2018	4.06258	0.400496	0	1.18798	0.66676	0.503805	274	361	271	283	9.16273	9.21571	9.01126	8.89125
ENSMUSG00000032285	Dnaja4	chr9	+	54546679	54564122	2008	6.55001	0.170936	6.55001	0	0.400363	0	0	1.01976	0.760899	49	81	53	59	8.04035	8.17692	8.00202	7.96658
ENSMUSG00000032245	Cln6	chr9	+	62686591	62699813	2253	23.8406	10.6111	23.8406	9.5587	0.400361	0	0	12.6402	9.66372	766	1042	675	921	10.2065	10.3117	9.88277	10.0125
ENSMUSG00000024640	Psat1	chr19	-	15979621	15999473	2087	34.6924	19.5468	34.4724	18.2575	0.400336	0	0	59.1711	44.6906	3326	4514	3338	3499	12.0597	12.1807	11.8413	11.6493
ENSMUSG00000026678	Rgs5	chr1	+	171585631	171625944	4549	8.103	0.592804	4.0096	0	0.40017	0	0	0.692517	0.524801	66	134	61	114	8.18268	8.46202	8.06434	8.28324
ENSMUSG00000077506	snoU2-30	chr9	-	15130707	15130777	70	3.43694	0	3.32558	0	0.399399	0	0	8.77572	6.23627	11	28	18	14	7.56001	7.74904	7.63787	7.53516
ENSMUSG00000023913	Pla2g7	chr17	+	43705217	43749150	2097	6.0476	0.0520972	6.0476	0	0.399212	0	0	0.901362	0.676562	48	72	49	55	8.03118	8.11866	7.96893	7.93804
ENSMUSG00000051562	AC133650.1	chr9	-	122929984	122930362	378	2.30355	0	2.30355	0	0.39919	0	0	1.33344	1.01051	17	15	14	14	7.66668	7.58119	7.57686	7.53516
ENSMUSG00000083349	RP23-239B4.1	chrX	-	121712972	121713371	399	27.1987	13.3121	6.10539	0	0.398815	0	0	315.5	247.57	4294	3698	3057	4184	12.4075	11.9114	11.7241	11.8875
ENSMUSG00000035298	Klhl35	chr7	+	106614513	106622532	2572	1.24623	0	1.24623	0	0.397933	0	0	0.0796139	0.0583438	8	5	7	4	7.49514	7.38557	7.44272	7.34086
ENSMUSG00000045991	Onecut2	chr18	+	64500001	64560641	15906	5.51686	0	3.08722	0	0.397904	0	0	0.113882	0.086623	66	49	61	40	8.18268	7.9484	8.06434	7.81964
ENSMUSG00000087377	AL807793.1	chr2	+	132079092	132087069	921	3.77408	0	3.77408	0	0.396877	0	0	1.04325	0.785035	29	32	28	25	7.83208	7.79195	7.76483	7.67443
ENSMUSG00000018570	2810408A11Rik	chr11	-	69710853	69714489	2368	20.6442	8.09767	20.6442	7.07162	0.396523	0	0	8.60069	6.602	548	745	476	670	9.83744	9.93513	9.52314	9.67429
ENSMUSG00000019823	Mical1	chr10	+	41196119	41206838	5142	26.1601	12.4502	26.1601	11.3794	0.396474	0	0	8.27081	6.34603	1208	1492	1066	1326	10.7462	10.7401	10.3967	10.4283
ENSMUSG00000032377	Plscr4	chr9	+	92352215	92388348	4639	2.29987	0	2.29987	0	0.395379	0	0	0.105258	0.0793985	12	19	10	17	7.57957	7.63889	7.50605	7.57749
ENSMUSG00000079997	AC154377.2	chr14	-	119275026	119275389	363	2.07861	0	2.02922	0	0.395128	0	0	1.73568	1.39049	21	19	9	28	7.72713	7.63889	7.48617	7.70652
ENSMUSG00000043219	Hoxa6	chr6	-	52156288	52161355	794	9.72099	1.22416	9.72099	0.517554	0.395005	0	0	6.32829	4.89663	140	179	111	174	8.63396	8.6547	8.37766	8.53919
ENSMUSG00000030031	Kbtbd8	chr6	+	95067233	95079712	5021	20.1862	7.7451	13.8177	2.47778	0.394846	0	0	3.41315	2.59469	512	576	501	454	9.76579	9.66415	9.5739	9.29565
ENSMUSG00000028369	Svep1	chr4	-	58055313	58219731	16117	14.197	3.58301	6.64472	0	0.394815	0	1.67899	0.589318	0.453684	317	286	278	258	9.29397	9.01438	9.03255	8.81935
ENSMUSG00000078552	Dcdc2b	chr4	-	129285770	129291510	1792	2.2617	0	2.2617	0	0.394775	0	0	0.228534	0.167478	11	15	12	10	7.56001	7.58119	7.54297	7.47069
ENSMUSG00000072974	Gm4787	chr12	-	82478122	82480369	2247	2.6748	0	2.6748	0	0.394522	0	0	0.203288	0.145707	10	19	14	10	7.53953	7.63889	7.57686	7.47069
ENSMUSG00000065087	SNORD22	chr19	+	8800355	8800481	126	6.55537	0.171657	6.55537	0	0.394485	0	0	21.2518	16.4568	73	97	56	96	8.23524	8.27209	8.02596	8.19155
ENSMUSG00000086543	AC155258.1	chr12	-	33604248	33638654	2569	1.29111	0	1.29111	0	0.394301	0	0	0.0919694	0.0690322	6	9	4	9	7.44465	7.47707	7.36334	7.4526
ENSMUSG00000085111	AC151901.1	chr10	+	85391518	85408951	455	8.62302	0.767797	8.62302	0.129832	0.394014	0	0	9.24307	7.16571	131	136	105	134	8.58832	8.47135	8.34507	8.37584
ENSMUSG00000064797	snoZ40	chr9	+	15119965	15120039	74	3.4278	0	3.4278	0	0.393053	0	0	10.4299	7.74266	21	28	23	19	7.72713	7.74904	7.70497	7.60361
ENSMUSG00000053666	AL672219.1	chr9	-	107465180	107470746	1221	4.09827	0	4.09827	0	0.39302	0	0	0.864322	0.648015	22	45	23	35	7.74129	7.9146	7.70497	7.77503
ENSMUSG00000018819	Lsp1	chr7	+	149646713	149680772	5174	18.9087	6.84656	18.9087	5.88891	0.392939	0	0	3.44921	2.66298	500	633	422	588	9.74105	9.76164	9.40648	9.54282
ENSMUSG00000051367	Six1	chr12	-	74142816	74147451	2598	22.2288	9.33277	15.5726	3.62354	0.392248	0	0	13.4899	10.5386	1069	1156	812	1195	10.5975	10.4331	10.085	10.3068
ENSMUSG00000038903	Ccdc68	chr18	+	70085079	70129138	2210	2.40959	0	2.40959	0	0.392071	0	0	0.299346	0.234565	22	20	14	24	7.74129	7.6523	7.57686	7.66329
ENSMUSG00000024812	Tjp2	chr19	-	24169159	24248522	4346	29.7302	15.4099	28.3707	13.1388	0.392	0	0	21.5937	16.6238	2842	3116	2534	2762	11.8482	11.6829	11.4765	11.3395
ENSMUSG00000003949	Hlf	chr11	-	90197848	90252231	6494	1.80149	0	1.80149	0	0.391599	0	0	0.0485103	0.0357116	8	12	8	9	7.49514	7.53249	7.46514	7.4526
ENSMUSG00000025573	6030468B19Rik	chr11	+	117658973	117668615	1075	2.2893	0	2.2893	0	0.391349	0	0	0.439571	0.329942	13	17	12	14	7.5983	7.61091	7.54297	7.53516
ENSMUSG00000062432	Cyp26c1	chr19	+	37760169	37767953	1581	2.71767	0	2.71767	0	0.391219	0	0	0.398515	0.302001	18	22	16	19	7.68243	7.67814	7.60835	7.60361
ENSMUSG00000060550	H2-Q7	chr17	+	35576099	35580588	1458	13.753	3.30019	6.51597	0	0.390867	0	0	5.62855	4.30401	190	331	177	283	8.85904	9.13895	8.68226	8.89125
ENSMUSG00000078141	Gm2399	chr13	+	12794530	12794857	327	7.84936	0.515216	7.84936	0	0.39009	0	0	9.77833	7.46755	93	110	88	91	8.37118	8.34299	8.24643	8.16438
ENSMUSG00000042903	Foxo4	chrX	+	98449866	98456212	3485	30.8203	16.3096	28.1855	12.9963	0.389751	0	0	39.1229	30.2078	3683	4973	3189	4528	12.1979	12.3127	11.7803	11.9937
ENSMUSG00000081605	AC154425.1	chr16	+	38512648	38514380	1732	10.5818	1.62996	10.5818	0.904456	0.38934	0	0	3.03749	2.32352	154	180	146	149	8.70149	8.65862	8.54972	8.44011
ENSMUSG00000045404	Kcnk13	chr12	+	101202765	101300884	3047	1.76555	0	1.76555	0	0.389125	0	0	0.0775417	0.0537256	3	12	6	6	7.3488	7.53249	7.41862	7.39114
ENSMUSG00000083970	BX004809.1	chrX	+	144362188	144363032	844	6.99395	0.278576	6.99395	0	0.389068	0	0	3.15399	2.40833	70	99	66	83	8.21308	8.28334	8.10104	8.11911
ENSMUSG00000083231	AL731791.1	chrX	+	145443515	145444393	878	6.99395	0.278576	6.99395	0	0.389068	0	0	3.03186	2.31507	70	99	66	83	8.21308	8.28334	8.10104	8.11911
ENSMUSG00000084084	AL772200.3	chrX	+	146150693	146152463	1770	6.99395	0.278576	6.99395	0	0.389068	0	0	1.50394	1.14838	70	99	66	83	8.21308	8.28334	8.10104	8.11911
ENSMUSG00000082522	AL672012.2	chrX	+	146518071	146519841	1770	6.99395	0.278576	6.99395	0	0.389068	0	0	1.50394	1.14838	70	99	66	83	8.21308	8.28334	8.10104	8.11911
ENSMUSG00000024910	Ctsw	chr19	-	5465241	5468498	1231	1.23004	0	1.23004	0	0.388928	0	0	0.153546	0.110819	6	6	6	4	7.44465	7.41117	7.41862	7.34086
ENSMUSG00000013989	D430018E03Rik	chr5	-	143635755	143640052	3832	2.82257	0	2.82257	0	0.388684	0	0	0.217855	0.170879	30	23	21	27	7.84406	7.6906	7.67914	7.69603
ENSMUSG00000072684	AC154759.3	chr14	+	26484518	26486217	1699	29.3691	15.1125	29.3691	13.9674	0.388549	0	0	60.0292	46.4015	3036	3439	2662	3117	11.9367	11.8141	11.5412	11.4971
ENSMUSG00000004661	Arid3b	chr9	-	57638268	57684600	4310	29.0716	14.8466	29.0716	13.711	0.388538	0	0	17.7102	13.626	2129	2717	1943	2362	11.4659	11.5022	11.1334	11.1383
ENSMUSG00000026614	Slc30a10	chr1	+	187278726	187292641	5303	8.05538	0.582422	8.05538	0	0.388445	0	0	0.617815	0.470763	97	111	95	88	8.39627	8.34823	8.28827	8.14767
ENSMUSG00000028591	Pramef12	chr4	-	143981576	143998367	2573	2.27086	0	2.27086	0	0.388064	0	0	0.165288	0.121944	7	20	8	15	7.47081	7.6523	7.46514	7.54975
ENSMUSG00000039891	Txlnb	chr10	+	17516085	17565469	4396	2.34055	0	2.34055	0	0.387816	0	0	0.128992	0.0993036	20	16	16	16	7.71263	7.59629	7.60835	7.56384
ENSMUSG00000039954	Stk32a	chr18	+	43367350	43477135	3765	2.34203	0	2.34203	0	0.387761	0	0	0.15061	0.115947	19	17	15	17	7.69774	7.61091	7.59287	7.57749
ENSMUSG00000058297	Spock2	chr10	+	59568966	59597946	5533	17.3821	5.78328	9.78853	0.555326	0.387693	0	0	2.1721	1.64945	284	479	296	373	9.19446	9.48022	9.08569	9.12
ENSMUSG00000061702	Tmem91	chr7	-	26454157	26460185	3547	1.41586	0	1.41586	0	0.387269	0	0	0.0932555	0.0730744	9	12	4	15	7.51796	7.53249	7.36334	7.54975
ENSMUSG00000017765	Slc12a4	chr8	-	108467489	108489997	3918	24.0548	10.7496	24.0548	9.70875	0.387081	0	0	9.3953	7.26659	1007	1330	875	1212	10.5258	10.6004	10.169	10.3232
ENSMUSG00000087556	AC133487.1	chr16	+	18416774	18422090	751	1.77694	0	1.65084	0	0.386624	0	0	0.356554	0.254308	3	14	5	9	7.3488	7.56556	7.39238	7.4526
ENSMUSG00000055413	H2-Q8	chr17	+	35531079	35534533	975	5.53557	0	5.53557	0	0.38646	0	1.11356	1.77707	1.3432	39	71	41	55	7.9435	8.11195	7.89804	7.93804
ENSMUSG00000043463	Rab9b	chrX	-	133392685	133403294	3980	1.26955	0	1.26955	0	0.386126	0	0	0.0554066	0.0411312	6	8	5	7	7.44465	7.45655	7.39238	7.41307
ENSMUSG00000086549	AL627204.5	chr4	-	155426823	155433911	1453	3.06436	0	3.06436	0	0.385844	0	0	0.422781	0.309828	15	24	19	14	7.63367	7.70278	7.652	7.53516
ENSMUSG00000073409	H2-Q6	chr17	+	35561794	35566998	2216	11.2448	1.94517	10.3311	0.755742	0.385712	0	1.57101	2.63706	2.01919	142	229	136	192	8.64386	8.83625	8.50333	8.60531
ENSMUSG00000054615	AC123686.1	chr5	+	144076517	144077543	568	2.69129	0	2.69129	0	0.385597	0	0	0.998322	0.744537	18	18	19	12	7.68243	7.6251	7.652	7.5043
ENSMUSG00000046449	C77370	chrX	-	101272772	101396524	11532	12.9971	2.85217	4.4946	0	0.38557	0	0	0.600986	0.455438	222	218	235	150	8.98361	8.79864	8.89561	8.44426
ENSMUSG00000086075	AC113299.1	chr5	+	117839147	117843507	3561	2.69286	0	2.69286	0	0.38546	0	0	0.159238	0.118758	16	20	17	14	7.65045	7.6523	7.62333	7.53516
ENSMUSG00000025779	Ly96	chr1	+	16678513	16699686	626	1.89946	0	1.89946	0	0.385343	0	0	0.704531	0.544802	14	14	10	15	7.61632	7.56556	7.50605	7.54975
ENSMUSG00000018470	Kcnab3	chr11	+	69139759	69146544	2718	6.30307	0.115863	4.12171	0	0.385005	0	1.87338	0.759169	0.572174	41	90	46	68	7.96386	8.23164	7.94313	8.02718
ENSMUSG00000022408	Fam83f	chr15	+	80501782	80530850	4771	3.49466	0	3.49466	0	0.384873	0	0	0.211294	0.162981	28	36	23	34	7.81988	7.83212	7.70497	7.76571
ENSMUSG00000078651	Aoc2	chr11	+	101186376	101191016	2543	9.16915	0.982016	9.16915	0.300348	0.384832	0	0	2.01304	1.57715	157	168	121	173	8.71546	8.6106	8.42976	8.5354
ENSMUSG00000030353	Tead4	chr6	-	128174305	128250841	2556	9.27492	1.03583	9.27492	0.356722	0.38392	0	1.87338	1.49748	1.13148	94	149	104	108	8.37751	8.53009	8.33954	8.25366
ENSMUSG00000084899	AC152453.1	chr10	-	86154863	86155840	337	2.72179	0	2.72179	0	0.383481	0	0	1.86959	1.41681	14	26	13	22	7.61632	7.72637	7.56025	7.64027
ENSMUSG00000073530	Pappa2	chr1	-	160641882	160887080	8075	5.02892	0	3.868	0	0.38334	0	0	0.228223	0.177386	66	51	56	49	8.18268	7.96474	8.02596	7.89305
ENSMUSG00000084348	AL672035.1	chrX	+	44939194	44940747	1553	6.06252	0.0520972	6.06252	0	0.382739	0	0	1.52137	1.17708	71	79	62	72	8.22053	8.1643	8.07181	8.0527
ENSMUSG00000080870	AL929407.1	chr2	-	146580442	146581441	999	2.85186	0	2.85186	0	0.382276	0	0	0.867189	0.682774	25	30	16	34	7.78183	7.77087	7.60835	7.76571
ENSMUSG00000029847	2010107G12Rik	chr6	-	34895277	34929054	3467	2.27546	0	2.27546	0	0.382234	0	0	0.12721	0.0944344	10	18	11	13	7.53953	7.6251	7.52494	7.52003
ENSMUSG00000041025	Iffo2	chr4	+	139086462	139176297	5552	24.122	10.796	24.122	9.76256	0.382201	0	0	6.75785	5.22626	1061	1321	965	1162	10.5885	10.5922	10.2809	10.2745
ENSMUSG00000030838	Ush1c	chr7	-	53450719	53493873	3546	5.6154	0	5.6154	0	0.382041	0	0	0.648531	0.507818	65	81	49	83	8.17492	8.17692	7.96893	8.11911
ENSMUSG00000020527	Myo19	chr11	+	84693649	84724728	6730	20.8953	8.30156	20.8953	7.26284	0.381855	0	0	3.62069	2.80337	706	841	637	746	10.1142	10.0683	9.821	9.78575
ENSMUSG00000084277	AL732491.1	chr11	-	115518804	115518873	69	7.64137	0.449634	7.64137	0	0.381717	0	0	44.9711	34.4011	86	111	85	89	8.32572	8.34823	8.22791	8.15328
ENSMUSG00000035545	Leng8	chr7	+	4088640	4099775	6132	27.4831	13.5144	11.0676	1.12973	0.381643	0	0	14.3925	11.2258	2335	3268	1918	3128	11.5871	11.7462	11.1169	11.5017
ENSMUSG00000085322	AL929248.1	chr2	+	168591642	168593608	903	1.38788	0	1.38788	0	0.381417	0	0	0.348866	0.27193	11	9	7	11	7.56001	7.47707	7.44272	7.48788
ENSMUSG00000046607	Hrk	chr5	+	118619772	118639487	5366	1.86048	0	1.86048	0	0.381358	0	0	0.0733847	0.05593	11	14	9	13	7.56001	7.56556	7.48617	7.52003
ENSMUSG00000027939	Nup210l	chr3	+	89908055	90015939	5679	5.32261	0	5.32261	0	0.381096	0	1.32726	0.352248	0.273846	54	73	44	70	8.08472	8.12533	7.92543	8.04004
ENSMUSG00000034926	Dhcr24	chr4	+	106233642	106261718	3509	31.7027	16.9929	31.7027	15.9314	0.381061	0	0	59.7777	46.1816	5857	7460	5439	6440	12.836	12.8719	12.5042	12.4733
ENSMUSG00000034648	Lrrn1	chr6	+	107479719	107520204	3738	22.2173	9.33184	16.5436	4.31008	0.381017	0	0	8.76898	6.82457	1023	1058	892	978	10.5447	10.3294	10.1909	10.079
ENSMUSG00000087461	AL929510.1	chr2	-	33873808	33966964	3687	0.864652	0	0.864652	0	0.380898	0	0	0.0640818	0.0517997	8	7	2	12	7.49514	7.43468	7.29116	7.5043
ENSMUSG00000024987	Cyp26a1	chr19	+	37772343	37776018	1727	8.26119	0.651325	8.26119	0.0475999	0.380707	0	0	2.0795	1.59563	94	134	91	111	8.37751	8.46202	8.26458	8.26857
ENSMUSG00000074277	AC161166.2	chr7	+	25401850	25414307	1104	2.3075	0	2.3075	0	0.38062	0	0	0.456559	0.345988	13	19	12	16	7.5983	7.63889	7.54297	7.56384
ENSMUSG00000027330	Cdc25b	chr2	+	131012684	131024233	3636	26.7498	12.9325	26.7498	11.8825	0.380532	0	0	16.7433	12.974	1673	2192	1507	1951	11.1542	11.2235	10.8142	10.8972
ENSMUSG00000064032	AC132148.1	chr19	+	10272857	10276874	1424	6.9867	0.275359	6.9867	0	0.380293	0	0	1.96891	1.51363	81	97	77	81	8.29192	8.27209	8.17666	8.10741
ENSMUSG00000086171	AL831780.2	chr2	-	143361211	143373573	4194	1.8915	0	1.8915	0	0.380162	0	0	0.101403	0.0780649	10	17	7	17	7.53953	7.61091	7.44272	7.57749
ENSMUSG00000031302	Nlgn3	chrX	+	98491177	98521302	10259	18.1994	6.35336	18.1994	5.41143	0.380096	0	1.44516	1.85318	1.44543	573	634	488	599	9.88508	9.76329	9.54775	9.56122
ENSMUSG00000073758	1700029G01Rik	chr4	-	125827845	125840735	2717	9.68113	1.20442	9.68113	0.497603	-0.380101	0	-1.19053	1.33338	1.76736	98	132	137	215	8.40245	8.45261	8.50806	8.68448
ENSMUSG00000024592	C330018D20Rik	chr18	-	57115486	57135022	3103	12.4061	2.5481	12.4061	1.75077	-0.38144	0	0	1.88833	2.48393	175	197	271	294	8.79592	8.72335	9.01126	8.92158
ENSMUSG00000055994	Nod2	chr8	+	91171213	91212373	5014	3.36619	0	3.36619	0	-0.38145	0	-1.46078	0.160215	0.209498	18	33	32	45	7.68243	7.80223	7.80877	7.8614
ENSMUSG00000057378	Ryr3	chr2	-	112471511	113057253	16770	1.5808	0	1.5808	0	-0.381587	0	0	0.0131496	0.0178963	6	8	9	13	7.44465	7.45655	7.48617	7.52003
ENSMUSG00000056947	Mab21l1	chr3	+	55586461	55588797	2336	26.9757	13.1297	9.75926	0.541952	-0.381694	0	0	15.9603	21.1869	1015	1352	1384	2244	10.5353	10.6202	10.7095	11.0732
ENSMUSG00000039477	Tnrc18	chr5	-	143512119	143579341	6880	31.3144	16.6673	31.3144	15.5788	-0.38209	0	0	25.6645	33.6783	5196	6014	8168	8817	12.67	12.5735	13.0681	12.9078
ENSMUSG00000032489	Kif9	chr9	+	110379497	110427683	4483	2.92882	0	2.92882	0	-0.382151	0	0	0.144056	0.188667	15	26	27	35	7.63367	7.72637	7.75333	7.77503
ENSMUSG00000074064	Mlycd	chr8	+	121918777	121935002	2968	11.5922	2.15934	11.5922	1.3904	-0.3822	0	0	1.53373	2.04536	139	150	189	256	8.62898	8.53447	8.72969	8.81341
ENSMUSG00000026188	Tmem169	chr1	+	72330942	72349678	3054	8.87745	0.869671	8.87745	0.230134	-0.382461	0	0	1.14499	1.50087	87	135	140	196	8.33234	8.4667	8.52213	8.61948
ENSMUSG00000073902	Gm1966	chr7	-	113744756	113770578	2872	0.998672	0	0.998672	0	-0.382797	0	0	0.0493599	0.0664992	4	5	8	6	7.38463	7.38557	7.46514	7.39114
ENSMUSG00000047686	Zcchc5	chrX	-	104032420	104035983	2948	6.70745	0.205267	3.08493	0	-0.382798	0	0	0.56102	0.763535	45	60	46	119	8.00303	8.0343	7.94313	8.30722
ENSMUSG00000052854	Nrk	chrX	+	135448969	135545071	9209	29.0883	14.857	29.0883	13.7195	-0.382848	0	0	6.65697	8.79779	1734	2158	2535	3404	11.2001	11.2035	11.4771	11.613
ENSMUSG00000003051	Elf3	chr1	-	137150157	137155015	1797	10.2764	1.46366	10.2764	0.743155	-0.383213	0	0	2.19133	2.90752	110	140	157	226	8.47384	8.48977	8.59857	8.72049
ENSMUSG00000023781	Hes7	chr11	+	68933905	68937557	1809	2.17154	0	2.17154	0	-0.383331	0	0	0.296044	0.377055	9	25	24	26	7.51796	7.7147	7.71745	7.68534
ENSMUSG00000049946	BC030500	chr8	+	61390551	61393093	1603	2.3523	0	2.3523	0	-0.383392	0	0	0.284958	0.374448	12	17	22	22	7.57957	7.61091	7.69221	7.64027
ENSMUSG00000037580	Gch1	chr14	-	47775304	47809081	1033	2.33533	0	2.33533	0	-0.383576	0	0	0.48794	0.63389	10	22	21	27	7.53953	7.67814	7.67914	7.69603
ENSMUSG00000038507	Parp12	chr6	-	39036408	39068348	3995	5.82392	0.0136442	5.82392	0	-0.383587	0	-1.47251	0.528329	0.679531	48	86	97	102	8.03118	8.20772	8.29989	8.22312
ENSMUSG00000080357	AC161170.1	chr1	-	130417887	130417975	88	2.95757	0	2.95757	0	-0.383806	0	0	6.26472	8.37112	17	18	26	28	7.66668	7.6251	7.74161	7.70652
ENSMUSG00000020175	Rab36	chr10	+	74499802	74517493	6179	16.3736	5.06402	13.6629	2.38669	-0.38381	0	0	1.51166	2.00466	254	339	360	548	9.0968	9.15988	9.25848	9.47372
ENSMUSG00000046080	Clec9a	chr6	+	129358879	129374780	3149	1.51424	0	1.51424	0	-0.383949	0	0	0.090036	0.116967	6	12	14	13	7.44465	7.53249	7.57686	7.52003
ENSMUSG00000016493	Cd46	chr1	-	196868093	196918442	1221	1.24422	0	1.24422	0	-0.384066	0	0	0.129003	0.178763	3	7	4	12	7.3488	7.43468	7.36334	7.5043
ENSMUSG00000084931	AC110028.1	chr6	+	13821525	13994373	1722	2.56473	0	2.09597	0	-0.384167	0	0	0.365884	0.467403	17	23	38	21	7.66668	7.6906	7.86956	7.62836
ENSMUSG00000020866	Cacna1g	chr11	-	94269704	94335414	10040	30.9585	16.3937	30.9585	15.2935	-0.384177	0	0	13.26	17.4423	3685	4767	5710	7127	12.1987	12.255	12.5711	12.6129
ENSMUSG00000004864	Mapk13	chr17	+	28906251	28915643	1512	7.81855	0.512862	7.81855	0	-0.38449	0	0	1.53138	2.04808	75	72	104	123	8.24973	8.11866	8.33954	8.32599
ENSMUSG00000002732	Fkbp7	chr2	-	76501100	76511142	1338	13.2444	2.96981	13.2444	2.15058	-0.384631	0	0	4.86195	6.41309	180	233	275	354	8.81733	8.84964	9.02347	9.07507
ENSMUSG00000033209	Ttc28	chr5	+	111308821	111718800	11103	30.457	16.0129	20.8254	7.20389	-0.3848	0	-1.51736	7.51318	9.91776	2572	2724	3915	4157	11.7151	11.5056	12.0557	11.8788
ENSMUSG00000022432	Smc1b	chr15	-	84895120	84962387	4038	1.60435	0	1.60435	0	-0.384826	0	0	0.0546107	0.074324	7	7	11	11	7.47081	7.43468	7.52494	7.48788
ENSMUSG00000078867	RP23-67E6.3	chr2	-	177171828	177183025	2441	10.0721	1.38111	10.0721	0.66988	-0.384844	0	0	1.74871	2.29134	117	154	193	217	8.51336	8.55185	8.74507	8.69111
ENSMUSG00000055737	Ghr	chr15	-	3267759	3533230	4416	24.8657	11.3628	8.52274	0.100757	-0.384952	0	0	4.89375	6.57069	632	740	789	1338	9.99142	9.92783	10.0531	10.439
ENSMUSG00000026950	Neb	chr2	-	51992181	52194318	26351	3.40341	0	3.10348	0	-0.385005	0	0	0.0364627	0.0465927	24	37	53	37	7.76861	7.84179	8.00202	7.79325
ENSMUSG00000055341	Zfp457	chr13	-	67393385	67407348	2117	3.02449	0	3.02449	0	-0.385055	0	0	0.297615	0.393081	16	24	27	34	7.65045	7.70278	7.75333	7.76571
ENSMUSG00000081332	BX255277.1	chr11	-	16543011	16543924	913	7.76547	0.489198	7.76547	0	-0.385184	0	0	2.62234	3.49637	68	84	95	139	8.19801	8.19553	8.28827	8.39771
ENSMUSG00000068617	Efcab1	chr16	+	14906729	14925972	2539	9.47907	1.11071	9.47907	0.425302	-0.385307	0	0	1.47649	1.93962	105	133	170	191	8.44468	8.45732	8.65367	8.60174
ENSMUSG00000029810	Tmem176b	chr6	-	48783816	48791027	1148	23.3672	10.2511	23.3672	9.21702	-0.385655	0	0	18.3308	24.3723	617	719	872	1179	9.96515	9.89676	10.1651	10.2912
ENSMUSG00000014776	Nol3	chr8	+	107800346	107805839	1339	1.33032	0	1.33032	0	-0.385932	0	0	0.188216	0.244514	3	13	9	15	7.3488	7.54935	7.48617	7.54975
ENSMUSG00000023411	Nfatc4	chr14	+	56443785	56452780	3113	32.824	17.9201	21.5845	7.78996	-0.385941	0	0	48.9186	64.8743	4220	5448	6063	8741	12.3837	12.4376	12.6539	12.8958
ENSMUSG00000022440	C1qtnf6	chr15	-	78353775	78360055	2402	21.0642	8.44011	15.001	3.27324	-0.386029	0	0	8.03959	10.575	491	735	769	1093	9.7222	9.9205	10.0247	10.2043
ENSMUSG00000082398	AL833781.3	chr4	+	32138712	32139889	759	4.50963	0	4.50963	0	-0.386395	0	0	1.41118	1.86924	35	33	56	48	7.90101	7.80223	8.02596	7.88527
ENSMUSG00000066258	Trim12	chr7	-	111448407	111464009	5715	4.47967	0	4.47967	0	-0.386399	0	-1.20085	0.192929	0.255411	28	42	44	63	7.81988	7.88818	7.92543	7.99409
ENSMUSG00000078914	AC156572.2	chr13	+	62914503	62915211	708	6.13328	0.0735406	5.62002	0	-0.386681	0	0	1.75756	2.42778	47	32	51	75	8.02191	7.79195	7.98565	8.07134
ENSMUSG00000029287	Tgfbr3	chr5	-	107535588	107718648	6545	20.694	8.13891	20.694	7.11057	-0.387324	0	-1.1493	2.97939	3.90184	516	722	859	1013	9.77394	9.90124	10.1482	10.1184
ENSMUSG00000025545	Clybl	chr14	+	122580942	122801450	1220	15.1264	4.2261	11.9281	1.52613	-0.38747	0	-1.24498	7.37212	9.68346	221	350	357	509	8.9799	9.1881	9.25088	9.40273
ENSMUSG00000050328	Hoxc12	chr15	+	102767187	102769040	946	3.16998	0	3.16998	0	-0.387597	0	0	0.749269	0.980597	20	25	37	31	7.71263	7.7147	7.85981	7.73686
ENSMUSG00000038060	Dlec1	chr9	+	119011595	119057364	6461	3.7876	0	3.7876	0	-0.387639	0	0	0.10483	0.143576	19	24	21	47	7.69774	7.70278	7.67914	7.8774
ENSMUSG00000026585	Kifap3	chr1	+	165709713	165847240	4012	30.1363	15.7772	30.1363	14.6107	-0.387674	0	0	22.7318	29.9257	2633	3157	4177	4624	11.7462	11.7002	12.1434	12.022
ENSMUSG00000085112	AL772410.1	chr4	+	16091256	16193372	1852	1.44717	0	1.44717	0	-0.387744	0	0	0.0765452	0.11049	6	3	7	8	7.44465	7.32505	7.44272	7.43346
ENSMUSG00000031698	Mylk3	chr8	-	87848201	87910244	4283	3.68879	0	3.68879	0	-0.388044	0	0	0.176526	0.235698	24	24	37	37	7.76861	7.70278	7.85981	7.79325
ENSMUSG00000063727	Tnfrsf11b	chr15	-	54082180	54109981	2753	4.34508	0	4.34508	0	-0.388299	0	0	0.326126	0.441018	25	32	32	57	7.78183	7.79195	7.80877	7.95245
ENSMUSG00000084904	AL627302.1	chrX	+	91688070	91693066	3089	3.75516	0	3.75516	0	-0.388518	0	0	0.23966	0.322387	23	24	33	40	7.7551	7.70278	7.8193	7.81964
ENSMUSG00000011171	Vipr2	chr12	+	117316263	117383846	2501	6.28477	0.114416	5.30931	0	-0.388604	0	0	0.547926	0.752728	44	43	47	91	7.99342	7.89709	7.95183	8.16438
ENSMUSG00000040586	Ofd1	chrX	-	162827964	162878636	4322	21.6772	8.90396	21.6772	7.86354	-0.388617	0	0	4.61387	6.07286	579	687	930	994	9.89628	9.84802	10.2385	10.0972
ENSMUSG00000085446	AC170752.1	chr10	+	127936300	127941298	2171	5.79002	0.00997308	5.79002	0	-0.388684	0	0	0.718277	0.955117	42	57	63	89	7.97384	8.01179	8.07921	8.15328
ENSMUSG00000040213	Ccbl2	chr3	+	142364014	142407874	2355	13.3807	3.05523	13.3807	2.22225	-0.388729	0	0	2.57505	3.4177	191	194	288	302	8.86313	8.71219	9.06235	8.94317
ENSMUSG00000020524	Gria1	chr11	+	56824888	57143746	6012	2.8619	0	2.8619	0	-0.389041	0	0	0.110039	0.142953	15	27	31	32	7.63367	7.73781	7.79807	7.74664
ENSMUSG00000050424	Pnma5	chrX	-	70279326	70282442	3116	1.3491	0	1.3491	0	-0.389321	0	0	0.0657147	0.0875599	6	7	12	8	7.44465	7.43468	7.54297	7.43346
ENSMUSG00000044122	Proca1	chr11	+	78006893	78019263	2087	2.64041	0	2.64041	0	-0.389437	0	0	0.218873	0.294146	13	16	20	25	7.5983	7.59629	7.66574	7.67443
ENSMUSG00000027605	Acss2	chr2	+	155343683	155411460	9402	13.4028	3.06934	13.4028	2.23528	-0.389622	0	-1.15276	0.753891	0.989548	179	271	298	384	8.81308	8.96995	9.09146	9.14531
ENSMUSG00000059852	Kcng2	chr18	-	80492367	80493072	705	1.11991	0	1.11991	0	-0.389734	0	0	0.178738	0.251552	4	4	6	7	7.38463	7.35724	7.41862	7.41307
ENSMUSG00000015396	Cd83	chr13	+	43880553	43898499	2065	8.33121	0.65299	6.50596	0	-0.389987	0	0	1.28146	1.7044	89	79	136	122	8.34546	8.1643	8.50333	8.32133
ENSMUSG00000081194	AL805937.2	chrX	-	147359162	147360702	988	1.56067	0	1.56067	0	-0.390007	0	0	0.127541	0.193305	5	3	3	11	7.41617	7.32505	7.33034	7.48788
ENSMUSG00000020181	Nav3	chr10	-	109120494	109437275	7782	8.92417	0.881689	8.92417	0.241266	-0.390083	0	1.12323	0.390645	0.518887	92	101	140	156	8.36481	8.29446	8.52213	8.46879
ENSMUSG00000013846	St3gal1	chr15	-	66934436	67008392	5735	25.6628	12.0412	25.6628	10.9949	-0.390166	0	0	5.41065	7.16464	902	1068	1378	1634	10.3955	10.3403	10.7042	10.6786
ENSMUSG00000087228	AL645740.2	chr4	+	117169056	117173207	614	4.31521	0	4.31521	0	-0.390273	0	0	1.41095	1.91075	27	28	36	50	7.80745	7.74904	7.84991	7.90075
ENSMUSG00000086268	AL662893.1	chr11	-	108800623	108803329	302	4.92543	0	4.92543	0	-0.390396	0	0	3.9639	5.28508	32	44	48	69	7.86741	7.9059	7.96042	8.03364
ENSMUSG00000002279	Lmf1	chr17	+	25571277	25799771	13483	18.4887	6.53588	8.35177	0.0560617	-0.390414	0	0	0.752343	1.01178	288	356	369	631	9.20693	9.20323	9.28103	9.61335
ENSMUSG00000026489	Cabc1	chr1	-	182096745	182126092	2590	5.7042	0.00227797	5.7042	0	-0.390564	0	0	0.608158	0.805869	40	60	63	90	7.95375	8.0343	8.07921	8.15885
ENSMUSG00000030657	Xylt1	chr7	+	124524492	124811144	3070	11.6531	2.19518	11.6531	1.42888	-0.390607	0	-1.23096	1.66235	2.19514	138	186	219	275	8.62398	8.68188	8.84047	8.8687
ENSMUSG00000076270	mmu-mir-719	chr14	-	60847642	60847752	5	5.34855	0	5.34855	0	-0.390697	0	0	226.819	308.305	41	31	54	59	7.96386	7.7815	8.01008	7.96658
ENSMUSG00000074154	AC128663.1	chr8	+	96929038	96929730	692	19.7749	7.46922	19.7749	6.46972	-0.390706	0	0	24.0594	31.5418	460	597	779	821	9.6552	9.70088	10.0389	9.88752
ENSMUSG00000060882	Kcnd2	chr6	+	21166298	21679804	4355	6.03722	0.0520972	6.03722	0	-0.390973	0	0	0.339982	0.457338	49	45	69	77	8.04035	7.9146	8.12232	8.08354
ENSMUSG00000026649	1700009P17Rik	chr1	+	173044048	173057098	1774	1.43551	0	1.43551	0	-0.391119	0	0	0.106548	0.146108	5	7	8	11	7.41617	7.43468	7.46514	7.48788
ENSMUSG00000023367	Tmem176a	chr6	+	48791507	48795363	1038	18.4747	6.53305	18.4747	5.58618	-0.391142	0	0	10.1367	13.5761	310	358	425	608	9.27349	9.20824	9.41323	9.57609
ENSMUSG00000085233	AC091681.1	chr10	-	12636445	12642898	1153	1.8803	0	1.8803	0	-0.391154	0	0	0.286884	0.378611	8	13	16	16	7.49514	7.54935	7.60835	7.56384
ENSMUSG00000017446	C1qtnf1	chr11	+	118289516	118311277	2489	7.28953	0.340942	2.68887	0	-0.391368	0	-1.24498	0.955583	1.26608	47	104	71	160	8.02191	8.3109	8.13622	8.48484
ENSMUSG00000031616	Ednra	chr8	-	80186929	80248363	5385	30.3757	15.958	27.3809	12.3362	-0.391449	0	0	12.6332	16.7451	2071	2248	3178	3432	11.4298	11.256	11.7757	11.6238
ENSMUSG00000027901	Dennd2d	chr3	+	106285322	106305948	3685	4.38322	0	4.38322	0	-0.391521	0	0	0.26929	0.359093	29	34	45	52	7.83208	7.81235	7.93433	7.91589
ENSMUSG00000005124	Wisp1	chr15	+	66722881	66754763	5518	15.1398	4.2285	15.1398	3.35863	-0.39161	0	0	1.49577	1.97779	214	310	334	466	8.95363	9.08234	9.19106	9.31977
ENSMUSG00000029999	Tgfa	chr6	+	86145414	86225151	3767	8.14333	0.599428	8.14333	0.00134754	-0.391965	0	-1.32763	0.547762	0.749631	69	62	80	127	8.20557	8.04897	8.19622	8.34441
ENSMUSG00000020077	Srgn	chr10	-	61957176	61970504	938	2.95483	0	2.95483	0	-0.391981	0	0	0.68849	0.901699	16	25	31	31	7.65045	7.7147	7.79807	7.73686
ENSMUSG00000074178	AC142211.1	chr8	+	89269597	89270502	787	3.17867	0	3.17867	0	-0.391983	0	0	0.760546	1.0227	15	23	22	37	7.63367	7.6906	7.69221	7.79325
ENSMUSG00000051910	Sox6	chr7	-	122614857	123174561	8415	26.6725	12.8722	26.6725	11.8197	-0.392026	0	0	3.87652	5.15196	990	1081	1487	1691	10.5055	10.3544	10.7977	10.7205
ENSMUSG00000024308	Tapbp	chr17	+	34056422	34066235	2750	16.6494	5.28766	16.6494	4.39189	-0.392251	0	0	3.46529	4.59854	259	346	392	535	9.11361	9.17791	9.33694	9.45048
ENSMUSG00000022220	Adcy4	chr14	-	56387923	56402874	3418	20.0386	7.63603	5.75738	0	-0.392446	0	0	4.42861	5.87102	359	602	538	933	9.41058	9.70949	9.64569	10.0268
ENSMUSG00000084977	AC163617.1	chr8	+	125758990	125766259	1189	1.29776	0	1.29776	0	-0.392611	0	0	0.132475	0.183574	5	5	8	8	7.41617	7.38557	7.46514	7.43346
ENSMUSG00000004843	Chmp2b	chr16	-	65539377	65562971	1867	26.1437	12.4393	26.1437	11.3701	-0.393726	0	0	22.5175	29.5634	1154	1515	1965	2081	10.6903	10.7589	11.1477	10.9779
ENSMUSG00000020159	Gabrp	chr11	-	33450780	33478959	3377	15.3305	4.35424	10.0633	0.666166	-0.393811	0	0	2.91052	3.80533	227	397	407	535	9.00199	9.30219	9.37217	9.45048
ENSMUSG00000030737	Slco2b1	chr7	-	106806313	106859850	5194	6.15283	0.083001	6.15283	0	-0.393823	0	1.41596	0.312357	0.417607	47	56	70	89	8.02191	8.00414	8.1293	8.15328
ENSMUSG00000064349	AY172335.13	chrM	-	5191	5257	66	6.81357	0.225181	6.81357	0	-0.393906	0	0	36.0371	46.9196	62	89	118	109	8.15122	8.22572	8.41441	8.25865
ENSMUSG00000025092	Hspa12a	chr19	-	58870240	58935474	5733	10.8753	1.78896	10.8753	1.05908	-0.394065	0	-1.21025	0.70885	0.947052	111	147	160	238	8.47958	8.52126	8.61152	8.75854
ENSMUSG00000058331	Zfp85-rs1	chr13	-	67848737	67856165	2145	14.4383	3.74781	14.4383	2.89545	-0.394219	0	0	3.26041	4.33104	205	239	316	365	8.91901	8.86944	9.14223	9.10127
ENSMUSG00000082861	AL606528.1	chr13	+	28928743	28929593	850	2.34559	0	2.34559	0	-0.394637	0	0	0.59299	0.770362	10	22	23	25	7.53953	7.67814	7.70497	7.67443
ENSMUSG00000079572	AC108850.1	chr1	+	46135352	46181367	1353	1.97587	0	1.97587	0	-0.394675	0	0	0.232835	0.312562	8	12	14	17	7.49514	7.53249	7.57686	7.57749
ENSMUSG00000065037	7SK	chr9	-	78023109	78023440	331	10.754	1.72498	2.33778	0	-0.394848	0	0	22.9369	28.891	166	316	428	273	8.75638	9.09878	9.41995	8.863
ENSMUSG00000082125	AL831775.1	chrX	+	59625267	59625989	722	2.15609	0	2.15609	0	-0.394963	0	0	0.45814	0.623519	7	14	10	23	7.47081	7.56556	7.50605	7.65191
ENSMUSG00000045689	Pcdhb4	chr18	+	37467108	37470827	3719	4.96331	0	4.96331	0	-0.394985	0	0	0.241415	0.333801	35	22	42	49	7.90101	7.67814	7.90729	7.89305
ENSMUSG00000078864	RP23-275N21.3	chr2	+	177493992	177505177	1254	7.62475	0.440698	7.62475	0	-0.395134	0	0	2.19815	2.87196	73	102	135	129	8.23524	8.29997	8.49859	8.35349
ENSMUSG00000038058	Nod1	chr6	-	54873942	54922607	4316	7.14432	0.297179	7.14432	0	-0.395262	0	0	0.474437	0.635312	53	77	76	125	8.07603	8.1515	8.17005	8.33524
ENSMUSG00000086158	AC158997.2	chr9	-	72827530	72833183	709	7.40801	0.373997	7.40801	0	-0.395338	0	0	3.17692	4.23301	58	85	88	132	8.11861	8.20165	8.24643	8.36696
ENSMUSG00000022479	Vdr	chr15	-	97684855	97738741	4905	2.19878	0	2.19878	0	-0.395722	0	0	0.0867044	0.11403	8	19	17	24	7.49514	7.63889	7.62333	7.66329
ENSMUSG00000087252	AL663104.3	chrX	+	6953050	6955168	1878	1.86706	0	1.86706	0	-0.395896	0	0	0.150971	0.203393	8	10	14	14	7.49514	7.49646	7.57686	7.53516
ENSMUSG00000087188	AC109257.1	chr7	+	87896707	87903498	678	2.87729	0	2.87729	0	-0.395897	0	0	0.69696	0.945673	16	14	24	23	7.65045	7.56556	7.71745	7.65191
ENSMUSG00000082727	AL831794.1	chr2	-	11529040	11529909	869	2.81346	0	2.81346	0	-0.396137	0	0	0.725031	0.941899	17	23	36	24	7.66668	7.6906	7.84991	7.66329
ENSMUSG00000060224	Pyroxd2	chr19	-	42800347	42827265	3119	2.35153	0	2.33404	0	-0.396345	0	0	0.0707016	0.104971	9	5	6	18	7.51796	7.38557	7.41862	7.59074
ENSMUSG00000002771	Grin2d	chr7	-	53087252	53126298	5862	3.10322	0	3.10322	0	-0.396389	0	-1.09477	0.112855	0.148938	15	27	28	36	7.63367	7.73781	7.76483	7.78421
ENSMUSG00000018427	Ypel2	chr11	-	86749926	86807209	4847	18.894	6.84009	18.894	5.8831	-0.396477	0	0	2.57701	3.41961	345	448	541	674	9.37284	9.41569	9.65134	9.68039
ENSMUSG00000029136	Rbks	chr5	-	31926811	32000000	1489	3.47361	0	3.47361	0	-0.396608	0	0	0.497187	0.659645	19	28	33	39	7.69774	7.74904	7.8193	7.81097
ENSMUSG00000054843	Atrnl1	chr19	+	57685523	58207828	6639	31.0743	16.4755	31.0743	15.3918	-0.396804	0	0	9.54948	12.7295	1918	2107	2895	3300	11.33	11.1728	11.6518	11.572
ENSMUSG00000072481	AC115706.1	chr8	-	129505598	129506132	534	2.62582	0	2.62582	0	-0.396856	0	0	1.03239	1.35396	11	24	23	30	7.56001	7.70278	7.70497	7.72693
ENSMUSG00000031893	Tsnaxip1	chr8	+	108351643	108368576	2210	1.16559	0	1.16559	0	-0.396938	0	0	0.0784001	0.104937	4	7	9	8	7.38463	7.43468	7.48617	7.43346
ENSMUSG00000044674	Fzd1	chr5	-	4753872	4758035	4163	30.4855	16.0348	30.4855	14.8987	-0.396942	0	0	20.1479	26.6447	2212	3113	3576	4555	11.516	11.6816	11.9336	12.0018
ENSMUSG00000086805	AC163287.2	chr8	-	4162525	4206882	2244	3.10589	0	3.10589	0	-0.39732	0	0	0.252695	0.340438	15	21	23	33	7.63367	7.66538	7.70497	7.75625
ENSMUSG00000024500	Ppp2r2b	chr18	-	42797085	43219125	3822	7.48614	0.394273	6.35856	0	-0.397422	0	-2.09477	0.494546	0.674596	55	65	66	123	8.09332	8.07049	8.10104	8.32599
ENSMUSG00000070576	Mn1	chr5	+	111846381	111886053	6940	25.9749	12.3038	25.9749	11.2297	-0.39746	0	0	3.80392	5.08915	741	935	1069	1520	10.1688	10.1874	10.4	10.5911
ENSMUSG00000057054	Inca1	chr11	-	70501862	70513657	1377	2.38139	0	2.38139	0	-0.397594	0	0	0.320288	0.425998	8	20	15	28	7.49514	7.6523	7.59287	7.70652
ENSMUSG00000082873	AL845304.1	chrX	+	72255928	72256944	1016	1.17278	0	1.07556	0	-0.397671	0	0	0.279058	0.349102	3	15	15	11	7.3488	7.58119	7.59287	7.48788
ENSMUSG00000021876	Rnase4	chr14	+	51710846	51725817	1418	12.281	2.48289	12.281	1.70058	-0.397722	0	0	3.22135	4.33883	138	152	191	260	8.62398	8.5432	8.73741	8.82526
ENSMUSG00000001655	Hoxc13	chr15	+	102751561	102759245	2433	9.356	1.06937	9.356	0.386837	-0.398241	0	0	1.42429	1.88395	90	130	150	186	8.35195	8.44311	8.56773	8.58371
ENSMUSG00000057263	Kcne1l	chrX	-	138740136	138740568	432	4.53532	0	4.53532	0	-0.398273	0	0	2.29706	3.09468	24	39	34	64	7.76861	7.86072	7.82966	8.00082
ENSMUSG00000057897	Camk2b	chr11	-	5869646	5966365	9129	4.28322	0	4.28322	0	-0.398405	0	0	0.0897215	0.122536	23	29	29	53	7.7551	7.76005	7.77611	7.92335
ENSMUSG00000029075	Tnfrsf4	chr4	+	155387951	155390721	1365	2.8574	0	2.8574	0	-0.398497	0	0	0.276946	0.389767	13	11	14	25	7.5983	7.51489	7.57686	7.67443
ENSMUSG00000008575	Nfib	chr4	-	81936076	82351654	14452	26.0758	12.3924	6.97709	0	-0.39895	0	-1.4881	2.10352	2.78934	974	956	1581	1374	10.4861	10.2127	10.8736	10.4704
ENSMUSG00000019966	Kitl	chr10	+	99478263	99563047	5777	21.5779	8.82582	21.5779	7.78903	-0.399495	0	-1.0467	2.92287	3.88215	489	583	780	864	9.71798	9.67651	10.0404	9.94266
ENSMUSG00000084383	AL732585.1	chr2	+	24841503	24841986	483	4.19098	0	4.19098	0	-0.399614	0	0	1.95668	2.59844	29	31	50	42	7.83208	7.7815	7.97733	7.83666
ENSMUSG00000081622	AL671901.1	chrX	+	74701924	74702567	643	3.31321	0	3.31321	0	-0.399647	0	0	1.20033	1.56998	18	31	37	37	7.68243	7.7815	7.85981	7.79325
ENSMUSG00000021557	Agtpbp1	chr13	-	59550895	59658680	4900	19.4472	7.22949	19.4472	6.25247	-0.399858	0	0	2.40127	3.21279	355	392	531	623	9.3999	9.29052	9.63239	9.60051
ENSMUSG00000046709	Mapk10	chr5	-	103336966	103640353	11166	2.88025	0	2.88025	0	-0.400291	0	0	0.0338556	0.0476475	14	10	16	23	7.61632	7.49646	7.60835	7.65191
ENSMUSG00000051067	Lingo3	chr10	-	80295551	80306775	3424	3.35713	0	2.24837	0	-0.400401	0	0	0.115007	0.167336	14	11	9	33	7.61632	7.51489	7.48617	7.75625
ENSMUSG00000028145	Them4	chr3	+	94114010	94136462	4025	9.84041	1.27753	7.41004	0	-0.400536	0	-1.43827	0.77876	1.04729	107	92	159	150	8.45644	8.24338	8.60722	8.44426
ENSMUSG00000022217	Fam158a	chr14	-	56200361	56204119	829	3.94461	0	3.94461	0	-0.400653	0	0	0.950018	1.28355	20	30	29	49	7.71263	7.77087	7.77611	7.89305
ENSMUSG00000028476	Reck	chr4	+	43888401	43957678	4779	29.4335	15.1579	29.4335	14.0153	-0.400698	0	0	8.97485	12.0062	1239	1484	1846	2360	10.7774	10.7336	11.0683	11.1372
ENSMUSG00000058586	Serhl	chr15	+	82930633	82947401	953	9.43469	1.0998	9.43469	0.412221	-0.400735	0	-1.16955	2.99159	4.05104	83	98	111	172	8.30558	8.27773	8.37766	8.53159
ENSMUSG00000072620	Slfn2	chr11	+	82878613	82884180	1664	2.54376	0	2.54376	0	-0.400796	0	0	0.25558	0.344325	12	15	20	22	7.57957	7.58119	7.66574	7.64027
ENSMUSG00000063714	1700011J10Rik	chr2	+	72817480	72826734	783	6.33766	0.12805	6.33766	0	-0.40085	0	0	2.13236	2.85729	47	59	72	92	8.02191	8.02687	8.14309	8.16988
ENSMUSG00000085795	AC115820.1	chr8	+	28087807	28091933	3304	31.3276	16.6736	31.3276	15.5831	-0.40125	0	0	19.4603	25.9996	1780	2302	2682	3615	11.2337	11.2866	11.551	11.6926
ENSMUSG00000002602	Axl	chr7	-	26542291	26573724	5033	28.39	14.2583	28.39	13.1501	-0.401292	0	0	8.07438	10.7606	1130	1450	1753	2217	10.6647	10.7052	11.0029	11.0578
ENSMUSG00000034164	Emid1	chr11	-	5006267	5052260	2890	9.34838	1.06857	9.34838	0.386837	-0.401476	0	-1.5621	1.15001	1.5294	82	129	132	192	8.29877	8.43833	8.48421	8.60531
ENSMUSG00000028949	Smarcd3	chr5	-	24096635	24107830	2079	20.7525	8.18028	20.7525	7.14736	-0.401479	0	0	6.98542	9.32422	386	536	588	833	9.48046	9.59131	9.73704	9.90313
ENSMUSG00000033491	Prss35	chr9	+	86636449	86650690	2519	6.72994	0.205267	6.43994	0	-0.401603	0	0	0.594035	0.817752	46	49	53	98	8.01253	7.9484	8.00202	8.2022
ENSMUSG00000062031	Athl1	chr7	+	148127479	148133557	3046	21.5524	8.81379	21.5524	7.77495	-0.401979	0	0	5.04703	6.74926	430	546	649	858	9.58706	9.60989	9.84081	9.9351
ENSMUSG00000028456	Unc13b	chr4	+	43071824	43277745	13495	15.515	4.4849	15.515	3.59192	-0.402001	0	-1.53664	0.581263	0.774335	216	282	341	425	8.9612	9.00269	9.20956	9.23547
ENSMUSG00000051341	Zfp52	chr17	+	21672502	21699565	3153	8.46742	0.701247	8.46742	0.0799863	-0.402015	0	0	1.07906	1.40615	78	138	157	168	8.27106	8.4806	8.59857	8.51623
ENSMUSG00000073016	Uprt	chrX	+	101678156	101702829	2304	12.2541	2.47046	12.2541	1.69732	-0.402623	0	0	2.04411	2.74139	142	157	214	249	8.64386	8.56471	8.82271	8.79237
ENSMUSG00000005802	Slc30a4	chr2	-	122506968	122528399	5352	26.4909	12.736	14.8847	3.19045	-0.402853	0	0	5.60949	7.46834	918	988	1471	1459	10.4161	10.2504	10.7843	10.5419
ENSMUSG00000045534	Kcna5	chr6	-	126483372	126485181	1809	5.03336	0	5.03336	0	-0.403091	0	0	0.609503	0.821979	36	34	55	54	7.91187	7.81235	8.01806	7.93073
ENSMUSG00000024254	Abcg8	chr17	+	85082470	85099672	3656	1.09992	0	1.09992	0	-0.403236	0	0	0.0344667	0.0485076	3	5	5	8	7.3488	7.38557	7.39238	7.43346
ENSMUSG00000061859	Inadl	chr4	+	98062475	98386294	13170	26.3048	12.5724	26.3048	11.5097	-0.403821	0	-1.06835	2.08223	2.78327	803	938	1241	1446	10.2604	10.191	10.5773	10.5312
ENSMUSG00000071550	Wdr52	chr16	+	44394908	44482541	8520	1.27934	0	1.27934	0	-0.40383	0	0	0.0184874	0.0256185	4	6	7	9	7.38463	7.41117	7.44272	7.4526
ENSMUSG00000061115	AC110377.1	chr12	-	88186727	88187417	483	3.59256	0	3.59256	0	-0.404063	0	0	1.50012	2.00532	21	25	36	35	7.72713	7.7147	7.84991	7.77503
ENSMUSG00000044788	Fads6	chr11	-	115140935	115158977	6653	1.44302	0	1.44302	0	-0.40425	0	0	0.0284106	0.0389591	5	7	9	10	7.41617	7.43468	7.48617	7.47069
ENSMUSG00000078894	2210418O10Rik	chr2	-	175454410	175468170	5080	16.9326	5.49291	2.62558	0	-0.404525	0	0	1.93481	2.55382	343	281	603	348	9.36736	8.99975	9.76329	9.06054
ENSMUSG00000006651	Aplp1	chr7	-	31220000	31230580	2369	19.0963	6.99579	8.37702	0.0623905	-0.404589	0	0	4.74068	6.36312	286	427	417	688	9.20071	9.37013	9.39514	9.70152
ENSMUSG00000026018	Ica1l	chr1	-	60045913	60099931	3648	3.19081	0	3.19081	0	-0.404796	0	0	0.168394	0.224372	20	19	36	24	7.71263	7.63889	7.84991	7.66329
ENSMUSG00000030218	Mgp	chr6	-	136820956	136824326	598	2.39011	0	2.39011	0	-0.404938	0	0	0.500459	0.707185	8	11	8	23	7.49514	7.51489	7.46514	7.65191
ENSMUSG00000051335	Gfod1	chr13	-	43290887	43399541	6654	7.91284	0.533143	7.91284	0	-0.40505	0	0	0.333774	0.451037	59	82	83	137	8.12688	8.18317	8.21536	8.38902
ENSMUSG00000021687	Scamp1	chr13	-	94971264	95055812	4582	29.5291	15.2408	29.5291	14.0944	-0.405152	0	0	10.1857	13.5912	1328	1635	2102	2463	10.8632	10.8531	11.2341	11.1918
ENSMUSG00000030745	Il21r	chr7	+	132746982	132776784	2267	2.12734	0	2.12734	0	-0.405283	0	0	0.152858	0.204597	10	12	19	15	7.53953	7.53249	7.652	7.54975
ENSMUSG00000083150	AL772152.1	chr4	+	18120677	18120899	222	4.03861	0	3.56887	0	-0.405486	0	0	4.61187	6.02207	28	37	58	40	7.81988	7.84179	8.04153	7.81964
ENSMUSG00000040483	Xaf1	chr11	+	72115130	72127235	4689	3.55289	0	3.10149	0	-0.405598	0	0	0.114213	0.160013	15	19	15	40	7.63367	7.63889	7.59287	7.81964
ENSMUSG00000086304	AC148011.1	chr18	+	61799306	61807114	576	3.78773	0	3.78773	0	-0.405912	0	0	1.33995	1.79996	19	30	31	45	7.69774	7.77087	7.79807	7.8614
ENSMUSG00000068014	RP23-274H16.1	chrX	+	45253502	45254036	534	3.65281	0	3.65281	0	-0.405938	0	0	1.41585	1.89044	20	28	35	39	7.71263	7.74904	7.83986	7.81097
ENSMUSG00000074140	AC102518.1	chr8	-	97847410	97847731	321	5.02605	0	5.02605	0	-0.406198	0	0	4.36718	5.73722	30	59	60	75	7.84406	8.02687	8.05681	8.07134
ENSMUSG00000022090	Pdlim2	chr14	-	70564024	70577488	4486	7.74592	0.487745	4.27628	0	-0.406377	0	0	0.677664	0.881884	57	136	125	165	8.11026	8.47135	8.44989	8.50457
ENSMUSG00000033885	Pxk	chr14	+	8930724	8997625	2842	20.5089	8.00065	20.5089	6.97402	-0.406757	0	-1.4194	4.50037	6.0433	365	447	550	709	9.42643	9.41356	9.66817	9.73262
ENSMUSG00000035713	Usp35	chr7	-	104467699	104472899	1164	2.79794	0	2.79794	0	-0.406911	0	-1.01365	0.446557	0.597709	11	22	20	31	7.56001	7.67814	7.66574	7.73686
ENSMUSG00000031165	Was	chrX	-	7658578	7667624	2381	2.79794	0	2.79794	0	-0.406911	0	1.19357	0.218309	0.292202	11	22	20	31	7.56001	7.67814	7.66574	7.73686
ENSMUSG00000030157	Clec2d	chr6	+	129130639	129136552	1206	1.68361	0	1.68361	0	-0.407387	0	0	0.16979	0.237544	5	8	7	14	7.41617	7.45655	7.44272	7.53516
ENSMUSG00000065434	mmu-mir-7a-1	chr13	-	58494139	58494247	108	1.85434	0	1.85434	0	-0.407472	0	0	1.75014	2.52627	7	5	8	12	7.47081	7.38557	7.46514	7.5043
ENSMUSG00000025044	Msr1	chr8	-	40667038	40721843	1429	1.53486	0	1.53486	0	-0.407498	0	0	0.121249	0.171836	4	7	5	13	7.38463	7.43468	7.39238	7.52003
ENSMUSG00000034652	Cd300a	chr11	+	114751354	114765968	4738	4.53507	0	4.53507	0	-0.408278	0	0	0.192819	0.262011	26	32	38	53	7.79477	7.79195	7.86956	7.92335
ENSMUSG00000000594	Gm2a	chr11	+	54911616	54924400	1996	14.5146	3.80623	8.26103	0.0475999	-0.408432	0	0	3.25916	4.37413	161	252	244	396	8.73382	8.91127	8.92556	9.17236
ENSMUSG00000073489	Ifi204	chr1	-	175677423	175697050	2362	4.00676	0	4.00676	0	-0.408471	0	0	0.353437	0.473595	24	29	41	41	7.76861	7.76005	7.89804	7.82821
ENSMUSG00000042436	Mfap4	chr11	+	61298932	61302402	1833	35.5505	20.2627	16.422	4.2351	-0.408587	0	0	62.0943	83.7786	3136	4090	4491	6766	11.9803	12.0471	12.242	12.5413
ENSMUSG00000020108	Ddit4	chr10	-	59412422	59414518	1685	31.1541	16.5346	5.31619	0	-0.40884	0	0	38.0555	50.916	1469	2602	2268	4021	10.9894	11.4456	11.3321	11.8343
ENSMUSG00000087480	AC138388.1	chr10	+	120294684	120300382	2971	6.22522	0.107328	6.22522	0	-0.408866	0	0	0.546073	0.730074	50	53	84	75	8.04942	7.98074	8.22166	8.07134
ENSMUSG00000053552	Ebf4	chr2	+	130120904	130196217	3246	10.6526	1.66806	3.84383	0	-0.40887	0	-1.17799	1.04329	1.4205	83	132	105	233	8.30558	8.45261	8.34507	8.74284
ENSMUSG00000005320	Fgfr4	chr13	+	55254000	55270094	3310	9.05271	0.939146	2.05154	0	-0.408886	0	-1.6749	0.73284	1.00974	54	100	53	192	8.08472	8.28892	8.00202	8.60531
ENSMUSG00000079468	BC031353	chr9	+	74800690	74803491	2018	2.40409	0	2.40409	0	-0.408971	0	0	0.171719	0.236603	9	13	13	22	7.51796	7.54935	7.56025	7.64027
ENSMUSG00000050050	Ccdc158	chr5	-	93036979	93104297	6193	5.78613	0.00997308	5.78613	0	-0.409142	0	0	0.23145	0.310592	40	51	65	76	7.95375	7.96474	8.09382	8.07746
ENSMUSG00000022876	Samsn1	chr16	-	75859037	76022515	4618	3.49272	0	3.49272	0	-0.409337	0	0	0.180775	0.236325	19	34	42	38	7.69774	7.81235	7.90729	7.80217
ENSMUSG00000053040	Aph1c	chr9	-	66666729	66682478	1221	6.02245	0.0520972	6.02245	0	-0.410091	0	-1.81692	1.17393	1.58652	43	48	66	76	7.98369	7.94009	8.10104	8.07746
ENSMUSG00000035694	Caps2	chr10	+	111600676	111653611	3422	3.71285	0	3.71285	0	-0.410264	0	-1.04347	0.234751	0.310948	24	27	46	32	7.76861	7.73781	7.94313	7.74664
ENSMUSG00000022309	Angpt1	chr15	-	42256272	42508523	4268	19.3896	7.19164	19.3896	6.20971	-0.410305	0	0	2.5797	3.4648	340	359	532	552	9.3591	9.21074	9.6343	9.4808
ENSMUSG00000021814	Anxa7	chr14	-	21275391	21299154	1806	22.6946	9.68634	22.6946	8.6575	-0.41033	0	-1.06986	9.08796	12.1991	471	571	733	882	9.67936	9.65526	9.97202	9.9651
ENSMUSG00000027624	Epb4.1l1	chr2	+	156246644	156368950	10982	28.3069	14.1918	28.3069	13.0908	-0.410378	0	-1.33198	2.56306	3.46574	832	955	1201	1589	10.3014	10.2115	10.538	10.6447
ENSMUSG00000082432	AL928592.1	chr4	+	71339046	71340752	1706	1.70968	0	1.70968	0	-0.410434	0	0	0.120027	0.167924	6	7	9	12	7.44465	7.43468	7.48617	7.5043
ENSMUSG00000056899	Immp2l	chr12	+	41750676	43056575	1832	3.10413	0	3.10413	0	-0.410498	0	0	0.309523	0.416999	14	22	24	32	7.61632	7.67814	7.71745	7.74664
ENSMUSG00000028971	Cort	chr4	-	148499142	148500872	677	1.49184	0	1.49184	0	-0.410742	0	0	0.279196	0.382858	7	5	13	6	7.47081	7.38557	7.56025	7.39114
ENSMUSG00000020709	Adap2	chr11	+	79967606	79992460	1639	2.12833	0	2.12833	0	-0.411473	0	0	0.182596	0.249698	10	9	17	13	7.53953	7.47707	7.62333	7.52003
ENSMUSG00000032812	Arap1	chr7	+	108496580	108561100	7564	26.2312	12.5045	18.5603	5.64868	-0.411518	0	-1.10992	2.70712	3.67738	594	706	819	1220	9.92387	9.87717	10.0946	10.3308
ENSMUSG00000001911	Nfix	chr8	-	87223774	87324243	7246	18.1326	6.30831	18.1326	5.37164	-0.411773	0	0	1.27167	1.71323	286	299	440	470	9.20071	9.05165	9.44651	9.32771
ENSMUSG00000064168	Hist1h2bh	chr13	-	23634562	23635226	413	8.0028	0.568178	5.75304	0	-0.412132	0	0	7.58961	9.87629	69	130	153	146	8.20557	8.44311	8.58105	8.42757
ENSMUSG00000034616	Ssh3	chr19	-	4261672	4269172	2735	9.13243	0.972043	9.13243	0.300348	-0.412989	0	-1.31716	1.00785	1.36169	76	99	115	158	8.25689	8.28334	8.39882	8.47685
ENSMUSG00000029759	Pon3	chr6	-	5170851	5206286	2506	11.8748	2.28477	11.8748	1.51144	-0.413002	0	-1.40948	1.57136	2.13936	114	136	158	235	8.4966	8.47135	8.6029	8.74915
ENSMUSG00000086119	AC165257.1	chr9	-	118799192	118835387	1867	1.57853	0	1.57853	0	-0.413131	0	0	0.118114	0.16075	5	9	10	12	7.41617	7.47707	7.50605	7.5043
ENSMUSG00000045467	Ttll13	chr7	+	87391261	87405707	3924	1.87842	0	1.87842	0	-0.413182	0	0	0.0842959	0.111248	7	14	17	15	7.47081	7.56556	7.62333	7.54975
ENSMUSG00000063531	Sema3e	chr5	+	14025275	14256689	7581	6.25412	0.114416	6.25412	0	-0.413186	0	0	0.211929	0.284317	46	56	77	81	8.01253	8.00414	8.17666	8.10741
ENSMUSG00000083910	AL929125.1	chr2	-	67545346	67545828	482	2.68755	0	2.68755	0	-0.413405	0	0	0.849655	1.1604	14	12	23	18	7.61632	7.53249	7.70497	7.59074
ENSMUSG00000029994	Anxa4	chr6	-	86686833	86743578	4544	15.2508	4.29531	9.83575	0.572323	-0.413524	0	0	1.33803	1.82231	168	218	228	379	8.76528	8.79864	8.8718	9.13387
ENSMUSG00000047907	Tshz2	chr2	+	169458670	169897316	2372	12.6054	2.6527	12.3439	1.71195	-0.414105	0	0	1.76638	2.4155	122	144	162	258	8.54072	8.50787	8.62008	8.81935
ENSMUSG00000022112	Gpc5	chr14	+	115491847	116923659	1844	4.85208	0	4.85208	0	-0.414189	0	0	0.555225	0.754592	25	40	37	65	7.78183	7.86999	7.85981	8.0075
ENSMUSG00000080136	Bet1l	chr7	-	148040287	148042183	27	1.99325	0	1.99325	0	-0.414225	0	0	6.4172	9.59981	7	4	6	13	7.47081	7.35724	7.41862	7.52003
ENSMUSG00000029334	Prkg2	chr5	-	99360286	99466098	2756	3.4729	0	3.4729	0	-0.414481	0	0	0.188604	0.262343	19	14	26	27	7.69774	7.56556	7.74161	7.69603
ENSMUSG00000034422	Parp14	chr16	-	35832959	35871630	9306	3.91643	0	3.91643	0	-0.414489	0	-1.05125	0.0863224	0.115808	22	29	39	40	7.74129	7.76005	7.87919	7.81964
ENSMUSG00000086322	AL627314.1	chr4	+	133799576	133801788	497	2.3544	0	2.228	0	-0.414562	0	0	1.10925	1.42731	8	27	26	26	7.49514	7.73781	7.74161	7.68534
ENSMUSG00000083553	AL603845.1	chr11	-	8283184	8283856	672	3.2469	0	3.2469	0	-0.414813	0	0	1.17197	1.52253	17	33	42	33	7.66668	7.80223	7.90729	7.75625
ENSMUSG00000031661	Nkd1	chr8	+	91045268	91116222	1724	28.7511	14.5699	28.7511	13.4553	-0.414957	0	0	21.7174	29.0878	1019	1358	1670	2006	10.54	10.6255	10.942	10.9319
ENSMUSG00000052180	Serpinb6c	chr13	-	33971684	33997039	1349	5.99411	0.0491043	5.99411	0	-0.415098	8.93033	-1.5514	1.16763	1.55733	44	56	79	75	7.99342	8.00414	8.18974	8.07134
ENSMUSG00000062727	Hist1h2bk	chr13	+	22127738	22129118	514	10.9666	1.83381	5.78423	0	-0.415691	0	0	10.3272	13.456	114	223	255	252	8.4966	8.81588	8.9612	8.80143
ENSMUSG00000069271	Hist1h2bn	chr13	+	21845991	21849506	409	9.47839	1.11071	4.96774	0	-0.415766	0	0	10.3982	13.5084	88	182	205	200	8.33892	8.66643	8.79006	8.63348
ENSMUSG00000031303	Map3k15	chrX	+	156426364	156561283	3745	4.59968	0	4.59968	0	-0.417463	0	-1.09477	0.239739	0.327841	24	33	35	55	7.76861	7.80223	7.83986	7.93804
ENSMUSG00000004655	Aqp1	chr6	+	55286425	55298549	2627	7.29214	0.341465	6.04375	0	-0.417631	0	0	0.731503	0.99185	46	76	69	122	8.01253	8.14503	8.12232	8.32133
ENSMUSG00000074398	AC122037.2	chr3	-	96359687	96363768	967	2.44689	0	2.44689	0	-0.41773	0	0	0.309488	0.437329	10	9	13	18	7.53953	7.47707	7.56025	7.59074
ENSMUSG00000054206	Gzmm	chr10	+	79151764	79158006	1472	3.40552	0	3.40552	0	-0.417873	0	0	0.417324	0.565321	17	22	29	32	7.66668	7.67814	7.77611	7.74664
ENSMUSG00000072955	Tmsb15b1	chrX	-	133489526	133511413	1166	13.5103	3.13972	13.5103	2.29485	-0.418024	0	0	4.51195	6.08384	159	175	255	265	8.72467	8.63886	8.9612	8.83992
ENSMUSG00000032899	Styk1	chr6	-	131249161	131303615	4355	3.78251	0	3.78251	0	-0.418207	0	0	0.166374	0.225537	17	29	28	44	7.66668	7.76005	7.76483	7.85325
ENSMUSG00000046204	Pnma2	chr14	+	67530089	67539860	5435	2.43063	0	2.43063	0	-0.418221	0	0	0.0898418	0.11797	9	22	23	24	7.51796	7.67814	7.70497	7.66329
ENSMUSG00000030761	Myo7a	chr7	-	105199569	105268034	8542	8.96295	0.893145	8.96295	0.244389	-0.418512	0	-1.04753	0.326385	0.439183	70	107	115	160	8.21308	8.32707	8.39882	8.48484
ENSMUSG00000026786	Apbb1ip	chr2	+	22629613	22731173	7414	4.5399	0	4.5399	0	-0.418603	0	0	0.116849	0.160081	24	31	35	52	7.76861	7.7815	7.83986	7.91589
ENSMUSG00000020871	Dlx4	chr11	-	95001760	95007115	1864	3.09681	0	3.09681	0	-0.418921	0	0	0.30421	0.40984	13	23	24	32	7.5983	7.6906	7.71745	7.74664
ENSMUSG00000054409	Tmem74	chr15	-	43696192	43701570	3515	3.13662	0	3.13662	0	-0.41954	0	0	0.134435	0.18629	14	16	20	28	7.61632	7.59629	7.66574	7.70652
ENSMUSG00000052724	RP24-66I20.1	chr9	+	114689217	114691375	807	1.69152	0	1.69152	0	-0.419577	0	0	0.253738	0.354992	5	8	8	13	7.41617	7.45655	7.46514	7.52003
ENSMUSG00000029135	Fosl2	chr5	+	32438222	32456084	2357	6.50157	0.165509	6.50157	0	-0.41958	0	0	0.808616	1.07074	48	73	95	90	8.03118	8.12533	8.28827	8.15885
ENSMUSG00000058046	4933430I17Rik	chr4	+	62186402	62209027	1783	4.95199	0	4.95199	0	-0.419845	0	0	0.591888	0.803361	27	40	43	62	7.80745	7.86999	7.91642	7.98731
ENSMUSG00000048402	Gli2	chr1	-	120730637	120950196	6708	35.2406	19.9768	35.2406	18.8429	-0.419903	0	0	12.3864	16.7635	2417	2858	3717	4526	11.6327	11.5687	11.9857	11.9931
ENSMUSG00000038068	Rnf144b	chr13	+	47218088	47341845	3179	9.66559	1.1989	9.66559	0.497603	-0.420018	0	0	0.852225	1.16722	75	97	103	169	8.24973	8.27209	8.33397	8.52009
ENSMUSG00000082243	BX005086.3	chr11	-	27407624	27408100	476	2.21655	0	2.21655	0	-0.420323	0	0	0.496364	0.716483	8	7	9	16	7.49514	7.43468	7.48617	7.56384
ENSMUSG00000045934	Mtmr11	chr3	+	95965926	95975641	3780	21.2129	8.55389	21.2129	7.50295	-0.420732	0	0	3.39195	4.58337	344	470	539	731	9.3701	9.4618	9.64757	9.76446
ENSMUSG00000086552	AL645850.2	chr11	+	95006366	95020172	1396	3.53569	0	3.53569	0	-0.42093	0	0	0.451327	0.615641	15	25	24	39	7.63367	7.7147	7.71745	7.81097
ENSMUSG00000034771	Tle2	chr10	+	81037305	81053590	6221	20.0499	7.64115	5.89005	0	-0.420977	0	-1.19701	1.0938	1.54597	256	176	271	434	9.10355	8.64284	9.01126	9.25445
ENSMUSG00000054113	AC133523.1	chr19	-	4000105	4000508	402	1.38205	0	1.31907	0	-0.421029	0	0	0.470188	0.644763	2	10	5	14	7.30625	7.49646	7.39238	7.53516
ENSMUSG00000051439	Cd14	chr18	-	36884727	36886390	1572	4.89205	0	4.89205	0	-0.421065	0	0	0.541075	0.754987	26	28	32	55	7.79477	7.74904	7.80877	7.93804
ENSMUSG00000025176	Dhdpsl	chr19	+	42120340	42145429	1635	6.23932	0.111198	6.23932	0	-0.421071	0	0	0.818875	1.12639	39	46	54	81	7.9435	7.9232	8.01008	8.10741
ENSMUSG00000026304	Rab17	chr1	-	92854709	92866238	1992	2.35892	0	2.35892	0	-0.421087	0	0	0.134424	0.191753	10	7	13	15	7.53953	7.43468	7.56025	7.54975
ENSMUSG00000001417	Rhbg	chr3	-	88046795	88058606	1912	2.10866	0	1.2847	0	-0.421204	0	0	0.148286	0.206911	4	14	5	24	7.38463	7.56556	7.39238	7.66329
ENSMUSG00000075553	Gm5464	chr14	+	67487686	67489842	2156	1.54684	0	1.54684	0	-0.421217	0	0	0.0584464	0.0885833	4	4	3	11	7.38463	7.35724	7.33034	7.48788
ENSMUSG00000034739	Mfrp	chr9	+	43909924	43917269	2805	1.56183	0	1.56183	0	-0.421889	0	0	0.0786161	0.106995	4	10	9	13	7.38463	7.49646	7.48617	7.52003
ENSMUSG00000020085	Aifm2	chr10	+	61178010	61202008	3888	13.9921	3.45673	13.9921	2.58463	-0.421967	0	-1.24008	1.2883	1.76137	141	177	199	303	8.63892	8.64681	8.76778	8.94585
ENSMUSG00000046876	Atxn1	chr13	-	45650261	46060345	5431	6.53549	0.166273	6.53549	0	-0.422319	0	0	0.292926	0.396872	46	55	75	83	8.01253	7.99642	8.16338	8.11911
ENSMUSG00000051373	Ppapdc3	chr2	+	31951047	31966340	2078	6.86639	0.237097	6.86639	0	-0.422361	0	0	0.788323	1.07664	44	60	65	99	7.99342	8.0343	8.09382	8.20747
ENSMUSG00000055235	Wdr86	chr5	-	24217555	24236545	4936	27.3874	13.4305	18.871	5.86545	-0.422493	0	0	5.43126	7.32944	687	1015	1099	1553	10.0837	10.2814	10.4326	10.617
ENSMUSG00000046031	Fam26f	chr10	-	33845874	33847788	1090	1.34697	0	1.34697	0	-0.422716	0	0	0.18786	0.250309	5	8	13	7	7.41617	7.45655	7.56025	7.41307
ENSMUSG00000075289	Atpgd1	chr19	-	4164325	4170029	2370	6.36793	0.12805	6.36793	0	-0.422854	0	0	0.657966	0.892187	37	62	59	96	7.92256	8.04897	8.04921	8.19155
ENSMUSG00000020785	Camkk1	chr11	+	72832509	72855575	3728	13.2598	2.98016	13.2063	2.13073	-0.423092	0	0	1.31824	1.78939	127	185	194	295	8.56742	8.67804	8.74889	8.9243
ENSMUSG00000063873	Slc24a3	chr2	+	144993489	145467902	4564	6.02743	0.0520972	6.02743	0	-0.423166	0	0	0.293352	0.400527	38	47	58	76	7.9331	7.93169	8.04153	8.07746
ENSMUSG00000001506	Col1a1	chr11	+	94797537	94814356	6563	37.0615	21.5934	13.2574	2.15751	-0.423349	0	0	19.7905	26.8472	3375	4871	5112	7804	12.0795	12.2844	12.419	12.7384
ENSMUSG00000052565	Hist1h1d	chr13	+	23646902	23649866	2964	5.37941	0	3.41678	0	-0.423464	0	0	0.589877	0.764016	33	78	88	78	7.87879	8.15792	8.24643	8.08957
ENSMUSG00000036931	Nfkbid	chr7	+	31206750	31213765	2346	3.02475	0	3.02475	0	-0.423618	0	0	0.167853	0.238412	11	14	12	29	7.56001	7.56556	7.54297	7.71681
ENSMUSG00000041479	Syt15	chr14	+	35032780	35043607	5165	1.78877	0	1.78877	0	-0.423715	0	0	0.0457443	0.063389	4	11	7	17	7.38463	7.51489	7.44272	7.57749
ENSMUSG00000039782	Cpeb2	chr5	+	43625194	43680963	5623	9.59454	1.15613	9.59454	0.456432	-0.424204	0	0	0.523829	0.708415	80	107	131	161	8.28501	8.32707	8.47937	8.48882
ENSMUSG00000026147	Col9a1	chr1	+	24184448	24259523	5068	38.6791	22.8988	32.6028	16.6855	-0.4245	0	0	19.8197	27.1625	3029	3348	4250	5841	11.9336	11.7784	12.167	12.3395
ENSMUSG00000083045	AC110164.2	chr3	+	135158616	135158847	231	2.12497	0	2.12497	0	-0.42486	0	0	0.886437	1.29922	8	5	9	13	7.49514	7.38557	7.48617	7.52003
ENSMUSG00000022816	Fstl1	chr16	+	37776958	37836602	4970	38.5627	22.8197	38.5627	21.6132	-0.424867	0	0	63.0337	85.1997	8910	10979	14389	16651	13.4227	13.4124	13.8649	13.8007
ENSMUSG00000044952	Kctd21	chr7	+	104480836	104498723	2966	11.5881	2.15736	11.5881	1.38883	-0.42504	0	0	1.29579	1.76157	103	141	159	224	8.43279	8.49432	8.60722	8.71403
ENSMUSG00000024678	Ms4a4d	chr19	+	11611290	11632954	1510	1.5814	0	1.5814	0	-0.425344	0	0	0.0834506	0.126481	5	3	5	9	7.41617	7.32505	7.39238	7.4526
ENSMUSG00000036111	Lmo1	chr7	-	116282084	116314027	1277	18.0763	6.26934	18.0763	5.34096	-0.42568	0	0	7.33909	9.88152	253	342	430	495	9.09342	9.16763	9.42442	9.37628
ENSMUSG00000033883	AC187103.2	chr13	+	67268741	67268879	138	4.87939	0	4.87939	0	-0.425763	0	0	5.59285	7.90831	26	23	30	50	7.79477	7.6906	7.78719	7.90075
ENSMUSG00000050545	A830093I24Rik	chr12	-	4753021	4776038	2851	2.35928	0	2.35928	0	-0.426081	0	0	0.176795	0.229677	9	23	27	21	7.51796	7.6906	7.75333	7.62836
ENSMUSG00000071637	AC154586.1	chr16	+	15887417	15888252	834	3.59172	0	3.59172	0	-0.426395	0	0	0.84989	1.145	14	31	27	43	7.61632	7.7815	7.75333	7.84501
ENSMUSG00000046637	Ttc34	chr4	+	154230308	154241234	3306	3.07528	0	3.07528	0	-0.426541	0	0	0.157227	0.214572	11	22	19	33	7.56001	7.67814	7.652	7.75625
ENSMUSG00000083356	AL593847.4	chr11	-	106865222	106866054	832	7.01608	0.281114	7.01608	0	-0.426548	0	0	1.85532	2.55784	50	48	72	84	8.04942	7.94009	8.14309	8.1249
ENSMUSG00000054003	Tdrd9	chr12	+	113231960	113306561	3689	2.48657	0	2.48657	0	-0.426569	0	0	0.0683168	0.0998453	10	6	11	16	7.53953	7.41117	7.52494	7.56384
ENSMUSG00000040037	Negr1	chr3	+	156224757	156979409	6725	11.0899	1.8877	11.0899	1.14211	-0.426711	0	0	0.494204	0.675499	108	103	165	168	8.46227	8.30545	8.63279	8.51623
ENSMUSG00000055148	Klf2	chr8	+	74842931	74845555	1847	9.29505	1.04338	9.29505	0.365968	-0.427241	0	0	1.40713	1.92034	73	92	112	148	8.23524	8.24338	8.38299	8.43595
ENSMUSG00000054514	2610204G22Rik	chr4	+	155135300	155137669	1162	3.76607	0	3.76607	0	-0.427385	0	0	0.474437	0.669178	16	19	19	38	7.65045	7.63889	7.652	7.80217
ENSMUSG00000030793	Pycard	chr7	-	135135616	135137381	1405	3.64902	0	3.23438	0	-0.42753	0	0	0.482068	0.650536	22	21	41	26	7.74129	7.66538	7.89804	7.68534
ENSMUSG00000032649	Glt25d2	chr1	+	154246959	154357825	4245	7.20704	0.322957	7.20704	0	-0.427533	0	-1.14706	0.463819	0.623443	53	72	96	98	8.07603	8.11866	8.2941	8.2022
ENSMUSG00000037818	3110057O12Rik	chr3	+	40650875	40742058	4350	12.8442	2.77473	10.6997	0.964624	-0.427622	0	-1.22923	1.08992	1.47708	116	185	187	284	8.5078	8.67804	8.72192	8.89403
ENSMUSG00000032849	Abcc4	chr14	-	118881913	119105427	5715	12.7435	2.71972	12.7435	1.91643	-0.427769	0	-1.4101	0.934329	1.24841	124	215	234	289	8.55148	8.78818	8.89224	8.90788
ENSMUSG00000019850	Tnfaip3	chr10	-	18720715	18735463	7226	11.1562	1.89845	11.1562	1.15793	-0.427912	0	-1.54572	0.473019	0.647543	91	126	133	210	8.3584	8.42385	8.48902	8.66774
ENSMUSG00000069307	RP23-38E20.1	chr13	-	21898281	21902066	2214	12.2043	2.4536	6.77138	0	-0.427987	0	0	2.58253	3.40122	125	238	275	277	8.55682	8.86616	9.02347	8.87438
ENSMUSG00000069303	RP23-38E20.2	chr13	+	21925626	21929399	2202	12.2043	2.4536	6.77138	0	-0.427987	0	0	2.5966	3.41975	125	238	275	277	8.55682	8.86616	9.02347	8.87438
ENSMUSG00000060669	AC155234.1	chr13	+	90249909	90250249	339	5.26462	0	5.26462	0	-0.428123	0	0	4.27469	5.6338	31	61	71	69	7.85584	8.04167	8.13622	8.03364
ENSMUSG00000053216	Btn2a2	chr13	-	23569544	23580726	2370	5.4943	0	5.4943	0	-0.428486	0	0	0.438644	0.610141	28	38	36	70	7.81988	7.85132	7.84991	8.04004
ENSMUSG00000008540	Mgst1	chr6	+	138088836	138105276	2013	24.1635	10.8071	24.1635	9.78497	-0.429212	0	0	8.2082	11.1276	476	573	776	866	9.69019	9.65882	10.0347	9.94517
ENSMUSG00000024235	Map3k8	chr18	-	4331324	4352951	2507	3.90147	0	3.90147	0	-0.429414	0	0	0.30158	0.408112	19	29	35	40	7.69774	7.76005	7.83986	7.81964
ENSMUSG00000047746	Fbxo40	chr16	-	36963545	36990553	5517	4.92997	0	2.72959	0	-0.429534	0	0	0.108492	0.160725	23	15	16	49	7.7551	7.58119	7.60835	7.89305
ENSMUSG00000039323	Igfbp2	chr1	+	72871076	72899048	1847	34.578	19.4633	5.66861	0	-0.429939	0	0	45.5568	61.6283	1875	3467	3068	5276	11.3007	11.825	11.7288	12.2008
ENSMUSG00000075047	AC129601.1	chr16	+	45128686	45130391	1705	2.26241	0	2.26241	0	-0.430172	0	0	0.184766	0.256034	6	14	10	22	7.44465	7.56556	7.50605	7.64027
ENSMUSG00000036904	Fzd8	chr18	+	9212853	9215008	2155	16.2081	4.95558	7.49844	0	-0.430292	0	0	2.7848	3.8425	162	219	217	390	8.73837	8.80211	8.8334	9.1589
ENSMUSG00000066639	AC154336.1	chr9	+	39858606	39860025	1419	5.6075	0	5.6075	0	-0.430697	0	0	0.821421	1.1248	35	39	56	61	7.90101	7.86072	8.02596	7.98046
ENSMUSG00000000732	Icosl	chr10	+	77532104	77546000	2842	9.57696	1.15194	9.57696	0.456432	-0.430748	0	0	1.0087	1.36802	77	105	129	156	8.264	8.31632	8.46964	8.46879
ENSMUSG00000074824	AC187103.1	chr13	-	67199099	67214917	1383	4.40579	0	4.40579	0	-0.43096	0	0	0.558072	0.769388	26	23	41	37	7.79477	7.6906	7.89804	7.79325
ENSMUSG00000055701	AC147239.2	chr5	-	76569176	76569577	121	2.08183	0	2.08183	0	-0.431035	0	0	2.47334	3.38227	7	12	14	16	7.47081	7.53249	7.57686	7.56384
ENSMUSG00000019947	Arid5b	chr10	-	67558340	67741474	4494	33.6252	18.6022	33.6252	17.5376	-0.431205	0	0	9.35825	12.804	1287	1383	1950	2268	10.8243	10.6476	11.1379	11.0866
ENSMUSG00000026827	Gpd2	chr2	+	57090045	57223130	6062	31.8029	17.079	31.8029	16.0136	-0.431229	0	0	5.97105	8.13739	1093	1205	1721	1895	10.6243	10.4822	10.9797	10.8609
ENSMUSG00000019872	Smpdl3a	chr10	+	57514140	57531636	2065	10.3138	1.48194	10.3138	0.752468	-0.431525	0	0	1.48741	2.02811	87	108	139	168	8.33234	8.33241	8.51746	8.51623
ENSMUSG00000022912	Pros1	chr16	+	62854132	62929172	4088	26.2145	12.4973	26.2145	11.4266	-0.431723	0	0	5.00897	6.79756	574	726	941	1096	9.88695	9.9072	10.2519	10.2075
ENSMUSG00000027463	2310046K01Rik	chr2	+	151822265	151834994	2748	2.91625	0	2.91625	0	-0.431829	0	0	0.166225	0.228357	11	18	19	27	7.56001	7.6251	7.652	7.69603
ENSMUSG00000038836	Agbl3	chr6	+	34730431	34809459	11075	7.64114	0.449634	7.64114	0	-0.432145	0	0	0.173513	0.236499	56	66	92	100	8.10183	8.07754	8.27056	8.21272
ENSMUSG00000047250	Ptgs1	chr2	+	36085945	36107792	3884	7.97787	0.56032	7.97787	0	-0.432258	0	-1.1057	0.551539	0.748123	59	77	101	112	8.12688	8.1515	8.32274	8.27348
ENSMUSG00000032338	Hcn4	chr9	+	58671318	58708762	3753	9.82068	1.27437	9.56462	0.456432	-0.432528	0	-1.4167	0.629548	0.879649	72	78	90	152	8.22791	8.15792	8.25857	8.4525
ENSMUSG00000086181	AC161228.1	chr3	-	38773491	38787181	1627	7.46946	0.392366	3.11052	0	-0.432667	0	0	1.17142	1.5847	66	55	117	72	8.18268	7.99642	8.40924	8.0527
ENSMUSG00000029088	Kcnip4	chr5	-	48780741	49915940	2347	3.59257	0	2.6433	0	-0.43286	0	0	0.389252	0.505684	18	40	51	36	7.68243	7.86999	7.98565	7.78421
ENSMUSG00000079227	Ccr5	chr9	+	124036281	124041921	2925	2.76701	0	2.76701	0	-0.432924	0	0	0.118471	0.167899	11	11	15	21	7.56001	7.51489	7.59287	7.62836
ENSMUSG00000058057	AC124479.2	chr15	+	100165359	100170772	1618	3.01806	0	3.01806	0	-0.433205	0	0	0.389402	0.514309	12	28	31	30	7.57957	7.74904	7.79807	7.72693
ENSMUSG00000052911	Lamb2	chr9	+	108382275	108392860	5540	30.7538	16.2564	21.4211	7.67751	-0.433461	0	0	5.61247	7.67045	832	1142	1272	1843	10.3014	10.4187	10.607	10.8264
ENSMUSG00000028197	Col24a1	chr3	+	144955435	145214975	7621	8.75045	0.808246	8.75045	0.167037	-0.433483	0	0	0.303824	0.415287	68	79	109	123	8.19801	8.1643	8.36692	8.32599
ENSMUSG00000054582	Pabpc1l	chr2	+	163851185	163876274	2724	2.30896	0	2.30896	0	-0.433846	0	0	0.115648	0.160256	8	12	14	18	7.49514	7.53249	7.57686	7.59074
ENSMUSG00000035773	Kiss1r	chr10	+	79379715	79384928	3073	2.95362	0	2.95362	0	-0.434079	0	-1.24017	0.133268	0.186449	12	14	18	24	7.57957	7.56556	7.63787	7.66329
ENSMUSG00000046794	Ppp1r3b	chr8	+	36438794	36451178	4280	11.6657	2.20356	11.6657	1.43644	-0.434262	0	0	0.805966	1.1092	104	115	155	193	8.43875	8.36895	8.58984	8.60887
ENSMUSG00000040663	Clcf1	chr19	+	4214237	4223490	3713	15.8662	4.68975	6.98944	0	-0.434408	0	0	1.5781	2.17505	151	221	211	381	8.68735	8.80902	8.81193	9.13845
ENSMUSG00000024211	Grm8	chr6	-	27225120	28085178	7754	1.67073	0	1.52101	0	-0.434483	0	-1.09477	0.0406275	0.0527799	6	14	20	10	7.44465	7.56556	7.66574	7.47069
ENSMUSG00000042286	Stab1	chr14	-	31952204	31981758	7821	27.7404	13.7538	27.7404	12.6717	-0.435888	0	0	2.91624	3.96993	660	788	1085	1191	10.0392	9.99636	10.4175	10.3029
ENSMUSG00000041695	Kcnj2	chr11	+	110927477	110938135	5444	24.3157	10.9284	24.3157	9.89799	-0.436934	0	0	3.48068	4.68593	487	716	899	971	9.71374	9.89226	10.1998	10.071
ENSMUSG00000048772	Tmem53	chr4	+	116924555	116941187	1538	5.31223	0	5.31223	0	-0.437036	0	0	0.727141	0.993423	27	44	46	66	7.80745	7.9059	7.94313	8.01411
ENSMUSG00000015189	Casd1	chr6	+	4550839	4593381	4062	38.5552	22.8197	34.3805	18.1853	-0.437098	0	0	36.2644	49.3316	4293	5059	7155	7534	12.4072	12.3361	12.8835	12.6897
ENSMUSG00000083282	Ctsf	chr19	+	4855128	4860912	1975	16.1363	4.89326	5.34512	0	-0.437271	0	0	3.11038	4.2825	148	242	212	408	8.67304	8.87922	8.81554	9.19885
ENSMUSG00000043110	Lrrn4	chr2	-	132694040	132706627	3715	4.99591	0	4.3861	0	-0.437505	0	-1.21025	0.233196	0.326816	22	33	28	61	7.74129	7.80223	7.76483	7.98046
ENSMUSG00000037235	Mxd4	chr5	-	34516535	34530369	3882	36.7446	21.3182	33.9126	17.7862	-0.437619	0	0	18.8431	25.7866	1973	2671	3078	4260	11.3667	11.4799	11.7332	11.9117
ENSMUSG00000084434	SRP_euk_arch	chr1	-	192306733	192307036	303	3.51875	0	3.51875	0	-0.43812	0	0	1.97541	2.70135	17	21	31	29	7.66668	7.66538	7.79807	7.71681
ENSMUSG00000028753	Vwa5b1	chr4	-	138121274	138179927	7635	0.953569	0	0.953569	0	-0.438215	0	0	0.0185673	0.0250145	1	8	6	8	7.25073	7.45655	7.41862	7.43346
ENSMUSG00000039126	A230083H22Rik	chr19	+	17197458	17296299	4552	2.86299	0	2.7935	0	-0.438332	0	0	0.11073	0.149844	8	24	18	32	7.49514	7.70278	7.63787	7.74664
ENSMUSG00000027875	Hmgcs2	chr3	+	98084357	98114661	3290	5.51323	0	5.40454	0	-0.438508	0	0	0.277682	0.393913	27	31	31	64	7.80745	7.7815	7.79807	8.00082
ENSMUSG00000083152	AC147239.3	chr5	+	76625649	76626119	411	1.84588	0	1.84588	0	-0.439229	0	0	0.574865	0.796603	6	9	12	12	7.44465	7.47707	7.54297	7.5043
ENSMUSG00000026778	Prkcq	chr2	+	11093739	11222853	6326	6.91862	0.249957	6.91862	0	-0.439293	0	0	0.239033	0.32994	44	52	68	85	7.99342	7.97278	8.11528	8.13065
ENSMUSG00000049097	Ankrd34a	chr3	+	96400558	96403701	2586	4.81521	0	4.81521	0	-0.439777	0	0	0.316731	0.443122	23	29	32	52	7.7551	7.76005	7.80877	7.91589
ENSMUSG00000040164	Kcns1	chr2	-	163989354	163996849	2712	1.76518	0	1.76518	0	-0.439859	0	0	0.05808	0.085513	7	3	10	7	7.47081	7.32505	7.50605	7.41307
ENSMUSG00000085837	AC139376.3	chr10	+	115910218	115912375	1056	7.93114	0.542334	7.93114	0	-0.440001	0	0	1.65568	2.29948	58	53	86	92	8.11861	7.98074	8.23413	8.16988
ENSMUSG00000004035	Gstm7	chr3	-	107729251	107734735	1609	23.4067	10.2808	23.4067	9.2503	-0.44032	0	0	7.28338	10.0809	345	399	496	693	9.37284	9.30683	9.5639	9.70899
ENSMUSG00000042540	Acot5	chr12	+	85410274	85416970	1519	8.65262	0.775575	8.65262	0.141414	-0.440423	0	0	1.36878	1.89495	60	72	89	122	8.13507	8.11866	8.25252	8.32133
ENSMUSG00000023224	Serping1	chr2	-	84605520	84615601	2348	13.3588	3.04096	13.3588	2.20651	-0.440436	0	-1.1114	1.87164	2.57382	118	161	182	261	8.51889	8.58162	8.70226	8.82821
ENSMUSG00000035270	Impg2	chr16	+	56204425	56273864	9219	2.60296	0	2.60296	0	-0.440485	0	0	0.0256285	0.0384736	9	6	8	18	7.51796	7.41117	7.46514	7.59074
ENSMUSG00000051486	Pcdhb11	chr18	+	37581071	37584381	3310	5.44461	0	5.44461	0	-0.440558	0	0	0.295039	0.41214	30	32	43	57	7.84406	7.79195	7.91642	7.95245
ENSMUSG00000009551	6330409D20Rik	chr2	-	32588139	32596536	1257	1.78674	0	1.78674	0	-0.440658	0	0	0.0877161	0.141085	6	1	5	8	7.44465	7.237	7.39238	7.43346
ENSMUSG00000027577	Chrna4	chr2	-	180753084	180778251	4938	8.72584	0.798341	8.72584	0.159543	-0.440867	0	0	0.357259	0.50556	64	48	81	102	8.16709	7.94009	8.20264	8.22312
ENSMUSG00000062760	1810041L15Rik	chr15	-	84210476	84277527	5206	6.45563	0.144935	6.45563	0	-0.441103	0	0	0.296509	0.403543	35	63	63	91	7.90101	8.0562	8.07921	8.16438
ENSMUSG00000052221	AC124453.1	chr12	+	77518607	77540460	1413	5.80519	0.0136442	5.80519	0	-0.441229	0	0	0.802614	1.11027	36	36	57	58	7.91187	7.83212	8.03378	7.95955
ENSMUSG00000026017	Carf	chr1	+	60155090	60207876	3253	13.0687	2.88928	13.0687	2.07761	-0.441426	0	0	1.33157	1.82422	122	153	199	236	8.54072	8.54753	8.76778	8.75229
ENSMUSG00000069308	Hist1h2bp	chr13	+	21879329	21881082	706	10.6859	1.68911	6.27966	0	-0.441622	0	0	5.95694	7.90299	90	177	206	203	8.35195	8.64681	8.79373	8.64387
ENSMUSG00000067371	AC115003.1	chr6	+	56747584	56749190	1383	1.60412	0	1.60412	0	-0.44163	0	0	0.193617	0.256462	4	13	14	12	7.38463	7.54935	7.57686	7.5043
ENSMUSG00000029185	Fam114a1	chr5	+	65361309	65433113	2964	26.566	12.796	25.2745	10.6756	-0.441966	0	-1.01396	5.36735	7.42845	455	555	658	956	9.64408	9.6264	9.85548	10.0537
ENSMUSG00000029361	Nos1	chr5	+	118231040	118408849	10857	4.88008	0	4.88008	0	-0.441977	0	0	0.107359	0.143241	26	48	59	55	7.79477	7.94009	8.04921	7.93804
ENSMUSG00000074621	AC160757.3	chr3	+	40650875	40675111	297	2.2272	0	1.88789	0	-0.442181	0	0	1.59104	2.06694	6	24	24	21	7.44465	7.70278	7.71745	7.62836
ENSMUSG00000030249	Abcc9	chr6	-	142536381	142650794	7380	7.36491	0.357909	1.46016	0	-0.442566	0	0	0.262522	0.358606	24	99	40	154	7.76861	8.28334	7.88868	8.46068
ENSMUSG00000042256	3110082D06Rik	chr17	+	42639331	42640864	1533	1.59165	0	1.59165	0	-0.442693	0	0	0.0821985	0.124583	5	3	6	8	7.41617	7.32505	7.41862	7.43346
ENSMUSG00000052560	Cpne8	chr15	-	90317912	90509863	4164	5.97997	0.0431354	5.97997	0	-0.442793	0	1.18798	0.33288	0.452107	33	55	62	76	7.87879	7.99642	8.07181	8.07746
ENSMUSG00000066009	RP23-383I4.2	chr4	+	146064698	146094022	3624	10.1357	1.40198	8.2187	0.0331525	-0.443004	0	0	0.843199	1.14435	90	104	164	140	8.35195	8.3109	8.62857	8.40203
ENSMUSG00000052917	Senp7	chr16	+	56075521	56190124	5513	32.8154	17.9189	32.8154	16.8702	-0.443312	0	-1.05125	6.45137	8.84628	1065	1193	1727	1848	10.593	10.4704	10.9841	10.8298
ENSMUSG00000079587	AC163673.1	chr1	+	43009718	43011992	1765	13.3967	3.06864	13.3967	2.23512	-0.443475	0	0	2.6862	3.65586	137	164	242	231	8.61895	8.59413	8.91897	8.7365
ENSMUSG00000068877	Selenbp2	chr3	+	94497477	94508335	2271	13.5223	3.13972	5.59205	0	-0.443765	0	0	2.2056	3.00349	107	211	187	313	8.45644	8.77408	8.72192	8.97226
ENSMUSG00000049422	Chchd10	chr10	+	75398637	75400489	614	5.62568	0	5.62568	0	-0.443871	0	0	1.66748	2.33289	29	36	41	64	7.83208	7.83212	7.89804	8.00082
ENSMUSG00000049411	6030446N20Rik	chr18	-	12139811	12279989	3336	10.6506	1.66806	10.6506	0.93486	-0.443922	0	-1.65694	0.920714	1.26359	84	111	138	171	8.31234	8.34823	8.51277	8.52777
ENSMUSG00000030701	Plekhb1	chr7	-	107791405	107810928	3554	3.12996	0	3.12996	0	-0.444351	0	0	0.186144	0.24566	13	29	36	28	7.5983	7.76005	7.84991	7.70652
ENSMUSG00000022523	Fgf12	chr16	-	28160205	28564697	3102	3.55157	0	3.55157	0	-0.444501	0	0	0.162489	0.228683	16	16	24	28	7.65045	7.59629	7.71745	7.70652
ENSMUSG00000083406	AL773588.2	chrX	+	68024041	68024646	605	2.0502	0	2.0502	0	-0.444626	0	0	0.494669	0.676455	5	14	12	18	7.41617	7.56556	7.54297	7.59074
ENSMUSG00000051242	Pcdhb9	chr18	+	37560508	37563563	3055	2.9782	0	2.9782	0	-0.445035	0	0	0.164989	0.223271	14	18	30	20	7.61632	7.6251	7.78719	7.61614
ENSMUSG00000049092	Gpr137c	chr14	+	45839393	45900905	3568	6.16531	0.083001	6.16531	0	-0.445161	0	-1.10054	0.357583	0.493216	37	44	61	68	7.92256	7.9059	8.06434	8.02718
ENSMUSG00000038352	Arl5c	chr11	-	97850891	97857495	2073	1.80392	0	1.80392	0	-0.445398	0	0	0.113975	0.157937	4	11	9	15	7.38463	7.51489	7.48617	7.54975
ENSMUSG00000055137	5033411D12Rik	chr13	-	16949688	17786566	1311	1.62507	0	1.62507	0	-0.446228	0	0	0.0961178	0.145679	6	2	8	6	7.44465	7.28684	7.46514	7.39114
ENSMUSG00000025089	Gfra1	chr19	-	58310093	58530399	5060	15.7556	4.61863	15.7556	3.71306	-0.446241	0	-1.59727	1.04282	1.44776	158	177	234	303	8.72007	8.64681	8.89224	8.94585
ENSMUSG00000064052	Gm5089	chr14	-	122834075	122850337	2008	1.96456	0	1.96456	0	-0.446582	0	0	0.10982	0.156256	6	8	10	13	7.44465	7.45655	7.50605	7.52003
ENSMUSG00000017466	Timp2	chr11	-	118162382	118217054	3896	38.7255	22.9362	38.7255	21.7524	-0.446663	0	0	21.3427	29.3776	2306	2973	3652	4738	11.5707	11.6207	11.9619	12.0549
ENSMUSG00000028524	Sgip1	chr4	+	102413901	102646233	9681	8.29841	0.651787	8.29841	0.0475999	-0.446828	0	-1.24996	0.23592	0.319874	59	86	113	114	8.12688	8.20772	8.3883	8.28324
ENSMUSG00000038670	Mybpc2	chr7	-	51758460	51780024	3473	1.88723	0	1.88723	0	-0.446887	0	0	0.0408182	0.0628475	6	3	6	10	7.44465	7.32505	7.41862	7.47069
ENSMUSG00000086016	AC163637.1	chr9	+	20896198	20932837	558	1.88723	0	1.88723	0	-0.446887	0	0	0.254053	0.391164	6	3	6	10	7.44465	7.32505	7.41862	7.47069
ENSMUSG00000002664	Pspn	chr17	-	57138879	57139441	474	2.58521	0	2.58521	0	-0.447228	0	0	0.697842	0.978528	11	10	19	15	7.56001	7.49646	7.652	7.54975
ENSMUSG00000040812	Agbl2	chr2	+	90622883	90674594	5748	3.36149	0	3.36149	0	-0.447516	0	0	0.0931705	0.128159	16	18	30	24	7.65045	7.6251	7.78719	7.66329
ENSMUSG00000041540	Sox5	chr6	-	143776944	144730497	13046	35.7344	20.4144	35.7344	19.2636	-0.447946	0	1.45428	3.13312	4.33745	1265	1330	1940	2208	10.803	10.6004	11.1314	11.0527
ENSMUSG00000039405	Prss23	chr7	-	96657618	96666054	1527	15.9287	4.73592	15.9287	3.85503	-0.448068	0	0	3.65158	5.0565	151	203	229	337	8.68735	8.74536	8.87523	9.03346
ENSMUSG00000051652	Lrrc3	chr10	-	77360319	77365281	4296	11.164	1.89845	11.164	1.15793	-0.448074	0	0	0.725968	1.00345	88	110	139	177	8.33892	8.34299	8.51746	8.55049
ENSMUSG00000083468	AL806531.6	chrX	-	8586152	8587203	1051	29.0951	14.8575	6.3978	0	-0.448216	0	0	15.4965	21.8062	460	574	569	1111	9.6552	9.6606	9.70304	10.223
ENSMUSG00000040562	Gstm2	chr3	-	107784619	107789371	1679	18.1593	6.32051	18.1593	5.38034	-0.448418	0	0	4.00584	5.57373	189	238	273	413	8.85493	8.86616	9.01739	9.20973
ENSMUSG00000034573	Ptpn13	chr5	+	103854519	104027371	7965	37.4636	21.911	37.4636	20.721	-0.448677	0	0	7.91817	10.8981	1862	2142	3023	3340	11.2917	11.1939	11.7092	11.5879
ENSMUSG00000081990	AL845271.1	chr2	-	16192114	16192421	307	3.33334	0	3.33334	0	-0.44943	0	0	1.89836	2.57728	15	22	32	26	7.63367	7.67814	7.80877	7.68534
ENSMUSG00000073101	5730522E02Rik	chr11	-	26109866	26110769	284	1.56023	0	1.56023	0	-0.449471	0	0	0.610085	0.864623	4	7	8	10	7.38463	7.43468	7.46514	7.47069
ENSMUSG00000076433	Ddc8	chr11	-	118193673	118203814	1944	1.56023	0	1.56023	0	-0.449471	0	0	0.0891277	0.126313	4	7	8	10	7.38463	7.43468	7.46514	7.47069
ENSMUSG00000075535	4930412O13Rik	chr2	+	9804137	9808389	2986	3.66085	0	3.66085	0	-0.449655	0	0	0.205727	0.283253	15	24	28	34	7.63367	7.70278	7.76483	7.76571
ENSMUSG00000003411	Rab3b	chr4	+	108551667	108615929	3207	3.66085	0	3.66085	0	-0.449655	0	0	0.19155	0.263734	15	24	28	34	7.63367	7.70278	7.76483	7.76571
ENSMUSG00000037347	Chst7	chrX	+	19636685	19674647	2206	5.19728	0	5.19728	0	-0.449706	0	0	0.456973	0.630765	24	40	41	61	7.76861	7.86999	7.89804	7.98046
ENSMUSG00000028211	Trp53inp1	chr4	+	11083577	11101526	6475	35.1599	19.9041	35.1599	18.7726	-0.449748	0	0	8.70883	11.9016	1502	2078	2623	3026	11.0174	11.1551	11.5218	11.4583
ENSMUSG00000085611	RP23-211O23.1	chrX	-	36038765	36039347	582	26.2128	12.4973	22.2292	8.28407	-0.45008	0	0	31.4485	42.9413	516	646	915	917	9.77394	9.78294	10.2199	10.0077
ENSMUSG00000078503	RP23-282N17.2	chr4	+	145100659	145129091	3600	15.8412	4.67651	2.80432	0	-0.450188	0	0	1.62763	2.22438	211	161	376	211	8.9422	8.58162	9.2983	8.6711
ENSMUSG00000083112	AL672003.1	chrX	-	47895578	47895961	383	3.77014	0	3.77014	0	-0.450306	0	0	2.13856	2.84947	14	38	38	42	7.61632	7.85132	7.86956	7.83666
ENSMUSG00000053519	Kcnip1	chr11	-	33529338	33893152	6200	2.16786	0	2.16786	0	-0.450316	0	0	0.0254053	0.0396053	7	3	6	12	7.47081	7.32505	7.41862	7.5043
ENSMUSG00000066687	Zbtb16	chr9	-	48462415	48644050	5100	26.783	12.96	26.783	11.9026	-0.450874	0	0	3.18732	4.41086	449	583	697	952	9.63061	9.67651	9.9173	10.0491
ENSMUSG00000021536	Adcy2	chr13	-	68758919	69138419	4211	11.1159	1.88866	11.1159	1.14432	-0.451204	0	-2.36779	0.736881	1.01723	91	106	150	164	8.3584	8.32171	8.56773	8.50065
ENSMUSG00000024236	Svil	chr18	+	4920537	5119297	10639	36.3063	20.9128	36.3063	19.7396	-0.451832	0	0	5.14482	7.07416	1543	1932	2581	2936	11.0514	11.0624	11.5006	11.4189
ENSMUSG00000074207	Adh1	chr3	+	137940628	137953656	1315	4.31058	0	4.31058	0	-0.452068	0	-1.31716	0.491105	0.695059	19	22	27	40	7.69774	7.67814	7.75333	7.81964
ENSMUSG00000029832	Nfe2l3	chr6	+	51382720	51408767	2588	3.487	0	3.29957	0	-0.452414	0	0	0.286055	0.379525	15	32	41	31	7.63367	7.79195	7.89804	7.73686
ENSMUSG00000035295	Wdr38	chr2	+	38852995	38861688	2042	1.96859	0	1.96859	0	-0.452617	0	0	0.131132	0.180377	6	11	14	13	7.44465	7.51489	7.57686	7.52003
ENSMUSG00000040282	BC052040	chr2	+	115407468	115604504	4314	25.2054	11.6436	25.2054	10.6202	-0.452895	0	0	3.28974	4.54095	417	484	682	754	9.55644	9.49034	9.89385	9.79697
ENSMUSG00000033966	Cdkl4	chr17	-	80923495	80963174	2325	3.3348	0	3.3348	0	-0.452999	0	0	0.189693	0.269903	12	16	17	29	7.57957	7.59629	7.62333	7.71681
ENSMUSG00000074024	4632427E13Rik	chr7	-	99886167	99889969	3067	4.47498	0	4.47498	0	-0.453225	0	0	0.318416	0.427002	23	39	54	42	7.7551	7.86072	8.01008	7.83666
ENSMUSG00000085695	AL731801.2	chrX	-	156965432	156970977	267	2.05707	0	2.05707	0	-0.453316	0	0	1.12088	1.53279	5	14	13	17	7.41617	7.56556	7.56025	7.57749
ENSMUSG00000020937	Plcd3	chr11	-	102931617	102964044	4309	8.42045	0.68901	8.42045	0.0722974	-0.453321	0	-1.67973	0.482518	0.664838	53	79	91	119	8.07603	8.1643	8.26458	8.30722
ENSMUSG00000026839	Upp2	chr2	+	58419708	58645382	7053	6.29747	0.114416	6.29747	0	-0.453326	0	0	0.176429	0.245642	34	45	54	73	7.88999	7.9146	8.01008	8.05896
ENSMUSG00000028789	Adc	chr4	-	128607476	128639686	4024	15.3953	4.38925	8.8965	0.236475	-0.453512	0	-1.40189	1.3661	1.88491	131	218	214	342	8.58832	8.79864	8.82271	9.04584
ENSMUSG00000047246	Hist1h2be	chr13	-	23675610	23712993	2275	11.3369	1.99884	8.27233	0.0475999	-0.453766	0	0	1.79322	2.41056	93	166	203	199	8.37118	8.6024	8.78268	8.63
ENSMUSG00000004038	Gstm3	chr3	-	107745250	107772201	1311	5.24434	0	5.24434	0	-0.454351	0	-1.01365	0.552677	0.801237	27	19	32	45	7.80745	7.63889	7.80877	7.8614
ENSMUSG00000079462	AC110378.1	chr6	+	92819350	92834405	4470	4.97184	0	4.97184	0	-0.454577	0	-1.29745	0.162094	0.231942	26	20	35	41	7.79477	7.6523	7.83986	7.82821
ENSMUSG00000043419	A030009H04Rik	chr11	+	69153962	69156143	2081	24.5676	11.1543	24.5676	10.1102	-0.454804	0	0	7.31175	10.0036	400	566	721	805	9.5153	9.6463	9.95402	9.86643
ENSMUSG00000023845	Lnpep	chr17	-	17664686	17761453	5181	33.5845	18.569	8.33658	0.0481185	-0.454805	0	0	6.8587	9.43159	1118	1138	1924	1658	10.6517	10.4146	11.1208	10.6964
ENSMUSG00000070327	Rnf213	chr11	+	119270480	119348732	15999	24.8159	11.3396	23.5982	9.39201	-0.454844	0	-1.59892	0.882128	1.2142	415	481	708	716	9.55166	9.48428	9.93425	9.74283
ENSMUSG00000029650	Slc46a3	chr5	-	148690012	148706391	2458	5.02561	0	5.02561	0	-0.454927	0	0	0.390899	0.538347	25	36	46	51	7.78183	7.83212	7.94313	7.90836
ENSMUSG00000055733	Nap1l3	chrX	-	119508173	119511010	2837	13.2925	3.00013	13.2925	2.1772	-0.455508	0	0	1.63232	2.22635	121	173	229	234	8.53531	8.63086	8.87523	8.746
ENSMUSG00000071722	Spin4	chrX	-	92217848	92222021	4173	16.7024	5.33424	12.9628	2.01451	-0.455589	0	0	1.5438	2.11836	189	220	336	312	8.85493	8.80557	9.19637	8.96965
ENSMUSG00000056671	Prelid2	chr18	-	42035349	42110848	724	13.1057	2.89888	6.25111	0	-0.455855	0	0	5.78708	7.98914	94	172	156	268	8.37751	8.62684	8.59421	8.84862
ENSMUSG00000003746	Man1a	chr10	-	53624593	53795602	9058	24.0195	10.7194	24.0195	9.67985	-0.455906	0	-1.35663	1.38767	1.91871	346	452	566	708	9.37557	9.4242	9.69759	9.73115
ENSMUSG00000034037	Fgd5	chr6	+	91928871	92025998	6292	26.3552	12.6172	26.3552	11.553	-0.455933	0	0	2.37071	3.28904	429	518	680	837	9.58473	9.55721	9.89069	9.9083
ENSMUSG00000028266	Lmo4	chr3	-	143851010	143868184	3301	38.9129	23.1146	38.9129	21.928	-0.456154	0	0	25.977	35.7597	2300	3144	3917	4736	11.5672	11.6948	12.0564	12.0544
ENSMUSG00000035852	9130017N09Rik	chr10	+	79285387	79293197	2447	1.82734	0	1.82734	0	-0.45638	0	0	0.0579329	0.0891987	4	5	3	13	7.38463	7.38557	7.33034	7.52003
ENSMUSG00000074118	Gm5897	chr7	-	53038301	53039837	1184	1.56779	0	1.56779	0	-0.456554	0	0	0.106428	0.161305	4	4	5	9	7.38463	7.35724	7.39238	7.4526
ENSMUSG00000035283	Adrb1	chr19	+	56796861	56798262	1401	1.56779	0	1.56779	0	-0.456554	0	0	0.0899432	0.136321	4	4	5	9	7.38463	7.35724	7.39238	7.4526
ENSMUSG00000056073	Grik2	chr10	-	48819265	49508572	8277	6.46912	0.150263	6.46912	0	-0.456574	0	-1.09477	0.146533	0.20602	34	43	50	75	7.88999	7.89709	7.97733	8.07134
ENSMUSG00000031099	Smarca1	chrX	-	45162546	45246151	6116	37.3876	21.8774	19.152	6.06984	-0.456996	0	0	8.60449	11.8953	1606	1735	2666	2667	11.1022	10.927	11.5432	11.2942
ENSMUSG00000034450	Gulo	chr14	-	66605629	66628035	2247	7.86803	0.517806	7.86803	0	-0.457713	0	1.38795	0.827171	1.14137	46	72	81	107	8.01253	8.11866	8.20264	8.24864
ENSMUSG00000073000	AC124453.2	chr12	+	77545546	77552323	1598	1.12572	0	1.12572	0	-0.45774	0	0	0.0788551	0.110979	3	5	8	5	7.3488	7.38557	7.46514	7.36728
ENSMUSG00000056468	5730596B20Rik	chr6	+	52127496	52130850	3062	6.55376	0.171657	6.55376	0	-0.457893	0	0	0.457827	0.632639	34	55	60	82	7.88999	7.99642	8.05681	8.11328
ENSMUSG00000027488	Snta1	chr2	-	154202048	154233835	3094	8.6967	0.793744	8.6967	0.154242	-0.457977	0	-1.33501	0.636365	0.886234	62	63	101	100	8.15122	8.0562	8.32274	8.21272
ENSMUSG00000042751	Nmnat2	chr1	+	154802127	154964443	2678	5.30957	0	5.30957	0	-0.458141	0	0	0.376431	0.519592	30	34	55	47	7.84406	7.81235	8.01806	7.8774
ENSMUSG00000052613	Pcdh15	chr10	+	72562089	74112482	21401	1.83616	0	1.83616	0	-0.458151	0	0	0.0110401	0.0152985	5	10	12	12	7.41617	7.49646	7.54297	7.5043
ENSMUSG00000080759	AC107317.1	chr6	+	52995877	52996417	540	7.21664	0.324434	7.21664	0	-0.458174	0	0	2.53771	3.5873	40	47	56	86	7.95375	7.93169	8.02596	8.13636
ENSMUSG00000087567	AC110382.1	chr12	-	8771706	8777987	2647	1.25803	0	1.25803	0	-0.45826	0	0	0.0595062	0.0824591	2	8	7	9	7.30625	7.45655	7.44272	7.4526
ENSMUSG00000048616	Nog	chr11	-	89161951	89163646	1695	8.40701	0.686835	6.77345	0	-0.458986	0	0	0.845645	1.22334	56	35	68	84	8.10183	7.82231	8.11528	8.1249
ENSMUSG00000078375	AC127242.1	chr12	+	19612783	19613119	336	2.43681	0	2.43681	0	-0.45915	0	0	0.750062	1.09622	7	9	9	18	7.47081	7.47707	7.48617	7.59074
ENSMUSG00000080813	AL671979.3	chrX	+	97532852	97534007	1155	6.88017	0.240857	6.88017	0	-0.459278	0	0	1.28192	1.77167	41	53	73	77	7.96386	7.98074	8.1499	8.08354
ENSMUSG00000008438	Adam21	chr12	-	82659570	82669461	2911	2.22215	0	2.22215	0	-0.4594	0	0	0.0811644	0.117158	7	8	11	14	7.47081	7.45655	7.52494	7.53516
ENSMUSG00000063594	Gng8	chr7	+	17477134	17480784	920	11.6863	2.21991	11.6863	1.45199	-0.459408	0	0	3.25299	4.56705	82	108	119	189	8.29877	8.33241	8.41955	8.59456
ENSMUSG00000025597	Klhl4	chrX	+	111587941	111674438	3584	23.6849	10.4875	14.6786	3.05205	-0.459476	0	0	3.42802	4.72744	367	413	637	605	9.43167	9.33886	9.821	9.57115
ENSMUSG00000037813	D630003M21Rik	chr2	-	158008268	158054958	5104	17.4138	5.80464	17.4138	4.8843	-0.459583	0	-1.67274	1.13259	1.58495	183	184	280	313	8.83	8.67418	9.03857	8.97226
ENSMUSG00000035095	Fam167a	chr14	+	64055230	64084335	4274	8.27506	0.651787	8.27506	0.0475999	-0.459755	0	0	0.431189	0.600062	56	61	93	95	8.10183	8.04167	8.2765	8.18618
ENSMUSG00000001014	Icam4	chr9	+	20833816	20834975	907	4.45975	0	4.45975	0	-0.459966	0	0	0.746754	1.05284	23	20	37	33	7.7551	7.6523	7.85981	7.75625
ENSMUSG00000047986	4432412L15Rik	chr8	+	86545369	86554194	3610	16.2266	4.9677	7.89084	0	-0.460276	0	0	1.5664	2.17665	135	224	215	361	8.60883	8.8193	8.82629	9.09181
ENSMUSG00000029675	Eln	chr5	-	135178465	135223124	3781	22.3758	9.46053	10.7734	1.00525	-0.460484	0	-2.29848	2.23293	3.1606	247	289	326	550	9.0729	9.02308	9.16959	9.47726
ENSMUSG00000032092	Mpzl2	chr9	+	44850507	44862098	3107	28.2828	14.1757	28.2828	13.0746	-0.461155	0	0	6.26605	8.64524	531	705	923	1046	9.80407	9.87565	10.2298	10.1545
ENSMUSG00000065767	U2	chr11	+	101488679	101488870	191	3.22606	0	3.22606	0	-0.461412	0	0	2.14416	3.0712	10	16	14	29	7.53953	7.59629	7.57686	7.71681
ENSMUSG00000085437	AC093366.1	chr8	+	27193080	27213166	793	2.60221	0	1.77085	0	-0.46209	0	0	0.536299	0.722518	12	15	30	12	7.57957	7.58119	7.78719	7.5043
ENSMUSG00000029699	Srcrb4d	chr5	-	136436080	136450401	2979	10.9457	1.8245	3.60123	0	-0.462538	0	-1.96924	0.888291	1.25474	61	107	80	194	8.14318	8.32707	8.19622	8.61242
ENSMUSG00000008496	Pou2f2	chr7	-	25877471	25917507	2690	6.86326	0.237097	6.86326	0	-0.462673	0	0	0.491862	0.689699	41	43	66	70	7.96386	7.89709	8.10104	8.04004
ENSMUSG00000082003	BX679668.2	chrX	+	120398652	120399054	402	32.4689	17.6161	5.99477	0	-0.462929	0	0	44.3544	63.3225	516	616	614	1252	9.77394	9.73329	9.78223	10.361
ENSMUSG00000010175	Prox1	chr1	-	191945659	191994559	4133	6.9393	0.25229	6.9393	0	-0.462985	0	0	0.335377	0.468701	40	48	66	76	7.95375	7.94009	8.10104	8.07746
ENSMUSG00000034947	Tmem106a	chr11	+	101443555	101453102	3138	3.36633	0	3.36633	0	-0.463192	0	0	0.180703	0.247796	11	25	25	32	7.56001	7.7147	7.72966	7.74664
ENSMUSG00000082160	AL683804.1	chr1	-	60649094	60649553	459	36.9004	21.4657	36.9004	20.2795	-0.463338	0	0	91.0418	126.848	1154	1499	1838	2430	10.6903	10.7459	11.0628	11.1746
ENSMUSG00000044364	5430405G05Rik	chr2	+	151527743	151537893	1959	3.8499	0	3.8499	0	-0.463527	0	0	0.257295	0.369075	16	16	23	30	7.65045	7.59629	7.70497	7.72693
ENSMUSG00000053574	4930563E22Rik	chr11	+	72028673	72031946	1006	4.6638	0	4.6638	0	-0.464574	0	0	0.876812	1.20688	18	38	37	52	7.68243	7.85132	7.85981	7.91589
ENSMUSG00000054252	Fgfr3	chr5	+	34064372	34079716	6880	26.6175	12.8286	17.2273	4.76117	-0.464886	0	-1.31716	1.7331	2.45474	357	400	489	749	9.40525	9.30915	9.54978	9.78997
ENSMUSG00000059742	Kcnh7	chr2	-	62531470	63022344	14530	2.23532	0	2.23532	0	-0.464888	0	0	0.019513	0.0272273	8	10	17	12	7.49514	7.49646	7.62333	7.5043
ENSMUSG00000051735	Rinl	chr7	+	29573987	29583972	2897	7.7801	0.490766	7.7801	0	-0.465557	0	-1.03659	0.521962	0.739305	43	53	62	95	7.98369	7.98074	8.07181	8.18618
ENSMUSG00000028125	Abca4	chr3	+	121747360	121882979	11813	18.0947	6.27553	18.0947	5.34145	-0.465597	0	-1.76373	0.469352	0.665174	180	172	255	321	8.81733	8.62684	8.9612	8.993
ENSMUSG00000035578	Iqcg	chr16	-	33015470	33056276	3097	7.54571	0.413894	7.54571	0	-0.465717	0	0	0.56963	0.784064	44	68	85	93	7.99342	8.09147	8.22791	8.17535
ENSMUSG00000071714	Csf2rb2	chr15	-	78112946	78136076	4655	5.447	0	5.447	0	-0.466195	0	0	0.182722	0.260821	26	28	37	52	7.79477	7.74904	7.85981	7.91589
ENSMUSG00000037847	BC016495	chr19	+	18706451	18726417	1345	8.741	0.804714	8.741	0.164446	-0.466364	0	-1.29745	1.41703	1.98795	55	66	88	108	8.09332	8.07754	8.24643	8.25366
ENSMUSG00000025650	Col7a1	chr9	+	108855630	108886920	10170	18.6966	6.69561	13.2323	2.14458	-0.466505	0	-1.47251	0.701607	0.976525	176	277	291	437	8.80024	8.98791	9.07115	9.26071
ENSMUSG00000055538	AC154759.2	chr14	-	26531134	26670335	4366	37.02	21.5687	29.6151	14.1553	-0.466638	0	-1.169	9.51355	13.2731	1102	1535	1768	2480	10.6343	10.7751	11.0137	11.2007
ENSMUSG00000036596	Cpz	chr5	-	35844863	35868347	2248	12.6796	2.68193	12.6796	1.88173	-0.46707	0	-1.12419	1.42939	2.02079	91	113	131	202	8.3584	8.35865	8.47937	8.64042
ENSMUSG00000040495	Chrm4	chr2	+	91767374	91768934	1560	3.28624	0	3.28624	0	-0.467354	0	0	0.282716	0.402259	9	19	14	32	7.51796	7.63889	7.57686	7.74664
ENSMUSG00000020135	Apc2	chr10	+	79758721	79781008	11271	19.8304	7.49633	19.8304	6.47969	-0.46738	0	-1.4101	0.647046	0.907761	201	262	310	440	8.90331	8.9425	9.12553	9.26695
ENSMUSG00000021054	Sgpp1	chr12	-	76815255	76836662	3249	22.3836	9.46267	22.3836	8.42081	-0.468317	0	0	3.31606	4.58087	293	391	533	558	9.22236	9.28817	9.6362	9.49133
ENSMUSG00000041674	BC006965	chr11	-	112525240	112643290	5769	3.30951	0	3.30951	0	-0.468405	0	-1.59727	0.0764494	0.108775	10	18	16	30	7.53953	7.6251	7.60835	7.72693
ENSMUSG00000033174	Mgll	chr6	+	88674405	88778354	4774	7.24025	0.334799	7.24025	0	-0.468999	0	0	0.293646	0.414341	37	52	57	88	7.92256	7.97278	8.03378	8.14767
ENSMUSG00000025389	Mip	chr10	+	127662893	127668868	2144	2.94938	0	2.94938	0	-0.469316	0	0	0.191014	0.267237	10	16	20	22	7.53953	7.59629	7.66574	7.64027
ENSMUSG00000070889	Pgap1	chr1	-	54537549	54614467	2812	17.8108	6.05465	17.8108	5.12542	-0.469415	0	0	2.291	3.18245	189	220	331	325	8.85493	8.80557	9.18305	9.00324
ENSMUSG00000038451	Spsb2	chr6	+	124758678	124760637	1644	8.25912	0.651325	5.93267	0	-0.469527	0	0	1.19764	1.65959	41	84	76	124	7.96386	8.19553	8.17005	8.33063
ENSMUSG00000062808	Hist1h3d	chr13	+	23667631	23668880	1249	12.4187	2.55666	7.7991	0	-0.46991	0	0	3.5185	4.773	94	185	214	223	8.37751	8.67804	8.82271	8.71078
ENSMUSG00000085615	AC164315.1	chr14	-	122497160	122506196	4213	9.99069	1.3457	9.99069	0.643643	-0.469923	0	0	0.601937	0.835413	67	94	121	137	8.19037	8.25497	8.42976	8.38902
ENSMUSG00000028364	Tnc	chr4	-	63620818	63707850	7400	29.7072	15.3933	7.71578	0	-0.470072	0	0	1.55172	2.25275	397	332	449	773	9.50791	9.14159	9.46608	9.82326
ENSMUSG00000085084	AC125047.1	chr3	-	156209716	156224710	4176	2.0068	0	2.0068	0	-0.470458	0	0	0.0528061	0.0751346	7	7	14	9	7.47081	7.43468	7.57686	7.4526
ENSMUSG00000031557	Plekha2	chr8	-	26149615	26212666	4571	11.3408	2.00071	11.3408	1.24224	-0.470542	0	-1.67973	0.627157	0.880407	73	109	116	179	8.23524	8.33771	8.40404	8.55796
ENSMUSG00000032750	Gab3	chrX	-	72212181	72330797	4005	3.06293	0	3.06293	0	-0.47191	0	0	0.086524	0.126029	9	13	12	25	7.51796	7.54935	7.54297	7.67443
ENSMUSG00000018001	Cyth3	chr5	+	144383328	144471119	4384	40.6428	24.6789	40.6428	23.4513	-0.471999	11.0824	-1.24506	14.8135	20.6837	1844	2279	3086	3561	11.2792	11.2736	11.7366	11.6726
ENSMUSG00000026433	Rab7l1	chr1	+	133763800	133769464	1350	9.92679	1.3262	9.92679	0.623328	-0.472087	0	0	1.5868	2.25343	59	77	85	138	8.12688	8.1515	8.22791	8.39338
ENSMUSG00000087120	AL596181.5	chr11	-	62363548	62364543	294	1.83814	0	1.83814	0	-0.472297	0	0	0.482183	0.742413	4	5	4	12	7.38463	7.38557	7.36334	7.5043
ENSMUSG00000026459	Myog	chr1	+	136186565	136189124	1494	10.3499	1.49513	2.22968	0	-0.4723	0	0	1.72906	2.42887	44	120	66	200	7.99342	8.39427	8.10104	8.63348
ENSMUSG00000081421	AL929076.2	chr2	-	35346732	35347039	307	10.2791	1.46366	10.2791	0.743155	-0.472736	0	0	8.31176	11.5978	67	95	117	144	8.19037	8.26071	8.40924	8.41913
ENSMUSG00000021702	Thbs4	chr13	-	93521545	93564713	3137	5.83419	0.0136442	4.78284	0	-0.472858	0	1.29403	0.251057	0.369638	25	25	26	59	7.78183	7.7147	7.74161	7.96658
ENSMUSG00000056145	AI504432	chr3	+	106842421	106854070	2374	10.0789	1.38259	10.0789	0.67034	-0.473143	0	0	1.06822	1.48256	73	88	135	123	8.23524	8.21976	8.49859	8.32599
ENSMUSG00000027584	Oprl1	chr2	+	181449720	181455690	3753	4.20099	0	4.20099	0	-0.473197	0	0	0.163683	0.232634	15	24	24	40	7.63367	7.70278	7.71745	7.81964
ENSMUSG00000023032	Slc4a8	chr15	+	100592177	100654402	11793	25.6148	11.9987	25.6148	10.9538	-0.473257	0	0	1.11393	1.55123	377	457	658	683	9.45757	9.43475	9.85548	9.69401
ENSMUSG00000022235	Cmbl	chr15	+	31498659	31519874	1048	3.03448	0	3.03448	0	-0.473502	0	0	0.375747	0.533698	9	16	16	25	7.51796	7.59629	7.60835	7.67443
ENSMUSG00000021983	Atp8a2	chr14	-	60266367	60816016	6323	10.2389	1.45718	10.2389	0.736683	-0.474289	0	-1.82044	0.42598	0.588996	72	99	139	134	8.22791	8.28334	8.51746	8.37584
ENSMUSG00000028039	Efna3	chr3	-	89117820	89126887	2090	17.7751	6.02795	7.8568	0	-0.474659	0	0	3.02214	4.22309	145	256	245	402	8.65854	8.92386	8.92884	9.18567
ENSMUSG00000039533	Mmd2	chr5	-	143038318	143084754	3310	1.70137	0	1.70137	0	-0.474717	0	0	0.047587	0.0700638	4	6	7	10	7.38463	7.41117	7.44272	7.47069
ENSMUSG00000070917	RP23-139P14.2	chr4	+	88425753	88426564	811	2.00883	0	1.46041	0	-0.474745	0	0	0.369019	0.50463	2	17	10	20	7.30625	7.61091	7.50605	7.61614
ENSMUSG00000084735	SSU_rRNA_5	chr17	+	39983317	39983957	640	39.9286	24.0298	3.62632	0	-0.474998	0	0	9602.7	12952.8	158921	231252	371161	236511	17.5448	17.7739	18.528	17.6028
ENSMUSG00000024696	Lpxn	chr19	+	12873132	12908301	1642	2.87153	0	2.87153	0	-0.475308	0	0	0.230226	0.324014	10	14	20	19	7.53953	7.56556	7.66574	7.60361
ENSMUSG00000027186	Elf5	chr2	+	103251869	103291146	5852	3.46786	0	3.46786	0	-0.475371	0	0	0.0726735	0.104901	12	15	18	27	7.57957	7.58119	7.63787	7.69603
ENSMUSG00000042816	Gpr151	chr18	-	42737996	42739265	1269	1.13417	0	1.13417	0	-0.47546	0	0	0.099299	0.139751	3	5	9	4	7.3488	7.38557	7.48617	7.34086
ENSMUSG00000080797	AC087898.3	chr16	-	20545990	20546273	283	2.08144	0	2.08144	0	-0.476012	0	0	0.723558	1.0605	5	8	8	14	7.41617	7.45655	7.46514	7.53516
ENSMUSG00000085327	AC155937.2	chr10	+	80872319	80874324	329	4.79833	0	3.18434	0	-0.476101	0	0	1.96293	2.86105	16	25	18	51	7.65045	7.7147	7.63787	7.90836
ENSMUSG00000048022	Tmem229a	chr6	-	24901140	24906297	5157	9.76447	1.25248	8.0769	0	-0.476206	0	0	0.503968	0.69307	69	96	142	120	8.20557	8.26642	8.5314	8.31195
ENSMUSG00000036053	Fmnl2	chr2	+	52716893	52993236	6031	44.1024	27.6944	44.1024	26.4242	-0.476364	0	0	16.6628	23.3728	2913	3467	4820	5513	11.8812	11.825	12.3385	12.2606
ENSMUSG00000048826	Dact2	chr17	-	14332589	14341101	2719	11.0344	1.85978	6.85469	0	-0.477334	0	0	0.973232	1.37472	63	105	98	176	8.15919	8.31632	8.30566	8.54673
ENSMUSG00000003283	Hck	chr2	+	152934203	152977177	2092	4.33277	0	4.13542	0	-0.477389	0	0	0.195762	0.299964	18	8	17	29	7.68243	7.45655	7.62333	7.71681
ENSMUSG00000044345	Marveld1	chr19	+	42221889	42226187	3060	37.1044	21.6212	34.4242	18.2192	-0.478165	0	0	10.9693	15.4518	906	1225	1443	2023	10.4007	10.5018	10.7607	10.9425
ENSMUSG00000075371	BX545905.1	chr2	-	37433225	37433534	309	2.72486	0	2.03552	0	-0.478338	0	0	1.17243	1.63349	12	11	26	11	7.57957	7.51489	7.74161	7.48788
ENSMUSG00000053475	Tnfaip6	chr2	+	51893528	51912206	1710	28.5937	14.4373	28.5937	13.3139	-0.478342	0	0	9.69948	13.5621	442	611	766	934	9.61473	9.72484	10.0204	10.028
ENSMUSG00000035158	Mitf	chr6	+	97757051	97971343	6224	10.0389	1.37097	10.0389	0.666166	-0.478622	0	0	0.37708	0.528227	70	79	124	117	8.21308	8.1643	8.44489	8.2977
ENSMUSG00000054640	Slc8a1	chr17	-	81772444	82048947	18636	34.9892	19.7888	10.3327	0.755742	-0.478815	0	0	1.31599	1.85785	814	743	1314	1224	10.2761	9.93222	10.6463	10.3346
ENSMUSG00000022122	Ednrb	chr14	-	104213841	104243390	3878	12.2428	2.46979	12.2428	1.69732	-0.478863	0	0	0.844835	1.18196	87	121	154	182	8.33234	8.39926	8.58546	8.56907
ENSMUSG00000087130	CT025619.2	chr9	+	41283019	41423263	2991	1.47064	0	1.47064	0	-0.478975	0	0	0.0473961	0.0684144	5	4	11	4	7.41617	7.35724	7.52494	7.34086
ENSMUSG00000047875	Gpr157	chr4	+	149461473	149480036	4900	9.20429	1.00148	9.20429	0.31733	-0.479598	0	0	0.39539	0.559594	55	68	89	112	8.09332	8.09147	8.25252	8.27348
ENSMUSG00000081902	BX537352.1	chr4	+	49355119	49355450	331	2.79829	0	2.79829	0	-0.480201	0	0	0.904153	1.31885	9	10	14	18	7.51796	7.49646	7.57686	7.59074
ENSMUSG00000001349	Cnn1	chr9	+	21903724	21914074	2368	2.22316	0	2.22316	0	-0.480397	0	0	0.0665173	0.103696	8	2	10	8	7.49514	7.28684	7.50605	7.43346
ENSMUSG00000027344	Fsip1	chr2	-	118030623	118082702	1975	4.0467	0	4.0467	0	-0.480421	0	0	0.247236	0.359177	19	12	29	23	7.69774	7.53249	7.77611	7.65191
ENSMUSG00000032083	Apoa1	chr9	+	46036662	46038549	1236	4.7831	0	3.35762	0	-0.480464	0	0	0.433288	0.651188	17	17	15	44	7.66668	7.61091	7.59287	7.85325
ENSMUSG00000038065	2410066E13Rik	chr6	+	54631739	54649251	587	6.67186	0.201934	6.366	0	-0.480547	0	0	2.33452	3.25359	28	59	55	85	7.81988	8.02687	8.01806	8.13065
ENSMUSG00000026956	Uap1l1	chr2	-	25215408	25221202	4071	13.0039	2.85655	13.0039	2.03699	-0.480701	0	0	0.827998	1.16949	89	125	144	205	8.34546	8.41898	8.5406	8.65074
ENSMUSG00000015950	Ncf1	chr5	-	134695922	134705495	3255	6.69254	0.205267	6.69254	0	-0.48082	0	-1.4101	0.32422	0.469396	31	36	41	71	7.85584	7.83212	7.89804	8.0464
ENSMUSG00000016496	Cd274	chr19	+	29441944	29462585	3622	2.90464	0	2.90464	0	-0.48133	0	0	0.0913245	0.131823	10	11	17	18	7.53953	7.51489	7.62333	7.59074
ENSMUSG00000049625	Tifab	chr13	-	56275071	56280162	3342	5.08995	0	5.08995	0	-0.481404	0	0	0.235657	0.334719	24	26	41	41	7.76861	7.72637	7.89804	7.82821
ENSMUSG00000085218	AL773514.1	chr2	-	106483070	106490521	1311	3.22104	0	3.22104	0	-0.482368	0	-1.10054	0.288353	0.416227	12	12	20	20	7.57957	7.53249	7.66574	7.61614
ENSMUSG00000028036	Ptgfr	chr3	-	151461881	151500594	4362	4.84862	0	4.84862	0	-0.482987	0	0	0.158885	0.228302	20	24	31	42	7.71263	7.70278	7.79807	7.83666
ENSMUSG00000048120	Entpd1	chr19	+	40686886	40816092	5156	17.8974	6.13415	17.8974	5.19879	-0.483014	0	0	1.10589	1.56103	157	205	259	331	8.71546	8.75261	8.97391	9.01844
ENSMUSG00000082697	AL844589.1	chr4	-	78419580	78420125	545	5.90105	0.0306617	4.83499	0	-0.483366	0	0	2.28322	3.12886	31	48	72	53	7.85584	7.94009	8.14309	7.92335
ENSMUSG00000029153	Ociad2	chr5	-	73713437	73730186	2509	13.7675	3.30676	13.7675	2.45808	-0.483749	0	0	1.57576	2.20749	96	155	173	233	8.39006	8.55615	8.66601	8.74284
ENSMUSG00000028497	Ptplad2	chr4	-	88042047	88084832	6010	16.3676	5.06402	16.3676	4.19323	-0.484101	0	-1.43325	0.691904	0.994197	141	123	204	234	8.63892	8.40917	8.78638	8.746
ENSMUSG00000034959	5031414D18Rik	chr14	+	75415848	75452339	2636	3.88853	0	3.88853	0	-0.48442	0	0	0.161337	0.238059	17	10	24	22	7.66668	7.49646	7.71745	7.64027
ENSMUSG00000048636	A730049H05Rik	chr6	+	92766471	92797168	2358	1.64752	0	1.64752	0	-0.484699	0	-1.31716	0.0667994	0.0983508	2	8	4	13	7.30625	7.45655	7.36334	7.52003
ENSMUSG00000083016	RP23-354K2.1	chr11	-	115585639	115586122	483	5.30336	0	5.30336	0	-0.485659	0	0	1.66318	2.37249	27	24	46	38	7.80745	7.70278	7.94313	7.80217
ENSMUSG00000015093	Clic3	chr2	+	25312357	25314296	1012	1.80001	0	1.80001	0	-0.485957	0	0	0.186774	0.269601	3	9	7	13	7.3488	7.47707	7.44272	7.52003
ENSMUSG00000053702	Nebl	chr2	-	17265535	17653091	14001	22.7783	9.749	22.7783	8.71983	-0.486219	0	1.36658	0.689633	0.965578	257	356	469	522	9.10691	9.20323	9.50858	9.42681
ENSMUSG00000034586	C630004H02Rik	chr11	-	115209020	115229070	4595	9.26134	1.03331	9.26134	0.353928	-0.486384	0	-1.32763	0.407923	0.581893	49	70	76	120	8.04035	8.10517	8.17005	8.31195
ENSMUSG00000052684	Jun	chr4	-	94715724	94718913	2957	35.6497	20.3459	35.6497	19.1895	-0.486535	0	0	9.58288	13.508	756	1043	1281	1647	10.1915	10.3128	10.6156	10.6883
ENSMUSG00000039197	Adk	chr14	+	21871860	22267764	1896	41.5398	25.4425	41.5398	24.1834	-0.486626	0	0	25.2552	35.7594	1394	1646	2273	2697	10.9236	10.8614	11.335	11.3087
ENSMUSG00000068794	Col28a1	chr6	-	7947807	8142617	4896	3.17944	0	3.17944	0	-0.486881	0	0	0.0772122	0.111453	10	14	17	23	7.53953	7.56556	7.62333	7.65191
ENSMUSG00000074861	1810034E14Rik	chr13	+	64350053	64369453	1756	1.94325	0	1.94325	0	-0.486884	0	0	0.12558	0.17868	4	10	10	13	7.38463	7.49646	7.50605	7.52003
ENSMUSG00000073549	AC140554.1	chr18	-	63234264	63546111	2441	13.5123	3.13972	9.45842	0.418036	-0.487035	0	0	1.36154	1.93366	110	101	182	164	8.47384	8.29446	8.70226	8.50065
ENSMUSG00000070251	U3	chr11	+	87256738	87256952	214	1.6865	0	1.6865	0	-0.487077	0	0	0.956855	1.33868	3	10	10	11	7.3488	7.49646	7.50605	7.48788
ENSMUSG00000070243	U3	chr11	+	87262128	87262342	214	1.6865	0	1.6865	0	-0.487077	0	0	0.956855	1.33868	3	10	10	11	7.3488	7.49646	7.50605	7.48788
ENSMUSG00000070190	U3	chr11	+	87275787	87276001	214	1.6865	0	1.6865	0	-0.487077	0	0	0.956855	1.33868	3	10	10	11	7.3488	7.49646	7.50605	7.48788
ENSMUSG00000070168	U3	chr11	+	87284869	87285083	214	1.6865	0	1.6865	0	-0.487077	0	0	0.956855	1.33868	3	10	10	11	7.3488	7.49646	7.50605	7.48788
ENSMUSG00000060568	Fam78b	chr1	+	168931562	169021140	4678	9.37509	1.07857	9.37509	0.393332	-0.487349	0	0	0.407419	0.580317	54	67	87	112	8.08472	8.08454	8.24029	8.27348
ENSMUSG00000047988	RP23-157O10.1	chr11	-	97352096	97361654	1154	3.92713	0	3.92713	0	-0.487378	0	0	0.464076	0.661995	15	19	27	29	7.63367	7.63889	7.75333	7.71681
ENSMUSG00000081514	AL807797.1	chrX	+	62197303	62198206	903	2.69828	0	2.69828	0	-0.487831	0	0	0.296536	0.43811	8	9	12	17	7.49514	7.47707	7.54297	7.57749
ENSMUSG00000082485	CT025158.1	chr16	+	56758377	56759014	637	2.21955	0	2.21955	0	-0.488287	0	0	0.37091	0.535394	6	9	12	13	7.44465	7.47707	7.54297	7.52003
ENSMUSG00000079331	D930049A15Rik	chr14	+	26278824	26281873	1259	1.55403	0	1.55403	0	-0.488454	0	0	0.100088	0.151696	3	5	5	9	7.3488	7.38557	7.39238	7.4526
ENSMUSG00000086343	AC125374.1	chr9	-	122794197	122812302	2432	5.04129	0	5.04129	0	-0.489277	0	0	0.272021	0.398261	19	23	25	46	7.69774	7.6906	7.72966	7.86945
ENSMUSG00000002831	Plin4	chr17	-	56240016	56249011	5622	1.85821	0	1.85821	0	-0.489386	0	0	0.0420259	0.0582362	5	10	15	9	7.41617	7.49646	7.59287	7.4526
ENSMUSG00000070376	1700120K04Rik	chr7	-	134747591	134747924	333	2.78859	0	2.78859	0	-0.489487	0	0	0.662217	1.02416	9	5	10	15	7.51796	7.38557	7.50605	7.54975
ENSMUSG00000009731	Kcnd1	chrX	+	7399414	7415406	5287	9.54561	1.14024	9.54561	0.44767	-0.489934	0	0	0.39624	0.559916	51	82	90	127	8.05838	8.18317	8.25857	8.34441
ENSMUSG00000049588	Ccdc69	chr11	-	54863232	54891633	1848	1.88392	0	1.88392	0	-0.490378	0	0	0.0767109	0.118111	5	4	7	9	7.41617	7.35724	7.44272	7.4526
ENSMUSG00000006014	Prg4	chr1	-	152297000	152313295	3253	1.30064	0	1.30064	0	-0.490822	0	0	0.0484208	0.0670979	3	7	11	5	7.3488	7.43468	7.52494	7.36728
ENSMUSG00000050875	A730017C20Rik	chr18	+	59221901	59236616	5347	18.315	6.42509	18.315	5.48617	-0.491026	0	0	0.98685	1.41087	159	176	248	305	8.72467	8.64284	8.93864	8.95118
ENSMUSG00000041592	Sdk2	chr11	-	113637687	113928360	15471	22.5732	9.60074	22.5732	8.55681	-0.491107	0	-1.59727	0.479533	0.687779	231	240	349	431	9.01649	8.87271	9.23039	9.24815
ENSMUSG00000028551	Cdkn2c	chr4	-	109333480	109339794	2686	10.1321	1.40198	10.1321	0.68918	-0.491189	0	0	0.768213	1.09703	67	64	110	106	8.19037	8.06338	8.37231	8.24359
ENSMUSG00000058189	Hist1h2bm	chr13	+	21813966	21815084	409	9.45673	1.10404	6.30856	0	-0.491519	0	0	6.35444	8.70542	53	112	132	129	8.07603	8.35345	8.48421	8.35349
ENSMUSG00000051331	Cacna1c	chr6	-	118542321	119146249	8898	38.0809	22.46	38.0809	21.2736	-0.491661	0	-1.47251	3.92101	5.53768	932	1283	1612	2000	10.434	10.5571	10.8978	10.9282
ENSMUSG00000085287	AC084383.1	chr17	-	87674225	87682154	2461	4.38954	0	4.38954	0	-0.491734	0	-1.16783	0.243214	0.349222	18	20	31	32	7.68243	7.6523	7.79807	7.74664
ENSMUSG00000041548	Hspb8	chr5	-	116858499	116872873	1950	26.8154	12.9809	26.8154	11.9175	-0.491811	0	0	6.33283	8.94764	343	441	596	683	9.36736	9.40068	9.7511	9.69401
ENSMUSG00000027520	Zdbf2	chr1	+	63319838	63361150	12659	42.6308	26.3356	9.77767	0.555268	-0.492148	0	-1.2238	4.89623	6.89473	1908	2027	3428	2970	11.3233	11.1234	11.8769	11.4339
ENSMUSG00000047996	Prrg1	chrX	-	75694951	75829235	10219	24.8374	11.3538	17.3518	4.84352	-0.492405	0	0	1.11595	1.56322	315	409	598	573	9.28815	9.32979	9.75459	9.51732
ENSMUSG00000026043	Col3a1	chr1	+	45368382	45406551	8378	53.6998	36.2651	29.8745	14.3813	-0.492471	0	0	50.8392	72.9312	12366	14675	18296	26494	13.8854	13.8218	14.2058	14.4604
ENSMUSG00000035506	Slc12a8	chr16	+	33517413	33664221	4444	2.37296	0	2.37296	0	-0.492583	0	0	0.0673435	0.0951613	4	15	11	20	7.38463	7.58119	7.52494	7.61614
ENSMUSG00000014599	Csf1	chr3	-	107543965	107563387	5262	19.5149	7.28927	19.5149	6.31025	-0.492987	0	0	1.03871	1.49848	170	177	246	332	8.77412	8.64681	8.93212	9.02096
ENSMUSG00000005357	Slc1a6	chr10	+	78243246	78277510	2023	4.20198	0	4.20198	0	-0.4943	0	0	0.210225	0.316938	17	10	21	26	7.66668	7.49646	7.67914	7.68534
ENSMUSG00000054263	Lifr	chr15	+	7104359	7141218	3377	26.7175	12.9093	26.7175	11.8575	-0.494456	0	0	3.26967	4.65769	337	364	556	597	9.35078	9.22315	9.67928	9.55789
ENSMUSG00000042333	Tnfrsf14	chr4	-	154296318	154302672	1158	8.39628	0.684481	8.39628	0.0710513	-0.494461	0	-1.39916	1.41462	2.01447	41	63	70	101	7.96386	8.0562	8.1293	8.21794
ENSMUSG00000009281	Rarres2	chr6	-	48519696	48522669	385	4.3742	0	4.3742	0	-0.494625	0	0	1.43194	2.09057	15	20	22	37	7.63367	7.6523	7.69221	7.79325
ENSMUSG00000047040	Atad4	chr11	+	96789417	96799144	3917	3.0113	0	3.0113	0	-0.494704	0	0	0.0804253	0.118413	9	11	14	20	7.51796	7.51489	7.57686	7.61614
ENSMUSG00000032584	Mst1r	chr9	+	107809219	107822710	4702	6.46767	0.150263	3.42586	0	-0.494981	0	0	0.227794	0.327845	22	46	33	80	7.74129	7.9232	7.8193	8.10151
ENSMUSG00000001604	Tcea3	chr4	+	135803643	135830813	1400	6.38017	0.128959	6.33952	0	-0.495477	0	0	0.810067	1.14981	24	48	44	74	7.76861	7.94009	7.92543	8.06517
ENSMUSG00000047730	Fcgbp	chr7	+	28856254	28905880	10030	5.03253	0	5.03253	0	-0.495509	0	0	0.067528	0.0979274	23	20	37	35	7.7551	7.6523	7.85981	7.77503
ENSMUSG00000066026	Dhrs3	chr4	+	144482729	144518112	2927	27.7491	13.7566	27.7491	12.6728	-0.495793	0	0	3.97146	5.68138	334	404	528	691	9.34242	9.31836	9.62666	9.70601
ENSMUSG00000053263	RP23-191E3.1	chr11	-	3205428	3231181	2258	5.60211	0	5.60211	0	-0.49661	0	0	0.31391	0.4652	23	22	29	48	7.7551	7.67814	7.77611	7.88527
ENSMUSG00000086308	AL772135.1	chr2	+	115892960	115911647	3399	3.55762	0	3.55762	0	-0.497112	0	0	0.120487	0.176593	10	16	15	29	7.53953	7.59629	7.59287	7.71681
ENSMUSG00000025504	Eps8l2	chr7	+	148524778	148548919	2888	9.73522	1.23334	6.01275	0	-0.497285	0	-1.49009	0.6054	0.883318	47	64	61	126	8.02191	8.06338	8.06434	8.33983
ENSMUSG00000024897	Apba1	chr19	+	23833365	24024087	6635	3.4728	0	3.4728	0	-0.498145	0	0	0.0640972	0.0925219	11	16	20	25	7.56001	7.59629	7.66574	7.67443
ENSMUSG00000021379	Id4	chr13	+	48356795	48359405	1489	12.9146	2.8077	12.9146	1.99394	-0.498194	0	0	2.22147	3.13332	92	118	174	168	8.36481	8.38422	8.67009	8.51623
ENSMUSG00000074001	Kbtbd5	chr9	+	121686812	121692937	2367	2.66601	0	2.66601	0	-0.499102	0	0	0.0798545	0.126794	7	5	6	16	7.47081	7.38557	7.41862	7.56384
ENSMUSG00000020193	Zpbp	chr11	-	11179628	11362411	4248	4.06859	0	4.06859	0	-0.499146	0	0	0.129778	0.186259	13	22	24	34	7.5983	7.67814	7.71745	7.76571
ENSMUSG00000041449	Serpina3h	chr12	+	105474451	105492615	2119	12.6193	2.65947	12.6193	1.85493	-0.499259	0	-1.65006	1.17447	1.71247	87	71	125	141	8.33234	8.11195	8.44989	8.40633
ENSMUSG00000005580	Adcy9	chr16	-	4287528	4420498	5197	9.1104	0.966871	4.60494	0	-0.499661	0	-1.04753	0.381886	0.535489	60	66	122	82	8.13507	8.07754	8.43483	8.11328
ENSMUSG00000058773	Hist1h1b	chr13	-	21871751	21872494	743	3.39379	0	3.39379	0	-0.499731	0	0	0.763185	1.04655	10	26	31	26	7.53953	7.72637	7.79807	7.68534
ENSMUSG00000084107	BX005181.1	chr2	-	80701311	80702439	1128	2.40799	0	2.40799	0	-0.50035	0	0	0.153603	0.241876	6	5	6	14	7.44465	7.38557	7.41862	7.53516
ENSMUSG00000044811	Cd300d	chr11	-	114858034	114863194	1275	2.40799	0	2.40799	0	-0.50035	0	0	0.135894	0.21399	6	5	6	14	7.44465	7.38557	7.41862	7.53516
ENSMUSG00000011008	Mcoln2	chr3	+	145812893	145858472	2461	1.83762	0	1.83762	0	-0.500383	0	0	0.0768044	0.110864	4	8	10	10	7.38463	7.45655	7.50605	7.47069
ENSMUSG00000036745	Ttll7	chr3	+	146515330	146646973	8090	16.6101	5.25493	16.6101	4.35665	-0.500421	0	0	0.580209	0.824581	133	165	236	253	8.59863	8.59827	8.89898	8.80444
ENSMUSG00000040855	Reps2	chrX	-	158849885	159081581	8296	9.05287	0.939146	9.05287	0.273485	-0.501079	0	0	0.227839	0.3223	50	70	96	100	8.04942	8.10517	8.2941	8.21272
ENSMUSG00000081357	AL845304.2	chrX	+	72190301	72197383	648	1.82389	0	1.82389	0	-0.501518	0	0	0.218768	0.336835	3	6	4	12	7.3488	7.41117	7.36334	7.5043
ENSMUSG00000083174	AL671889.1	chrX	-	37360313	37361765	1452	3.48163	0	3.48163	0	-0.501701	0	0	0.238656	0.357018	12	10	17	21	7.57957	7.49646	7.62333	7.62836
ENSMUSG00000085282	AC125400.1	chr10	+	105011614	105020928	3198	9.59028	1.15519	9.59028	0.456432	-0.501778	0	-1.07597	0.595968	0.853148	52	69	89	111	8.06726	8.09835	8.25252	8.26857
ENSMUSG00000086412	AL669897.2	chr11	-	75558573	75574697	1568	3.02611	0	2.27024	0	-0.501937	0	0	0.261182	0.365406	12	14	29	13	7.57957	7.56556	7.77611	7.52003
ENSMUSG00000087576	AC154910.2	chr12	-	109774609	109793824	1228	1.99672	0	1.99672	0	-0.501949	0	0	0.141095	0.211071	5	6	9	10	7.41617	7.41117	7.48617	7.47069
ENSMUSG00000019906	Lin7a	chr10	+	106708916	106857364	2183	3.1432	0	3.1432	0	-0.502372	0	0	0.137093	0.206221	9	10	12	21	7.51796	7.49646	7.54297	7.62836
ENSMUSG00000079185	C030027K23Rik	chr14	+	57267105	57278629	1469	7.57792	0.422297	7.57792	0	-0.502639	0	0	0.889964	1.28153	34	49	56	82	7.88999	7.9484	8.02596	8.11328
ENSMUSG00000087207	AL731663.5	chr4	+	146604392	146632737	340	7.15283	0.297179	7.15283	0	-0.502724	0	0	4.21579	5.89809	36	55	79	68	7.91187	7.99642	8.18974	8.02718
ENSMUSG00000023916	AC165953.1	chr17	+	3308940	3309427	483	4.36579	0	4.36579	0	-0.503256	0	0	1.23923	1.77937	16	22	30	33	7.65045	7.67814	7.78719	7.75625
ENSMUSG00000004631	Sgce	chr6	-	4624349	4697204	3086	32.7894	17.9002	32.7894	16.8535	-0.503588	0	0	5.29807	7.6122	469	569	752	970	9.675	9.65168	10.0001	10.0699
ENSMUSG00000048330	Ric3	chr7	-	116177825	116226845	8412	17.7447	6.00634	17.7447	5.07255	-0.503734	0	0	0.604811	0.86275	145	178	254	278	8.65854	8.65076	8.958	8.87721
ENSMUSG00000026986	Hnmt	chr2	-	23858429	23904914	1769	2.47837	0	2.47837	0	-0.50375	0	0	0.0979448	0.154232	8	3	10	10	7.49514	7.32505	7.50605	7.47069
ENSMUSG00000058385	Hist1h2bg	chr13	+	23663264	23664354	643	14.1284	3.52539	7.93293	0	-0.504053	0	0	6.98152	9.67446	97	188	231	225	8.39627	8.68954	8.88206	8.71727
ENSMUSG00000038122	D630037F22Rik	chr10	-	55767974	55881997	2387	13.5782	3.16735	9.06254	0.276256	-0.504093	0	0	1.28016	1.84025	102	92	171	151	8.42679	8.24338	8.6578	8.44838
ENSMUSG00000087420	AC100751.2	chr18	-	11979184	11997846	1627	2.1532	0	2.1532	0	-0.504537	0	0	0.145218	0.209616	3	12	8	17	7.3488	7.53249	7.46514	7.57749
ENSMUSG00000056413	Adap1	chr5	-	139747829	139801576	3233	2.54543	0	2.54543	0	-0.504573	0	0	0.0730806	0.109709	5	10	7	19	7.41617	7.49646	7.44272	7.60361
ENSMUSG00000057191	AB124611	chr9	+	21330634	21349775	1293	3.61579	0	3.61579	0	-0.50484	0	0	0.316731	0.464223	12	14	20	24	7.57957	7.56556	7.66574	7.66329
ENSMUSG00000064315	AC111056.1	chr3	-	38006361	38006844	483	3.09902	0	3.09902	0	-0.50542	0	0	0.652228	0.960295	12	8	21	13	7.57957	7.45655	7.67914	7.52003
ENSMUSG00000018339	Gpx3	chr11	+	54715954	54723879	1813	30.6296	16.1442	30.6296	15.0154	-0.505444	0	0	7.60198	10.9255	393	482	638	814	9.49799	9.4863	9.82267	9.87833
ENSMUSG00000029408	Abcb9	chr5	-	124511538	124545807	5817	2.20962	0	2.20962	0	-0.50548	0	0	0.027078	0.042213	7	3	10	8	7.47081	7.32505	7.50605	7.43346
ENSMUSG00000048191	Muc6	chr7	-	148819870	148841218	8635	2.47872	0	2.47872	0	-0.505481	0	0	0.0346583	0.0489747	8	11	20	11	7.49514	7.51489	7.66574	7.48788
ENSMUSG00000045999	CT010467.2	chr17	-	39985047	39986876	726	45.2555	28.753	4.73021	0	-0.506293	0	0	872.852	1207.4	16307	23924	37901	26355	14.2782	14.5163	15.2456	14.4529
ENSMUSG00000069314	Hist1h2bl	chr13	-	21806867	21808012	406	14.016	3.46179	8.06567	0	-0.506312	0	0	10.7466	14.9187	94	183	224	220	8.37751	8.67031	8.85798	8.70099
ENSMUSG00000000402	Egfl6	chrX	-	162960938	163023652	2704	10.9185	1.8109	10.9185	1.07254	-0.506408	0	0	0.815526	1.1755	62	78	102	131	8.15122	8.15792	8.32837	8.36249
ENSMUSG00000047910	Pcdhb16	chr18	+	37637517	37642185	4668	10.5481	1.61122	10.5481	0.879624	-0.507476	0	0	0.46903	0.672155	57	82	100	130	8.11026	8.18317	8.31708	8.358
ENSMUSG00000031519	Asb5	chr8	+	55635683	55673189	1579	1.45917	0	1.45917	0	-0.507617	0	0	0.0897794	0.129593	4	5	11	4	7.38463	7.38557	7.52494	7.34086
ENSMUSG00000028459	Cd72	chr4	-	43459333	43467500	1999	1.64941	0	1.50064	0	-0.507771	0	0	0.102435	0.143311	1	12	8	13	7.25073	7.53249	7.46514	7.52003
ENSMUSG00000031273	Col4a6	chrX	-	137599945	137908619	7973	4.52636	0	2.75125	0	-0.507947	0	0	0.075072	0.109504	11	27	17	47	7.56001	7.73781	7.62333	7.8774
ENSMUSG00000026817	Ak1	chr2	+	32477277	32502325	2669	30.9672	16.3937	23.7037	9.46618	-0.507955	0	-1.53448	5.19929	7.49304	372	509	592	874	9.44468	9.53983	9.74409	9.95517
ENSMUSG00000067536	Dnahc7b	chr1	+	46346410	46430383	2933	7.10113	0.289729	7.10113	0	-0.508024	0	-1.59727	0.435	0.618603	33	48	65	68	7.87879	7.94009	8.09382	8.02718
ENSMUSG00000054679	Sfrs13b	chr4	+	33295965	33320315	3148	18.7469	6.72651	18.7469	5.77911	-0.508148	0	0	1.68621	2.42242	147	190	247	312	8.66822	8.69714	8.93538	8.96965
ENSMUSG00000081104	AC121934.1	chr5	+	111334262	111334760	498	6.42998	0.139547	6.42998	0	-0.508802	0	0	1.83449	2.68454	30	28	47	51	7.84406	7.74904	7.95183	7.90836
ENSMUSG00000044080	S100a1	chr3	-	90314814	90318314	749	5.04299	0	5.04299	0	-0.50883	0	0	0.988399	1.42064	17	30	32	46	7.66668	7.77087	7.80877	7.86945
ENSMUSG00000078234	Klhdc7a	chr4	-	139516134	139523941	7807	4.49608	0	4.49608	0	-0.509163	0	0	0.0605276	0.090864	19	11	27	25	7.69774	7.51489	7.75333	7.67443
ENSMUSG00000056606	AC122556.1	chr12	+	105712697	105715699	3002	4.54168	0	4.54168	0	-0.509594	0	0	0.162655	0.245389	14	17	16	38	7.61632	7.61091	7.60835	7.80217
ENSMUSG00000074452	Pate2	chr9	+	35377868	35497903	3625	4.94232	0	4.94232	0	-0.510088	0	-1.09477	0.178153	0.259665	20	21	34	35	7.71263	7.66538	7.82966	7.77503
ENSMUSG00000075032	Hist1h3c	chr13	-	23836881	23837370	489	15.7109	4.60181	15.7109	3.702	-0.510283	0	0	9.27684	13.1118	108	180	219	251	8.46227	8.65862	8.84047	8.79842
ENSMUSG00000083037	AL831779.1	chrX	+	109126328	109127061	733	3.15189	0	3.15189	0	-0.510377	0	0	0.408287	0.614162	9	10	13	20	7.51796	7.49646	7.56025	7.61614
ENSMUSG00000046168	Kcnrg	chr14	+	62226349	62231659	1731	3.02996	0	3.02996	0	-0.510467	0	0	0.227488	0.323117	7	18	18	23	7.47081	7.6251	7.63787	7.65191
ENSMUSG00000045472	AC156982.1	chr19	-	46576627	46577272	161	5.87477	0.0256043	4.32155	0	-0.510714	0	0	7.33756	10.1678	19	56	55	65	7.69774	8.00414	8.01806	8.0075
ENSMUSG00000031343	Gabra3	chrX	-	69678019	69902187	3924	9.80367	1.27139	9.80367	0.562491	-0.510856	0	-2.09477	0.485705	0.698779	51	70	89	112	8.05838	8.10517	8.25252	8.27348
ENSMUSG00000037493	Cib2	chr9	-	54392600	54408025	1206	20.0213	7.63403	20.0213	6.61317	-0.511113	0	0	5.06758	7.26207	158	230	277	365	8.72007	8.83961	9.02953	9.10127
ENSMUSG00000020627	Klhl29	chr12	-	5085902	5382488	5416	34.1593	19.1059	34.1593	18.0232	-0.511406	0	0	3.56266	5.09554	534	691	951	1072	9.81002	9.85421	10.2641	10.1823
ENSMUSG00000031375	Bgn	chrX	+	70728940	70741272	3563	40.9378	24.9172	35.8678	19.3699	-0.511507	0	0	10.1148	14.4727	919	1369	1619	2161	10.4174	10.6353	10.9032	11.0255
ENSMUSG00000081675	AL662812.2	chr11	-	72386031	72386832	801	3.53362	0	3.53362	0	-0.512226	0	0	0.471949	0.698271	11	13	18	23	7.56001	7.54935	7.63787	7.65191
ENSMUSG00000001665	Gstt3	chr10	-	75236859	75244159	2351	10.9498	1.82475	10.1667	0.714748	-0.512398	0	0	0.850878	1.24755	55	72	78	137	8.09332	8.11866	8.18323	8.38902
ENSMUSG00000085030	AC147266.3	chr8	-	126362452	126364685	1691	8.4011	0.684481	8.4011	0.0710513	-0.512511	0	0	0.83833	1.21816	41	49	67	84	7.96386	7.9484	8.10819	8.1249
ENSMUSG00000039496	Cdnf	chr2	+	3430301	3443648	3111	3.29731	0	3.29731	0	-0.512656	0	0	0.116451	0.171016	9	14	16	23	7.51796	7.56556	7.60835	7.65191
ENSMUSG00000028164	Manba	chr3	+	135148574	135234368	6971	12.9292	2.81847	12.9292	2.00026	-0.512948	0	-1.75774	0.422535	0.606652	76	111	135	175	8.25689	8.34823	8.49859	8.54297
ENSMUSG00000053626	Tll1	chr8	-	66493566	66684790	4928	13.789	3.31507	13.789	2.46295	-0.512978	0	-1.31716	0.540172	0.79725	85	84	116	172	8.31905	8.19553	8.40404	8.53159
ENSMUSG00000024552	Slc14a2	chr18	-	78342888	78523153	3660	8.30114	0.651787	8.30114	0.0475999	-0.51352	0	0	0.357202	0.525546	36	47	51	90	7.91187	7.93169	7.98565	8.15885
ENSMUSG00000007872	Id3	chr4	+	135699411	135701307	1514	50.6724	33.6036	50.6724	32.2687	-0.513659	0	0	47.41	68.885	2185	2372	3393	4252	11.4999	11.3253	11.8632	11.9092
ENSMUSG00000030825	Hsd17b14	chr7	+	52810306	52822688	1749	1.54647	0	1.54647	0	-0.513677	0	0	0.0990648	0.140396	2	9	9	9	7.30625	7.47707	7.48617	7.4526
ENSMUSG00000050010	Shisa3	chr5	+	67999121	68014791	4615	24.86	11.3625	6.37749	0	-0.514436	0	0	1.86353	2.67516	286	260	511	394	9.20071	8.93632	9.59368	9.16789
ENSMUSG00000043807	Ly6g5b	chr17	-	35250888	35252345	1070	2.45407	0	2.45407	0	-0.514667	0	0	0.161929	0.254988	7	4	9	11	7.47081	7.35724	7.48617	7.48788
ENSMUSG00000024044	Epb4.1l3	chr17	+	69506149	69639325	4853	47.0433	30.3564	47.0433	28.9872	-0.514725	2.28354	-1.27743	11.4021	16.4641	1564	1949	2586	3271	11.0685	11.0735	11.5032	11.5604
ENSMUSG00000080717	B230307C23Rik	chr16	+	98218487	98231165	1037	4.40657	0	4.40657	0	-0.514959	0	0	0.4253	0.6446	17	11	23	26	7.66668	7.51489	7.70497	7.68534
ENSMUSG00000032184	Lysmd2	chr9	+	75473547	75485578	1189	17.8355	6.07581	17.8355	5.1413	-0.515713	0	0	4.13323	5.93173	132	180	238	279	8.59348	8.65862	8.90568	8.88003
ENSMUSG00000069266	Hist1h4b	chr13	+	23848805	23849296	192	7.81263	0.511483	7.81263	0	-0.515902	0	0	7.46546	10.6577	36	55	72	78	7.91187	7.99642	8.14309	8.08957
ENSMUSG00000045281	Gpr20	chr15	-	73525036	73537935	2141	4.68079	0	4.68079	0	-0.516313	0	0	0.257494	0.382303	15	20	22	38	7.63367	7.6523	7.69221	7.80217
ENSMUSG00000071347	C1qtnf9	chr14	+	61386970	61399706	1903	2.71993	0	2.71993	0	-0.516611	0	0	0.115879	0.179215	6	8	7	18	7.44465	7.45655	7.44272	7.59074
ENSMUSG00000027831	Veph1	chr3	-	65857482	66100759	6603	8.84543	0.855756	8.84543	0.212372	-0.516626	0	0	0.193224	0.289241	42	39	53	87	7.97384	7.86072	8.00202	8.14203
ENSMUSG00000037440	Vnn1	chr10	+	23614588	23625149	2321	2.10196	0	2.10196	0	-0.516633	0	0	0.108583	0.152817	5	11	16	10	7.41617	7.51489	7.60835	7.47069
ENSMUSG00000032724	Abtb2	chr2	+	103406466	103558580	6032	36.2425	20.8655	36.2425	19.6973	-0.517027	0	0	3.37117	4.86239	567	724	968	1182	9.8738	9.90422	10.2845	10.2941
ENSMUSG00000027350	Chgb	chr2	+	132607013	132620815	2740	2.18554	0	2.18554	0	-0.517413	0	0	0.0574865	0.0896179	6	4	9	9	7.44465	7.35724	7.48617	7.4526
ENSMUSG00000021047	Nova1	chr12	-	47798959	47919738	3520	22.002	9.17314	22.002	8.12703	-0.517535	0	0	1.91521	2.76712	177	251	299	415	8.80453	8.90811	9.09433	9.21405
ENSMUSG00000059182	Skap2	chr6	-	51809164	51962548	1638	25.7236	12.0801	25.7236	11.0347	-0.517603	0	0	5.39468	7.80366	252	309	423	514	9.09002	9.07958	9.40873	9.41204
ENSMUSG00000085749	AL844169.1	chr4	+	116968421	116970330	789	5.05915	0	3.81772	0	-0.517884	0	0	0.638836	0.985532	16	16	15	42	7.65045	7.59629	7.59287	7.83666
ENSMUSG00000073540	AC166332.1	chr1	-	153736467	153736560	93	3.57695	0	3.57695	0	-0.51896	0	0	3.21801	4.98734	12	7	15	19	7.57957	7.43468	7.59287	7.60361
ENSMUSG00000028031	Dkk2	chr3	+	131748264	131843257	3685	27.3304	13.3912	12.2667	1.69732	-0.519823	0	0	2.15859	3.20222	247	258	324	541	9.0729	8.93011	9.16416	9.46125
ENSMUSG00000048126	Col6a3	chr1	-	92663434	92740529	11947	39.1135	23.288	19.6585	6.40389	-0.520019	0	-1.15146	2.04489	2.96313	632	919	1040	1555	9.99142	10.1678	10.3678	10.6185
ENSMUSG00000039774	Galnt12	chr4	+	47104780	47135942	2288	7.90082	0.532195	7.90082	0	-0.520167	0	0	0.667778	0.948012	33	64	73	86	7.87879	8.06338	8.1499	8.13636
ENSMUSG00000045912	C2cd4c	chr10	-	79069601	79076745	6726	3.45369	0	3.45369	0	-0.520258	0	0	0.06323	0.0912701	9	18	20	25	7.51796	7.6251	7.66574	7.67443
ENSMUSG00000041515	Irf8	chr8	+	123260257	123280590	2843	6.95648	0.256267	6.95648	0	-0.520884	0	-1.14706	0.398907	0.575807	28	44	53	67	7.81988	7.9059	8.00202	8.02067
ENSMUSG00000032177	Pde4a	chr9	+	20970157	21017692	7655	19.2751	7.11638	19.2751	6.15411	-0.521102	0	-1.71352	0.65639	0.955196	140	179	228	308	8.63396	8.6547	8.8718	8.95913
ENSMUSG00000022790	Igsf11	chr16	+	38901583	39027272	3620	7.41833	0.37605	3.31837	0	-0.521485	0	-1.21025	0.356797	0.508742	42	40	87	48	7.97384	7.86999	8.24029	7.88527
ENSMUSG00000073412	Lst1	chr17	-	35322039	35325384	447	2.53757	0	2.53757	0	-0.521507	0	0	0.458091	0.701929	7	6	11	12	7.47081	7.41117	7.52494	7.5043
ENSMUSG00000049336	Odz2	chr11	-	35820157	37049466	11474	8.7471	0.806379	8.7471	0.165405	-0.521823	0	-1.41478	0.135905	0.196174	44	55	82	83	7.99342	7.99642	8.20903	8.11911
ENSMUSG00000051359	Ncald	chr15	-	37295929	37722325	6866	19.3304	7.15995	19.3304	6.18987	-0.522418	0	-1.02873	0.644642	0.953696	140	141	198	282	8.63396	8.49432	8.76403	8.88845
ENSMUSG00000046318	Ccbe1	chr18	-	66204955	66462393	9318	15.6338	4.55218	12.5847	1.83172	-0.52297	0	0	0.32625	0.486058	95	98	125	207	8.38381	8.27773	8.44989	8.65757
ENSMUSG00000044350	9030625A04Rik	chr14	-	77424002	77436711	3515	13.2741	2.99195	13.2741	2.16986	-0.52298	0	0	0.739392	1.08669	75	90	114	166	8.24973	8.23164	8.39357	8.50847
ENSMUSG00000023931	Efhb	chr17	-	53538213	53602646	2661	2.24946	0	2.24946	0	-0.523165	0	0	0.0710318	0.107658	5	7	9	12	7.41617	7.43468	7.48617	7.5043
ENSMUSG00000042388	Dlgap3	chr4	+	126846447	126914266	4521	4.3987	0	4.3987	0	-0.523178	0	0	0.111489	0.165959	12	20	18	37	7.57957	7.6523	7.63787	7.79325
ENSMUSG00000027971	Ndst4	chr3	+	125107011	125427904	6918	3.56399	0	3.56399	0	-0.523419	0	0	0.0387066	0.0611299	13	4	16	15	7.5983	7.35724	7.60835	7.54975
ENSMUSG00000027524	Edn3	chr2	+	174586119	174609543	3578	32.3439	17.5201	12.1189	1.63089	-0.523739	0	0	4.02367	5.83724	353	561	590	941	9.39453	9.63729	9.74056	10.0362
ENSMUSG00000039063	Echdc3	chr2	-	6109510	6134079	2685	6.01023	0.0520972	6.01023	0	-0.524138	0	0	0.316786	0.462349	24	30	43	48	7.76861	7.77087	7.91642	7.88527
ENSMUSG00000071077	AC163677.2	chr17	+	45602717	45603251	534	5.06975	0	5.06975	0	-0.524784	0	0	1.12088	1.66052	22	16	37	28	7.74129	7.59629	7.85981	7.70652
ENSMUSG00000007021	Syngr3	chr17	-	24822036	24826900	2071	13.32	3.01751	13.32	2.18629	-0.524849	0	-1.94061	1.46789	2.11445	70	123	132	189	8.21308	8.40917	8.48421	8.59456
ENSMUSG00000050345	4930486L24Rik	chr13	-	60943981	60965778	1365	1.72743	0	1.72743	0	-0.524915	0	0	0.0807759	0.129922	3	4	4	9	7.3488	7.35724	7.36334	7.4526
ENSMUSG00000081650	CR974444.5	chr17	+	35357778	35361079	424	3.52479	0	3.52479	0	-0.525034	0	0	0.705836	1.09392	10	9	12	22	7.53953	7.47707	7.54297	7.64027
ENSMUSG00000084177	BX546465.1	chr2	-	49182896	49183671	775	2.89028	0	2.89028	0	-0.525224	0	0	0.223567	0.36965	8	3	7	14	7.49514	7.32505	7.44272	7.53516
ENSMUSG00000020173	Cobl	chr11	-	12136678	12364862	7893	11.0322	1.85978	11.0322	1.11406	-0.525606	0	0	0.265415	0.387149	52	81	87	137	8.06726	8.17692	8.24029	8.38902
ENSMUSG00000019796	Lrp11	chr10	+	7309597	7345281	3035	8.7191	0.796087	8.7191	0.156217	-0.525822	0	-1.50981	0.45152	0.665236	41	46	65	83	7.96386	7.9232	8.09382	8.11911
ENSMUSG00000039021	Ttc16	chr2	-	32612545	32631153	5109	2.42947	0	2.42947	0	-0.525861	0	0	0.0339135	0.0534031	6	5	8	12	7.44465	7.38557	7.46514	7.5043
ENSMUSG00000036437	Npy1r	chr8	+	69221320	69230691	3001	3.27119	0	3.27119	0	-0.526421	0	-1.15816	0.0944763	0.145464	8	10	10	22	7.49514	7.49646	7.50605	7.64027
ENSMUSG00000060487	Samd5	chr10	-	9347056	9395006	2495	15.0782	4.19324	14.07	2.62631	-0.52668	0	0	1.17425	1.73872	102	84	154	164	8.42679	8.19553	8.58546	8.50065
ENSMUSG00000034334	AC154363.1	chr13	-	93219794	93253968	1145	3.48494	0	3.48494	0	-0.526744	0	0	0.371428	0.536142	10	17	23	22	7.53953	7.61091	7.70497	7.64027
ENSMUSG00000083960	AL732456.2	chrX	+	142529918	142531002	1084	1.76744	0	1.76744	0	-0.526829	0	0	0.101715	0.163601	4	3	6	7	7.38463	7.32505	7.41862	7.41307
ENSMUSG00000083235	AL929465.3	chr4	-	145434306	145434621	315	2.88609	0	2.88609	0	-0.526877	0	0	0.900074	1.34253	6	12	11	20	7.44465	7.53249	7.52494	7.61614
ENSMUSG00000020828	Pld2	chr11	+	70353565	70371612	5730	10.3502	1.49513	7.92607	0	-0.52699	0	-1.21025	0.351861	0.509486	44	84	81	133	7.99342	8.19553	8.20264	8.37141
ENSMUSG00000060678	Hist1h4c	chr13	-	23789928	23790323	395	11.0252	1.85757	11.0252	1.1122	-0.52701	0	0	6.38027	9.04851	56	104	128	134	8.10183	8.3109	8.46473	8.37584
ENSMUSG00000069310	Hist1h3i	chr13	-	21874828	21875239	411	16.9046	5.48065	16.9046	4.57457	-0.527564	0	0	11.229	16.0648	114	179	233	251	8.4966	8.6547	8.88885	8.79842
ENSMUSG00000038543	BC028528	chr3	-	95687876	95695928	704	5.44925	0	4.78466	0	-0.527793	0	-1.32763	0.715968	1.1239	19	13	18	40	7.69774	7.54935	7.63787	7.81964
ENSMUSG00000040612	Ildr2	chr1	+	168184269	168246954	8251	20.9586	8.3503	20.9586	7.30962	-0.527953	0	-1.13395	0.692973	1.00855	168	195	290	320	8.76528	8.71592	9.06823	8.99043
ENSMUSG00000069265	Hist1h3a	chr13	-	23853721	23854255	534	14.5704	3.84211	13.2729	2.16986	-0.527998	0	0	7.16773	10.1931	85	158	188	211	8.31905	8.56896	8.72581	8.6711
ENSMUSG00000042182	Bend6	chr1	-	33908896	33964661	3405	4.58594	0	4.58594	0	-0.528011	0	0	0.189663	0.272436	14	27	32	36	7.61632	7.73781	7.80877	7.78421
ENSMUSG00000023886	Smoc2	chr17	+	14416541	14541797	2838	31.643	16.9402	6.60989	0	-0.528314	0	-1.4878	4.54001	6.62864	299	519	477	902	9.24064	9.55913	9.52521	9.98962
ENSMUSG00000029204	Rhoh	chr5	+	66254807	66287939	4960	1.80633	0	1.80633	0	-0.528651	0	0	0.0222297	0.0357548	5	2	8	5	7.41617	7.28684	7.46514	7.36728
ENSMUSG00000069267	Hist1h3b	chr13	+	23844135	23844755	620	16.8095	5.40857	15.6786	3.67906	-0.528719	0	0	7.647	10.8915	113	188	244	251	8.49095	8.68954	8.92556	8.79842
ENSMUSG00000044647	Csrnp3	chr2	+	65683823	65869603	12245	38.0753	22.46	38.0753	21.2736	-0.528865	0	0	1.66839	2.42868	588	709	1005	1175	9.9129	9.88171	10.3279	10.2873
ENSMUSG00000056069	Fam105a	chr15	-	27584825	27611262	2945	13.5538	3.15599	13.5538	2.32005	-0.529332	0	0	0.861107	1.27386	81	80	124	151	8.29192	8.17063	8.44489	8.44838
ENSMUSG00000010476	Ebf3	chr7	-	144385403	144506128	4973	49.3576	32.4081	30.9795	15.3058	-0.529366	0	0	11.0668	16.1162	1682	1812	2885	2990	11.1611	10.9815	11.6473	11.4427
ENSMUSG00000015533	Itga2	chr13	-	115626031	115722290	4347	11.6484	2.19458	8.72786	0.159543	-0.529664	0	-1.4167	0.568887	0.815937	70	87	143	117	8.21308	8.21376	8.53601	8.2977
ENSMUSG00000022969	Il10rb	chr16	+	91406408	91426074	3803	14.2921	3.63137	14.2921	2.77669	-0.530226	0	-1.0467	0.770376	1.12994	85	101	140	175	8.31905	8.29446	8.52213	8.54297
ENSMUSG00000023186	Vwa5a	chr9	+	38525852	38550922	4899	33.1574	18.2092	33.1574	17.1273	-0.530228	0	0	2.81331	4.10731	398	477	669	806	9.51038	9.47615	9.8732	9.86776
ENSMUSG00000054580	Pla2r1	chr2	-	60255599	60391365	9319	16.6503	5.28766	11.7911	1.49743	-0.531051	0	-1.83174	0.478336	0.686556	97	186	199	270	8.39627	8.68188	8.76778	8.8544
ENSMUSG00000000154	Slc22a18	chr7	+	150659625	150685239	1718	3.78327	0	3.78327	0	-0.531154	0	0	0.183368	0.285859	12	8	15	21	7.57957	7.45655	7.59287	7.62836
ENSMUSG00000028020	Glrb	chr3	-	80647520	80717582	3337	33.559	18.551	33.559	17.481	-0.531322	0	0	4.78628	6.91699	439	575	821	871	9.60787	9.66238	10.0974	9.95143
ENSMUSG00000026890	Lhx6	chr2	-	35937469	35960928	4740	7.50509	0.402605	7.50509	0	-0.531566	0	0	0.215999	0.322339	32	33	48	64	7.86741	7.80223	7.96042	8.00082
ENSMUSG00000045031	Cetn4	chr3	-	37206670	37211630	3977	6.56997	0.171657	4.52235	0	-0.531574	0	0	0.285163	0.404761	30	42	71	47	7.84406	7.88818	8.13622	7.8774
ENSMUSG00000043629	1700019D03Rik	chr1	-	52979167	53020104	4003	4.97048	0	4.97048	0	-0.531708	0	0	0.181004	0.259001	19	27	44	32	7.69774	7.73781	7.92543	7.74664
ENSMUSG00000032202	Rab27a	chr9	+	72892671	72945399	2971	25.196	11.6396	20.6273	7.0601	-0.531712	0	0	2.42817	3.5815	202	256	307	473	8.90725	8.92386	9.1171	9.33363
ENSMUSG00000036298	Slc2a13	chr15	-	91098126	91403692	8367	11.4323	2.06151	11.4323	1.29715	-0.53197	0	0	0.244732	0.360326	59	71	96	125	8.12688	8.11195	8.2941	8.33524
ENSMUSG00000070354	Evi2b	chr11	-	79326886	79344061	3502	4.448	0	4.448	0	-0.532117	0	0	0.166419	0.241517	13	24	28	34	7.5983	7.70278	7.76483	7.76571
ENSMUSG00000046352	Gjb2	chr14	-	57717450	57723539	2088	39.7599	23.8704	39.7599	22.6911	-0.532279	0	0	9.41457	13.8705	590	658	919	1204	9.91657	9.80231	10.2249	10.3155
ENSMUSG00000049858	Suox	chr10	-	128106953	128110961	2325	28.1063	14.0426	28.1063	12.9399	-0.532533	0	0	4.1055	6.00241	267	339	450	573	9.14004	9.15988	9.46824	9.51732
ENSMUSG00000083441	CT009767.2	chr17	-	34658694	34658849	155	1.84547	0	1.84547	0	-0.532835	0	0	0.914592	1.40819	3	6	6	10	7.3488	7.41117	7.41862	7.47069
ENSMUSG00000000673	Haao	chr17	-	84230695	84246130	1222	2.51139	0	1.94308	0	-0.532951	0	0	0.193347	0.290252	3	12	6	20	7.3488	7.53249	7.41862	7.61614
ENSMUSG00000042448	Hoxd1	chr2	+	74601036	74603200	1863	2.54248	0	2.54248	0	-0.533903	0	0	0.126822	0.190385	4	11	8	18	7.38463	7.51489	7.46514	7.59074
ENSMUSG00000087573	AC122015.1	chr6	+	92890322	93222973	5750	2.22685	0	2.22685	0	-0.534048	0	0	0.0328723	0.0498223	4	8	8	13	7.38463	7.45655	7.46514	7.52003
ENSMUSG00000056569	Mpz	chr1	+	173080841	173091261	2111	3.83843	0	3.83843	0	-0.534147	0	0	0.164154	0.252028	12	10	17	22	7.57957	7.49646	7.62333	7.64027
ENSMUSG00000027670	4833422F24Rik	chr2	-	165219259	165225905	3657	1.8806	0	1.8806	0	-0.534264	0	0	0.0387645	0.0596853	4	5	8	8	7.38463	7.38557	7.46514	7.43346
ENSMUSG00000038216	Pnmt	chr11	+	98247763	98249495	1154	2.49988	0	1.943	0	-0.534266	0	0	0.109194	0.189142	5	3	2	14	7.41617	7.32505	7.29116	7.53516
ENSMUSG00000027296	Itpka	chr2	+	119568072	119576999	1818	3.79365	0	3.79365	0	-0.534281	0	0	0.277251	0.397699	9	23	24	29	7.51796	7.6906	7.71745	7.71681
ENSMUSG00000039057	Myo16	chr8	+	10153922	10633950	6372	4.99246	0	4.99246	0	-0.534509	0	0	0.0889904	0.132736	20	16	34	28	7.71263	7.59629	7.82966	7.70652
ENSMUSG00000030887	4930408O21Rik	chr7	-	127802809	127813857	1432	4.10263	0	4.10263	0	-0.53461	0	0	0.274988	0.419162	13	12	19	25	7.5983	7.53249	7.652	7.67443
[truncated: 1,273 more rows]
