# Supplementary material for: T-box3 is a ciliary protein and regulates stability of the Gli3 transcription factor to control digit number
Source: eLife. 2016 Apr 5;5:e07897. doi: 10.7554/eLife.07897 (PMC4829432; doi:10.7554/eLife.07897)
Supplement: Supplementary file 3. — Transcripts that are differentially expressed +/- 1.3 fold (+/- 0.38 in log base 2, column L) based on mean FPKM values in mutant posterior (MP, column O) compared to control posterior (CP, column P) limb segments. Values for each biologic replicate are in columns Q-T. DOI: http://dx.doi.org/10.7554/eLife.07897.045 [file elife-07897-supp3.xlsx]

## Sheet: Sheet1
#DisplayName	Name	Chr	Strand	Start	Stop	TotalRegionBPs	NegBinomPVal_NoVarOutFilt	BH_FDR_NoVarOutFilt	NegBinomPVal_VarOutFilt	BH_FDR_VarOutFilt	Log2Ratio	AltSpliceChiSqrPVal	AltSpliceMaxLog2Ratio	MP FPKM	CP FPKM	MP1	MP2	CP1	CP2	varCorrT1	varCorrT2	varCorrC1	varCorrC2	GenomeVersion=mm9, QueriedTreatObs=70849507, QueriedCtrlObs=63485719
ENSMUSG00000076495	AC117678.12	chr6	+	41493360	41493409	49	350.769	312.955	12.2965	0	7.27094	0	0	89.2953	0	5	305	0	0	6.5785	8.7774	6.22103	6.22103		-
ENSMUSG00000076496	AC117678.8	chr6	+	41493451	41493500	49	257.726	222.13	11.602	0	6.77326	0	0	63.0828	0	4	215	0	0	6.54093	8.43548	6.22103	6.22103		-
ENSMUSG00000076498	Tcrb-V13	chr6	+	41496728	41498180	521	584.698	542.113	10.0422	0	6.64121	0	0	17.5821	0.120933	11	638	3	1	6.74965	9.59679	6.53367	6.38284		-
ENSMUSG00000076494	AC117678.11	chr6	+	41493221	41493270	49	89.8399	58.0463	9.41763	0	5.19412	0	0	20.7396	0	2	70	0	0	6.44746	7.56338	6.22103	6.22103		-
ENSMUSG00000076487	AC117678.4	chr6	+	41485082	41485132	50	32.0589	7.60266	7.39642	0	3.79171	0	0	7.3395	0	1	25	0	0	6.38122	7.04139	6.22103	6.22103		-
ENSMUSG00000080783	AC147474.1	chr19	+	18655944	18656718	774	225.209	190.405	5.37456	0	3.58851	0	0	6.91133	0.590175	9	370	9	20	6.69966	8.97978	6.76045	6.93767		-
ENSMUSG00000076490	AC117678.3	chr6	+	41488216	41489346	512	39.746	13.3931	5.29398	0	3.13638	0	0	1.29566	0.0922944	1	46	3	0	6.38122	7.32197	6.53367	6.22103		-
ENSMUSG00000078240	AC145591.2	chr18	+	34897020	34897665	645	259.397	222.832	5.52379	0	3.08528	0	0	12.7577	1.44084	555	28	27	32	9.34794	7.08787	7.14492	7.12214		-
ENSMUSG00000082599	RP23-326E2.2	chr4	-	146901827	146902283	456	41.4411	14.8763	6.12484	0	2.91345	0	0	1.85716	0.207258	6	54	2	4	6.61243	7.40916	6.47646	6.54415		-
ENSMUSG00000038224	Serpinf2	chr11	-	75245233	75253093	2324	19.3951	0.426975	19.3951	0	2.8972	0	0	0.12754	0.00677779	13	8	0	1	6.79512	6.68931	6.22103	6.38284		-
ENSMUSG00000020609	Apob	chr12	+	7984478	8023305	13576	136.887	103.333	12.0845	0	2.71242	0	2.76202	0.302541	0.0429293	226	65	22	15	8.41342	7.51764	7.05755	6.84322		A
ENSMUSG00000064917	snoZ39	chr13	-	86184593	86184653	60	13.1735	0	3.75698	0	2.27058	0	0	4.23433	0.525053	0	18	1	1	6.22103	6.9197	6.40176	6.38284		-
ENSMUSG00000087090	AC013548.3	chr7	-	149730513	149744501	3438	17.3277	0	5.12293	0	2.10213	0	0	0.127268	0.022908	28	3	2	3	7.05738	6.50858	6.47646	6.501		-
ENSMUSG00000022056	Adam7	chr14	-	69115392	69151746	3655	14.3749	0	14.3749	0	2.07474	0	0	0.0849569	0.0129288	8	14	3	0	6.67252	6.83851	6.53367	6.22103		-
ENSMUSG00000054932	Afp	chr5	+	90919764	90937882	2010	208.672	174.537	92.5022	52.9271	2.07286	0	0	8.09648	1.98266	671	482	91	162	9.56921	9.27121	7.85719	8.13758		-
ENSMUSG00000026726	Cubn	chr2	-	13197964	13413551	11651	53.6259	25.6645	22.9603	0	2.02438	0	0	0.176869	0.0419105	97	49	14	17	7.72988	7.35561	6.89168	6.88273		A
ENSMUSG00000078680	Mup10	chr4	-	60591131	60736146	1140	14.1724	0	14.1724	0	2.00283	0	0	0.334289	0.0690859	14	13	1	4	6.8165	6.81637	6.40176	6.54415		A
ENSMUSG00000078686	RP23-10A18.1	chr4	-	60430917	60434824	1499	14.7312	0	14.7312	0	1.9108	0	0	0.282477	0.0630483	18	12	2	4	6.89489	6.79332	6.47646	6.54415		-
ENSMUSG00000073834	Mup11	chr4	-	60671337	60736135	1576	9.57033	0	9.57033	0	1.90737	0	0	0.15225	0.029984	11	6	0	3	6.74965	6.62702	6.22103	6.501		-
ENSMUSG00000040808	S100g	chrX	-	159399923	159402531	483	14.5743	0	14.5743	0	1.8466	0	0	0.935117	0.228284	17	15	2	5	6.87623	6.85984	6.47646	6.5821		-
ENSMUSG00000084066	BX465196.7	chrX	+	71972567	71979480	646	13.2721	0	13.2721	0	1.83849	0	0	0.611771	0.146299	11	17	2	4	6.74965	6.90038	6.47646	6.54415		A
ENSMUSG00000073832	Mup17	chr4	-	61096821	61256903	1861	10.8726	0	10.8726	0	1.82569	0	0	0.174439	0.0423202	15	8	0	5	6.83709	6.68931	6.22103	6.5821		A
ENSMUSG00000073842	Mup7	chr4	-	60079341	60083283	927	9.4298	0	9.4298	0	1.80053	0	0	0.289292	0.067968	11	8	0	4	6.74965	6.68931	6.22103	6.54415		-
ENSMUSG00000032080	Apoa4	chr9	+	46048778	46051542	1181	17.8458	0	17.8458	0	1.70735	0	1.62624	0.537806	0.146712	25	20	6	5	7.01246	6.95671	6.66231	6.5821		-
ENSMUSG00000087288	AL670680.2	chr4	+	133574061	133575784	561	11.2451	0	10.6218	0	1.70158	0	0	0.528347	0.112311	15	6	4	0	6.83709	6.62702	6.5818	6.22103		-
ENSMUSG00000078688	Mup2	chr4	-	60148803	60167161	1218	8.6621	0	8.6621	0	1.66487	0	0	0.208588	0.0517293	12	6	1	3	6.77288	6.62702	6.40176	6.501		A
ENSMUSG00000078687	Mup8	chr4	-	60231493	60235452	925	8.6621	0	8.6621	0	1.66487	0	0	0.274659	0.0681149	12	6	1	3	6.77288	6.62702	6.40176	6.501		A
ENSMUSG00000073839	Mup12	chr4	-	60591133	60964969	1696	8.6621	0	8.6621	0	1.66487	0	0	0.149799	0.0371499	12	6	1	3	6.77288	6.62702	6.40176	6.501		A
ENSMUSG00000024292	Cyp4f14	chr17	-	33042015	33054023	2198	12.2793	0	12.2793	0	1.65289	0	1.88572	0.199066	0.0573306	19	12	2	6	6.91301	6.79332	6.47646	6.61636		A
ENSMUSG00000021874	4933413J09Rik	chr14	+	27177032	27219942	3971	10.8906	0	10.8906	0	1.6517	0	0	0.103077	0.0317332	12	17	0	8	6.77288	6.90038	6.22103	6.67704		-
ENSMUSG00000002992	Apoc2	chr7	-	20256932	20266772	815	8.6132	0	5.49568	0	1.64874	0	0	0.31173	0.0773083	15	3	1	3	6.83709	6.50858	6.40176	6.501		-
ENSMUSG00000081499	AL683823.1	chr3	-	108405308	108405733	425	11.7006	0	11.7006	0	1.63651	0	0	0.929891	0.259438	13	15	3	4	6.79512	6.85984	6.53367	6.54415		-
ENSMUSG00000024395	Lims2	chr18	+	32091160	32118270	1497	8.71818	0	8.71818	0	1.61715	0	0	0.188569	0.0526105	8	12	1	4	6.67252	6.79332	6.40176	6.54415		A
ENSMUSG00000078675	Mup16	chr4	-	61176623	61180563	927	7.86882	0	7.86882	0	1.57741	0	0	0.289292	0.08496	12	7	0	5	6.77288	6.65931	6.22103	6.5821		A
ENSMUSG00000078674	Mup18	chr4	-	61331210	61335170	930	7.86882	0	7.86882	0	1.57741	0	0	0.288359	0.0846859	12	7	0	5	6.77288	6.65931	6.22103	6.5821		A
ENSMUSG00000081357	AL845304.2	chrX	+	72190301	72197383	648	11.7485	0	11.7485	0	1.5624	0	0	0.697009	0.218772	11	21	3	6	6.74965	6.97448	6.53367	6.61636		A
ENSMUSG00000086422	AC084322.1	chr5	+	38966269	38966668	399	7.9954	0	7.9954	0	1.56047	0	0	0.601366	0.157911	7	10	2	2	6.64357	6.74402	6.47646	6.44974		-
ENSMUSG00000085466	RP23-232B3.1	chrX	-	138304674	138304947	273	8.72255	0	8.72255	0	1.55506	0	0	1.03402	0.28849	11	9	2	3	6.74965	6.71745	6.47646	6.501		-
ENSMUSG00000078673	Mup19	chr4	-	61439357	61443303	1064	8.68685	0	8.68685	0	1.5359	0	0	0.29184	0.0888247	14	8	1	5	6.8165	6.68931	6.40176	6.5821		A
ENSMUSG00000073830	Mup14	chr4	-	60961054	60965032	1030	7.11795	0	7.11795	0	1.51776	0	0	0.219253	0.0611712	10	6	1	3	6.7253	6.62702	6.40176	6.501		A
ENSMUSG00000025991	Cps1	chr1	+	67169599	67277833	5555	10.3166	0	10.3166	0	1.50176	0	0	0.0660621	0.019849	12	14	4	3	6.77288	6.83851	6.5818	6.501		A
ENSMUSG00000031073	Fgf15	chr7	+	152082436	152086858	1809	18.4696	0.0339368	18.4696	0	1.48286	0	0	0.483745	0.165439	30	32	9	10	7.0859	7.14581	6.76045	6.73034		P
ENSMUSG00000045330	4933402E13Rik	chrX	+	59540316	59545253	1970	9.61584	0	9.61584	0	1.48255	0	0	0.150458	0.0399786	12	9	5	0	6.77288	6.71745	6.62412	6.22103		-
ENSMUSG00000026228	Htr2b	chr1	-	87995600	88008545	1879	7.96979	0	7.96979	0	1.47953	0	0	0.127698	0.0335318	12	5	3	1	6.77288	6.59185	6.53367	6.38284		A
ENSMUSG00000086844	AC163434.2	chr7	-	148545039	148551009	2273	7.94549	0	7.94549	0	1.47531	0	0	0.117982	0.0346493	13	6	2	3	6.79512	6.62702	6.47646	6.501		-
ENSMUSG00000031074	Fgf3	chr7	+	152023987	152030341	2326	10.3458	0	10.3458	0	1.45305	0	0	0.182043	0.0609476	17	13	3	6	6.87623	6.81637	6.53367	6.61636		-
ENSMUSG00000032915	Emr4	chr17	+	55889248	55992735	3299	8.07963	0	8.07963	0	1.45284	0	0	0.0898463	0.0286479	9	12	2	4	6.69966	6.79332	6.47646	6.54415		-
ENSMUSG00000031637	Lrp2bp	chr8	+	47084656	47114831	3989	8.06751	0	8.06751	0	1.44825	0	0	0.0743051	0.0236925	10	11	2	4	6.7253	6.76925	6.47646	6.54415		-
ENSMUSG00000055546	Timd4	chr11	+	46624301	46657834	2173	7.29902	0	7.29902	0	1.43875	0	0	0.116917	0.0362438	6	12	2	3	6.61243	6.79332	6.47646	6.501		-
ENSMUSG00000001901	Kcnh6	chr11	+	105869437	105895863	3669	7.34004	0	7.34004	0	1.42896	0	0	0.0769388	0.0257589	9	11	1	5	6.69966	6.76925	6.40176	6.5821		A
ENSMUSG00000060899	AC112261.1	chr3	-	96470437	96470905	468	23.3287	1.99731	4.92047	0	1.40569	0	0	2.86511	1.07703	19	76	16	16	6.91301	7.61578	6.93708	6.8633		-
ENSMUSG00000018543	1700001P01Rik	chr11	-	97632794	97637232	624	7.32804	0	7.32804	0	1.38735	0	0	0.407147	0.126215	7	11	3	2	6.64357	6.76925	6.53367	6.44974		-
ENSMUSG00000061808	Ttr	chr18	+	20823913	20832383	614	24.0183	2.33158	12.4476	0	1.37448	0	1.0378	2.09188	0.743967	61	30	20	9	7.43657	7.11736	7.01961	6.70446		-
ENSMUSG00000024411	Aqp4	chr18	-	15551339	15562162	1742	8.32292	0	8.32292	0	1.34424	0	0	0.202561	0.0723379	12	13	3	5	6.77288	6.81637	6.53367	6.5821		A
ENSMUSG00000086127	AL772272.1	chr4	-	33390543	33397112	1536	5.8451	0	5.32108	0	1.34269	0	0	0.147025	0.0512747	4	12	1	4	6.54093	6.79332	6.40176	6.54415		-
ENSMUSG00000070331	Qrich2	chr11	-	116302642	116316551	2530	6.52445	0	6.52445	0	1.34095	0	0	0.09484	0.0311296	10	7	2	3	6.7253	6.65931	6.47646	6.501		A
ENSMUSG00000029314	Agpat9	chr5	+	101274731	101328121	2450	11.0492	0	11.0492	0	1.32547	0	1.11859	0.241962	0.0964382	22	20	3	12	6.96455	6.95671	6.53367	6.77838		-
ENSMUSG00000005681	Apoa2	chr1	+	173155184	173156510	537	7.43342	0	5.93684	0	1.32215	0	0	0.578245	0.205328	17	5	2	5	6.87623	6.59185	6.47646	6.5821		-
ENSMUSG00000086088	AC150312.1	chr7	-	118261186	118266189	629	9.32678	0	9.32678	0	1.31606	0	1.43775	0.718063	0.275465	18	14	3	8	6.89489	6.83851	6.53367	6.67704		-
ENSMUSG00000048938	Nr1h5	chr3	-	102743581	102768056	2834	118.299	85.7135	10.8337	0	1.31051	30.2783	2.50975	11.4898	4.90778	816	1491	292	591	9.80456	10.6649	8.90661	9.44375		-
ENSMUSG00000004902	Slc25a18	chr6	+	120723595	120744354	1927	8.31581	0	8.31581	0	1.29596	0	0	0.183114	0.0653931	16	9	4	4	6.85698	6.71745	6.5818	6.54415		A
ENSMUSG00000032083	Apoa1	chr9	+	46036662	46038549	1236	21.6161	1.26366	10.4329	0	1.28619	0	1.90725	1.09627	0.433296	67	29	17	17	7.49151	7.10275	6.95866	6.88273		-
ENSMUSG00000027070	Lrp2	chr2	-	69262396	69424122	16701	11.4165	0	5.14264	0	1.24321	0	0	0.040566	0.0169767	37	11	4	14	7.17831	6.76925	6.5818	6.82243		A
ENSMUSG00000026175	Vil1	chr1	+	74455961	74482089	3068	6.76052	0	6.76052	0	1.23713	0	0	0.0874101	0.0308049	9	10	4	2	6.69966	6.74402	6.5818	6.44974		A
ENSMUSG00000054951	9130008F23Rik	chr17	-	41012430	41017501	2153	7.98251	0	7.41764	0	1.20599	0	0	0.216338	0.0951094	12	21	2	11	6.77288	6.97448	6.47646	6.75493		-
ENSMUSG00000030317	Timp4	chr6	-	115195633	115201867	1416	6.03774	0	6.03774	0	1.199	0	0	0.179421	0.066744	10	8	3	3	6.7253	6.68931	6.53367	6.501		-
ENSMUSG00000037335	Hand1	chr11	-	57642208	57646320	1995	12.5864	0	12.5864	0	1.19491	0	1.34909	0.389119	0.165806	28	27	9	12	7.05738	7.07269	6.76045	6.77838		A
ENSMUSG00000087084	AL772311.2	chr4	+	139936544	139941489	1720	5.15203	0	5.15203	0	1.19278	0	0	0.123091	0.0457895	7	8	2	3	6.64357	6.68931	6.47646	6.501		-
ENSMUSG00000074673	Ttll9	chr2	+	152788159	152834218	3874	7.26627	0	7.26627	0	1.19139	0	0	0.0910843	0.0365937	11	14	4	5	6.74965	6.83851	6.5818	6.5821		-
ENSMUSG00000004341	Gpx6	chr13	+	21404085	21411493	1276	10.1678	0	5.49642	0	1.17857	0	0	0.387151	0.148134	27	8	9	3	7.04271	6.68931	6.76045	6.501		P
ENSMUSG00000043531	Sorcs1	chr19	-	50218429	50752975	4119	19.7281	0.683732	6.41568	0	1.16787	0	1.43775	0.346093	0.149141	76	25	19	20	7.56876	7.04139	6.99987	6.93767		-
ENSMUSG00000073000	AC124453.2	chr12	+	77545546	77552323	1598	6.40187	0	6.40187	0	1.15968	0	0	0.194316	0.0788564	14	8	3	5	6.8165	6.68931	6.53367	6.5821		-
ENSMUSG00000073159	AC165157.1	chr12	+	20145014	20147001	420	5.67832	0	2.7998	0	1.1585	0	0	0.806539	0.375037	5	19	0	10	6.5785	6.93846	6.22103	6.73034		-
ENSMUSG00000022026	Olfm4	chr14	+	80400108	80422667	2570	6.88817	0	5.78557	0	1.15478	0	0	0.115332	0.0429031	16	5	5	2	6.85698	6.59185	6.62412	6.44974		A
ENSMUSG00000086368	AC145070.2	chr5	+	115751128	115769217	2559	5.57059	0	5.57059	0	1.15447	0	0	0.104796	0.0430875	10	9	2	5	6.7253	6.71745	6.47646	6.5821		-
ENSMUSG00000068428	Gm606	chr16	-	26957321	26990060	4083	16.6711	0	13.7425	0	1.12924	0	0	0.342231	0.162029	40	59	13	29	7.21495	7.45993	6.86769	7.08012		A
ENSMUSG00000029371	Cxcl5	chr5	+	91188324	91190651	1655	5.61665	0	5.61665	0	1.12784	0	0	0.162039	0.066623	8	11	3	4	6.67252	6.76925	6.53367	6.54415		-
ENSMUSG00000024774	Ankrd22	chr19	-	34197038	34240531	1745	5.37519	0	5.37519	0	1.12228	0	0	0.137504	0.0541601	10	7	3	3	6.7253	6.65931	6.53367	6.501		-
ENSMUSG00000009394	Syn2	chr6	+	115084999	115232014	2633	11.9789	0	4.04897	0	1.12181	0	0	0.289472	0.12563	45	9	10	11	7.27277	6.71745	6.78927	6.75493		-
ENSMUSG00000079550	Mpp4	chr1	-	59177779	59218397	2267	4.33534	0	3.58705	0	1.10892	0	0	0.105843	0.0486374	5	12	0	7	6.5785	6.79332	6.22103	6.64781		A
ENSMUSG00000083689	AL833799.2	chr2	+	133025346	133025956	610	56.7072	28.5933	56.7072	23.6642	1.09896	0	0	14.3689	6.81707	314	307	120	144	8.73202	8.78409	8.07252	8.04075		-
ENSMUSG00000028001	Fga	chr3	+	82830078	82836185	2002	6.0686	0	6.0686	0	1.077	0	0	0.162154	0.0708113	11	12	4	5	6.74965	6.79332	6.5818	6.5821		-
ENSMUSG00000021803	Pcdh21	chr14	-	37891048	37911435	4228	4.63659	0	3.04668	0	1.07589	0	0	0.0634281	0.0298043	4	15	1	7	6.54093	6.85984	6.40176	6.64781		-
ENSMUSG00000031722	Hp	chr8	-	112099029	112102964	1235	5.83572	0	5.83572	0	1.07236	0	0	0.240002	0.102034	12	9	4	4	6.77288	6.71745	6.5818	6.54415		-
ENSMUSG00000040528	Gm885	chr11	+	106612516	106630108	1653	9.06531	0	9.06531	0	1.06604	0	0	0.367163	0.171523	16	27	8	10	6.85698	7.07269	6.72992	6.73034		A
ENSMUSG00000061511	AC161166.3	chr7	+	25396346	25398032	572	6.2635	0	6.2635	0	1.06132	0	0	0.616889	0.275377	15	10	4	6	6.83709	6.74402	6.5818	6.61636		-
ENSMUSG00000073169	AC126045.1	chr12	-	22146994	22382205	576	5.0023	0	5.0023	0	1.06077	0	0	0.441076	0.191425	7	11	3	4	6.64357	6.76925	6.53367	6.54415		-
ENSMUSG00000018927	Ccl6	chr11	-	83401383	83406589	1795	7.70355	0	7.70355	0	1.05988	0	0	0.267348	0.122854	17	17	6	8	6.87623	6.90038	6.66231	6.67704		-
ENSMUSG00000047180	Neurl3	chr1	-	36321446	36330270	2583	7.08858	0	7.08858	0	1.05983	0	0	0.153002	0.0670799	16	12	6	5	6.85698	6.79332	6.66231	6.5821		-
ENSMUSG00000042816	Gpr151	chr18	-	42737996	42739265	1269	5.24138	0	5.24138	0	1.05752	0	0	0.22245	0.0993007	8	12	3	5	6.67252	6.79332	6.53367	6.5821		-
ENSMUSG00000082233	AL591864.1	chr15	-	77273714	77274850	1136	67.4748	36.6503	10.4907	0	1.05292	0	0	8.99546	4.09042	437	287	227	68	9.08018	8.71562	8.64905	7.51252		-
ENSMUSG00000035594	Chrna5	chr9	+	54828903	54854632	1756	5.23385	0	5.23385	0	1.05274	0	0	0.160757	0.0717611	9	11	3	5	6.69966	6.76925	6.53367	6.5821		A
ENSMUSG00000045359	AC166252.4	chr6	-	47753956	47754114	156	4.13949	0	2.16515	0	1.05173	0	0	1.35716	0.60583	1	14	2	4	6.38122	6.83851	6.47646	6.54415		-
ENSMUSG00000075463	4930594M22Rik	chr14	+	123312251	123326912	1650	5.39629	0	4.25314	0	1.04977	0	1.35398	0.188192	0.0859177	17	5	2	7	6.87623	6.59185	6.47646	6.64781		-
ENSMUSG00000047415	Gpr68	chr12	-	102114891	102146408	3343	4.73605	0	4.73605	0	1.04715	0	0	0.0675533	0.0282708	9	7	3	3	6.69966	6.65931	6.53367	6.501		A
ENSMUSG00000054354	AA388235	chr17	+	34118436	34122296	3860	33.4617	8.58485	33.4617	2.91753	1.04279	0	0	1.15182	0.579462	160	155	50	92	8.11046	8.14547	7.46133	7.7073		-
ENSMUSG00000034035	Ccdc17	chr4	+	116269258	116272871	1762	5.86242	0	5.86242	0	1.04055	0	0	0.16822	0.0715168	12	9	5	3	6.77288	6.71745	6.62412	6.501		-
ENSMUSG00000026255	Efhd1	chr1	+	89160937	89207414	2203	5.69162	0	5.69162	0	1.04034	0	0	0.153766	0.0715006	13	11	3	7	6.79512	6.76925	6.53367	6.64781		-
ENSMUSG00000073007	Fam46d	chrX	+	104987928	105068248	3160	5.04426	0	5.04426	0	1.03544	0	0	0.0803986	0.0348927	5	13	4	3	6.5785	6.81637	6.5818	6.501		A
ENSMUSG00000036330	Slc18a1	chr8	-	71561609	71613134	5401	6.32813	0	6.02116	0	1.03454	0	0	0.052266	0.0204149	13	7	7	0	6.79512	6.65931	6.69736	6.22103		A
ENSMUSG00000065855	U6	chr15	+	44264140	44264247	107	4.11631	0	4.11631	0	1.03348	0	0	1.97866	0.883266	4	11	2	4	6.54093	6.76925	6.47646	6.54415		P
ENSMUSG00000072738	AC195265.1	chr14	-	7212864	7259666	1144	5.92076	0	5.92076	0	1.0278	0	0	0.259093	0.110151	8	13	6	2	6.67252	6.81637	6.66231	6.44974		-
ENSMUSG00000066438	3830431G21Rik	chr12	+	81793577	81825201	4035	4.7897	0	4.7897	0	1.02497	0	0	0.055968	0.0234224	6	10	4	2	6.61243	6.74402	6.5818	6.44974		-
ENSMUSG00000078503	RP23-282N17.2	chr4	+	145100659	145129091	3600	61.7486	32.3854	27.3762	0.105547	1.02162	0	1.02657	3.31689	1.62766	386	460	211	161	8.94633	9.21857	8.57735	8.1324		-
ENSMUSG00000005465	Il27ra	chr8	-	86554192	86566488	2662	5.88894	0	5.88894	0	1.00943	0	0	0.111346	0.0473376	12	9	6	2	6.77288	6.71745	6.66231	6.44974		-
ENSMUSG00000063434	Sorcs3	chr19	+	48280514	48879995	5634	7.04269	0	7.04269	0	1.00828	0	0	0.090188	0.0447329	22	14	4	12	6.96455	6.83851	6.5818	6.77838		A
ENSMUSG00000027375	Mal	chr2	-	127458961	127482431	2778	6.16116	0	6.16116	0	1.00735	0	0	0.142262	0.0680414	17	11	4	8	6.87623	6.76925	6.5818	6.67704		-
ENSMUSG00000024064	Galnt14	chr17	-	73842567	74059793	5348	11.9263	0	8.70937	0	1.00217	0	0	0.226971	0.120758	40	46	7	34	7.21495	7.32197	6.69736	7.14897		A
ENSMUSG00000073197	5730507C01Rik	chr12	+	18521543	18540997	1179	14.427	0	14.427	0	1.00112	0	1.08945	1.04152	0.507684	49	38	20	18	7.31647	7.2257	7.01961	6.90157		-
ENSMUSG00000073374	C030034I22Rik	chr17	+	69766800	69768271	797	10.2574	0	7.64031	0	0.99421	0	0	1.11569	0.573144	22	41	10	19	6.96455	7.26302	6.78927	6.91987		-
ENSMUSG00000032776	Mctp2	chr7	-	79222717	79451481	5787	29.3006	5.47584	29.3006	0.694559	0.993537	0	0	0.639015	0.323905	143	119	54	65	8.01904	7.93286	7.50705	7.48543		-
ENSMUSG00000062209	Erbb4	chr1	-	68078759	69154633	12359	4.7387	0	4.7387	0	0.989593	0	0	0.0182726	0.00764701	12	4	4	2	6.77288	6.55288	6.5818	6.44974		A
ENSMUSG00000006764	Tph2	chr10	-	114515696	114622078	2879	4.65478	0	4.65478	0	0.988646	0	0	0.0931483	0.0437696	8	11	3	5	6.67252	6.76925	6.53367	6.5821		-
ENSMUSG00000074854	AC153889.3	chr10	+	81471130	81471642	512	26.5595	3.66729	2.96849	0	0.985456	0	0	6.2302	3.13801	197	29	40	62	8.289	7.10275	7.33685	7.45761		-
ENSMUSG00000052281	AC015800.1	chr7	-	150174873	150193938	975	5.49683	0	5.49683	0	0.978156	0	0	0.318479	0.145399	13	9	5	4	6.79512	6.71745	6.62412	6.54415
ENSMUSG00000029711	Epo	chr5	-	137923486	137974470	1635	5.72333	0	5.72333	0	0.977622	0	0	0.207184	0.0963399	15	9	5	5	6.83709	6.71745	6.62412	6.5821
ENSMUSG00000037440	Vnn1	chr10	+	23614588	23625149	2321	6.61195	0	6.61195	0	0.969657	0	0	0.212841	0.108585	15	20	5	11	6.83709	6.95671	6.62412	6.75493
ENSMUSG00000030790	Adm	chr7	+	117771174	117773333	1389	9.53514	0	5.06324	0	0.967113	0	0	0.670664	0.362887	22	44	7	25	6.96455	7.29885	6.69736	7.02026
ENSMUSG00000005232	G6pc2	chr2	+	69049129	69065898	1974	6.38154	0	6.38154	0	0.96356	0	0	0.235955	0.119693	15	18	5	10	6.83709	6.9197	6.62412	6.73034
ENSMUSG00000073074	AC153618.1	chr6	-	50151733	50151997	264	12.4387	0	6.66868	0	0.949799	0	0	4.81174	2.5656	30	60	16	27	7.0859	7.46978	6.93708	7.05079
ENSMUSG00000078497	RP23-162H3.1	chr4	+	146735411	146765114	1288	13.8448	0	13.8448	0	0.947212	0	0	1.09584	0.574786	51	49	19	28	7.33757	7.35561	6.99987	7.0656
ENSMUSG00000049123	Catsperg2	chr7	-	30482237	30512034	4561	3.43272	0	3.43272	0	0.947048	0	0	0.0433243	0.0207212	10	4	1	5	6.7253	6.55288	6.40176	6.5821
ENSMUSG00000078846	AC073946.2	chr8	-	128040831	128093603	3024	7.54893	0	7.54893	0	0.946226	0	0	0.186699	0.0937594	23	17	8	10	6.98088	6.90038	6.72992	6.73034
ENSMUSG00000028971	Cort	chr4	-	148499142	148500872	677	6.23682	0	6.23682	0	0.945176	0	0	0.583758	0.279201	15	13	7	5	6.83709	6.81637	6.69736	6.5821
ENSMUSG00000056413	Adap1	chr5	-	139747829	139801576	3233	6.34275	0	6.34275	0	0.94228	0	0	0.144069	0.0730818	22	11	5	10	6.96455	6.76925	6.62412	6.73034
ENSMUSG00000079293	Clec7a	chr6	-	129411610	129422790	2270	5.44012	0	5.44012	0	0.942036	0	0	0.155445	0.0763292	12	13	5	6	6.77288	6.81637	6.62412	6.61636
ENSMUSG00000031872	Bean	chr8	+	106694412	106742995	3172	3.77814	0	3.77814	0	0.941513	0	0	0.0711951	0.0347607	7	9	2	5	6.64357	6.71745	6.47646	6.5821
ENSMUSG00000036192	Rorb	chr19	-	19005094	19185686	11076	6.60822	0	6.60822	0	0.939862	0	0	0.0446014	0.0227542	19	16	6	10	6.91301	6.88044	6.66231	6.73034
ENSMUSG00000064338	AY172335.14	chrM	+	1024	1093	69	3.49143	0	3.49143	0	0.938055	0	0	2.8638	1.3697	5	9	2	4	6.5785	6.71745	6.47646	6.54415
ENSMUSG00000082727	AL831794.1	chr2	-	11529040	11529909	869	11.9383	0	6.33645	0	0.93702	0	0	1.36434	0.725044	27	57	17	23	7.04271	7.43993	6.95866	6.98838
ENSMUSG00000073010	Gm5127	chrX	+	103778524	103905896	2150	9.86391	0	9.86391	0	0.93643	0	0	0.407021	0.212463	24	38	13	16	6.99685	7.2257	6.86769	6.8633
ENSMUSG00000015316	Slamf1	chr1	+	173697261	173731307	2681	7.57815	0	5.59062	0	0.933352	0	0	0.226378	0.117505	13	30	9	11	6.79512	7.11736	6.76045	6.75493
ENSMUSG00000022901	Cd86	chr16	-	36603954	36666167	3767	4.86746	0	4.86746	0	0.932405	0	0	0.0899247	0.0459961	13	11	3	8	6.79512	6.76925	6.53367	6.67704
ENSMUSG00000079381	4930555G01Rik	chr14	+	5153653	5158193	697	3.48444	0	3.48444	0	0.931499	0	0	0.283504	0.135595	6	8	2	4	6.61243	6.68931	6.47646	6.54415
ENSMUSG00000024677	Ms4a6b	chr19	+	11593048	11604893	1687	9.05828	0	9.05828	0	0.926743	0	1.43775	0.451795	0.233426	25	29	12	13	7.01246	7.10275	6.84271	6.80085
ENSMUSG00000024391	Apom	chr17	-	35265942	35268722	739	7.48347	0	7.48347	0	0.922158	0	1.339	0.87857	0.468924	22	24	7	15	6.96455	7.02524	6.69736	6.84322
ENSMUSG00000055567	Unc80	chr1	+	66514940	66746440	17146	6.45629	0	6.45629	0	0.915654	0	0	0.0246957	0.0119428	20	10	8	5	6.93064	6.74402	6.72992	6.5821
ENSMUSG00000055362	A330084C13Rik	chr18	-	65046379	65048145	1180	6.10016	0	6.10016	0	0.911263	0	0	0.406687	0.213581	21	13	5	11	6.94781	6.81637	6.62412	6.75493
ENSMUSG00000051431	Gpr87	chr3	-	58982927	58984007	1080	3.80005	0	3.80005	0	0.904822	0	0	0.209103	0.102094	7	9	3	4	6.64357	6.71745	6.53367	6.54415
ENSMUSG00000083885	BX537327.1	chr4	-	133194124	133194598	474	34.6988	9.51702	4.65064	0	0.904198	0	0	12.8042	6.87885	327	103	86	121	8.77329	7.82484	7.81578	7.90472
ENSMUSG00000061086	Myl4	chr11	+	104411976	104457067	4634	8.43073	0	8.43073	0	0.901374	0	1.11584	0.155338	0.0815792	21	30	12	12	6.94781	7.11736	6.84271	6.77838
ENSMUSG00000081020	AL731692.3	chrX	+	8548630	8549916	1286	4.62819	0	4.62819	0	0.897426	0	0	0.24146	0.122485	12	10	4	6	6.77288	6.74402	6.5818	6.61636
ENSMUSG00000042182	Bend6	chr1	-	33908896	33964661	3405	10.8608	0	10.8608	0	0.894442	0	1.06705	0.344052	0.189667	41	42	14	27	7.22682	7.27512	6.89168	7.05079
ENSMUSG00000024033	Rsph1	chr17	-	31391968	31414252	1110	3.18286	0	3.18286	0	0.894377	0	0	0.190735	0.0993342	7	8	1	6	6.64357	6.68931	6.40176	6.61636
ENSMUSG00000086481	AL593847.3	chr11	-	106833371	106834404	490	4.95581	0	4.95581	0	0.890293	0	0	0.604904	0.289315	12	9	6	3	6.77288	6.71745	6.66231	6.501
ENSMUSG00000068762	Gstm6	chr3	-	107741764	107756354	2461	7.3013	0	7.3013	0	0.889372	0	0	0.252351	0.13441	21	23	9	12	6.94781	7.00872	6.76045	6.77838
ENSMUSG00000028989	Angptl7	chr4	-	147869291	147874569	2157	3.78019	0	3.78019	0	0.88717	0	0	0.104697	0.0511178	10	6	3	4	6.7253	6.62702	6.53367	6.54415
ENSMUSG00000006179	Prss16	chr13	-	22094044	22101611	2444	3.79514	0	3.79514	0	0.887134	0	0	0.109728	0.058005	9	10	2	7	6.69966	6.74402	6.47646	6.64781
ENSMUSG00000067399	Trim43a	chr9	+	88475873	88483657	1836	4.9111	0	4.9111	0	0.885817	0	0	0.184502	0.0943722	12	12	5	6	6.77288	6.79332	6.62412	6.61636
ENSMUSG00000022040	Ephx2	chr14	-	66703213	66743337	2167	7.68324	0	7.68324	0	0.880553	0	0	0.312641	0.167183	32	16	9	14	7.11341	6.88044	6.76045	6.82243
ENSMUSG00000030103	Bhlhe40	chr6	+	108610622	108616919	2995	26.3404	3.66729	6.14023	0	0.87918	0	0	1.62116	0.925635	116	228	63	113	7.85804	8.49061	7.60308	7.85353
ENSMUSG00000029832	Nfe2l3	chr6	+	51382720	51408767	2588	11.208	0	11.208	0	0.875391	0	0	0.507203	0.28606	44	49	15	32	7.2615	7.35561	6.91478	7.12214
ENSMUSG00000085645	AL645478.4	chr11	-	96152337	96168224	596	4.5926	0	3.30165	0	0.870641	0	0	0.521002	0.264288	18	4	4	6	6.89489	6.55288	6.5818	6.61636
ENSMUSG00000034777	Vax2	chr6	+	83661257	83688298	1233	18.13	0	18.13	0	0.868667	0	0	2.07195	1.16252	96	85	35	56	7.72272	7.6899	7.26787	7.39952
ENSMUSG00000006638	Abhd1	chr5	+	31252438	31257464	183	4.08404	0	4.08404	0	0.867896	0	0	1.3883	0.688593	11	7	4	4	6.74965	6.65931	6.5818	6.54415
ENSMUSG00000040231	Syngr4	chr7	-	53140591	53152084	1001	5.90132	0	5.90132	0	0.866372	0	0	0.45121	0.236038	20	12	7	8	6.93064	6.79332	6.69736	6.67704
ENSMUSG00000038496	Slc19a3	chr1	-	83009097	83035023	3065	8.73842	0	8.73842	0	0.859955	0	1.43128	0.280907	0.154175	37	24	12	18	7.17831	7.02524	6.84271	6.90157
ENSMUSG00000087478	AC164431.2	chr17	-	8486230	8503945	1504	5.70491	0	5.70491	0	0.859639	0	0	0.309692	0.16757	12	21	7	9	6.77288	6.97448	6.69736	6.70446
ENSMUSG00000079370	AC190173.1	chr14	+	6359085	6481494	1144	3.20259	0	3.20259	0	0.856728	0	0	0.185067	0.096382	7	8	2	5	6.64357	6.68931	6.47646	6.5821
ENSMUSG00000065999	RP23-326E2.3	chr4	+	146927365	146959307	2992	32.4836	7.8235	30.8315	1.6703	0.853687	0	0	2.15585	1.21085	207	250	110	120	8.33327	8.57899	8.00251	7.89844
ENSMUSG00000006014	Prg4	chr1	-	152297000	152313295	3253	4.07141	0	4.07141	0	0.852011	0	0	0.0911168	0.0484217	14	7	3	7	6.8165	6.65931	6.53367	6.64781
ENSMUSG00000084976	AL954334.2	chr4	-	146392343	146866310	3492	8.99597	0	8.99597	0	0.850237	0	0	0.266767	0.148855	29	37	14	19	7.07177	7.2129	6.89168	6.91987
ENSMUSG00000043629	1700019D03Rik	chr1	-	52979167	53020104	4003	11.0921	0	11.0921	0	0.849559	0	0	0.320862	0.181007	39	52	19	27	7.20291	7.3881	6.99987	7.05079
ENSMUSG00000064165	Krt39	chr11	-	99375427	99382652	1633	3.52959	0	3.52959	0	0.845707	0	0	0.146935	0.0771663	7	10	3	5	6.64357	6.74402	6.53367	6.5821
ENSMUSG00000037982	Gm9725	chr8	+	83537425	83562483	1939	3.52339	0	3.52339	0	0.844268	0	0	0.101909	0.0487413	7	7	4	2	6.64357	6.65931	6.5818	6.44974
ENSMUSG00000048406	AL670446.2	chr4	+	141102344	141102875	528	5.13351	0	5.06027	0	0.842808	0	0	0.775224	0.417655	21	8	5	9	6.94781	6.68931	6.62412	6.70446
ENSMUSG00000080741	AC034285.1	chr13	-	23710848	23712947	1936	4.6805	0	4.6805	0	0.842294	0	0	0.204134	0.113906	13	15	4	10	6.79512	6.85984	6.5818	6.73034
ENSMUSG00000019767	RP24-192F16.1	chr10	-	5784309	5864039	3801	3.84292	0	3.84292	0	0.836895	0	0	0.0705536	0.0372965	7	12	4	5	6.64357	6.79332	6.5818	6.5821
ENSMUSG00000057228	Aadat	chr8	+	62984920	63024474	1868	8.06961	0	3.70401	0	0.834915	0	1.26713	0.438242	0.244537	45	13	10	19	7.27277	6.81637	6.78927	6.91987
ENSMUSG00000052821	Cysltr1	chrX	-	103769684	103799018	5142	11.5981	0	11.5981	0	0.834163	0	0	0.282728	0.162356	49	54	20	33	7.31647	7.40916	7.01961	7.13567
ENSMUSG00000046167	Gldn	chr9	+	54134292	54189593	4658	6.23389	0	5.30713	0	0.830825	0	0	0.130296	0.0743956	14	29	8	14	6.8165	7.10275	6.72992	6.82243
ENSMUSG00000078498	RP23-162H3.2	chr4	+	146604368	146705741	620	20.3258	0.92104	20.3258	0	0.828231	0	0	5.1677	2.94707	120	107	52	64	7.88331	7.85279	7.48445	7.47624
ENSMUSG00000060923	Acyp2	chr11	-	30405990	30549587	863	10.0426	0	6.55444	0	0.825622	0	1.04919	1.29205	0.730085	27	52	20	20	7.04271	7.3881	7.01961	6.93767
ENSMUSG00000047880	Cxcr5	chr9	-	44319870	44334504	2614	4.21313	0	4.21313	0	0.82378	0	0	0.145788	0.0843619	10	17	3	11	6.7253	6.90038	6.53367	6.75493
ENSMUSG00000066009	RP23-383I4.2	chr4	+	146064698	146094022	3624	27.4252	4.25523	27.4252	0.105547	0.823635	0	0	1.46831	0.843213	177	200	90	104	8.19562	8.36885	7.84903	7.79313
ENSMUSG00000032899	Styk1	chr6	-	131249161	131303615	4355	10.0165	0	7.11572	0	0.822586	0	0	0.285205	0.166377	32	56	17	29	7.11341	7.42978	6.95866	7.08012
ENSMUSG00000011008	Mcoln2	chr3	+	145812893	145858472	2461	4.16057	0	4.16057	0	0.820334	0	0	0.137646	0.0768057	10	14	4	8	6.7253	6.83851	6.5818	6.67704
ENSMUSG00000047746	Fbxo40	chr16	-	36963545	36990553	5517	10.4455	0	10.4455	0	0.818355	0	1.0075	0.196993	0.108494	34	43	23	15	7.13999	7.28706	7.07583	6.84322
ENSMUSG00000027947	Il6ra	chr3	-	89674040	89717081	2545	6.19691	0	6.19691	0	0.816661	0	0	0.221838	0.123784	19	21	9	11	6.91301	6.97448	6.76045	6.75493
ENSMUSG00000079041	AC109142.1	chr8	+	70207580	70209939	150	3.82379	0	3.82379	0	0.816474	0	0	1.50554	0.735073	10	6	5	2	6.7253	6.62702	6.62412	6.44974
ENSMUSG00000083219	AL773519.3	chr4	+	79649892	79651035	1143	3.5888	0	3.5888	0	0.81392	0	0	0.246972	0.137809	8	12	3	7	6.67252	6.79332	6.53367	6.64781
ENSMUSG00000075553	Gm5464	chr14	+	67487686	67489842	2156	3.54835	0	3.54835	0	0.81318	0	0	0.111292	0.0584474	7	10	4	4	6.64357	6.74402	6.5818	6.54415
ENSMUSG00000087207	AL731663.5	chr4	+	146604392	146632737	340	16.3042	0	16.3042	0	0.812765	0	0	7.26478	4.21586	100	75	36	55	7.75109	7.60722	7.28209	7.3895
ENSMUSG00000064380	SNORA73	chr9	+	120038468	120038671	203	3.21034	0	3.21034	0	0.807579	0	0	1.04294	0.543158	9	6	3	4	6.69966	6.62702	6.53367	6.54415
ENSMUSG00000082947	AL663041.2	chr11	-	121747855	121748282	427	3.80975	0	3.80975	0	0.806621	0	0	0.628042	0.332	13	6	4	5	6.79512	6.62702	6.5818	6.5821
ENSMUSG00000074149	4921528I07Rik	chr9	+	88614466	88701102	2347	5.21751	0	5.21751	0	0.806403	0	0	0.174401	0.0939591	14	15	8	6	6.8165	6.85984	6.72992	6.61636
ENSMUSG00000039997	Ifi203	chr1	-	175705967	175872803	9035	4.94998	0	4.94998	0	0.804122	0	0	0.0468658	0.0261509	17	13	6	9	6.87623	6.81637	6.66231	6.70446
ENSMUSG00000050854	Tmem125	chr4	-	118213545	118216649	2339	4.7008	0	4.7008	0	0.803069	0	0	0.15086	0.0808118	11	14	7	5	6.74965	6.83851	6.69736	6.5821
ENSMUSG00000021187	Tc2n	chr12	-	102884772	103123368	2596	3.25888	0	3.25888	0	0.802743	0	0	0.0815548	0.0424734	4	11	4	3	6.54093	6.76925	6.5818	6.501
ENSMUSG00000064372	AY172335.21	chrM	-	15355	15422	67	18.0574	0	7.68216	0	0.80017	0	0	45.0819	26.5661	78	136	50	63	7.58518	8.03786	7.46133	7.46697
ENSMUSG00000025056	Nr0b1	chrX	+	83437102	83441286	1808	7.49154	0	4.8876	0	0.7988	0	0	0.429366	0.24394	40	15	11	17	7.21495	6.85984	6.81662	6.88273
ENSMUSG00000026940	4921530D09Rik	chr2	-	25464154	25473198	2636	3.25428	0	3.25428	0	0.798594	0	0	0.0963807	0.05378	12	6	2	7	6.77288	6.62702	6.47646	6.64781
ENSMUSG00000080996	RP23-186A19.1	chrX	-	37490184	37490733	549	5.69354	0	5.69354	0	0.796823	0	0	0.848408	0.459062	21	12	9	7	6.94781	6.79332	6.76045	6.64781
ENSMUSG00000022132	Cldn10a	chr14	+	119187129	119274711	2591	5.51467	0	5.51467	0	0.796517	0	0	0.185214	0.103349	12	22	9	8	6.77288	6.99181	6.76045	6.67704
ENSMUSG00000045555	9030224M15Rik	chr10	+	40403087	40530889	1529	7.12764	0	7.12764	0	0.794124	0	0	0.443095	0.247245	25	23	13	11	7.01246	7.00872	6.86769	6.75493
ENSMUSG00000030825	Hsd17b14	chr7	+	52810306	52822688	1749	3.36572	0	3.36572	0	0.79317	0	0	0.16947	0.0990665	9	12	2	9	6.69966	6.79332	6.47646	6.70446
ENSMUSG00000075596	B130006D01Rik	chr11	+	95584900	95588024	3124	3.84461	0	3.84461	0	0.792626	0	0	0.0858432	0.0453791	10	9	5	4	6.7253	6.71745	6.62412	6.54415
ENSMUSG00000064387	SNORA73	chr4	-	131908689	131908894	46	6.76466	0	4.61235	0	0.789333	0	0	15.3418	8.90306	15	35	12	14	6.83709	7.1867	6.84271	6.82243
ENSMUSG00000028459	Cd72	chr4	-	43459333	43467500	1999	3.44586	0	3.44586	0	0.787971	0	0	0.169458	0.102436	12	12	1	12	6.77288	6.79332	6.40176	6.77838
ENSMUSG00000035258	Abi3bp	chr16	+	56478012	56689430	3870	3.56694	0	3.56694	0	0.78137	0	0	0.0620013	0.0325614	7	10	5	3	6.64357	6.74402	6.62412	6.501
ENSMUSG00000023931	Efhb	chr17	-	53538213	53602646	2661	4.15729	0	4.15729	0	0.780585	0	0	0.1273	0.071033	14	10	5	7	6.8165	6.74402	6.62412	6.64781
ENSMUSG00000059605	Gm5785	chr12	+	52930651	52933441	2790	11.1292	0	11.1292	0	0.778337	0	0	0.52107	0.304869	52	51	25	29	7.34795	7.37739	7.11113	7.08012
ENSMUSG00000020077	Srgn	chr10	-	61957176	61970504	938	8.6922	0	8.6922	0	0.77641	0	0	1.15865	0.688502	36	41	16	25	7.16573	7.26302	6.93708	7.02026
ENSMUSG00000045968	5830403L16Rik	chr1	-	155696671	155747338	1933	7.26164	0	2.26941	0	0.775725	0	0	0.408902	0.236314	49	7	10	19	7.31647	6.65931	6.78927	6.91987
ENSMUSG00000052776	Oas1a	chr5	-	121346728	121357494	1431	2.94858	0	2.94858	0	0.775323	0	0	0.157813	0.0880591	11	5	2	6	6.74965	6.59185	6.47646	6.61636
ENSMUSG00000052581	Lrrtm4	chr6	+	79968870	80760137	4604	7.46731	0	4.70139	0	0.774387	0	0	0.180876	0.10606	18	41	15	16	6.89489	7.26302	6.91478	6.8633
ENSMUSG00000086404	AL663032.1	chrX	+	7674212	7683827	890	3.22981	0	3.22981	0	0.771798	0	0	0.237884	0.123889	9	6	4	3	6.69966	6.62702	6.5818	6.501
ENSMUSG00000052437	AC079443.2	chr6	+	120978955	120980778	1726	4.43384	0	4.43384	0	0.77128	0	0	0.212616	0.118639	16	10	6	7	6.85698	6.74402	6.66231	6.64781
ENSMUSG00000083037	AL831779.1	chrX	+	109126328	109127061	733	5.5274	0	5.5274	0	0.769299	0	0	0.712461	0.408295	18	19	9	10	6.89489	6.93846	6.76045	6.73034
ENSMUSG00000031535	Dkk4	chr8	+	23734514	23738008	1304	5.30339	0	3.97832	0	0.768751	0	0	0.519549	0.326145	25	23	3	24	7.01246	7.00872	6.53367	7.0045
ENSMUSG00000032066	Bco2	chr9	-	50341191	50363286	2118	6.84216	0	6.84216	0	0.766696	0	0	0.41317	0.252858	36	26	8	26	7.16573	7.0572	6.72992	7.03568
ENSMUSG00000040495	Chrm4	chr2	+	91767374	91768934	1560	6.67857	0	3.63944	0	0.766471	0	0	0.479529	0.282721	40	13	9	19	7.21495	6.81637	6.76045	6.91987
ENSMUSG00000052271	Bhlha15	chr5	+	144951154	144955310	3494	3.55009	0	3.55009	0	0.764677	0	0	0.0686735	0.0360654	10	7	5	3	6.7253	6.65931	6.62412	6.501
ENSMUSG00000070390	Nlrp1b	chr11	-	70966603	71044235	6379	3.21806	0	3.21806	0	0.759232	0	0	0.0331896	0.017285	11	4	4	3	6.74965	6.55288	6.5818	6.501
ENSMUSG00000082003	BX679668.2	chrX	+	120398652	120399054	402	50.8316	23.0174	6.1303	0	0.757983	0	0	74.6449	44.3552	1479	647	516	616	10.5577	9.61347	9.54428	9.49212
ENSMUSG00000035295	Wdr38	chr2	+	38852995	38861688	2042	4.57298	0	4.57298	0	0.756978	0	0	0.221186	0.131135	14	18	6	11	6.8165	6.9197	6.66231	6.75493
ENSMUSG00000055874	AC155842.1	chr6	+	70906602	70911057	1131	4.3641	0	4.3641	0	0.756098	0	0	0.411827	0.250688	17	16	4	14	6.87623	6.88044	6.5818	6.82243
ENSMUSG00000086406	AC119189.2	chr1	-	37935734	37936963	498	8.5422	0	6.82587	0	0.755981	0	0	2.04064	1.20193	26	46	20	18	7.02774	7.32197	7.01961	6.90157
ENSMUSG00000056648	Hoxb8	chr11	+	96143218	96146639	1882	12.9305	0	5.36709	0	0.755594	0	0	1.02746	0.61098	97	40	30	43	7.72988	7.25076	7.19313	7.26006
ENSMUSG00000022667	Cd200r1	chr16	+	44765848	44795091	2034	2.77171	0	2.77171	0	0.754737	0	0	0.117967	0.0696972	6	11	2	7	6.61243	6.76925	6.47646	6.64781
ENSMUSG00000067768	Xlr4b	chrX	+	70459671	70467792	2560	8.38595	0	6.54233	0	0.754477	0	0	0.419022	0.252271	27	49	18	23	7.04271	7.35561	6.97957	6.98838
ENSMUSG00000084187	BX088531.3	chrX	+	120628035	120628437	402	50.3043	22.6325	6.13614	0	0.754327	0	0	74.5396	44.4335	1475	648	514	620	10.5541	9.61531	9.5397	9.49971
ENSMUSG00000087253	AL772195.2	chr11	+	21270402	21274164	2710	4.83426	0	4.83426	0	0.754093	0	0	0.177081	0.104623	15	19	7	11	6.83709	6.93846	6.69736	6.75493
ENSMUSG00000086342	AL626775.3	chr4	-	124760100	124762191	620	4.36042	0	4.36042	0	0.753064	0	0	0.751252	0.457304	18	15	4	14	6.89489	6.85984	6.5818	6.82243
ENSMUSG00000048747	E130114P18Rik	chr4	-	97234823	97444769	2054	8.90023	0	8.90023	0	0.749322	0	0	0.563477	0.337424	48	34	18	26	7.30574	7.17329	6.97957	7.03568
ENSMUSG00000031932	Gpr83	chr9	+	14664653	14675233	5095	2.97067	0	2.97067	0	0.747978	0	0	0.044324	0.0247326	10	6	3	5	6.7253	6.62702	6.53367	6.5821
ENSMUSG00000023828	Slc22a3	chr17	-	12612837	12700570	3501	2.97067	0	2.97067	0	0.747978	0	0	0.0645046	0.0359933	10	6	3	5	6.7253	6.62702	6.53367	6.5821
ENSMUSG00000074452	Pate2	chr9	+	35377868	35497903	3625	8.73099	0	8.73099	0	0.745007	0	1.03338	0.29981	0.178156	37	40	20	21	7.17831	7.25076	7.01961	6.955
ENSMUSG00000021506	Pitx1	chr13	-	55926414	55932786	2448	11.2838	0	4.65032	0	0.744624	0	0	0.899449	0.579102	65	91	18	72	7.47353	7.73669	6.97957	7.54755
ENSMUSG00000055831	AC119928.1	chr1	+	180186233	180187426	1193	4.23428	0	4.23428	0	0.743334	0	0	0.319438	0.184847	15	12	6	8	6.83709	6.79332	6.66231	6.67704
ENSMUSG00000056306	6030405A18Rik	chr3	-	54700992	54719809	3083	3.69648	0	3.69648	0	0.742918	0	0	0.105297	0.0613101	9	14	5	7	6.69966	6.83851	6.62412	6.64781
ENSMUSG00000050917	Fgf4	chr7	+	152047290	152051148	3030	21.4661	1.23592	21.4661	0	0.737155	0	0	1.74218	1.08649	184	190	75	134	8.22909	8.32245	7.71908	7.98348
ENSMUSG00000075777	U2	chr1	+	72283519	72283710	191	4.37257	0	4.37257	0	0.736228	0	0	2.43862	1.48444	18	15	5	13	6.89489	6.85984	6.62412	6.80085
ENSMUSG00000022237	Ankrd33b	chr15	-	31221234	31297481	8672	8.19068	0	8.19068	0	0.73488	0	0	0.120441	0.0726549	30	44	19	21	7.0859	7.29885	6.99987	6.955
ENSMUSG00000021456	Fbp2	chr13	-	62938243	62959782	1347	4.1886	0	4.1886	0	0.734774	0	0	0.251482	0.140326	14	10	7	5	6.8165	6.74402	6.69736	6.5821
ENSMUSG00000021590	Spata9	chr13	+	76105186	76136416	1104	9.11752	0	9.11752	0	0.733697	0	0	1.24013	0.770457	44	53	19	35	7.2615	7.39869	6.99987	7.16206
ENSMUSG00000028441	1110017D15Rik	chr4	-	41452041	41464366	1421	4.27067	0	3.77896	0	0.730261	0	0	0.297982	0.177358	22	8	5	11	6.96455	6.68931	6.62412	6.75493
ENSMUSG00000075162	AC153534.1	chr10	+	43723959	43724507	546	2.95532	0	2.74246	0	0.730107	0	0	0.41361	0.230792	13	3	3	5	6.79512	6.50858	6.53367	6.5821
ENSMUSG00000039999	Rab42	chr4	-	131858111	131859300	761	2.66065	0	2.66065	0	0.729956	0	0	0.259661	0.14489	7	7	3	4	6.64357	6.65931	6.53367	6.54415
ENSMUSG00000075602	Ly6a	chr15	-	74825307	74879243	802	2.66065	0	2.66065	0	0.729956	0	0	0.246386	0.137483	7	7	3	4	6.64357	6.65931	6.53367	6.54415
ENSMUSG00000045102	Poln	chr5	-	34349846	34512097	3027	4.55946	0	4.55946	0	0.727388	0	1.17472	0.181851	0.114481	17	22	5	17	6.87623	6.99181	6.62412	6.88273
ENSMUSG00000073207	Ccdc160	chrX	+	50144376	50152645	1536	8.99784	0	8.99784	0	0.72254	0	0	0.90053	0.564021	41	57	20	35	7.22682	7.43993	7.01961	7.16206
ENSMUSG00000000365	Rnf17	chr14	+	57021533	57143869	5148	13.0925	0	13.0925	0	0.722301	0	0	0.468836	0.293736	79	92	36	60	7.5933	7.7443	7.28209	7.43862
ENSMUSG00000086600	AC120859.2	chr18	-	50202383	50213498	726	3.78186	0	3.44968	0	0.722065	0	0	0.641565	0.412231	17	16	2	17	6.87623	6.88044	6.47646	6.88273
ENSMUSG00000031364	Grpr	chrX	-	159951835	159987609	2523	2.99251	0	2.99251	0	0.721359	0	0	0.0895088	0.0499455	9	7	4	4	6.69966	6.65931	6.5818	6.54415
ENSMUSG00000047854	Stx19	chr16	+	62814501	62824172	2812	3.92031	0	3.92031	0	0.717403	0	0	0.110426	0.0616171	12	10	7	4	6.77288	6.74402	6.69736	6.54415
ENSMUSG00000026809	1700026L06Rik	chr2	-	28547599	28555247	747	4.51365	0	4.51365	0	0.715156	0	1.07597	0.54795	0.316297	18	11	8	7	6.89489	6.76925	6.72992	6.64781
ENSMUSG00000032021	Crtam	chr9	-	40780880	40812669	1876	2.69277	0	2.69277	0	0.713845	0	0	0.105332	0.0587745	4	10	4	3	6.54093	6.74402	6.5818	6.501
ENSMUSG00000028270	Gbp2	chr3	+	142283605	142300970	2474	3.02898	0	3.02898	0	0.712941	0	0	0.0912816	0.0509348	5	11	5	3	6.5785	6.76925	6.62412	6.501
ENSMUSG00000027380	Acoxl	chr2	+	127664611	127949609	3179	3.40484	0	3.40484	0	0.711903	0	0	0.0932378	0.0545037	10	11	5	6	6.7253	6.76925	6.62412	6.61636
ENSMUSG00000079340	AC163681.1	chr14	-	21829727	21830521	270	11.7606	0	11.7606	0	0.711683	0	0	7.47542	4.66713	68	75	33	47	7.50039	7.60722	7.23874	7.30525
ENSMUSG00000063727	Tnfrsf11b	chr15	-	54082180	54109981	2753	9.41012	0	6.55011	0	0.711445	0	0	0.522946	0.326131	37	65	25	32	7.17831	7.51764	7.11113	7.12214
ENSMUSG00000026357	Rgs18	chr1	-	146599970	146622557	1865	8.08503	0	5.30244	0	0.711181	0	1.06705	0.665989	0.422294	31	57	18	32	7.09977	7.43993	6.97957	7.12214
ENSMUSG00000053368	Rxfp2	chr5	+	150821249	150884759	5648	6.89808	0	6.89808	0	0.70812	0	0	0.154939	0.0948218	38	24	14	20	7.1907	7.02524	6.89168	6.93767
ENSMUSG00000028661	Epha8	chr4	-	136485333	136512731	4713	17.2876	0	17.2876	0	0.708044	0	1.04474	0.781639	0.487955	155	106	59	87	8.08427	7.84587	7.56148	7.6695
ENSMUSG00000081106	AL808115.4	chrX	-	73216791	73218462	1671	3.02403	0	3.02403	0	0.707129	0	0	0.135147	0.0754115	6	10	5	3	6.61243	6.74402	6.62412	6.501
ENSMUSG00000027347	Rasgrp1	chr2	-	117105718	117168737	5610	5.02109	0	2.92846	0	0.705668	0	0	0.118249	0.0758097	13	34	8	19	6.79512	7.17329	6.72992	6.91987
ENSMUSG00000077370	RNaseP_nuc	chr14	-	51427123	51427442	319	8.47943	0	3.60219	0	0.705648	0	0	4.02637	2.51828	67	24	16	35	7.49151	7.02524	6.93708	7.16206
ENSMUSG00000056300	RP23-384D6.2	chr4	-	145658646	145696012	2950	9.88724	0	3.43956	0	0.704759	0	1.85002	0.444963	0.266976	26	67	33	17	7.02774	7.53618	7.23874	6.88273
ENSMUSG00000034265	Zdhhc14	chr17	+	5492599	5753891	2728	8.66103	0	8.66103	0	0.702558	0	1.04474	0.434608	0.265606	42	42	23	23	7.23853	7.27512	7.07583	6.98838
ENSMUSG00000042498	D330045A20Rik	chrX	+	136014905	136089121	3740	13.0232	0	13.0232	0	0.699915	0	0	0.577408	0.353779	79	74	44	40	7.5933	7.5986	7.38857	7.2246
ENSMUSG00000077419	U2	chr1	+	157801703	157801849	146	1.91266	0	1.91266	0	0.699578	0	0	1.35344	0.8631	6	8	0	8	6.61243	6.68931	6.22103	6.67704
ENSMUSG00000044352	Ankrd43	chr11	-	53290074	53293776	3593	6.82002	0	6.82002	0	0.698634	0	0	0.259269	0.162207	35	31	14	23	7.15296	7.13171	6.89168	6.98838
ENSMUSG00000080895	AL831780.1	chr2	-	143332146	143332795	649	10.8907	0	9.76287	0	0.698358	0	0	3.32744	2.16008	75	78	25	64	7.56046	7.63269	7.11113	7.47624
ENSMUSG00000024211	Grm8	chr6	-	27225120	28085178	7754	4.45373	0	4.45373	0	0.697986	0	1.04474	0.06553	0.0406283	24	12	6	14	6.99685	6.79332	6.66231	6.82243
ENSMUSG00000083356	AL593847.4	chr11	-	106865222	106866054	832	13.7763	0	9.63142	0	0.6976	0	0	2.98574	1.85535	71	105	50	48	7.52656	7.8389	7.46133	7.3162
ENSMUSG00000047384	A730013G03Rik	chr1	-	194659470	194660079	609	3.08403	0	3.08403	0	0.697339	0	0	0.440352	0.258647	12	7	4	6	6.77288	6.65931	6.5818	6.61636
ENSMUSG00000062518	RP23-282C23.2	chr4	-	147047610	147076729	3052	21.1865	1.17194	21.1865	0	0.695119	0	0	1.70649	1.06834	175	194	99	108	8.1859	8.34121	7.92054	7.82036
ENSMUSG00000043388	Tmem130	chr5	-	145496783	145522518	2805	2.25346	0	2.25346	0	0.694378	0	0	0.0805101	0.0505398	8	8	1	8	6.67252	6.68931	6.40176	6.67704
ENSMUSG00000064856	U2	chr11	+	83084999	83085190	191	3.95761	0	3.95761	0	0.692822	0	0	2.36472	1.48444	18	14	5	13	6.89489	6.83851	6.62412	6.80085
ENSMUSG00000065820	U2	chr11	+	101466163	101466354	191	3.68579	0	3.68579	0	0.688697	0	0	2.21693	1.40197	18	12	4	13	6.89489	6.79332	6.5818	6.80085
ENSMUSG00000086918	AC140247.1	chr9	+	79641447	79651042	1520	3.7163	0	3.7163	0	0.688676	0	0	0.213574	0.124355	11	12	7	5	6.74965	6.79332	6.69736	6.5821
ENSMUSG00000077614	SNORA40	chr9	+	15116995	15117118	123	3.34845	0	3.14647	0	0.687922	0	0	2.86879	1.79286	7	18	5	9	6.64357	6.9197	6.62412	6.70446
ENSMUSG00000046408	1700067K01Rik	chr8	+	86525421	86528669	1868	3.56362	0	3.40961	0	0.687328	0	0	0.234233	0.151782	11	20	4	14	6.74965	6.95671	6.5818	6.82243
ENSMUSG00000031362	Xlr4c	chrX	-	70479026	70488469	2232	6.89784	0	4.49669	0	0.687159	0	0	0.417362	0.261115	21	45	18	19	6.94781	7.31048	6.97957	6.91987
ENSMUSG00000032854	Ugt8a	chr3	-	125568189	125641468	3670	5.13359	0	5.13359	0	0.685338	0	0	0.138452	0.0815477	18	18	12	7	6.89489	6.9197	6.84271	6.64781
ENSMUSG00000074856	AC153889.1	chr10	-	81448679	81449147	468	47.9017	20.757	42.623	10.4515	0.684931	0	0	196.365	125.238	3649	2862	1537	2184	11.7761	11.543	10.9279	11.1022
ENSMUSG00000026401	Daf2	chr1	-	132285102	132319586	1541	1.93671	0	1.55985	0	0.684272	0	0	0.12823	0.0817733	3	11	1	7	6.49821	6.76925	6.40176	6.64781
ENSMUSG00000026609	Ush2a	chr1	+	190085901	190788920	17322	3.19145	0	3.19145	0	0.683873	0	0	0.0179262	0.0109121	14	8	4	8	6.8165	6.68931	6.5818	6.67704
ENSMUSG00000085794	AC090647.1	chr6	-	83642799	83662195	3437	4.92644	0	2.63573	0	0.683486	0	0	0.225864	0.151237	18	37	6	27	6.89489	7.2129	6.66231	7.05079
ENSMUSG00000006930	Hap1	chr11	-	100208640	100217442	3687	9.97112	0	9.97112	0	0.683036	0	1.09838	0.474692	0.303326	64	60	27	44	7.46442	7.46978	7.14492	7.27157
ENSMUSG00000034591	Slc41a2	chr10	-	82693592	82800627	5349	5.5506	0	5.5506	0	0.682427	0	0	0.124019	0.076564	24	23	12	14	6.99685	7.00872	6.84271	6.82243
ENSMUSG00000074861	1810034E14Rik	chr13	+	64350053	64369453	1756	3.31144	0	3.31144	0	0.681362	0	0	0.200946	0.125582	14	11	4	10	6.8165	6.76925	6.5818	6.73034
ENSMUSG00000050473	Slc35d3	chr10	-	19567722	19571265	2629	8.11395	0	8.11395	0	0.679342	0	0	0.418762	0.257633	35	43	24	19	7.15296	7.28706	7.09368	6.91987
ENSMUSG00000064342	AY172335.25	chrM	+	3705	3774	64	10.8066	0	2.83668	0	0.676706	0	0	34.1834	22.3968	39	116	35	56	7.20291	7.91335	7.26787	7.39952
ENSMUSG00000042922	D130020L05Rik	chr12	+	102320722	102322455	798	6.1034	0	6.1034	0	0.676099	0	0	1.13198	0.730336	37	27	11	26	7.17831	7.07269	6.81662	7.03568
ENSMUSG00000050549	5730508B09Rik	chr3	-	127572605	127599217	1579	11.1807	0	11.1807	0	0.675154	0	0	1.09054	0.66837	67	55	39	28	7.49151	7.41953	7.32346	7.0656
ENSMUSG00000038304	Cd160	chr3	-	96602685	96633274	2574	4.07416	0	4.07416	0	0.675005	0	0	0.191921	0.12239	18	17	6	14	6.89489	6.90038	6.66231	6.82243
ENSMUSG00000044254	Pcsk9	chr4	-	106114933	106136934	3521	12.2762	0	6.57211	0	0.674525	0	-1.05739	0.633365	0.398151	106	52	39	50	7.79237	7.3881	7.32346	7.33773
ENSMUSG00000059325	Hopx	chr5	-	77516010	77544181	1141	3.7004	0	3.7004	0	0.674358	0	0	0.371107	0.234686	17	13	5	12	6.87623	6.81637	6.62412	6.77838
ENSMUSG00000001497	Pax9	chr12	+	57792753	57813809	4867	6.24669	0	4.17029	0	0.674175	0	0	0.194302	0.12622	22	45	14	25	6.96455	7.31048	6.89168	7.02026
ENSMUSG00000064702	U2	chr11	+	101503061	101503252	191	4.32692	0	4.32692	0	0.673833	0	0	2.73421	1.73185	20	17	7	14	6.93064	6.90038	6.69736	6.82243
ENSMUSG00000065251	U2	chr11	-	101507053	101507244	191	4.32692	0	4.32692	0	0.673833	0	0	2.73421	1.73185	20	17	7	14	6.93064	6.90038	6.69736	6.82243
ENSMUSG00000065944	U2	chr11	+	101519551	101519742	191	4.32692	0	4.32692	0	0.673833	0	0	2.73421	1.73185	20	17	7	14	6.93064	6.90038	6.69736	6.82243
ENSMUSG00000086291	AC104889.1	chr5	-	34554458	34556451	1569	2.71509	0	2.71509	0	0.672557	0	0	0.188912	0.120471	13	8	2	10	6.79512	6.68931	6.47646	6.73034
ENSMUSG00000073182	1700030C10Rik	chr12	-	20820996	20821332	336	2.78328	0	2.78328	0	0.672262	0	0	0.714123	0.421917	10	7	4	5	6.7253	6.65931	6.5818	6.5821
ENSMUSG00000029120	Ppp2r2c	chr5	+	37259751	37346317	4450	14.6987	0	14.6987	0	0.66988	0	1.04474	0.815148	0.534492	122	135	52	99	7.89574	8.03193	7.48445	7.75815
ENSMUSG00000048281	Dleu7	chr14	-	62895067	62911800	1314	3.40183	0	3.40183	0	0.668732	0	0	0.225573	0.131862	14	7	6	5	6.8165	6.65931	6.66231	6.5821
ENSMUSG00000080825	AL805911.3	chrX	-	101196404	101196676	267	2.44915	0	2.44915	0	0.668387	0	0	0.792945	0.471957	9	6	3	5	6.69966	6.62702	6.53367	6.5821
ENSMUSG00000078765	U2af1l4	chr7	+	31348358	31350381	10	2.59548	0	2.59548	0	0.667434	0	0	25.406	15.7516	9	9	3	7	6.69966	6.71745	6.53367	6.64781
ENSMUSG00000086023	AC122013.1	chr12	+	106574803	106622141	3397	4.23027	0	4.13105	0	0.664574	0	0	0.0997192	0.0556429	15	9	10	2	6.83709	6.71745	6.78927	6.44974
ENSMUSG00000046500	Fam19a4	chr6	-	96793521	97010407	829	2.09738	0	2.09738	0	0.663492	0	0	0.221336	0.133005	8	5	2	5	6.67252	6.59185	6.47646	6.5821
ENSMUSG00000086622	AC119212.2	chr1	-	168904154	168930972	2286	2.09738	0	2.09738	0	0.663492	0	0	0.0802657	0.0482332	8	5	2	5	6.67252	6.59185	6.47646	6.5821
ENSMUSG00000087566	AC159313.2	chr9	+	78023720	78026686	1444	7.04197	0	7.04197	0	0.66213	0	0	0.869933	0.57814	44	45	14	39	7.2615	7.31048	6.89168	7.21246
ENSMUSG00000084592	mmu-mir-1898	chr15	+	12101246	12101329	83	2.1338	0	2.1338	0	0.661827	0	0	2.21069	1.32845	3	10	3	4	6.49821	6.74402	6.53367	6.54415
ENSMUSG00000038916	6330407J23Rik	chr10	+	28863801	28919436	3948	14.9165	0	14.9165	0	0.661071	0	1.40522	0.86517	0.558566	133	109	58	82	7.9619	7.86652	7.55082	7.63037
ENSMUSG00000086843	AL845313.1	chr2	+	12222573	12232927	2162	5.21552	0	4.33941	0	0.661044	0	0	0.346006	0.225855	18	35	11	20	6.89489	7.1867	6.81662	6.93767
ENSMUSG00000038195	Rilp	chr11	+	75323595	75326670	1583	2.48121	0	2.48121	0	0.660668	0	0	0.133744	0.0796037	5	10	4	4	6.5785	6.74402	6.5818	6.54415
ENSMUSG00000065226	SNORA8	chr9	+	15119288	15119425	137	7.84213	0	6.91461	0	0.65949	0	0	9.99342	6.55357	38	59	21	36	7.1907	7.45993	7.03882	7.17494
ENSMUSG00000064353	AY172335.15	chrM	+	6941	7011	70	8.34582	0	8.34582	0	0.656656	0	0	20.1635	13.0513	41	59	25	33	7.22682	7.45993	7.11113	7.13567
ENSMUSG00000085702	AL683891.1	chr3	+	29911300	29952107	3806	4.00462	0	4.00462	0	0.655925	0	0	0.118671	0.0744951	14	18	8	10	6.8165	6.9197	6.72992	6.73034
ENSMUSG00000067578	Cbln4	chr2	-	171861732	171868966	2902	15.2109	0	4.28252	0	0.653877	0	0	1.54665	1.04214	112	206	61	131	7.83222	8.39591	7.58248	7.96575
ENSMUSG00000021991	Cacna2d3	chr14	-	29718132	30535050	3691	8.87272	0	6.90897	0	0.651447	0	0	0.317393	0.19204	48	35	31	14	7.30574	7.1867	7.2086	6.82243
ENSMUSG00000074908	AC091683.1	chr13	-	50040464	50040704	240	8.17174	0	8.17174	0	0.651176	0	0	5.93982	3.87226	55	46	22	37	7.3784	7.32197	7.05755	7.18763
ENSMUSG00000035472	Slc25a21	chr12	-	57813620	58298459	2431	7.52243	0	7.52243	0	0.650462	0	0	0.418033	0.259179	35	37	24	16	7.15296	7.2129	7.09368	6.8633
ENSMUSG00000053825	Ppfia2	chr10	+	105907394	106369548	5432	3.7327	0	3.7327	0	0.649601	0	0	0.0779515	0.0492962	14	16	7	10	6.8165	6.88044	6.69736	6.73034
ENSMUSG00000074858	AC172027.2	chr10	-	81281217	81281685	468	43.2182	16.5435	43.2182	10.6328	0.647607	0	0	191.811	125.642	3495	2865	1542	2191	11.7166	11.5444	10.9322	11.1065
ENSMUSG00000048398	Gm5065	chr7	+	5302141	5312282	1436	5.68413	0	4.62154	0	0.64723	0	0	0.560252	0.361979	19	38	15	18	6.91301	7.2257	6.91478	6.90157
ENSMUSG00000069378	Prdm6	chr18	+	53624199	53735561	2895	11.4628	0	11.4628	0	0.645838	0	1.37249	0.775196	0.500568	79	80	43	49	7.5933	7.64934	7.3759	7.32703
ENSMUSG00000085098	AC163347.1	chr18	+	55149963	55239068	3361	14.4509	0	7.04477	0	0.645148	0	0	1.12126	0.745165	104	163	62	97	7.77878	8.18815	7.59283	7.74385
ENSMUSG00000057173	AC119809.2	chr1	-	39722150	39777842	2134	4.25095	0	4.25095	0	0.64389	0	0	0.224878	0.140244	20	14	9	10	6.93064	6.83851	6.76045	6.73034
ENSMUSG00000075752	U2	chr1	+	72272813	72273004	191	2.14168	0	1.61544	0	0.642093	0	0	1.55185	1.0721	9	12	0	13	6.69966	6.79332	6.22103	6.80085
ENSMUSG00000057836	Xlr3a	chrX	-	70331633	70342380	1606	20.8438	1.13369	4.91111	0	0.64055	0	0	4.83371	3.23662	192	358	130	200	8.26629	8.94459	8.13877	8.32042
ENSMUSG00000025961	4933402D24Rik	chr1	-	63801480	63815841	1758	5.26516	0	5.26516	0	0.639962	0	0	0.337205	0.206079	25	17	14	9	7.01246	6.90038	6.89168	6.70446
ENSMUSG00000021094	Dhrs7	chr12	-	73751397	73765793	1224	10.8083	0	10.8083	0	0.638234	0	0	1.59133	1.01665	70	68	42	37	7.51791	7.54533	7.36306	7.18763
ENSMUSG00000029843	Slc13a4	chr6	-	35217956	35258131	4528	4.29439	0	4.29439	0	0.637637	0	0	0.127803	0.0834889	22	19	8	16	6.96455	6.93846	6.72992	6.8633
ENSMUSG00000084990	AL450399.3	chrX	+	34354765	34357195	1035	8.49123	0	5.63237	0	0.636729	0	0	1.541	1.01967	41	72	28	39	7.22682	7.58114	7.1613	7.21246
ENSMUSG00000045515	Pou3f3	chr1	+	42753990	42757052	3062	5.11482	0	5.11482	0	0.636242	0	0	0.230477	0.149182	25	25	12	17	7.01246	7.04139	6.84271	6.88273
ENSMUSG00000028133	2510027J23Rik	chr3	-	120858782	120874613	2279	10.661	0	10.661	0	0.636132	0	1.25159	0.966148	0.635869	72	84	39	53	7.53514	7.68191	7.32346	7.36913
ENSMUSG00000085084	AC125047.1	chr3	-	156209716	156224710	4176	3.36129	0	3.36129	0	0.635675	0	0	0.0844973	0.052807	10	15	7	7	6.7253	6.85984	6.69736	6.64781
ENSMUSG00000031384	Asb9	chrX	+	160944258	160977684	1139	4.6301	0	4.6301	0	0.63534	0	1.339	0.570029	0.373391	26	20	9	18	7.02774	6.95671	6.76045	6.90157
ENSMUSG00000073412	Lst1	chr17	-	35322039	35325384	447	3.50487	0	3.50487	0	0.63425	0	0	0.757821	0.458099	17	7	7	6	6.87623	6.65931	6.69736	6.61636
ENSMUSG00000083160	AC109225.1	chr19	-	7770388	7771504	1116	3.53724	0	3.53724	0	0.633698	0	0	0.303536	0.183486	12	12	8	5	6.77288	6.79332	6.72992	6.5821
ENSMUSG00000030762	Aqp8	chr7	+	130605885	130611517	1461	3.13402	0	3.04847	0	0.632418	0	0	0.289824	0.194065	19	11	3	15	6.91301	6.76925	6.53367	6.84322
ENSMUSG00000013707	Tnfaip8l2	chr3	-	94943442	94946282	1122	3.85111	0	3.85111	0	0.632138	0	0	0.41513	0.266738	15	18	8	11	6.83709	6.9197	6.72992	6.75493
ENSMUSG00000043644	0610009L18Rik	chr11	+	120209991	120212504	619	4.69655	0	4.69655	0	0.631937	0	0	0.957683	0.610723	23	19	11	13	6.98088	6.93846	6.81662	6.80085
ENSMUSG00000064365	AY172335.17	chrM	+	11612	11671	58	19.9061	0.764194	4.8542	0	0.630513	0	0	145.281	99.3979	224	373	118	248	8.40521	8.98844	8.05883	8.51964
ENSMUSG00000047033	Pcdhb15	chr18	+	37633199	37635994	2795	4.28577	0	4.28577	0	0.630203	0	0	0.207045	0.135255	25	16	8	16	7.01246	6.88044	6.72992	6.8633
ENSMUSG00000084931	AC110028.1	chr6	+	13821525	13994373	1722	6.12643	0	6.12643	0	0.628049	0	0	0.557364	0.36589	30	38	17	23	7.0859	7.2257	6.95866	6.98838
ENSMUSG00000063354	Slc39a4	chr15	-	76442814	76447282	2224	2.90878	0	2.90878	0	0.626372	0	0	0.126928	0.077908	14	6	5	6	6.8165	6.62702	6.62412	6.61636
ENSMUSG00000085030	AC147266.3	chr8	-	126362452	126364685	1691	10.3841	0	9.35643	0	0.625812	0	0	1.26871	0.838345	62	90	41	49	7.44594	7.72903	7.35005	7.32703
ENSMUSG00000027994	Ccdc109b	chr3	-	129617877	129673124	1318	22.5773	1.77779	7.60908	0	0.623865	0	0	7.41061	4.99557	275	417	168	250	8.60008	9.10958	8.36298	8.52732
ENSMUSG00000005836	Gata6	chr18	+	11052507	11085633	3136	12.6098	0	12.6098	0	0.623639	0	-1.21785	0.922658	0.607762	123	82	51	70	7.90191	7.66575	7.47295	7.53018
ENSMUSG00000050296	Abca12	chr1	-	71289873	71461484	8116	4.19475	0	4.19475	0	0.621965	0	0	0.0539117	0.0329937	16	15	11	6	6.85698	6.85984	6.81662	6.61636
ENSMUSG00000028264	Spaca1	chr4	-	34111848	34137166	1596	4.24766	0	3.90371	0	0.621618	0	0	0.336058	0.217127	12	26	11	11	6.77288	7.0572	6.81662	6.75493
ENSMUSG00000064361	AY172335.1	chrM	+	9807	9875	68	15.0185	0	4.56749	0	0.621489	0	0	68.704	46.7914	116	215	75	127	7.85804	8.43548	7.71908	7.94171
ENSMUSG00000085636	AL807824.2	chr11	+	120011875	120013655	1077	3.09114	0	2.81005	0	0.621473	0	0	0.301422	0.19013	6	17	7	6	6.61243	6.90038	6.69736	6.61636
ENSMUSG00000082203	AC154910.1	chr12	-	109678739	109679480	668	2.27141	0	2.27141	0	0.621041	0	0	0.33807	0.212222	10	6	3	6	6.7253	6.62702	6.53367	6.61636
ENSMUSG00000031165	Was	chrX	-	7658578	7667624	2381	4.94763	0	4.94763	0	0.620673	0	0	0.326037	0.218312	26	29	11	22	7.02774	7.10275	6.81662	6.97189
ENSMUSG00000086429	AC155722.2	chr6	-	113017426	113027238	1453	23.4078	1.99731	4.04776	0	0.620006	0	0	7.67405	5.20355	256	534	198	282	8.53078	9.3883	8.51613	8.64457
ENSMUSG00000000440	Pparg	chr6	+	115372083	115440419	1769	2.81652	0	2.81652	0	0.620004	0	0	0.135639	0.080138	9	8	6	3	6.69966	6.68931	6.66231	6.501
ENSMUSG00000032554	Trf	chr9	-	103106330	103132763	2852	15.7689	0	15.7689	0	0.619825	0	1.58698	1.52428	1.01071	182	126	76	107	8.21962	7.97721	7.72822	7.81361
ENSMUSG00000005268	Prlr	chr15	+	10106992	10339908	18504	3.05849	0	3.05849	0	0.617621	0	0	0.0175439	0.0110663	12	11	6	7	6.77288	6.76925	6.66231	6.64781
ENSMUSG00000031089	Slc6a14	chrX	+	21292021	21319481	3434	4.44915	0	4.44915	0	0.617488	0	0	0.135637	0.082565	20	13	12	6	6.93064	6.81637	6.84271	6.61636
ENSMUSG00000059937	CT572998.1	chr12	+	33509264	33509652	387	1.9303	0	1.9303	0	0.617424	0	0	0.510599	0.325614	8	6	2	6	6.67252	6.62702	6.47646	6.61636
ENSMUSG00000084107	BX005181.1	chr2	-	80701311	80702439	1128	2.93336	0	2.93336	0	0.616239	0	0	0.250256	0.153606	11	9	6	5	6.74965	6.71745	6.66231	6.5821
ENSMUSG00000082981	AL593858.3	chr11	+	95622804	95622979	175	6.06309	0	6.06309	0	0.615971	0	0	5.80708	3.87039	38	34	16	27	7.1907	7.17329	6.93708	7.05079
ENSMUSG00000053469	Tg	chr15	+	66502331	66682275	8429	3.0253	0	2.64421	0	0.613642	0	0	0.0385137	0.0242936	18	5	5	8	6.89489	6.59185	6.62412	6.67704
ENSMUSG00000006777	Krt23	chr11	-	99339287	99354451	1565	6.1782	0	6.1782	0	0.613496	0	1.11859	0.67641	0.452921	31	44	18	27	7.09977	7.29885	6.97957	7.05079
ENSMUSG00000078500	RP23-395N7.1	chr4	+	145453968	145489878	1696	16.0089	0	16.0089	0	0.613297	0	0	2.49666	1.64388	150	150	88	89	8.05751	8.11804	7.83252	7.68478
ENSMUSG00000034127	Tspan8	chr10	+	115254326	115286676	1262	2.89636	0	2.89636	0	0.612256	0	0	0.26842	0.17474	12	12	5	9	6.77288	6.79332	6.62412	6.70446
ENSMUSG00000080115	AC134329.1	chr10	-	126468237	126478569	2441	3.36944	0	3.36944	0	0.611891	0	0	0.144556	0.0903409	11	14	8	6	6.74965	6.83851	6.72992	6.61636
ENSMUSG00000031241	Tbx22	chrX	+	104863302	104884317	5374	4.89817	0	4.89817	0	0.609809	0	0	0.126069	0.08207	25	23	13	15	7.01246	7.00872	6.86769	6.84322
ENSMUSG00000052726	Kcnt2	chr1	+	142142792	142508640	6276	8.52464	0	8.52464	0	0.609628	0	0	0.245136	0.160628	60	49	31	33	7.42711	7.35561	7.2086	7.13567
ENSMUSG00000064360	mt-Nd3	chrM	+	9458	9806	348	39.3272	13.0765	5.63478	0	0.607278	0	0	603.96	410.899	5453	9438	3896	5182	12.3356	13.2141	12.2031	12.2923
ENSMUSG00000086895	CT010433.1	chr17	-	21665157	21672842	2467	5.14516	0	5.14516	0	0.607155	0	0	0.286065	0.185162	24	26	15	14	6.99685	7.0572	6.91478	6.82243
ENSMUSG00000041261	Car8	chr4	-	8068639	8166188	5722	5.21448	0	5.21448	0	0.607143	0	0	0.157868	0.10736	38	26	11	28	7.1907	7.0572	6.81662	7.0656
ENSMUSG00000078302	Foxd1	chr13	+	99124209	99126647	2438	3.56339	0	3.56339	0	0.605258	0	0	0.17947	0.116295	21	10	7	11	6.94781	6.74402	6.69736	6.75493
ENSMUSG00000026888	Grb14	chr2	-	64750532	64863044	7185	11.695	0	11.695	0	0.605247	0	1.65499	0.441997	0.302535	120	105	46	92	7.88331	7.8389	7.41343	7.7073
ENSMUSG00000040121	Rep15	chr6	+	146981058	146982040	982	4.00669	0	4.00669	0	0.605195	0	0	0.45994	0.288725	20	12	10	8	6.93064	6.79332	6.78927	6.67704
ENSMUSG00000082222	AL806531.1	chrX	+	8607209	8607870	494	2.98451	0	1.32463	0	0.604813	0	0	0.885723	0.60583	26	5	2	17	7.02774	6.59185	6.47646	6.88273
ENSMUSG00000086283	AL672269.2	chr11	-	102481109	102485730	1205	2.29178	0	2.29178	0	0.603017	0	0	0.187411	0.117647	8	8	4	5	6.67252	6.68931	6.5818	6.5821
ENSMUSG00000045836	AC157515.1	chr12	-	56225375	56225768	198	4.27802	0	2.97254	0	0.602552	0	0	2.92268	1.90928	31	10	9	15	7.09977	6.74402	6.76045	6.84322
ENSMUSG00000078371	AC174776.2	chr12	-	56300439	56300832	198	4.27802	0	2.97254	0	0.602552	0	0	2.92268	1.90928	31	10	9	15	7.09977	6.74402	6.76045	6.84322
ENSMUSG00000028536	2610528J11Rik	chr4	+	118199603	118202833	1202	3.15612	0	3.15612	0	0.601884	0	0	0.352274	0.23588	18	12	5	13	6.89489	6.79332	6.62412	6.80085
ENSMUSG00000058741	Prr19	chr7	+	26086377	26089152	1293	2.95381	0	2.95381	0	0.601591	0	1.339	0.218321	0.134004	9	11	7	4	6.69966	6.76925	6.69736	6.54415
ENSMUSG00000051455	Gm1564	chr11	+	102525029	102543551	4616	3.87172	0	3.87172	0	0.601514	0	0	0.100905	0.0648353	15	18	10	9	6.83709	6.9197	6.78927	6.70446
ENSMUSG00000086334	AC134441.2	chr5	+	148230195	148234620	1062	3.76561	0	3.76561	0	0.599068	0	0	0.398713	0.252144	14	16	10	7	6.8165	6.88044	6.78927	6.64781
ENSMUSG00000086875	AC122497.1	chr19	-	33534098	33547681	2003	3.5665	0	3.5665	0	0.596555	0	-1.00517	0.169119	0.102232	11	13	10	3	6.74965	6.81637	6.78927	6.501
ENSMUSG00000052714	AC111093.1	chr3	-	30798933	30799236	303	6.70691	0	3.74093	0	0.596073	0	0	4.33215	2.96317	30	63	23	34	7.0859	7.49876	7.07583	7.14897
ENSMUSG00000085843	AL670941.3	chr4	+	98460458	98465591	2251	1.98373	0	1.98373	0	0.596052	0	0	0.112865	0.0769735	7	11	2	9	6.64357	6.76925	6.47646	6.70446
ENSMUSG00000028773	Fabp3	chr4	+	129985838	129992707	662	4.19585	0	4.19585	0	0.596019	0	0	0.660947	0.404497	19	12	12	5	6.91301	6.79332	6.84271	6.5821
ENSMUSG00000030157	Clec2d	chr6	+	129130639	129136552	1206	2.61984	0	2.61984	0	0.595922	0	0	0.257477	0.169793	8	14	5	8	6.67252	6.83851	6.62412	6.67704
ENSMUSG00000080797	AC087898.3	chr16	-	20545990	20546273	283	2.61984	0	2.61984	0	0.595922	0	0	1.09723	0.723571	8	14	5	8	6.67252	6.83851	6.62412	6.67704
ENSMUSG00000074857	AC172027.1	chr10	-	81315556	81316024	468	37.0672	11.2942	37.0672	5.70665	0.595603	0	0	184.784	125.642	3262	2865	1542	2191	11.6215	11.5444	10.9322	11.1065
ENSMUSG00000080847	AL808132.2	chrX	-	77306349	77307051	702	12.7272	0	12.7272	0	0.595135	0	0	4.52385	3.02915	112	113	64	71	7.83222	7.89351	7.61323	7.5389
ENSMUSG00000050966	Lin28	chr4	-	133559244	133574756	1877	21.8489	1.3548	21.8489	0	0.594853	0	0	4.77499	3.21409	327	308	176	207	8.77329	8.78743	8.4056	8.35143
ENSMUSG00000032942	Ucp3	chr7	+	107621498	107634941	3135	2.72732	0	2.72732	0	0.591867	0	0	0.0630309	0.035171	7	7	7	0	6.64357	6.65931	6.69736	6.22103
ENSMUSG00000083940	AL645667.1	chr13	+	22556111	22559938	2036	2.74332	0	2.74332	0	0.591687	0	0	0.145581	0.0928384	15	6	5	7	6.83709	6.62702	6.62412	6.64781
ENSMUSG00000018238	Gdf9	chr11	+	53244524	53251406	2031	2.76194	0	2.76194	0	0.591625	0	0	0.173737	0.116334	11	14	5	10	6.74965	6.83851	6.62412	6.73034
ENSMUSG00000074157	Fam46a	chr9	-	85215219	85215369	150	2.77713	0	2.77713	0	0.591532	0	0	2.72879	1.89019	12	17	4	14	6.77288	6.90038	6.5818	6.82243
ENSMUSG00000062939	Stat4	chr1	+	52065086	52164028	2982	5.557	0	5.557	0	0.591149	0	1.26713	0.345524	0.2377	29	44	16	29	7.07177	7.29885	6.93708	7.08012
ENSMUSG00000064682	U2	chr8	-	53422268	53422459	191	1.85407	0	1.66166	0	0.590612	0	0	1.40405	0.989628	7	12	1	11	6.64357	6.79332	6.40176	6.75493
ENSMUSG00000026535	Ifi202b	chr1	-	175892702	175912875	1693	3.87018	0	2.82745	0	0.589664	0	1.17195	0.308466	0.204687	10	27	11	11	6.7253	7.07269	6.81662	6.75493
ENSMUSG00000021098	Six6os1	chr12	-	73982095	74041820	5819	9.2441	0	9.2441	0	0.587399	0	0	0.361411	0.24633	65	84	39	52	7.47353	7.68191	7.32346	7.35878
ENSMUSG00000084065	BX119978.1	chrX	+	151672040	151672804	764	2.28775	0	2.28775	0	0.586335	0	0	0.369488	0.247407	12	8	3	9	6.77288	6.68931	6.53367	6.70446
ENSMUSG00000058147	Xlr3c	chrX	-	70499878	70510729	1584	17.9669	0	4.48985	0	0.58483	0	0	4.6157	3.19208	179	339	136	185	8.20528	8.88697	8.1769	8.25134
ENSMUSG00000043168	4930426D05Rik	chr18	+	21809948	21814606	2391	1.78896	0	1.78896	0	0.584352	0	0	0.0885472	0.0592907	7	8	2	7	6.64357	6.68931	6.47646	6.64781
ENSMUSG00000057378	Ryr3	chr2	-	112471511	113057253	16770	2.9006	0	2.9006	0	0.583642	0	0	0.0201995	0.0131498	14	10	6	8	6.8165	6.74402	6.66231	6.67704
ENSMUSG00000071362	AC130824.1	chr12	-	24464704	24465043	339	7.68962	0	4.01097	0	0.583598	0	0	4.5799	3.11314	36	74	32	35	7.16573	7.5986	7.2238	7.16206
ENSMUSG00000084386	AC158678.2	chr6	+	32560118	32560360	242	4.03865	0	4.03865	0	0.583295	0	0	1.86637	1.1716	17	15	12	6	6.87623	6.85984	6.84271	6.61636
ENSMUSG00000085096	AC131756.1	chr19	-	57397874	57435265	1642	2.49407	0	1.90166	0	0.583137	0	0	0.197705	0.134301	5	18	5	9	6.5785	6.9197	6.62412	6.70446
ENSMUSG00000064451	SNORA23	chr7	+	117189877	117190061	184	1.44111	0	1.44111	0	0.583037	0	0	0.997215	0.684851	4	9	1	7	6.54093	6.71745	6.40176	6.64781
ENSMUSG00000067860	Zic3	chrX	+	55275876	55294913	4639	28.7656	5.2472	4.88079	0	0.582942	0	0	8.32444	5.85379	1027	1709	609	1115	10.0896	10.8454	9.74252	10.2191
ENSMUSG00000041423	Paqr6	chr3	+	88168505	88230575	2459	2.58377	0	2.58377	0	0.582555	0	0	0.126278	0.0832739	16	6	4	9	6.85698	6.62702	6.5818	6.70446
ENSMUSG00000075797	U2	chr1	+	72290786	72290977	191	3.03329	0	3.03329	0	0.582087	0	0	2.29082	1.56691	18	13	5	14	6.89489	6.81637	6.62412	6.82243
ENSMUSG00000026678	Rgs5	chr1	+	171585631	171625944	4549	12.5643	0	3.02983	0	0.581907	0	1.43775	0.977367	0.692529	99	216	66	134	7.74407	8.4398	7.63325	7.98348
ENSMUSG00000067285	Gm16223	chr5	+	42459198	42608023	2516	8.31251	0	4.0365	0	0.58005	0	0	0.768552	0.532148	46	91	35	50	7.28389	7.73669	7.26787	7.33773
ENSMUSG00000083045	AC110164.2	chr3	+	135158616	135158847	231	3.08525	0	3.08525	0	0.579434	0	0	1.40533	0.886452	11	12	8	5	6.74965	6.79332	6.72992	6.5821
ENSMUSG00000030996	Art1	chr7	+	109250256	109259662	1431	1.62757	0	1.13056	0	0.578348	0	0	0.157813	0.110074	12	4	0	10	6.77288	6.55288	6.22103	6.73034
ENSMUSG00000030887	4930408O21Rik	chr7	-	127802809	127813857	1432	4.2287	0	4.2287	0	0.578235	0	0	0.413971	0.274993	15	27	13	12	6.83709	7.07269	6.86769	6.77838
ENSMUSG00000077714	SNORD17	chr2	-	144091714	144091952	238	3.05324	0	3.05324	0	0.577387	0	0	1.60122	1.05893	13	14	7	9	6.79512	6.83851	6.69736	6.70446
ENSMUSG00000024935	Slc1a1	chr19	+	28909624	28988449	3509	6.11375	0	6.11375	0	0.575779	0	0	0.289609	0.193023	36	36	22	21	7.16573	7.1999	7.05755	6.955
ENSMUSG00000073416	AC087117.4	chr17	+	35093376	35109098	842	4.52831	0	3.61202	0	0.574486	0	0	1.05607	0.748293	24	39	11	29	6.99685	7.23832	6.81662	7.08012
ENSMUSG00000065434	mmu-mir-7a-1	chr13	-	58494139	58494247	108	2.78734	0	2.78734	0	0.573612	0	0	2.74447	1.75017	9	12	7	5	6.69966	6.79332	6.69736	6.5821
ENSMUSG00000049709	Nlrp10	chr7	-	116065373	116073672	4476	6.32114	0	5.59714	0	0.573487	0	0	0.327949	0.232262	56	48	17	49	7.38834	7.34453	6.95866	7.32703
ENSMUSG00000048377	Foxi2	chr7	+	142602049	142605298	2591	6.82225	0	6.82225	0	0.572654	0	0	0.561091	0.389078	48	55	24	40	7.30574	7.41953	7.09368	7.2246
ENSMUSG00000083112	AL672003.1	chrX	-	47895578	47895961	383	5.42298	0	5.42298	0	0.572286	0	0	3.02189	2.13859	40	42	14	38	7.21495	7.27512	6.89168	7.20013
ENSMUSG00000050896	Rtn4rl2	chr2	-	84712034	84726913	1598	3.34405	0	3.34405	0	0.571856	0	1.07201	0.256144	0.16757	13	16	9	8	6.79512	6.88044	6.76045	6.67704
ENSMUSG00000030256	Bhlhe41	chr6	-	145806762	145814078	6262	4.54081	0	2.99841	0	0.571381	0	0	0.142001	0.100617	21	42	12	28	6.94781	7.27512	6.84271	7.0656
ENSMUSG00000043541	Casc1	chr6	-	145123353	145159490	6183	1.96627	0	1.96627	0	0.57138	0	0	0.0319589	0.0203805	5	9	4	4	6.5785	6.71745	6.5818	6.54415
ENSMUSG00000056735	A930024E05Rik	chr5	+	123439362	123448354	1697	14.72	0	6.80483	0	0.570916	0	0	3.52653	2.49686	181	243	90	179	8.21486	8.5515	7.84903	8.22263
ENSMUSG00000024131	Slc3a1	chr17	+	85427715	85463579	1670	3.04721	0	3.04721	0	0.570075	0	0	0.228197	0.150913	15	12	7	9	6.83709	6.79332	6.69736	6.70446
ENSMUSG00000052180	Serpinb6c	chr13	-	33971684	33997039	1349	9.40892	0	9.40892	0	0.569926	0	1.29192	1.69499	1.16765	70	92	44	56	7.51791	7.7443	7.38857	7.39952
ENSMUSG00000051555	AC126408.2	chr13	-	55723727	55724168	441	2.13739	0	2.13739	0	0.56904	0	0	0.544093	0.357179	8	9	4	6	6.67252	6.71745	6.5818	6.61636
ENSMUSG00000040170	Fmo2	chr1	-	164804447	164828857	5545	4.29974	0	4.22405	0	0.568729	0	0	0.155271	0.110787	29	32	9	30	7.07177	7.14581	6.76045	7.09438
ENSMUSG00000082125	AL831775.1	chrX	+	59625267	59625989	722	3.1978	0	3.1978	0	0.568596	0	0	0.664668	0.458148	15	19	7	14	6.83709	6.93846	6.69736	6.82243
ENSMUSG00000039470	Zdhhc2	chr8	+	41509168	41595620	5281	20.7467	1.0838	20.7467	0	0.56839	0	0	1.72655	1.18114	313	333	190	206	8.72879	8.86826	8.477	8.34704
ENSMUSG00000042510	AA986860	chr1	+	132628662	132641198	2798	4.08765	0	3.78084	0	0.566643	0	0	0.257268	0.180147	18	33	11	21	6.89489	7.15966	6.81662	6.955
ENSMUSG00000085891	AL662925.1	chrX	+	12339403	12398618	2622	3.59252	0	3.59252	0	0.566386	0	0	0.231472	0.162202	19	24	8	19	6.91301	7.02524	6.72992	6.91987
ENSMUSG00000026395	Ptprc	chr1	-	139959991	140071843	5237	6.50868	0	5.71219	0	0.565815	0	0	0.256038	0.177457	36	59	25	34	7.16573	7.45993	7.11113	7.14897
ENSMUSG00000056106	AC151477.2	chr7	+	104869348	104871434	2086	1.77907	0	1.77907	0	0.565625	0	0	0.101494	0.0679598	10	5	2	7	6.7253	6.59185	6.47646	6.64781
ENSMUSG00000086331	AC144408.1	chr16	+	92094812	92096735	960	1.96258	0	1.96258	0	0.564823	0	0	0.205835	0.131263	6	8	4	4	6.61243	6.68931	6.5818	6.54415
ENSMUSG00000085525	AL606987.1	chr4	+	146219229	146245835	1412	15.1983	0	15.1983	0	0.564094	18.6205	1.90391	3.75852	2.59923	194	182	100	133	8.27543	8.28411	7.92823	7.9776
ENSMUSG00000073678	Pgap1	chr1	-	54532543	54532741	198	5.49625	0	5.49625	0	0.561654	0	0	3.92067	2.54571	28	27	21	11	7.05738	7.07269	7.03882	6.75493
ENSMUSG00000049037	Clec4a1	chr6	+	122871865	122884637	1558	2.64681	0	2.6404	0	0.561581	0	1.43775	0.199305	0.131432	6	16	7	6	6.61243	6.88044	6.69736	6.61636
ENSMUSG00000028730	Wdr65	chr4	-	118227155	118293382	4020	3.56979	0	3.56979	0	0.560717	0	0	0.122887	0.0822843	22	13	9	12	6.96455	6.81637	6.76045	6.77838
ENSMUSG00000082078	AL732595.1	chr11	-	30468181	30468898	508	2.76285	0	2.76285	0	0.560519	0	0	0.694608	0.465106	14	11	6	9	6.8165	6.76925	6.66231	6.70446
ENSMUSG00000001819	Hoxd13	chr2	+	74506366	74509656	2483	37.7624	11.8979	27.5394	0.105547	0.560284	0	0	243.43	168.256	20102	22722	12483	14040	14.1874	14.4684	13.8516	13.7033
ENSMUSG00000031367	Ap1s2	chrX	+	160346948	160371598	4965	26.0951	3.49441	5.22124	0	0.558959	0	0	5.04878	3.5564	657	1119	471	650	9.54427	10.2921	9.43737	9.55537
ENSMUSG00000064366	AY172335.8	chrM	+	11670	11741	70	17.0846	0	3.35022	0	0.557616	0	0	145.983	105.761	257	467	142	328	8.53452	9.23554	8.21392	8.79703
ENSMUSG00000082552	AL772222.1	chr4	-	16972720	16973199	479	12.3664	0	4.63416	0	0.556237	0	0	8.01487	5.59033	96	176	79	91	7.72272	8.25458	7.7552	7.69984
ENSMUSG00000024337	Psmb9	chr17	-	34318932	34324318	2413	2.14077	0	2.14077	0	0.556105	0	0	0.0760412	0.0456946	8	5	5	2	6.67252	6.59185	6.62412	6.44974
ENSMUSG00000050106	Tmc8	chr11	+	117643389	117654424	2731	5.99103	0	5.99103	0	0.554963	0	0	0.49615	0.351829	50	46	19	42	7.32708	7.32197	6.99987	7.2484
ENSMUSG00000055312	0610012H03Rik	chr2	+	105064476	105219953	1556	3.21058	0	3.21058	0	0.554605	0	0	0.235845	0.151847	15	11	9	6	6.83709	6.76925	6.76045	6.61636
ENSMUSG00000078853	Igtp	chr11	+	58013057	58021093	1871	6.79637	0	6.79637	0	0.55406	0	0	0.807185	0.56406	59	48	25	42	7.41756	7.34453	7.11113	7.2484
ENSMUSG00000009941	Nxf2	chrX	-	131479064	131499293	2568	2.78146	0	2.78146	0	0.553197	0	0	0.137407	0.0920069	11	14	7	8	6.74965	6.83851	6.69736	6.67704
ENSMUSG00000064350	AY172335.12	chrM	-	5259	5326	67	8.54995	0	8.54995	0	0.552322	0	0	34.5487	24.4502	81	83	37	67	7.60935	7.67386	7.29609	7.50357
ENSMUSG00000078495	RP23-282C23.1	chr4	-	147128307	147149942	2405	25.9516	3.45222	12.5134	0	0.551885	0	0	8.58016	5.9797	638	824	427	486	9.50971	9.90698	9.32437	9.22016
ENSMUSG00000028979	Masp2	chr4	+	147976648	147989608	1504	3.23412	0	3.23412	0	0.551374	0	0	0.243999	0.157097	11	15	10	5	6.74965	6.85984	6.78927	6.5821
ENSMUSG00000086787	AL591113.3	chr11	-	79830855	79843370	3401	5.91253	0	2.1226	0	0.550775	0	0	0.52291	0.389042	46	80	15	69	7.28389	7.64934	6.91478	7.52139
ENSMUSG00000038721	Hoxb7	chr11	+	96145876	96151650	3015	8.44478	0	8.44478	0	0.54993	0	0	0.70221	0.491094	83	67	37	57	7.62516	7.53618	7.29609	7.40944
ENSMUSG00000032380	Dapk2	chr9	+	66006029	66120049	3512	7.27374	0	7.27374	0	0.549794	0	1.43458	0.44208	0.304985	57	53	31	37	7.39818	7.39869	7.2086	7.18763
ENSMUSG00000023926	Rhag	chr17	+	40948074	40977703	2339	16.1026	0	16.1026	0	0.549413	0	0	2.44393	1.68358	206	199	124	126	8.32891	8.36428	8.09944	7.93562
ENSMUSG00000059857	Ntng1	chr3	-	109582957	109938426	4388	7.42739	0	7.42739	0	0.549017	0	0	0.337743	0.22974	51	54	34	30	7.33757	7.40916	7.25343	7.09438
ENSMUSG00000084077	AL731853.1	chr11	+	3772957	3773778	821	7.28703	0	7.28703	0	0.548996	0	0	1.89109	1.30464	53	57	32	36	7.35821	7.43993	7.2238	7.17494
ENSMUSG00000009248	Ascl2	chr7	-	150152733	150155169	1605	1.45134	0	1.45134	0	0.548974	0	0	0.114322	0.0785125	4	9	2	6	6.54093	6.71745	6.47646	6.61636
ENSMUSG00000062545	Tlr12	chr4	-	128292689	128295863	3174	6.91773	0	6.91773	0	0.548049	0	0	0.489158	0.342426	49	61	29	40	7.31647	7.47953	7.17737	7.2246
ENSMUSG00000035105	Egln3	chr12	-	55281250	55304779	1311	11.0995	0	3.48192	0	0.547685	0	0	3.22985	2.34291	107	193	62	133	7.79911	8.33655	7.59283	7.9776
ENSMUSG00000024810	Il33	chr19	+	29999603	30035194	2872	2.4935	0	2.4935	0	0.547485	0	0	0.0933754	0.0603298	6	13	7	4	6.61243	6.81637	6.69736	6.54415
ENSMUSG00000078979	AC079644.6	chr12	-	89256780	89257215	435	5.36389	0	5.36389	0	0.546478	0	0	2.43352	1.70189	35	40	19	28	7.15296	7.25076	6.99987	7.0656
ENSMUSG00000031504	Rab20	chr8	-	11453391	11478638	1446	2.91359	0	2.91359	0	0.546384	0	0	0.273308	0.185184	16	12	7	10	6.85698	6.79332	6.69736	6.73034
ENSMUSG00000078502	RP23-285N14.2	chr4	+	145175068	145215248	3595	23.125	1.9697	12.7812	0	0.54634	0	0	4.62498	3.25985	517	661	322	422	9.26717	9.63903	9.01091	9.06399
ENSMUSG00000083374	AL591606.1	chr2	-	161308298	161308774	476	4.65992	0	4.65992	0	0.546176	0	0	1.48261	0.992746	29	21	16	14	7.07177	6.97448	6.93708	6.82243
ENSMUSG00000087126	AL603843.1	chr15	+	76914872	76926744	1045	3.97718	0	3.97718	0	0.544977	0	0	0.594292	0.406978	18	26	13	14	6.89489	7.0572	6.86769	6.82243
ENSMUSG00000087121	AC118208.1	chr18	-	25982081	25982858	777	2.94829	0	2.94829	0	0.544312	0	0	0.435967	0.283812	9	15	9	5	6.69966	6.85984	6.76045	6.5821
ENSMUSG00000082012	AC133581.2	chr1	+	75632964	75633754	790	1.65869	0	1.65869	0	0.544223	0	0	0.285862	0.199387	8	8	2	8	6.67252	6.68931	6.47646	6.67704
ENSMUSG00000081994	AL845268.1	chrX	-	15101550	15101887	337	6.80085	0	6.80085	0	0.543913	0	0	4.02073	2.75769	46	50	30	29	7.28389	7.36656	7.19313	7.08012
ENSMUSG00000032673	Prdxdd1	chr11	-	29411756	29415033	2128	15.7785	0	15.7785	0	0.543039	0	0	3.25666	2.30944	226	265	126	186	8.41342	8.63606	8.11269	8.25606
ENSMUSG00000026380	Tcfcp2l1	chr1	+	120524526	120579448	6968	4.51094	0	4.50425	0	0.542643	0	0	0.103306	0.0700773	35	16	14	17	7.15296	6.88044	6.89168	6.88273
ENSMUSG00000038642	Ctss	chr3	+	95330707	95360322	1355	4.65705	0	4.65705	0	0.542186	0	0	0.645826	0.453366	25	37	16	23	7.01246	7.2129	6.93708	6.98838
ENSMUSG00000082396	AL589742.2	chr13	-	21596250	21596925	675	2.14844	0	2.14844	0	0.542034	0	0	0.355474	0.233357	8	9	5	5	6.67252	6.71745	6.62412	6.5821
ENSMUSG00000024317	Rnf138	chr18	+	21160466	21186036	2213	28.9691	5.30461	6.89693	0	0.541948	0	0	18.7257	13.1963	1164	1772	859	995	10.2483	10.8937	10.1691	10.0751
ENSMUSG00000074054	AC124170.2	chr8	+	123610940	123612054	1114	2.48923	0	2.48923	0	0.541766	0	0	0.291411	0.197955	10	13	6	8	6.7253	6.81637	6.66231	6.67704
ENSMUSG00000083519	AL928811.1	chr2	+	79972086	79972909	823	7.70728	0	7.70728	0	0.541052	0	0	2.00655	1.37802	63	54	36	36	7.45522	7.40916	7.28209	7.17494
ENSMUSG00000030562	Nox4	chr7	+	94394605	94547220	8471	16.4449	0	16.4449	0	0.540911	0	1.07201	0.863094	0.609906	238	280	140	188	8.46162	8.69081	8.2017	8.26545
ENSMUSG00000054204	Fam150b	chr12	+	31569186	31578719	1509	5.85406	0	5.85406	0	0.539561	0	0	0.841815	0.59499	38	52	23	34	7.1907	7.3881	7.07583	7.14897
ENSMUSG00000081607	AL671983.1	chrX	-	138307944	138309778	984	1.65579	0	1.65579	0	0.538339	0	0	0.229503	0.160077	9	7	2	8	6.69966	6.65931	6.47646	6.67704
ENSMUSG00000044583	Tlr7	chrX	-	163742860	163768490	4082	3.07355	0	3.07355	0	0.538086	0	0	0.12102	0.0848933	20	15	7	15	6.93064	6.85984	6.69736	6.84322
ENSMUSG00000072437	Nanos1	chr19	+	60831889	60835816	3927	10.7465	0	4.34907	0	0.537887	0	0	0.884173	0.629742	87	159	67	90	7.65611	8.16699	7.64313	7.69233
ENSMUSG00000048652	Samd13	chr3	-	146308156	146348556	2706	2.51122	0	2.51122	0	0.537577	0	0	0.140831	0.0989567	14	13	5	12	6.8165	6.81637	6.62412	6.77838
ENSMUSG00000030708	Dnajb13	chr7	-	107651526	107663469	1430	2.17254	0	2.05384	0	0.537569	0	0	0.167794	0.110151	4	13	6	4	6.54093	6.81637	6.66231	6.54415
ENSMUSG00000031377	Bmx	chrX	-	160630773	160696125	3092	3.61256	0	3.61256	0	0.53662	0	0	0.214547	0.152829	25	22	9	21	7.01246	6.99181	6.76045	6.955
ENSMUSG00000024619	Cdx1	chr18	-	61178526	61195853	1739	3.86089	0	3.86089	0	0.536272	0	0	0.300307	0.199272	20	17	13	9	6.93064	6.90038	6.86769	6.70446
ENSMUSG00000031379	Pir	chrX	+	160707302	160810943	5553	15.1824	0	15.1824	0	0.535511	0	1.42942	1.05483	0.74035	187	228	124	137	8.24317	8.49061	8.09944	8.00094
ENSMUSG00000022863	Btg3	chr16	-	78360104	78377437	1439	20.3727	0.92104	8.49686	0	0.535511	0	0	8.85707	6.29406	375	528	251	324	8.91568	9.37528	8.74991	8.78443
ENSMUSG00000042808	Gpx2	chr12	-	77893323	77896493	1017	14.7414	0	14.7414	0	0.535257	0	0	4.98238	3.45388	192	167	112	111	8.26629	8.20896	8.01684	7.84037
ENSMUSG00000082008	AL833775.2	chr4	-	40663627	40664024	397	1.44517	0	1.44517	0	0.534998	0	0	0.462185	0.317412	6	7	2	6	6.61243	6.65931	6.47646	6.61636
ENSMUSG00000038152	5033430I15Rik	chr13	+	46060621	46061869	721	3.31636	0	3.31636	0	0.534991	0	0	0.646014	0.436937	22	11	9	11	6.96455	6.76925	6.76045	6.75493
ENSMUSG00000022876	Samsn1	chr16	-	75859037	76022515	4618	5.36324	0	5.36324	0	0.534918	0	0	0.253681	0.180778	40	43	19	34	7.21495	7.28706	6.99987	7.14897
ENSMUSG00000033111	3830406C13Rik	chr14	+	13116771	13134492	1211	13.8427	0	9.19931	0	0.534683	0	1.14331	4.4989	3.19974	163	223	105	141	8.12591	8.46968	7.96594	8.02385
ENSMUSG00000072919	4933437F05Rik	chr12	-	88562144	88579682	1471	3.3653	0	3.3653	0	0.534053	0	0	0.3934	0.27841	19	22	9	17	6.91301	6.99181	6.76045	6.88273
ENSMUSG00000001661	Hoxc6	chr15	+	102839992	102842312	1592	13.9491	0	10.4997	0	0.533467	0	0	3.5818	2.5527	237	167	95	163	8.45767	8.20896	7.88929	8.14275
ENSMUSG00000055805	Fmnl1	chr11	+	103032420	103060215	4501	7.69099	0	7.69099	0	0.532979	0	1.11859	0.366893	0.251969	72	45	36	36	7.53514	7.31048	7.28209	7.17494
ENSMUSG00000066885	Ptprv	chr1	-	137006987	137010716	608	1.65289	0	1.65289	0	0.532431	0	0	0.371432	0.259072	10	6	2	8	6.7253	6.62702	6.47646	6.67704
ENSMUSG00000040505	Abcg5	chr17	-	85057573	85082351	2384	3.6151	0	3.6151	0	0.532303	0	0	0.254581	0.178395	19	24	11	16	6.91301	7.02524	6.81662	6.8633
ENSMUSG00000044687	AC120217.1	chr1	-	133529106	133529472	366	4.35363	0	3.85782	0	0.532028	0	0	1.88964	1.29111	17	32	17	13	6.87623	7.14581	6.95866	6.80085
ENSMUSG00000000167	Pih1d2	chr9	+	50425425	50433105	2669	8.17511	0	8.17511	0	0.53144	0	0	0.793242	0.560659	66	84	42	53	7.48256	7.68191	7.36306	7.36913
ENSMUSG00000037347	Chst7	chrX	+	19636685	19674647	2206	6.26569	0	6.26569	0	0.530539	0	0	0.646218	0.456981	61	40	24	40	7.43657	7.25076	7.09368	7.2246
ENSMUSG00000061762	Tac1	chr6	+	7505070	7512973	1034	4.63955	0	4.63955	0	0.529466	0	0	0.900921	0.639812	36	30	15	27	7.16573	7.11736	6.91478	7.05079
ENSMUSG00000079659	4930420K17Rik	chr5	+	9100736	9118983	845	15.0817	0	11.4914	0	0.529297	0	1.03861	6.44754	4.49246	174	212	127	114	8.18101	8.42242	8.11926	7.86005
ENSMUSG00000014776	Nol3	chr8	+	107800346	107805839	1339	2.21168	0	2.12016	0	0.528937	0	0	0.263526	0.188219	17	8	3	13	6.87623	6.68931	6.53367	6.80085
ENSMUSG00000086062	AC122525.1	chr9	-	21209685	21216164	1877	1.78669	0	1.78669	0	0.528884	0	0	0.112795	0.075527	11	4	3	6	6.74965	6.55288	6.53367	6.61636
ENSMUSG00000078496	RP23-326E2.1	chr4	+	146866525	146890171	2672	18.6529	0.0537289	7.4394	0	0.528691	0	0	4.9654	3.60777	409	531	216	396	9.0083	9.3818	8.60017	8.99517
ENSMUSG00000083860	AL929268.1	chr2	+	15049233	15050305	1072	20.2721	0.908858	12.4669	0	0.52817	0	0	11.705	8.3166	390	499	256	310	8.95731	9.31058	8.77002	8.7394
ENSMUSG00000027901	Dennd2d	chr3	+	106285322	106305948	3685	6.4104	0	6.4104	0	0.526705	0	0	0.383024	0.269294	46	54	29	34	7.28389	7.40916	7.17737	7.14897
ENSMUSG00000070504	Fcrl6	chr1	-	174528328	174532591	735	2.94303	0	2.94303	0	0.526621	0	0	0.537692	0.364322	12	16	9	8	6.77288	6.88044	6.76045	6.67704
ENSMUSG00000003657	Calb2	chr8	-	112666438	112692106	1430	6.52342	0	1.40626	0	0.525328	0	1.51342	0.88832	0.60583	84	6	24	31	7.63298	6.62702	7.09368	7.10838
ENSMUSG00000085215	AL831786.1	chr4	-	116357574	116358627	517	14.8052	0	14.8052	0	0.524472	0	0	12.0396	8.5613	222	219	122	159	8.39695	8.45269	8.08605	8.12196
ENSMUSG00000056366	AC152453.2	chr10	-	86194731	86195133	402	2.18573	0	2.18573	0	0.523892	0	0	0.737321	0.509379	10	11	5	8	6.7253	6.76925	6.62412	6.67704
ENSMUSG00000038530	Rgs4	chr1	-	171671607	171677773	3098	1.98484	0	0.799042	0	0.523001	0	0	0.104788	0.0762665	0	23	5	10	6.22103	7.00872	6.62412	6.73034
ENSMUSG00000031438	Rnf128	chrX	+	136097854	136207684	3464	15.1847	0	6.73672	0	0.522873	0	0	1.66651	1.16864	167	242	137	120	8.14623	8.54753	8.18315	7.89844
ENSMUSG00000086847	AC140675.4	chr5	-	120135103	120141227	1345	3.30549	0	2.33617	0	0.522688	0	0	0.346302	0.234224	26	7	9	11	7.02774	6.65931	6.76045	6.75493
ENSMUSG00000071637	AC154586.1	chr16	+	15887417	15888252	834	4.635	0	4.635	0	0.522503	0	0	1.18466	0.849905	44	26	14	31	7.2615	7.0572	6.89168	7.10838
ENSMUSG00000027132	2410042D21Rik	chr2	+	112219367	112254397	3648	25.9724	3.45222	5.23406	0	0.522056	0	0	9.30902	6.66678	901	1505	710	834	9.92634	10.6772	9.93047	9.85588
ENSMUSG00000032680	6820408C15Rik	chr2	+	152241322	152270066	1787	1.67107	0	1.67107	0	0.522027	0	0	0.126374	0.0881453	7	9	3	7	6.64357	6.71745	6.53367	6.64781
ENSMUSG00000046999	1110032F04Rik	chr3	+	68673763	68676084	2321	5.05814	0	5.05814	0	0.521624	0	0	0.425683	0.298608	40	30	19	25	7.21495	7.11736	6.99987	7.02026
ENSMUSG00000064364	AY172335.19	chrM	+	11545	11612	67	13.7799	0	3.35956	0	0.52159	0	0	114.179	84.4002	195	347	115	244	8.27997	8.91153	8.03801	8.50414
ENSMUSG00000021509	AU042651	chr13	+	56539715	56575600	3374	1.8612	0	1.8612	0	0.521582	0	0	0.0794825	0.0560222	11	8	3	9	6.74965	6.68931	6.53367	6.70446
ENSMUSG00000020707	Rnf135	chr11	+	79997352	80013259	2140	8.84563	0	8.84563	0	0.521068	0	1.35398	1.18719	0.846463	87	93	49	66	7.65611	7.75186	7.44957	7.49454
ENSMUSG00000073656	AC091465.1	chr1	-	66368849	66375370	1537	2.20669	0	1.60851	0	0.520976	0	0	0.229577	0.163972	19	6	3	13	6.91301	6.62702	6.53367	6.80085
ENSMUSG00000069793	Slfn9	chr11	-	82793130	82805332	4726	30.9419	6.80744	6.00497	0	0.52079	0	0	6.16125	4.2062	1277	786	757	505	10.3671	9.84887	10.0101	9.26335
ENSMUSG00000046413	D230002A01Rik	chr8	+	94324313	94331438	3563	1.64707	0	1.64707	0	0.520543	0	0	0.0633822	0.0442087	12	4	2	8	6.77288	6.55288	6.47646	6.67704
ENSMUSG00000001014	Icam4	chr9	+	20833816	20834975	907	5.48672	0	5.48672	0	0.520378	0	0	1.08932	0.746767	41	29	23	20	7.22682	7.10275	7.07583	6.93767
ENSMUSG00000049357	4933408B17Rik	chr18	-	34739499	34757122	2434	3.66351	0	3.66351	0	0.520077	0	0	0.295742	0.213559	22	29	11	22	6.96455	7.10275	6.81662	6.97189
ENSMUSG00000079028	AC079644.4	chr12	+	89263474	89266819	1872	4.9822	0	4.9822	0	0.519928	0	0	0.565482	0.403887	35	40	19	29	7.15296	7.25076	6.99987	7.08012
ENSMUSG00000028212	Ccne2	chr4	+	11118497	11131926	2886	27.4029	4.25523	6.93334	0	0.518995	0	0	16.5353	11.8546	1357	2024	991	1181	10.4456	11.0719	10.3517	10.2925
ENSMUSG00000063406	Tmed5	chr5	-	108535384	108561639	7293	27.7811	4.43849	5.90234	0	0.518392	0	0	5.67635	4.03887	1140	1793	928	942	10.2218	10.9094	10.2675	10.0066
ENSMUSG00000082113	BX842663.2	chr2	+	108412750	108413681	931	11.5622	0	10.9107	0	0.51762	0	0	3.684	2.57169	112	131	83	69	7.83222	8.00791	7.79021	7.52139
ENSMUSG00000085700	AC131116.1	chr7	-	110998533	110998662	129	12.7142	0	12.7142	0	0.517069	0	0	31.183	21.7347	156	129	94	84	8.08955	7.99572	7.88135	7.64619
ENSMUSG00000087519	AL935168.1	chr2	+	120676440	120692425	974	4.76754	0	4.76754	0	0.516914	0	0	0.825998	0.566022	32	25	19	16	7.11341	7.04139	6.99987	6.8633
ENSMUSG00000073130	Pasd1	chrX	+	69174154	69186209	2305	2.51707	0	2.51707	0	0.516462	0	0	0.165332	0.116172	15	12	6	11	6.83709	6.79332	6.66231	6.75493
ENSMUSG00000052302	Tbc1d30	chr10	-	120701412	120748008	4921	5.08605	0	5.08605	0	0.516319	0	0	0.177829	0.121634	36	26	21	17	7.16573	7.0572	7.03882	6.88273
ENSMUSG00000058186	RP23-285N14.3	chr4	+	145260587	145294344	4009	7.82173	0	7.82173	0	0.515752	0	0	0.422482	0.29075	62	58	43	31	7.44594	7.44998	7.3759	7.10838
ENSMUSG00000027858	Tspan2	chr3	+	102538451	102576215	4497	19.5546	0.548534	9.55333	0	0.515677	0	1.09253	3.14805	2.27675	431	572	270	380	9.06508	9.4681	8.82477	8.95105
ENSMUSG00000078706	RP23-85A17.1	chr11	+	96112907	96126182	2078	7.33068	0	7.33068	0	0.515531	0	1.12045	0.876208	0.621573	60	69	38	44	7.42711	7.55439	7.30988	7.27157
ENSMUSG00000078564	RP23-156G21.1	chr11	-	121803723	121818041	2020	9.73684	0	9.73684	0	0.514423	0	0	1.57215	1.13068	127	98	56	89	7.92627	7.78893	7.52916	7.68478
ENSMUSG00000038891	Prl3b1	chr13	+	27334298	27341548	875	2.01043	0	2.01043	0	0.514113	0	0	0.290354	0.19802	8	10	5	6	6.67252	6.74402	6.62412	6.61636
ENSMUSG00000038510	rpf2	chr10	-	39943051	39966785	1830	25.4958	3.08069	9.96973	0	0.51357	0	0	17.7086	12.7045	983	1313	680	796	10.0347	10.4985	9.87719	9.79881
ENSMUSG00000082607	AL772195.1	chr11	+	21391316	21391889	573	10.1747	0	10.1747	0	0.512957	0	0	5.41915	3.84855	103	117	67	73	7.77192	7.91989	7.64313	7.55613
ENSMUSG00000029442	Wdr66	chr5	+	123702110	123777493	7452	1.87821	0	1.87821	0	0.512841	0	0	0.0359869	0.0253649	8	11	4	8	6.67252	6.76925	6.5818	6.67704
ENSMUSG00000027199	Gatm	chr2	-	122420202	122437039	3001	13.6739	0	13.6739	0	0.512643	0	0	1.89541	1.35943	188	215	115	144	8.24783	8.43548	8.03801	8.04075
ENSMUSG00000023882	Zfp54	chr17	+	21560190	21572348	2536	7.85437	0	7.85437	0	0.512164	0	1.14645	0.857106	0.614908	69	85	43	56	7.50919	7.6899	7.3759	7.39952
ENSMUSG00000028088	Fmo5	chr3	+	97432726	97459205	5675	4.43581	0	4.43581	0	0.512134	0	0	0.139279	0.0971463	30	26	17	18	7.0859	7.0572	6.95866	6.90157
ENSMUSG00000054162	Spock3	chr8	+	65429805	65835900	6046	12.9002	0	4.86136	0	0.511231	0	1.62624	0.954813	0.695612	154	255	109	158	8.07896	8.59829	7.99529	8.11671
ENSMUSG00000012483	Rpa3	chr6	-	8205936	8209113	609	24.8899	2.83531	6.74045	0	0.511118	0	0	49.2962	35.4346	852	1275	642	728	9.85741	10.4603	9.8067	9.6906
ENSMUSG00000052551	Adarb2	chr13	+	8202111	8767993	9670	3.78605	0	2.49569	0	0.511025	0	0	0.0437883	0.0276915	21	9	14	3	6.94781	6.71745	6.89168	6.501
ENSMUSG00000033949	Trim36	chr18	-	46325498	46372179	3919	11.2674	0	11.2674	0	0.510896	0	1.04474	0.885978	0.622989	141	105	77	78	8.00783	7.8389	7.73729	7.59801
ENSMUSG00000072244	Trim6	chr7	+	111367306	111383666	4894	13.6413	0	7.33188	0	0.510339	0	0	1.36126	0.994531	199	273	119	190	8.29798	8.66554	8.06569	8.27478
ENSMUSG00000028132	Tmem56	chr3	-	120904678	120986016	7650	12.6933	0	7.86082	0	0.51029	0	0	0.573802	0.405629	132	179	104	93	7.95603	8.26943	7.95849	7.7147
ENSMUSG00000027956	Tmem144	chr3	-	79617074	79646584	2292	9.70805	0	9.70805	0	0.51016	0	0	1.53337	1.1202	113	136	60	103	7.83873	8.03786	7.57203	7.78622
ENSMUSG00000050840	Cdh20	chr1	+	106665105	106892058	4012	2.63531	0	2.63531	0	0.5098	0	0	0.0773971	0.0510395	13	9	8	5	6.79512	6.71745	6.72992	6.5821
ENSMUSG00000039059	Hrh3	chr2	-	179834173	179839193	2702	1.82743	0	1.82743	0	0.507231	0	0	0.0783554	0.0524664	5	10	5	4	6.5785	6.74402	6.62412	6.54415
ENSMUSG00000007033	Hspa1l	chr17	+	35109647	35116229	693	4.14867	0	4.14867	0	0.506726	0	0	1.20166	0.863723	23	36	16	22	6.98088	7.1999	6.93708	6.97189
ENSMUSG00000019933	2310015B20Rik	chr10	+	69667431	69682458	425	1.21734	0	1.17601	0	0.506262	0	0	0.498156	0.370625	5	10	1	9	6.5785	6.74402	6.40176	6.70446
ENSMUSG00000073988	Ttpa	chr4	+	19935084	19957932	3488	19.9253	0.764194	5.39407	0	0.505874	0	0	4.98537	3.64436	477	755	333	474	9.1768	9.79964	9.04726	9.19218
ENSMUSG00000049649	Gpr3	chr4	-	132765254	132768451	2530	2.50946	0	2.50946	0	0.505424	0	0	0.150628	0.105841	18	9	6	11	6.89489	6.71745	6.66231	6.75493
ENSMUSG00000086587	AL831792.1	chr4	+	14857054	14880177	602	4.67582	0	4.67582	0	0.504205	0	0	1.45365	1.02045	29	33	20	19	7.07177	7.15966	7.01961	6.91987
ENSMUSG00000024055	Cyp4f13	chr17	-	33061632	33084347	3330	3.74091	0	3.74091	0	0.50331	0	0	0.17802	0.122985	22	20	14	12	6.96455	6.95671	6.89168	6.77838
ENSMUSG00000027792	Bche	chr3	-	73439729	73512337	6741	14.9063	0	14.9063	0	0.503302	0	1.11859	1.0155	0.729045	263	222	139	173	8.55673	8.46545	8.19554	8.19326
ENSMUSG00000001672	Marveld3	chr8	-	112471813	112486103	3284	2.32157	0	2.26206	0	0.502965	0	0	0.12464	0.0911327	9	20	6	13	6.69966	6.95671	6.66231	6.80085
ENSMUSG00000001815	Evx2	chr2	-	74491047	74497614	4191	26.4873	3.66729	26.4873	0	0.502593	0	0	9.44666	6.77645	1361	1444	860	943	10.4494	10.6228	10.1706	10.0079
ENSMUSG00000067919	Rex2	chr4	+	146346067	146434903	4442	9.50771	0	8.72262	0	0.502016	0	0	0.536996	0.372336	88	81	63	42	7.66371	7.65758	7.60308	7.2484
ENSMUSG00000038147	Cd84	chr1	+	173769827	173820849	6272	1.45535	0	1.45535	0	0.501721	0	0	0.029255	0.0200913	6	7	3	5	6.61243	6.65931	6.53367	6.5821
ENSMUSG00000003617	Cp	chr3	+	19857053	19909145	8904	1.32681	0	1.32681	0	0.500858	0	0	0.0221925	0.0159214	6	8	2	7	6.61243	6.68931	6.47646	6.64781
ENSMUSG00000079710	AC182749.1	chr17	-	15101158	15115621	626	1.32681	0	1.32681	0	0.500858	0	0	0.315658	0.22646	6	8	2	7	6.61243	6.68931	6.47646	6.64781
ENSMUSG00000030107	Usp18	chr6	+	121195924	121220934	1769	1.42957	0	1.26703	0	0.499455	0	0	0.103724	0.0712338	11	2	2	6	6.74965	6.45594	6.47646	6.61636
ENSMUSG00000078301	Zswim6	chr13	-	108515333	108515669	336	9.18349	0	9.18349	0	0.499281	0	0	8.52746	6.14124	90	113	61	70	7.67876	7.89351	7.58248	7.53018
ENSMUSG00000023964	Calcr	chr6	-	3635719	3714713	3831	2.52541	0	2.52541	0	0.499217	0	0	0.0994752	0.0698973	15	12	7	10	6.83709	6.79332	6.69736	6.73034
ENSMUSG00000060777	AC154911.1	chr7	+	117670305	117670638	333	24.1991	2.42626	14.4783	0	0.498765	0	0	101.429	73.6966	1076	1317	690	868	10.1484	10.5025	9.89517	9.90507
ENSMUSG00000037814	Larp1b	chr3	+	40754552	40781715	1705	6.60862	0	6.49912	0	0.497901	0	1.36459	1.00995	0.729838	49	73	36	43	7.31647	7.5899	7.28209	7.26006
ENSMUSG00000024521	Pmaip1	chr18	+	66618186	66625204	2717	26.3427	3.66729	3.09421	0	0.497399	0	0	65.7773	48.6983	4085	8577	3411	4989	11.9325	13.0783	12.0177	12.2392
ENSMUSG00000032940	Rbm11	chr16	+	75593088	75603074	2754	2.06618	0	2.06618	0	0.497204	0	0	0.112751	0.0800734	11	11	5	9	6.74965	6.76925	6.62412	6.70446
ENSMUSG00000056989	AC121292.1	chr1	-	182784412	182784589	177	13.835	0	9.46582	0	0.497001	0	0	40.27	29.5453	220	285	134	198	8.38864	8.70857	8.16432	8.31142
ENSMUSG00000087549	AL929275.1	chr2	-	31531883	31543989	643	3.24328	0	3.24328	0	0.49691	0	0	0.834134	0.587928	20	18	11	13	6.93064	6.9197	6.81662	6.80085
ENSMUSG00000061115	AC110377.1	chr12	-	88186727	88187417	483	4.88541	0	4.88541	0	0.496477	0	0	2.10401	1.50015	38	34	21	25	7.1907	7.17329	7.03882	7.02026
ENSMUSG00000073653	AC104747.2	chr1	-	71074293	71074611	318	10.2624	0	10.2624	0	0.495267	0	0	12.3834	9.06458	143	136	71	112	8.01904	8.03786	7.68176	7.84697
ENSMUSG00000081086	AL611967.2	chr4	+	148470491	148470811	320	7.05339	0	7.05339	0	0.495034	0	0	6.35149	4.62702	80	64	36	58	7.60135	7.50825	7.28209	7.41927
ENSMUSG00000024610	Cd74	chr18	+	60963501	60972300	1413	1.82107	0	1.82107	0	0.49488	0	0	0.149835	0.100329	7	8	5	4	6.64357	6.68931	6.62412	6.54415
ENSMUSG00000073125	Xlr3b	chrX	+	70437545	70448269	3780	16.3832	0	3.56977	0	0.49429	0	0	2.97971	2.20022	273	525	220	308	8.59295	9.36872	8.61815	8.73284
ENSMUSG00000045414	1190002N15Rik	chr9	-	94418282	94438500	3950	28.4165	5.02189	28.4165	0.602322	0.493622	0	0	18.4881	13.3031	2635	2539	1614	1722	11.3293	11.3791	10.9933	10.7844
ENSMUSG00000080840	AL606965.2	chr13	-	25674139	25675255	1116	21.5446	1.26366	7.11926	0	0.493551	0	0	18.0983	13.1404	585	846	442	489	9.40858	9.93956	9.36392	9.22707
ENSMUSG00000050663	Trhde	chr10	-	113835878	114239363	7527	6.89626	0	6.89626	0	0.493427	0	1.0894	0.236272	0.169507	73	53	36	45	7.54364	7.39869	7.28209	7.28294
ENSMUSG00000050470	B230340J04Rik	chrX	+	71538817	71540656	1839	3.92703	0	3.92703	0	0.493351	0	0	0.437478	0.316916	26	31	15	22	7.02774	7.13171	6.91478	6.97189
ENSMUSG00000084087	AL772242.1	chr2	-	77094047	77094480	433	6.60933	0	6.60933	0	0.493139	0	0	3.71604	2.65558	50	64	37	36	7.32708	7.50825	7.29609	7.17494
ENSMUSG00000030109	Slc6a12	chr6	+	121296714	121315790	2562	1.99853	0	1.99853	0	0.492886	0	0	0.0991646	0.0676297	12	6	5	6	6.77288	6.62702	6.62412	6.61636
ENSMUSG00000050468	Astl	chr2	+	127164374	127183387	2560	2.06363	0	2.06363	0	0.492788	0	0	0.121296	0.0861414	12	10	5	9	6.77288	6.74402	6.62412	6.70446
ENSMUSG00000020309	Chac2	chr11	-	30876706	30886350	1315	8.82405	0	5.14576	0	0.492153	0	0	2.36135	1.73687	85	135	60	85	7.64074	8.03193	7.57203	7.65402
ENSMUSG00000039167	Eltd1	chr3	+	151100850	151208050	4343	11.8129	0	6.10422	0	0.491298	0	0	1.22197	0.899468	151	225	103	145	8.0629	8.47809	7.951	8.04633
ENSMUSG00000062753	AI413582	chr17	-	27700519	27702694	793	5.08034	0	5.08034	0	0.490788	0	0	1.24591	0.873984	42	28	23	21	7.23853	7.08787	7.07583	6.955
ENSMUSG00000064634	SNORA1	chr9	+	15119632	15119765	133	3.59885	0	3.49197	0	0.490669	0	0	5.51842	4.02672	18	34	14	20	6.89489	7.17329	6.89168	6.93767
ENSMUSG00000084350	AL929465.6	chr4	+	145415139	145419845	2413	25.2497	2.99857	8.42281	0	0.490099	0	0	26.5559	19.5181	1922	2618	1279	1711	10.9038	11.4209	10.684	10.7759
ENSMUSG00000054409	Tmem74	chr15	-	43696192	43701570	3515	3.65159	0	3.65159	0	0.48982	0	0	0.188728	0.134437	23	24	14	16	6.98088	7.02524	6.89168	6.8633
ENSMUSG00000030188	Magoh-rs1	chr6	-	131234537	131243235	608	17.7161	0	8.19273	0	0.489425	0	0	20.1966	14.7671	365	505	257	313	8.88721	9.32421	8.774	8.74917
ENSMUSG00000078441	Scamp4	chr10	+	80065636	80078528	58	6.66928	0	6.66928	0	0.489183	0	0	30.419	21.9979	64	61	36	45	7.46442	7.47953	7.28209	7.28294
ENSMUSG00000064871	SNORD58	chr18	+	75160711	75160777	66	2.24594	0	2.24594	0	0.488965	0	0	5.34637	3.81856	13	12	6	10	6.79512	6.79332	6.66231	6.73034
ENSMUSG00000087676	AC102739.1	chr5	+	52581919	52637135	2448	5.00226	0	5.00226	0	0.488964	0	0	0.553507	0.411806	44	52	21	43	7.2615	7.3881	7.03882	7.26006
ENSMUSG00000028417	Tal2	chr4	+	53792576	53801584	2971	1.81787	0	1.81787	0	0.488665	0	0	0.071261	0.047716	8	7	5	4	6.67252	6.65931	6.62412	6.54415
ENSMUSG00000050424	Pnma5	chrX	-	70279326	70282442	3116	2.18659	0	2.18659	0	0.488359	0	0	0.0951229	0.0657158	13	8	6	7	6.79512	6.68931	6.66231	6.64781
ENSMUSG00000057223	RP23-5F24.1	chr6	-	12049517	12059583	984	8.78055	0	6.04451	0	0.488196	0	0	2.55322	1.82488	73	105	62	52	7.54364	7.8389	7.59283	7.35878
ENSMUSG00000038725	Pkhd1l1	chr15	+	44289098	44428684	12742	11.8265	0	4.03074	0	0.487995	0	0	0.292435	0.205208	181	83	90	76	8.21486	7.67386	7.84903	7.58145
ENSMUSG00000045031	Cetn4	chr3	-	37206670	37211630	3977	5.90793	0	5.90793	0	0.487538	0	0	0.390391	0.285168	51	59	30	42	7.33757	7.45993	7.19313	7.2484
ENSMUSG00000021548	Ccnh	chr13	+	85329081	85353328	1976	24.2185	2.42626	8.95992	0	0.487167	0	0	19.4288	14.1892	1158	1562	826	954	10.2417	10.7262	10.1196	10.0224
ENSMUSG00000058914	C1qtnf3	chr15	+	10882086	10909905	2557	7.62654	0	7.62654	0	0.486337	0	0	0.866627	0.628338	79	78	46	56	7.5933	7.63269	7.41343	7.39952
ENSMUSG00000058258	Idi1	chr13	+	8885213	8891614	2477	26.7434	3.70041	9.36536	0	0.486254	0	0	55.3807	40.762	4180	5539	2766	3644	11.9645	12.4609	11.7271	11.802
ENSMUSG00000050493	Fam167b	chr4	-	129254058	129255793	959	2.41912	0	2.41912	0	0.485922	0	0	0.4121	0.29565	14	14	7	11	6.8165	6.83851	6.69736	6.75493
ENSMUSG00000081673	AL670882.5	chrX	+	85994790	85994982	192	8.79741	0	8.79741	0	0.48586	0	0	15.5847	11.4035	107	105	58	81	7.79911	7.8389	7.55082	7.62237
ENSMUSG00000074873	AI606181	chr19	+	41667852	41669202	1350	10.445	0	10.445	0	0.485107	0	0	2.6556	1.91352	131	123	80	84	7.95014	7.9584	7.76406	7.64619
ENSMUSG00000029784	1700025E21Rik	chr6	+	30459848	30470254	1807	1.76534	0	1.76534	0	0.484545	0	0	0.156219	0.113321	9	11	4	9	6.69966	6.76925	6.5818	6.70446
ENSMUSG00000064347	AY172335.6	chrM	-	5017	5086	69	8.20908	0	8.20908	0	0.484519	0	0	41.1159	30.3617	90	111	53	80	7.67876	7.88009	7.49581	7.61431
ENSMUSG00000081573	AL645547.6	chrX	+	91176899	91177170	271	1.88437	0	1.88437	0	0.484359	0	0	0.989572	0.697487	9	10	5	7	6.69966	6.74402	6.62412	6.64781
ENSMUSG00000065280	SNORD28	chr19	+	8799357	8799433	76	5.80375	0	5.80375	0	0.484251	0	0	17.643	12.6427	44	51	31	30	7.2615	7.37739	7.2086	7.09438
ENSMUSG00000049044	Rapgef4	chr2	+	71819296	72095531	6340	5.97885	0	5.97885	0	0.484104	0	0	0.215946	0.154037	49	48	32	30	7.31647	7.34453	7.2238	7.09438
ENSMUSG00000064768	SNORD60	chr17	+	24665420	24665498	78	1.34092	0	1.34092	0	0.483497	0	0	2.53336	1.81749	4	10	3	6	6.54093	6.74402	6.53367	6.61636
ENSMUSG00000026787	Gad2	chr2	+	22477724	22549394	5876	1.47146	0	1.47146	0	0.48317	0	0	0.0312266	0.0214453	4	9	4	4	6.54093	6.71745	6.5818	6.54415
ENSMUSG00000083943	AL691484.3	chr4	-	63228447	63228694	247	4.54078	0	4.54078	0	0.482554	0	0	4.3429	3.18858	34	42	20	30	7.13999	7.27512	7.01961	7.09438
ENSMUSG00000083146	AC113029.1	chr5	-	130683949	130684432	483	2.66055	0	2.66055	0	0.481947	0	0	0.759783	0.521791	15	11	9	7	6.83709	6.76925	6.76045	6.64781
ENSMUSG00000037872	Darc	chr1	-	175261941	175263575	1174	1.31873	0	1.31873	0	0.481008	0	0	0.168315	0.120753	9	5	2	7	6.69966	6.59185	6.47646	6.64781
ENSMUSG00000023990	Tcfeb	chr17	+	47873978	47929368	5271	10.6599	0	10.6599	0	0.480856	0	1.96357	0.731026	0.528937	162	111	81	96	8.12078	7.88009	7.77284	7.73664
ENSMUSG00000008193	Spib	chr7	-	51781364	51787441	2840	2.20408	0	2.20408	0	0.480838	0	0	0.104367	0.0721023	10	11	7	6	6.7253	6.76925	6.69736	6.61636
ENSMUSG00000041365	AC153650.1	chr1	-	53453852	53525571	2990	3.8018	0	3.8018	0	0.480764	0	0	0.254909	0.184383	28	26	15	20	7.05738	7.0572	6.91478	6.93767
ENSMUSG00000072774	C230055K05Rik	chr5	-	105242365	105289089	1547	7.10287	0	7.10287	0	0.480216	0	1.19545	1.16784	0.834925	66	62	43	39	7.48256	7.48919	7.3759	7.21246
ENSMUSG00000050944	Efcab5	chr11	-	76903416	77002470	5164	4.37296	0	4.37296	0	0.47925	0	0	0.17766	0.128111	35	30	19	23	7.15296	7.11736	6.99987	6.98838
ENSMUSG00000074575	Kcng1	chr2	-	168085616	168107236	4508	8.68284	0	8.68284	0	0.478951	0	0	0.535396	0.380861	97	74	59	50	7.72988	7.5986	7.56148	7.33773
ENSMUSG00000044645	AC154214.1	chr17	+	50837845	50839212	1367	18.3554	0	8.88238	0	0.478901	0	0	10.893	8.01982	450	605	314	382	9.11232	9.53391	8.98386	8.95665
ENSMUSG00000038242	Aox4	chr1	+	58267240	58325436	4968	1.83788	0	1.83788	0	0.478599	0	0	0.042616	0.0285355	5	10	6	3	6.5785	6.74402	6.66231	6.501
ENSMUSG00000055891	Ubl4b	chr3	-	107357293	107357860	567	2.16372	0	2.16372	0	0.478343	0	0	0.423184	0.277806	10	7	7	3	6.7253	6.65931	6.69736	6.501
ENSMUSG00000049539	Hist1h1a	chr13	+	23855536	23856283	747	3.40044	0	3.40044	0	0.478202	0	0	0.850267	0.611507	28	17	12	17	7.05738	6.90038	6.84271	6.88273
ENSMUSG00000036602	Alx1	chr10	-	102470480	102491411	2493	8.1533	0	8.1533	0	0.477947	0	0	0.962476	0.695015	89	81	54	56	7.67126	7.65758	7.50705	7.39952
ENSMUSG00000079427	AC163666.1	chr9	-	88583443	88614613	642	13.6037	0	13.6037	0	0.477778	0	0	10.245	7.48322	232	234	141	164	8.43774	8.5153	8.20782	8.14789
ENSMUSG00000037661	Gpr160	chr3	+	30754871	30796112	4225	2.83677	0	2.83677	0	0.477607	0	0	0.0968801	0.0671073	12	17	11	7	6.77288	6.90038	6.81662	6.64781
ENSMUSG00000051498	Tlr6	chr5	-	65344344	65351274	2590	3.75139	0	3.75139	0	0.476994	0	0	0.207084	0.139879	23	15	16	7	6.98088	6.85984	6.93708	6.64781
ENSMUSG00000027500	Stmn2	chr3	+	8509520	8561604	1910	9.46528	0	9.46528	0	0.476646	0	0	2.0174	1.50094	126	147	71	111	7.92022	8.10129	7.68176	7.84037
ENSMUSG00000037722	Gnpnat1	chr14	-	45997135	46008475	1500	20.373	0.92104	4.59064	0	0.476552	0	0	17.3137	12.8848	690	1150	526	701	9.60236	10.3271	9.56698	9.64523
ENSMUSG00000079658	Tceb1	chr1	-	16632848	16646946	952	24.891	2.83531	5.41465	0	0.476407	0	0	69.5936	51.3581	1823	2871	1439	1665	10.8334	11.5473	10.8401	10.7398
ENSMUSG00000081096	AL670260.1	chr4	-	97812834	97813290	456	2.20132	0	2.20132	0	0.476238	0	0	0.650006	0.449058	11	10	7	6	6.74965	6.74402	6.69736	6.61636
ENSMUSG00000063253	Scoc	chr8	-	85958391	85982290	1835	23.4929	1.99731	4.49681	0	0.476007	0	0	28.0289	20.7904	1350	2294	1084	1338	10.4389	11.2411	10.4676	10.4534
ENSMUSG00000022674	Ube2v2	chr16	-	15552769	15594617	4275	25.2694	2.99857	6.70916	0	0.475781	0	0	15.4945	11.4001	1912	2781	1463	1631	10.8968	11.5036	10.8621	10.7126
ENSMUSG00000079153	AC125543.1	chr12	-	24564758	24862362	600	3.55017	0	3.55017	0	0.475742	0	1.2947	1.12915	0.813831	25	23	14	17	7.01246	7.00872	6.89168	6.88273
ENSMUSG00000083341	AL844852.5	chr2	-	155311782	155312105	323	12.0632	0	12.0632	0	0.47535	0	0	16.7363	12.2892	177	206	115	137	8.19562	8.39591	8.03801	8.00094
ENSMUSG00000046093	Hpcal4	chr4	+	122860469	122871944	5339	0.964849	0	0.964849	0	0.474159	0	0	0.0317238	0.0236023	5	7	1	7	6.5785	6.65931	6.40176	6.64781
ENSMUSG00000049103	Ccr2	chr9	+	124020401	124023289	2888	1.69261	0	1.69261	0	0.473335	0	0	0.0781963	0.0545415	6	10	5	5	6.61243	6.74402	6.62412	6.5821
ENSMUSG00000081141	AL731896.2	chr11	-	92654012	92654593	581	1.69261	0	1.69261	0	0.473335	0	0	0.388693	0.271111	6	10	5	5	6.61243	6.74402	6.62412	6.5821
ENSMUSG00000027186	Elf5	chr2	+	103251869	103291146	5852	3.27303	0	3.27303	0	0.473216	0	0	0.1013	0.0726747	25	17	12	15	7.01246	6.90038	6.84271	6.84322
ENSMUSG00000041673	Lrrc18	chr14	+	33804567	33828478	3136	2.9857	0	2.9857	0	0.472859	0	0	0.144025	0.100456	14	18	12	8	6.8165	6.9197	6.84271	6.67704
ENSMUSG00000051671	1810063B05Rik	chr8	+	128946414	128949333	747	14.3992	0	14.3992	0	0.472488	0	0	10.3733	7.61221	263	286	168	193	8.55673	8.7121	8.36298	8.28864
ENSMUSG00000031465	Angpt2	chr8	-	18690262	18741547	3545	5.22185	0	5.22185	0	0.472162	0	1.11859	0.37028	0.271043	59	34	24	37	7.41756	7.17329	7.09368	7.18763
ENSMUSG00000076135	AC163389.2	chr1	+	8806218	8806328	110	25.2705	2.99857	5.86173	0	0.470872	0	0	1064.1	790.586	3296	4997	2473	3048	11.6358	12.3164	11.5729	11.5559
ENSMUSG00000084162	BX088569.1	chr4	+	72690852	72697108	2800	5.84689	0	3.4025	0	0.470244	0	0	0.458719	0.326283	33	58	36	22	7.12681	7.44998	7.28209	6.97189
ENSMUSG00000064514	SNORD18	chr9	+	64024929	64025000	71	2.73494	0	2.73494	0	0.469582	0	0	6.75902	4.88077	20	14	9	13	6.93064	6.83851	6.76045	6.80085
ENSMUSG00000020027	Socs2	chr10	-	94847995	94879814	9532	21.8669	1.3548	10.8793	0	0.469012	0	0	4.09573	3.05381	1225	1541	780	1068	10.3137	10.7083	10.0476	10.1644
ENSMUSG00000028175	Depdc1a	chr3	+	159158396	159192919	3323	23.3711	1.99731	8.71867	0	0.468296	0	0	14.862	11.0209	1494	2005	1056	1269	10.5709	11.0592	10.4337	10.3849
ENSMUSG00000029671	Wnt16	chr6	+	22238226	22250409	6247	7.96175	0	7.96175	0	0.468151	0	0	0.481251	0.360569	101	112	54	89	7.75808	7.88682	7.50705	7.68478
ENSMUSG00000083406	AL773588.2	chrX	+	68024041	68024646	605	1.95598	0	1.95598	0	0.467086	0	0	0.65323	0.494678	10	18	5	14	6.7253	6.9197	6.62412	6.82243
ENSMUSG00000050974	AC132221.2	chr12	+	14501273	14502071	798	14.1946	0	6.46009	0	0.466847	0	0	12.4341	9.3562	294	409	186	288	8.66597	9.08833	8.45699	8.66546
ENSMUSG00000069041	Slc25a31	chr3	+	40512853	40529514	1547	3.20884	0	3.20884	0	0.466441	0	0	0.428816	0.315642	29	18	11	20	7.07177	6.9197	6.81662	6.93767
ENSMUSG00000024986	Hhex	chr19	+	37509330	37515221	1887	7.36905	0	7.36905	0	0.466098	0	0	1.29401	0.959953	81	92	49	66	7.60935	7.7443	7.44957	7.49454
ENSMUSG00000049122	Frmd3	chr4	+	73659337	73848118	6084	3.51237	0	3.51237	0	0.465864	0	0	0.143835	0.108739	24	38	14	28	6.99685	7.2257	6.89168	7.0656
ENSMUSG00000034640	Tiparp	chr3	+	65332331	65359067	3762	23.4397	1.99731	9.16745	0	0.465652	0	0	15.4763	11.5185	1777	2348	1224	1527	10.7994	11.2726	10.6262	10.6258
ENSMUSG00000041670	Rims1	chr1	-	22276331	22812563	6642	2.58984	0	2.58984	0	0.465473	0	0	0.0658758	0.0474302	16	15	9	11	6.85698	6.85984	6.76045	6.75493
ENSMUSG00000069045	Ddx3y	chrY	-	598037	623020	3724	26.8183	3.72683	3.35589	0	0.465407	0	0	10.5934	7.59239	1023	1772	1148	647	10.0847	10.8937	10.5423	9.5499
ENSMUSG00000019122	Ccl9	chr11	-	83386420	83392138	3045	2.08794	0	2.08794	0	0.465386	0	0	0.101976	0.072421	9	13	7	7	6.69966	6.81637	6.69736	6.64781
ENSMUSG00000026950	Neb	chr2	-	51992181	52194318	26351	4.98021	0	4.98021	0	0.465287	0	0	0.0492781	0.0364634	51	41	24	37	7.33757	7.26302	7.09368	7.18763
ENSMUSG00000065463	SNORD45	chr3	-	153575088	153575168	80	2.39867	0	2.39867	0	0.465095	0	0	5.8222	4.33168	12	21	8	14	6.77288	6.97448	6.72992	6.82243
ENSMUSG00000085611	RP23-211O23.1	chrX	-	36038765	36039347	582	19.8984	0.764194	6.80661	0	0.464837	0	0	42.1735	31.449	715	1024	516	646	9.64484	10.179	9.54428	9.54807
ENSMUSG00000082321	RP24-114E18.1	chr2	-	156172937	156173576	639	19.8474	0.745008	14.1384	0	0.464715	0	0	30.8794	22.7769	637	761	442	482	9.50787	9.80931	9.36392	9.2109
ENSMUSG00000079030	CT954323.3	chr12	+	89211971	89218668	435	5.58241	0	5.58241	0	0.464276	0	0	3.56916	2.64337	57	53	30	43	7.39818	7.39869	7.19313	7.26006
ENSMUSG00000028750	Pla2g2c	chr4	+	138280706	138302047	3408	1.33297	0	1.33297	0	0.463827	0	0	0.0579818	0.0415975	7	7	3	6	6.64357	6.65931	6.53367	6.61636
ENSMUSG00000041247	Lamp3	chr16	-	19653473	19706458	3343	17.2417	0	9.66344	0	0.46329	0	0	4.64429	3.4726	480	620	315	422	9.18379	9.56284	8.98727	9.06399
ENSMUSG00000059483	AC157800.1	chr1	+	186441126	186441609	483	2.35784	0	2.35784	0	0.463259	0	0	0.584448	0.391343	9	11	9	3	6.69966	6.76925	6.76045	6.501
ENSMUSG00000037860	Aim2	chr1	+	175281009	175396171	3240	8.02848	0	8.02848	0	0.462882	0	1.24194	0.940962	0.704932	108	108	56	89	7.80581	7.85968	7.52916	7.68478
ENSMUSG00000031101	Sash3	chrX	+	45499612	45514742	2677	3.7314	0	3.7314	0	0.462763	0	0	0.289986	0.211825	24	31	17	19	6.99685	7.13171	6.95866	6.91987
ENSMUSG00000055185	Gm5922	chr9	-	120042580	120045447	1723	1.77334	0	1.77334	0	0.462526	0	0	0.163835	0.118845	9	11	5	8	6.69966	6.76925	6.62412	6.67704
ENSMUSG00000082082	AL606963.2	chr4	+	145036642	145040791	1285	1.96946	0	1.96946	0	0.462111	0	1.29103	0.252632	0.183871	10	13	6	9	6.7253	6.81637	6.66231	6.70446
ENSMUSG00000044938	Klhl31	chr9	+	77484538	77507925	6253	1.68699	0	1.68699	0	0.461639	0	0	0.0361156	0.0251904	8	8	5	5	6.67252	6.68931	6.62412	6.5821
ENSMUSG00000054894	Atp5s	chr12	+	70825936	70844820	772	8.04777	0	8.04777	0	0.461459	0	0	4.02225	3.01973	103	117	58	90	7.77192	7.91989	7.55082	7.69233
ENSMUSG00000062918	AC115970.1	chr10	+	95599182	95599646	464	3.12708	0	3.12708	0	0.461423	0	0	1.46011	1.08632	27	21	11	21	7.04271	6.97448	6.81662	6.955
ENSMUSG00000073489	Ifi204	chr1	-	175677423	175697050	2362	4.59134	0	4.59134	0	0.460714	0	0	0.47805	0.353443	33	47	24	29	7.12681	7.33332	7.09368	7.08012
ENSMUSG00000039395	Mreg	chr1	-	72206019	72258881	2280	8.63474	0	8.63474	0	0.460377	0	0	1.43001	1.06392	109	122	67	87	7.81246	7.95207	7.64313	7.6695
ENSMUSG00000084076	AL807398.2	chrX	+	50936512	50937142	630	4.30435	0	2.63757	0	0.459699	0	0	1.68029	1.25012	23	52	23	27	6.98088	7.3881	7.07583	7.05079
ENSMUSG00000081389	AL844166.2	chr2	+	15403536	15403963	427	11.1216	0	8.87886	0	0.459271	0	0	10.842	7.96801	144	184	110	106	8.02461	8.2938	8.00251	7.80682
ENSMUSG00000083624	AL772138.2	chr4	-	54248541	54248748	207	1.21807	0	1.21807	0	0.459083	0	0	1.02278	0.760946	8	7	2	8	6.67252	6.65931	6.47646	6.67704
ENSMUSG00000040564	Apoc1	chr7	-	20274832	20277996	503	3.52239	0	3.52239	0	0.459007	0	0	1.23466	0.876827	27	17	15	13	7.04271	6.90038	6.91478	6.80085
ENSMUSG00000068798	Rap1a	chr3	-	105531200	105604254	1391	21.7202	1.28319	6.7976	0	0.458859	0	0	29.2233	21.8552	1186	1694	869	1061	10.2722	10.8337	10.1838	10.1561
ENSMUSG00000023919	Cenpq	chr17	-	41059999	41071996	2562	21.6512	1.26366	7.33678	0	0.458805	0	0	14.0483	10.4703	1064	1486	790	913	10.1343	10.6605	10.0635	9.96767
ENSMUSG00000021176	2610021K21Rik	chr12	-	100955740	101121652	2069	10.2131	0	8.09998	0	0.45803	0	0	2.55138	1.93374	208	166	86	168	8.33761	8.20379	7.81578	8.16826
ENSMUSG00000073131	2610030H06Rik	chrX	+	69061262	69085096	7303	22.8623	1.83026	6.9239	0	0.457585	0	1.17195	6.87651	5.12471	1471	2087	1116	1260	10.5506	11.1132	10.5055	10.3757
ENSMUSG00000087333	AL845539.2	chr2	-	74962927	74975855	3412	2.26435	0	2.26435	0	0.456873	0	0	0.103418	0.0738644	12	13	8	8	6.77288	6.81637	6.72992	6.67704
ENSMUSG00000026928	Card9	chr2	-	26207706	26216438	2007	1.95013	0	1.95013	0	0.456559	0	0	0.196913	0.149118	13	15	5	14	6.79512	6.85984	6.62412	6.82243
ENSMUSG00000078983	AC165293.1	chr12	+	5649867	5650045	177	2.1332	0	2.1332	0	0.456281	0	0	2.07331	1.51286	17	9	6	11	6.87623	6.71745	6.66231	6.75493
ENSMUSG00000033186	2410129H14Rik	chr14	-	99434691	99445299	1271	22.9147	1.83026	7.3291	0	0.455942	0	0	48.2289	36.101	1814	2529	1322	1591	10.8268	11.3737	10.7277	10.6798
ENSMUSG00000050640	Tmem150c	chr5	-	100506890	100588827	5358	3.80681	0	3.80681	0	0.455751	0	0	0.142251	0.102894	32	22	17	18	7.11341	6.99181	6.95866	6.90157
ENSMUSG00000068964	AC115735.1	chr15	-	31375413	31376579	1040	22.0083	1.43688	7.22257	0	0.455742	0	0	42.2483	31.594	1297	1816	957	1129	10.3871	10.9264	10.3068	10.235
ENSMUSG00000054125	AC158300.1	chr7	-	65134223	65136596	1536	21.0279	1.17194	12.3337	0	0.455156	0	0	21.3646	15.9567	1041	1284	709	847	10.1067	10.4695	9.92873	9.87489
ENSMUSG00000029646	Cdx2	chr5	-	148112475	148118825	2145	2.20917	0	2.20917	0	0.454992	0	0	0.230305	0.176241	16	19	6	18	6.85698	6.93846	6.66231	6.90157
ENSMUSG00000084340	AL672056.5	chrX	+	83036211	83036578	367	4.03155	0	3.61794	0	0.454655	0	0	2.49983	1.84555	23	42	21	22	6.98088	7.27512	7.03882	6.97189
ENSMUSG00000035984	Nme5	chr18	-	34722287	34738769	1164	1.66074	0	1.66074	0	0.454483	0	0	0.254642	0.189452	11	10	4	10	6.74965	6.74402	6.5818	6.73034
ENSMUSG00000024614	Tmx3	chr18	+	90679545	90712659	4611	23.9074	2.25625	5.8347	0	0.454395	0	0	15.9725	11.9085	2092	3126	1681	1805	11.0172	11.6643	11.0479	10.8469
ENSMUSG00000036402	Gng12	chr6	+	66846390	66971344	4569	23.6152	1.99889	13.571	0	0.453185	0	0	19.9282	14.9414	2918	3533	1924	2410	11.4685	11.8334	11.2302	11.2353
ENSMUSG00000042730	CT030259.3	chr9	+	88751507	88751928	188	1.76851	0	1.76851	0	0.452909	0	0	1.50153	1.0892	11	9	5	8	6.74965	6.71745	6.62412	6.67704
ENSMUSG00000031604	Sc4mol	chr8	-	67196935	67212589	6144	22.0621	1.43688	7.12485	0	0.452829	0	0	11.7368	8.87564	2151	2958	1443	2019	11.0546	11.5883	10.8438	10.9966
ENSMUSG00000060961	Slc4a4	chr5	+	89315842	89668678	10815	18.9832	0.217936	18.9832	0	0.452554	1.94563	1.17028	2.06333	1.5453	754	827	468	593	9.70866	9.91146	9.42995	9.44768
ENSMUSG00000064359	AY172335.22	chrM	+	9390	9458	68	6.04754	0	2.43157	0	0.45237	0	0	35.0785	27.102	56	113	39	78	7.38834	7.89351	7.32346	7.59801
ENSMUSG00000031197	Vbp1	chrX	+	72759637	72780281	2132	24.0179	2.33158	6.66545	0	0.452185	0	0	41.7077	31.1707	2595	3705	2003	2216	11.3085	11.8993	11.2849	11.1218
ENSMUSG00000031075	Ano1	chr7	-	151774453	151937879	5170	12.0757	0	10.5004	0	0.45157	0	1.53549	1.21761	0.907924	265	181	125	173	8.56406	8.27923	8.10609	8.19326
ENSMUSG00000073157	AC124739.2	chr12	+	19335162	19340516	376	3.12515	0	3.12515	0	0.45149	0	0	1.98953	1.50813	20	33	13	23	6.93064	7.15966	6.86769	6.98838
ENSMUSG00000072886	AC160931.1	chr12	+	101122828	101123356	528	1.48135	0	1.48135	0	0.45136	0	0	0.347514	0.23866	4	9	5	3	6.54093	6.71745	6.62412	6.501
ENSMUSG00000021534	1700001L19Rik	chr13	+	68736352	68752162	825	1.85706	0	1.85706	0	0.450941	0	0	0.410601	0.305485	13	11	5	11	6.79512	6.76925	6.62412	6.75493
ENSMUSG00000022103	Gfra2	chr14	+	71289926	71379645	3472	2.91549	0	1.97015	0	0.450728	0	0	0.207326	0.158786	15	36	12	23	6.83709	7.1999	6.84271	6.98838
ENSMUSG00000030711	Sult1a1	chr7	-	133816378	133819946	1446	2.86724	0	2.86724	0	0.450481	0	0	0.322113	0.228757	17	16	12	9	6.87623	6.88044	6.84271	6.70446
ENSMUSG00000083971	RP23-342J9.1	chrX	+	112102758	112103217	459	19.8121	0.729139	19.5323	0	0.45033	0	0	51.3224	38.2293	784	885	529	585	9.75587	9.99557	9.57371	9.43188
ENSMUSG00000028578	5830433M19Rik	chr4	-	94166771	94223487	3340	18.7885	0.0769894	6.20412	0	0.45031	0	0	6.60504	4.95656	635	928	486	565	9.50418	10.0549	9.47392	9.39161
ENSMUSG00000051335	Gfod1	chr13	-	43290887	43399541	6654	7.90299	0	7.90299	0	0.450105	0	0	0.445451	0.33378	109	101	59	82	7.81246	7.81061	7.56148	7.63037
ENSMUSG00000051878	AC151987.1	chr17	-	18613393	18613645	252	1.95151	0	1.95151	0	0.449562	0	0	1.84832	1.43764	17	16	4	19	6.87623	6.88044	6.5818	6.91987
ENSMUSG00000044033	Ccdc141	chr2	-	76847959	77008693	10207	6.52323	0	6.52323	0	0.449122	0	0	0.228165	0.17284	78	87	43	69	7.58518	7.70571	7.3759	7.52139
ENSMUSG00000022299	Slc25a32	chr15	-	38925736	38944221	2904	13.6526	0	13.6526	0	0.448825	0	0	2.90648	2.17506	283	315	182	219	8.62822	8.81055	8.43667	8.40293
ENSMUSG00000022429	Dmc1	chr15	-	79392815	79435524	1316	1.76609	0	1.76609	0	0.448076	0	0	0.214505	0.155601	12	8	5	8	6.77288	6.68931	6.62412	6.67704
ENSMUSG00000020486	2015-09-04	chr11	+	87380154	87404041	5490	5.38953	0	5.38953	0	0.447297	0	0	0.323938	0.246746	59	67	31	55	7.41756	7.53618	7.2086	7.3895
ENSMUSG00000085134	AL596383.1	chr11	-	104112215	104120675	466	1.34698	0	1.34698	0	0.447155	0	0	0.424038	0.304215	5	9	4	5	6.5785	6.71745	6.5818	6.5821
ENSMUSG00000042312	S100a13	chr3	+	90318356	90328503	715	6.31327	0	6.31327	0	0.446386	0	0	2.82288	2.1149	59	84	44	52	7.41756	7.68191	7.38857	7.35878
ENSMUSG00000033953	Ppp3r1	chr11	+	17059265	17100378	2766	23.1632	1.97656	8.02575	0	0.446318	0	0	30.0659	22.5966	2508	3384	1838	2130	11.2621	11.7737	11.1683	11.0685
ENSMUSG00000079224	RP24-114M8.1	chr6	+	100554669	100555835	1166	22.1198	1.46559	6.84948	0	0.446083	0	0	45.89	34.4751	1573	2218	1197	1355	10.6384	11.1954	10.597	10.4698
ENSMUSG00000034795	Ccdc122	chr14	+	77436578	77512064	1810	3.5195	0	3.5195	0	0.446033	0	1.00497	0.413295	0.304588	23	30	17	18	6.98088	7.11736	6.95866	6.90157
ENSMUSG00000081335	AC163647.4	chr6	+	149350314	149350764	450	2.0962	0	2.0962	0	0.445502	0	0	0.690038	0.490049	9	13	8	6	6.69966	6.81637	6.72992	6.61636
ENSMUSG00000018341	Il12rb2	chr6	-	67241311	67326182	3794	11.4919	0	11.4919	0	0.445453	0	0	1.30951	0.963196	180	172	122	110	8.21007	8.2345	8.08605	7.83374
ENSMUSG00000054426	A930005H10Rik	chr3	-	115584498	115591048	625	6.02928	0	6.02928	0	0.444774	0	0	3.02613	2.26823	66	68	39	51	7.48256	7.54533	7.32346	7.34831
ENSMUSG00000056880	Gadl1	chr9	+	115818572	115983465	1975	20.3999	0.92104	8.04507	0	0.444573	0	0	18.7811	14.1724	1120	1508	799	978	10.1992	10.6798	10.0778	10.0535
ENSMUSG00000051457	Spn	chr7	-	134275745	134281337	4607	2.64526	0	2.64526	0	0.443959	0	0	0.107229	0.0786382	20	15	10	13	6.93064	6.85984	6.78927	6.80085
ENSMUSG00000027107	Chrna1	chr2	-	73401271	73418395	4386	7.65822	0	7.65822	0	0.443924	0	0	0.7305	0.556656	102	125	60	95	7.76502	7.97097	7.57203	7.72937
ENSMUSG00000026049	1700029F09Rik	chr1	-	44143457	44159286	1589	17.826	0	10.0304	0	0.443769	0	0	13.4926	10.2103	669	850	447	583	9.56567	9.94541	9.37686	9.42791
ENSMUSG00000065767	U2	chr11	+	101488679	101488870	191	2.70215	0	2.70215	0	0.443586	0	0	2.882	2.14419	22	17	10	16	6.96455	6.90038	6.78927	6.8633
ENSMUSG00000083596	RP23-84O5.1	chrX	-	147649709	147650192	483	4.15766	0	4.15766	0	0.443367	0	0	2.10401	1.56537	38	34	21	27	7.1907	7.17329	7.03882	7.05079
ENSMUSG00000062929	Cfl2	chr12	-	55961283	55963778	1374	23.1868	1.97656	10.2373	0	0.44332	0	0	52.9137	39.6655	2279	2872	1656	1804	11.1325	11.5477	11.0278	10.8462
ENSMUSG00000061099	Gapdhs	chr7	-	31514798	31528700	1397	3.91593	0	3.91593	0	0.442395	0	1.43775	0.757754	0.57504	40	35	18	33	7.21495	7.1867	6.97957	7.13567
ENSMUSG00000035834	Polr3g	chr13	-	81812835	81850012	3060	19.4933	0.506219	19.4933	0	0.441992	0	0	8.23341	6.17194	859	926	562	637	9.86746	10.0522	9.6458	9.53152
ENSMUSG00000022367	Has2	chr15	-	56497183	56526059	4018	22.6865	1.77779	22.6865	0	0.441451	0	0	12.3721	9.22827	1850	1672	1128	1226	10.8529	10.8164	10.5194	10.3405
ENSMUSG00000077704	SNORD89	chr1	-	39605589	39605699	110	1.55258	0	1.55258	0	0.440686	0	0	2.18132	1.57516	12	5	4	7	6.77288	6.59185	6.5818	6.64781
ENSMUSG00000073490	AI607873	chr1	-	175653813	175671878	3166	2.0632	0	1.69813	0	0.440467	0	0	0.164951	0.129356	13	24	6	20	6.79512	7.02524	6.66231	6.93767
ENSMUSG00000024922	Ovol1	chr19	-	5549136	5560575	2900	3.73372	0	3.73372	0	0.440323	0	0	0.311491	0.233558	27	37	19	24	7.04271	7.2129	6.99987	7.0045
ENSMUSG00000022034	Esco2	chr14	-	66437874	66452831	4010	20.9698	1.17194	7.75338	0	0.440186	0	0	9.84138	7.40442	1190	1606	899	986	10.2765	10.763	10.2269	10.0637
ENSMUSG00000085039	AC130680.2	chr7	-	3583715	3596489	1160	2.82743	0	2.82743	0	0.439838	0	1.13159	0.462369	0.339474	14	24	13	12	6.8165	7.02524	6.86769	6.77838
ENSMUSG00000081983	RP23-285N14.1	chr4	-	145236673	145237018	345	2.70459	0	2.70459	0	0.439679	0	0	1.22734	0.867478	19	11	11	8	6.91301	6.76925	6.81662	6.67704
ENSMUSG00000056529	Ptafr	chr4	+	132119981	132138598	3637	2.56331	0	2.56331	0	0.439538	0	0	0.104781	0.0736257	13	14	11	6	6.79512	6.83851	6.81662	6.61636
ENSMUSG00000083733	RP23-17C23.2	chr4	-	146040657	146040999	342	2.37648	0	2.37648	0	0.439259	0	0	0.990486	0.690859	16	8	9	6	6.85698	6.68931	6.76045	6.61636
ENSMUSG00000084213	AL844840.1	chr2	+	72793954	72794251	297	9.86474	0	9.02843	0	0.438486	0	0	14.7798	11.0844	136	175	101	108	7.97932	8.24959	7.93587	7.82036
ENSMUSG00000028261	Ndufaf4	chr4	+	24825229	24832148	3902	20.3572	0.92104	7.5919	0	0.438285	0	0	9.77013	7.3833	1144	1557	848	981	10.2262	10.722	10.1528	10.0573
ENSMUSG00000045827	Serpinb9	chr13	+	33095118	33109826	3494	4.36734	0	4.36734	0	0.438052	0	0	0.335288	0.252458	34	49	25	31	7.13999	7.35561	7.11113	7.10838
ENSMUSG00000082576	AL772364.1	chr11	-	22686813	22687250	437	5.5503	0	3.33081	0	0.437988	0	0	4.29569	3.28008	47	86	38	53	7.29488	7.69784	7.30988	7.36913
ENSMUSG00000031342	Gpm6b	chrX	+	162676842	162826920	5600	11.763	0	4.11405	0	0.437009	0	0	1.43917	1.10542	217	354	159	234	8.37606	8.93266	8.31331	8.46458
ENSMUSG00000064371	AY172335.11	chrM	+	15288	15355	67	4.2262	0	2.04778	0	0.436725	0	0	20.8556	16.2218	30	69	24	45	7.0859	7.55439	7.09368	7.28294
ENSMUSG00000048216	Gpr85	chr6	-	13784457	13789942	4083	4.67018	0	4.67018	0	0.436645	0	0	0.318033	0.239186	49	43	26	36	7.31647	7.28706	7.1282	7.17494
ENSMUSG00000059877	AC157654.1	chr13	-	107336891	107337140	249	2.0483	0	2.0483	0	0.436365	0	0	2.09732	1.64474	19	18	5	21	6.91301	6.9197	6.62412	6.955
ENSMUSG00000083910	AL929125.1	chr2	-	67545346	67545828	482	3.0594	0	3.0594	0	0.436225	0	0	1.17132	0.84967	21	19	14	12	6.94781	6.93846	6.89168	6.77838
ENSMUSG00000073083	1700047I17Rik1	chr12	+	56225514	56243065	3642	21.8451	1.3548	4.12724	0	0.436095	0	0	5.83257	4.23415	988	517	562	417	10.0411	9.35109	9.6458	9.05102
ENSMUSG00000024766	AI747699	chr19	-	33592229	33836441	3125	10.8206	0	6.13176	0	0.435249	0	0	1.61243	1.20468	149	208	124	115	8.05208	8.4048	8.09944	7.86653
ENSMUSG00000082641	AL844534.2	chr2	-	174266429	174266790	361	14.6983	0	9.56478	0	0.435149	0	0	32.4905	24.6091	364	467	257	307	8.88433	9.23554	8.774	8.72955
ENSMUSG00000046567	4930430F08Rik	chr10	-	100034968	100051876	1565	11.1487	0	8.14028	0	0.43504	0	0	4.32001	3.30129	208	271	136	192	8.33761	8.65823	8.1769	8.28404
ENSMUSG00000074580	4931440P22Rik	chr3	-	65311178	65333301	4142	3.85486	0	3.85486	0	0.434871	0	0	0.25898	0.19775	37	39	19	33	7.17831	7.23832	6.99987	7.13567
ENSMUSG00000009378	Slc16a12	chr19	-	34742892	34821779	4051	4.6707	0	4.6707	0	0.434788	0	0	0.38326	0.295512	56	54	25	51	7.38834	7.40916	7.11113	7.34831
ENSMUSG00000079657	Rab26	chr17	-	24664739	24670657	1519	3.91784	0	3.91784	0	0.433433	0	0	0.696894	0.528855	42	33	19	32	7.23853	7.15966	6.99987	7.12214
ENSMUSG00000071014	Ndufb6	chr4	-	40217623	40226454	402	18.4968	0.0443718	18.4968	0	0.433368	0	0	64.6033	48.9788	877	963	558	692	9.89299	10.1014	9.63725	9.62978
ENSMUSG00000049892	Rasd1	chr11	-	59776682	59778446	1611	3.00441	0	3.00441	0	0.433165	0	0	0.394258	0.293325	25	20	13	17	7.01246	6.95671	6.86769	6.88273
ENSMUSG00000015968	Cacna1d	chr14	-	30853134	31304342	8829	9.39979	0	6.54649	0	0.432721	0	1.233	0.463607	0.347894	181	109	85	110	8.21486	7.86652	7.80732	7.83374
ENSMUSG00000085456	AC123809.1	chr10	-	72664146	72789775	692	8.00803	0	8.00803	0	0.432638	0	0	4.85438	3.68751	106	132	71	91	7.79237	8.01396	7.68176	7.69984
ENSMUSG00000083544	AL808115.2	chrX	+	73160554	73161865	915	6.0141	0	6.0141	0	0.432272	0	0	2.14416	1.61819	58	81	44	50	7.40792	7.65758	7.38857	7.33773
ENSMUSG00000079845	Xlr4a	chrX	-	70319683	70327817	1535	3.55862	0	3.50625	0	0.43227	0	0	0.65285	0.502819	27	44	18	31	7.04271	7.29885	6.97957	7.10838
ENSMUSG00000064339	AY172335.7	chrM	+	1093	2675	1582	20.4693	0.92104	3.6277	0	0.431932	0	0	93.653	72.4752	3879	6618	2881	4398	11.8607	12.7115	11.7834	12.0632
ENSMUSG00000024397	Aif1	chr17	-	35307936	35310223	849	1.6496	0	1.5663	0	0.431258	0	0	0.34912	0.259743	16	5	4	10	6.85698	6.59185	6.5818	6.73034
ENSMUSG00000080869	AL929399.1	chr4	+	15413512	15413937	276	1.8797	0	1.8797	0	0.430712	0	0	1.22734	0.913135	9	15	7	9	6.69966	6.85984	6.69736	6.70446
ENSMUSG00000045699	AC138642.1	chr3	+	12855995	12856403	408	10.2449	0	10.2449	0	0.430684	0	0	13.1112	9.96055	186	193	112	146	8.23849	8.33655	8.01684	8.05189
ENSMUSG00000022129	Dct	chr14	-	118412028	118451407	2185	2.00577	0	1.30212	0	0.430667	0	0	0.148573	0.108134	4	19	9	6	6.54093	6.93846	6.76045	6.61636
ENSMUSG00000027822	Slc33a1	chr3	-	63746256	63768520	2975	17.1309	0	13.4607	0	0.43038	0	0	6.5045	4.93461	624	747	428	504	9.48369	9.78666	9.32704	9.26111
ENSMUSG00000054626	Xlr	chrX	-	51080294	51100883	2333	1.58671	0	1.58671	0	0.429848	0	0	0.102848	0.074268	5	12	6	5	6.5785	6.79332	6.66231	6.5821
ENSMUSG00000034953	1700047I17Rik2	chr12	+	56300578	56318129	3642	21.3283	1.18621	4.08734	0	0.429672	0	0	5.83257	4.25578	988	517	562	422	10.0411	9.35109	9.6458	9.06399
ENSMUSG00000085154	AL627252.1	chr11	+	103559037	103584146	631	3.30081	0	3.30081	0	0.429326	0	0	0.93947	0.673998	25	17	16	11	7.01246	6.90038	6.93708	6.75493
ENSMUSG00000058952	Cfi	chr3	+	129539656	129578246	2073	0.987791	0	0.958425	0	0.429143	0	0	0.0817043	0.0607876	2	10	3	5	6.44746	6.74402	6.53367	6.5821
ENSMUSG00000061132	Blnk	chr19	-	41003416	41069025	5991	1.66585	0	1.66585	0	0.429126	0	0	0.0494747	0.0368089	12	9	5	9	6.77288	6.71745	6.62412	6.70446
ENSMUSG00000074024	4632427E13Rik	chr7	-	99886167	99889969	3067	4.18244	0	4.18244	0	0.428932	0	0	0.414183	0.318421	41	49	23	39	7.22682	7.35561	7.07583	7.21246
ENSMUSG00000079459	A530032D15Rik	chr1	-	85084981	85106428	1488	5.10467	0	5.10467	0	0.428778	0	0	0.986492	0.741001	50	54	33	37	7.32708	7.40916	7.23874	7.18763
ENSMUSG00000025727	Nhlrc4	chr17	-	26079177	26089510	3738	1.89661	0	1.89661	0	0.428457	0	0	0.0717427	0.0505669	11	8	7	5	6.74965	6.68931	6.69736	6.5821
ENSMUSG00000024300	Myo1f	chr17	+	33692663	33744703	3838	4.88865	0	4.88865	0	0.427974	0	0	0.312591	0.22983	48	37	30	26	7.30574	7.2129	7.19313	7.03568
ENSMUSG00000028007	Snx7	chr3	-	117484576	117571854	2009	12.5297	0	9.18627	0	0.427837	0	0	3.88516	2.94019	243	310	180	195	8.4812	8.79407	8.42639	8.2978
ENSMUSG00000026879	Gsn	chr2	+	35111949	35163417	3110	16.6651	0	5.00148	0	0.427691	0	0	8.0012	6.16388	1080	683	424	793	10.1531	9.67828	9.31632	9.7942
ENSMUSG00000085504	BX005130.1	chr2	+	137114238	137154862	668	1.77408	0	1.77408	0	0.426388	0	0	0.422588	0.306543	12	8	6	7	6.77288	6.68931	6.66231	6.64781
ENSMUSG00000086004	AC154483.1	chr17	-	22101102	22101550	448	4.55038	0	4.55038	0	0.426344	0	0	2.39441	1.75799	48	28	26	24	7.30574	7.08787	7.1282	7.0045
ENSMUSG00000083974	AC155933.2	chr7	+	104554649	104554837	188	10.2262	0	3.76948	0	0.426117	0	0	34.0098	26.3085	169	284	128	186	8.15626	8.70504	8.1258	8.25606
ENSMUSG00000068226	AL590144.1	chr15	-	78384831	78385278	447	7.87346	0	7.87346	0	0.42566	0	0	7.04142	5.321	130	93	66	85	7.94421	7.75186	7.63325	7.65402
ENSMUSG00000012282	Wnt8a	chr18	+	34701966	34707927	1746	3.02219	0	3.02219	0	0.42564	0	0	0.436529	0.333796	34	20	12	25	7.13999	6.95671	6.84271	7.02026
ENSMUSG00000021054	Sgpp1	chr12	-	76815255	76836662	3249	14.5546	0	7.72308	0	0.42518	0	0	4.31817	3.31612	427	567	293	391	9.05493	9.45785	8.91022	8.98154
ENSMUSG00000082368	AL928651.1	chr4	+	69708190	69709239	1049	7.5907	0	7.5907	0	0.424554	0	0	2.96013	2.25237	108	112	66	84	7.80581	7.88682	7.63325	7.64619
ENSMUSG00000082725	BX537352.4	chr4	+	49408983	49420604	604	2.59168	0	2.59168	0	0.423738	0	1.05564	1.05157	0.808442	29	16	9	22	7.07177	6.88044	6.76045	6.97189
ENSMUSG00000049411	6030446N20Rik	chr18	-	12139811	12279989	3336	8.61682	0	8.61682	0	0.42353	0	-1.13462	1.20582	0.920731	140	145	84	111	8.00218	8.09	7.7988	7.84037
ENSMUSG00000008028	1700008O03Rik	chr7	-	51615412	51641190	3675	1.69067	0	1.69067	0	0.423338	0	0	0.0614506	0.0428614	10	6	6	4	6.7253	6.62702	6.66231	6.54415
ENSMUSG00000025757	Hspa4l	chr3	+	40549514	40594369	3704	8.46929	0	8.46929	0	0.423081	0	1.13159	1.0784	0.825001	162	121	77	117	8.12078	7.9457	7.73729	7.8794
ENSMUSG00000040147	Maob	chrX	-	16286407	16394492	2411	8.08175	0	8.08175	0	0.423028	0	1.26367	1.31134	0.986515	123	101	72	79	7.90191	7.81061	7.69121	7.60619
ENSMUSG00000003541	Ier3	chr17	+	35958628	35959855	1118	5.91261	0	5.66491	0	0.422968	0	0	2.10833	1.63433	71	96	44	72	7.52656	7.77425	7.38857	7.54755
ENSMUSG00000070251	U3	chr11	+	87256738	87256952	214	1.35176	0	1.35176	0	0.42263	0	0	1.25315	0.956871	12	7	3	10	6.77288	6.65931	6.53367	6.73034
ENSMUSG00000070243	U3	chr11	+	87262128	87262342	214	1.35176	0	1.35176	0	0.42263	0	0	1.25315	0.956871	12	7	3	10	6.77288	6.65931	6.53367	6.73034
ENSMUSG00000070190	U3	chr11	+	87275787	87276001	214	1.35176	0	1.35176	0	0.42263	0	0	1.25315	0.956871	12	7	3	10	6.77288	6.65931	6.53367	6.73034
ENSMUSG00000070168	U3	chr11	+	87284869	87285083	214	1.35176	0	1.35176	0	0.42263	0	0	1.25315	0.956871	12	7	3	10	6.77288	6.65931	6.53367	6.73034
ENSMUSG00000031021	Tmem9b	chr7	-	116879347	116896389	2002	11.8709	0	11.8709	0	0.422512	0	0	3.75774	2.86392	257	276	164	200	8.53452	8.67643	8.34114	8.32042
ENSMUSG00000075700	2810407C02Rik	chr3	+	58380557	58397055	3439	21.5449	1.26366	7.13292	0	0.422178	0	0	35.4318	27.129	3646	4987	2702	3221	11.775	12.3136	11.6948	11.6317
ENSMUSG00000022484	Hoxc10	chr15	+	102797241	102802326	1896	6.48069	0	6.48069	0	0.421763	0	0	1.49631	1.16309	96	105	50	90	7.72272	7.8389	7.46133	7.69233
ENSMUSG00000006344	Ggt5	chr10	+	75052125	75079945	4466	1.77167	0	1.77167	0	0.421539	0	0	0.0632083	0.045851	13	7	6	7	6.79512	6.65931	6.66231	6.64781
ENSMUSG00000066958	CT025709.1	chr17	-	76683754	76684201	447	8.17422	0	8.17422	0	0.421352	0	0	7.67294	5.81434	135	108	74	91	7.97354	7.85968	7.70987	7.69984
ENSMUSG00000020164	1700058G18Rik	chr10	+	115855107	115858293	469	4.96734	0	2.06037	0	0.421037	0	0	1.6853	1.14191	34	22	31	3	7.13999	6.99181	7.2086	6.501
ENSMUSG00000036977	Anapc10	chr8	+	82235718	82301220	2802	14.6892	0	10.1778	0	0.421008	0	0	4.57888	3.49098	404	505	291	330	8.99506	9.32421	8.903	8.80329
ENSMUSG00000044081	4930441O14Rik	chr13	+	67830198	67857775	2899	4.61774	0	4.61774	0	0.420634	0	0	0.452791	0.342307	46	47	29	34	7.28389	7.33332	7.17737	7.14897
ENSMUSG00000025630	Hprt1	chrX	+	50341313	50374836	1289	19.349	0.399655	6.64829	0	0.420634	0	0	37.4268	28.7414	1429	1989	1055	1297	10.5128	11.0484	10.4325	10.4131
ENSMUSG00000002881	Nab1	chr1	-	52514736	52557204	2956	17.0612	0	17.0612	0	0.420314	0	0	6.48901	4.9237	697	662	435	489	9.61439	9.64083	9.3456	9.22707
ENSMUSG00000024800	Rpp30	chr19	+	36158220	36179262	1140	17.6508	0	7.32697	0	0.420266	0	0	22.1126	16.8984	759	1027	573	650	9.71664	10.1827	9.66903	9.55537
ENSMUSG00000024897	Apba1	chr19	+	23833365	24024087	6635	2.62124	0	2.62124	0	0.419509	0	0	0.0850907	0.0640983	23	17	11	16	6.98088	6.90038	6.81662	6.8633
ENSMUSG00000086678	AC161166.1	chr7	-	25416163	25422935	942	0.882619	0	0.882619	0	0.419205	0	0	0.194785	0.150493	4	9	2	7	6.54093	6.71745	6.47646	6.64781
ENSMUSG00000087178	AC102121.3	chr7	+	63217900	63236238	1320	5.04837	0	2.05707	0	0.419027	0	0	1.6146	1.27683	48	103	36	71	7.30574	7.82484	7.28209	7.5389
ENSMUSG00000061402	AC155307.1	chr15	-	50489811	50490238	426	13.2443	0	12.6988	0	0.418323	0	0	21.5361	16.3432	300	350	217	225	8.68613	8.92063	8.60469	8.42794
ENSMUSG00000060149	BC002059	chr17	+	17109873	17110752	879	8.06645	0	8.06645	0	0.418201	0	0	3.74137	2.83134	113	120	77	81	7.83873	7.9393	7.73729	7.62237
ENSMUSG00000084235	AC121548.1	chr5	-	22034138	22034537	46	10.7405	0	3.61612	0	0.418162	0	0	167.532	130.464	203	343	154	227	8.31574	8.89931	8.28487	8.43617
ENSMUSG00000071722	Spin4	chrX	-	92217848	92222021	4173	12.189	0	7.42029	0	0.417975	0	0	2.01586	1.54383	254	342	189	220	8.52327	8.89623	8.47202	8.40713
ENSMUSG00000074127	Cmtm2a	chr8	-	106803852	106817074	1099	1.3556	0	1.3556	0	0.417943	0	0	0.179802	0.128994	5	9	5	4	6.5785	6.71745	6.62412	6.54415
ENSMUSG00000073418	C4b	chr17	-	34865328	34880827	5375	1.3556	0	1.3556	0	0.417943	0	0	0.0367632	0.0263747	5	9	5	4	6.5785	6.71745	6.62412	6.54415
ENSMUSG00000063804	Lin28b	chr10	-	45096438	45206201	9052	20.5767	0.957897	13.1813	0	0.417585	0	0	9.07334	6.9657	2651	3168	1791	2212	11.3375	11.6827	11.1333	11.1194
ENSMUSG00000073556	AC133097.2	chr1	+	137005537	137009955	780	0.965598	0	0.965598	0	0.417421	0	0	0.217145	0.161555	8	4	2	6	6.67252	6.55288	6.47646	6.61636
ENSMUSG00000034792	Gna15	chr10	-	80965050	80986970	2135	2.04461	0	2.04461	0	0.417344	0	0	0.211551	0.162311	18	14	7	15	6.89489	6.83851	6.69736	6.84322
ENSMUSG00000087081	AC160757.1	chr3	-	40689818	40698045	1032	1.76925	0	1.76925	0	0.416674	0	0	0.273535	0.198421	14	6	6	7	6.8165	6.62702	6.66231	6.64781
ENSMUSG00000046057	AC138109.1	chr1	+	158723596	158724500	904	21.0137	1.17194	7.86883	0	0.416599	0	0	111.073	85.2223	3058	4056	2258	2633	11.5328	12.025	11.4482	11.3556
ENSMUSG00000051368	AC091531.1	chr9	-	95757819	95758288	323	0.832309	0	0.44844	0	0.416062	0	0	0.873958	0.731497	5	15	0	15	6.5785	6.85984	6.22103	6.84322
ENSMUSG00000031278	Acsl4	chrX	-	138752535	138825078	5405	19.134	0.294163	11.2324	0	0.415531	0	0	8.59139	6.60371	1477	1813	1020	1246	10.5559	10.9242	10.3889	10.3613
ENSMUSG00000033813	Tcea1	chr1	+	4847883	4887983	2359	21.726	1.28319	8.96039	0	0.415516	0	0	69.8541	53.5647	5113	6562	3732	4290	12.2454	12.6996	12.1431	12.0286
ENSMUSG00000024479	Mal2	chr15	+	54403039	54434393	2648	3.70054	0	3.70054	0	0.415398	0	0	0.442408	0.345012	43	40	19	39	7.25009	7.25076	6.99987	7.21246
ENSMUSG00000023025	Larp4	chr15	+	99803210	99846782	6553	21.4702	1.23592	8.60302	0	0.415235	0	0	18.2499	13.98	3696	4777	2740	3076	11.7938	12.2534	11.7141	11.5684
ENSMUSG00000074043	AC132287.2	chr8	-	125455416	125566177	822	3.7374	0	2.28558	0	0.415083	0	0	1.16762	0.881475	50	18	18	28	7.32708	6.9197	6.97957	7.0656
ENSMUSG00000025040	Fundc1	chrX	-	17133689	17149451	2336	18.6197	0.0537289	5.84388	0	0.41481	0	0	16.1869	12.434	1097	1582	863	981	10.1729	10.743	10.175	10.0573
ENSMUSG00000082002	AL663072.4	chrX	+	153978797	153979494	697	5.05533	0	5.05533	0	0.414726	0	0	2.38953	1.83053	61	57	34	47	7.43657	7.43993	7.25343	7.30525
ENSMUSG00000057715	A830018L16Rik	chr1	+	11404185	11965982	7635	1.78679	0	1.78679	0	0.414672	0	0	0.0369729	0.02682	10	10	7	6	6.7253	6.74402	6.69736	6.61636
ENSMUSG00000039782	Cpeb2	chr5	+	43625194	43680963	5623	7.9038	0	6.28112	0	0.414531	0	0	0.677733	0.523839	113	157	80	107	7.83873	8.15628	7.76406	7.81361
ENSMUSG00000051730	Mettl5	chr2	-	69709254	69723672	2373	13.2187	0	6.49384	0	0.414301	0	0	4.75239	3.66408	334	465	247	305	8.795	9.23071	8.73362	8.72294
ENSMUSG00000022831	Hcls1	chr16	+	36935090	36963298	1994	5.80828	0	5.80828	0	0.414134	0	1.30869	1.09716	0.845245	85	70	42	65	7.64074	7.56338	7.36306	7.48543
ENSMUSG00000002733	Plekha3	chr2	+	76513337	76534885	3126	17.3395	0	12.1023	0	0.414133	0	0	8.79104	6.76219	881	1066	603	739	9.8986	10.2301	9.73053	9.70867
ENSMUSG00000019932	Kera	chr10	+	97069816	97076321	1971	1.58968	0	0.508479	0	0.413935	0	0	0.279281	0.231758	2	37	5	24	6.44746	7.2129	6.62412	7.0045
ENSMUSG00000046610	5330437I02Rik	chr18	+	65857921	65988836	3614	2.33289	0	2.33289	0	0.413815	0	0	0.113259	0.0828113	17	12	10	9	6.87623	6.79332	6.78927	6.70446
ENSMUSG00000085201	AL935155.2	chr2	+	38678776	38707890	801	2.63079	0	2.63079	0	0.41339	0	0	0.70484	0.530952	21	19	12	15	6.94781	6.93846	6.84271	6.84322
ENSMUSG00000069581	C330046G03Rik	chr10	+	77292211	77349766	2641	2.75591	0	2.75591	0	0.413383	0	0	0.256529	0.19682	27	21	12	21	7.04271	6.97448	6.84271	6.955
ENSMUSG00000018865	Sult4a1	chr15	-	83907577	83936044	1293	2.22872	0	2.22872	0	0.412845	0	0	0.327481	0.243644	18	12	9	11	6.89489	6.79332	6.76045	6.75493
ENSMUSG00000055723	Rras2	chr7	-	121190301	121261295	2269	18.5649	0.0537289	18.5649	0	0.41202	0	0	18.4253	14.1965	1394	1568	906	1139	10.4805	10.7313	10.2368	10.2463
ENSMUSG00000015947	Fcgr1	chr3	-	96086831	96098179	2612	2.62085	0	2.62085	0	0.411825	0	0	0.243166	0.186944	21	24	12	19	6.94781	7.02524	6.84271	6.91987
ENSMUSG00000063245	1700029I01Rik	chr4	-	145539878	145696063	1380	17.0503	0	13.4594	0	0.411542	0	0	22.8797	17.7376	1033	1204	652	902	10.097	10.3862	9.82559	9.95262
ENSMUSG00000030771	Micalcl	chr7	+	119517858	119556617	3345	2.49602	0	2.49602	0	0.411535	0	0	0.135026	0.0988888	20	12	11	10	6.93064	6.79332	6.81662	6.73034
ENSMUSG00000087151	AL833780.2	chr2	-	128886681	128891422	691	4.37012	0	4.37012	0	0.41151	0	0	1.69537	1.27654	42	41	28	28	7.23853	7.26302	7.1613	7.0656
ENSMUSG00000047161	Chst9	chr18	-	15610432	15918666	1934	1.35301	0	1.35301	0	0.411386	0	0	0.102173	0.073301	6	8	5	4	6.61243	6.68931	6.62412	6.54415
ENSMUSG00000082438	AC160533.2	chr5	-	89168271	89168754	483	4.58691	0	4.58691	0	0.411131	0	0	2.60079	1.95672	47	42	30	30	7.29488	7.27512	7.19313	7.09438
ENSMUSG00000083792	AL662926.1	chr11	-	20190065	20190386	321	3.95066	0	3.95066	0	0.41112	0	0	3.29776	2.50259	36	39	24	27	7.16573	7.23832	7.09368	7.05079
ENSMUSG00000060087	CT030728.5	chr17	+	36362944	36363219	273	14.7844	0	6.47155	0	0.410972	0	0	59.0945	45.6392	478	665	357	434	9.17914	9.64624	9.12341	9.09464
ENSMUSG00000043085	Tmem82	chr4	-	141169290	141174548	3047	2.22321	0	2.22321	0	0.410929	0	0	0.162128	0.124069	18	17	9	15	6.89489	6.90038	6.76045	6.84322
ENSMUSG00000046847	AC101743.5	chr1	+	21262483	21262990	378	2.39816	0	2.39816	0	0.41081	0	0	1.41891	1.08344	16	22	11	15	6.85698	6.99181	6.81662	6.84322
ENSMUSG00000056069	Fam105a	chr15	-	27584825	27611262	2945	8.24957	0	8.24957	0	0.410771	0	0	1.14066	0.861122	129	109	81	80	7.93826	7.86652	7.77284	7.61431
ENSMUSG00000038301	Snx10	chr6	+	51473899	51540678	4911	12.099	0	4.24325	0	0.410233	0	1.35173	2.20439	1.72238	299	468	220	317	8.68279	9.23795	8.61815	8.7621
ENSMUSG00000062691	1110001A16Rik	chr17	+	79315841	79319640	468	10.4219	0	4.80171	0	0.409775	0	0	13.0589	10.0298	171	262	144	154	8.16622	8.62484	8.22602	8.09548
ENSMUSG00000074466	AC171273.1	chr3	+	89195771	89202701	1553	1.2359	0	1.2359	0	0.40972	0	0	0.136327	0.101427	7	8	4	6	6.64357	6.68931	6.5818	6.61636
ENSMUSG00000041789	2700046A07Rik	chr18	-	62911328	62915929	2231	1.2359	0	1.2359	0	0.40972	0	0	0.0948975	0.0706032	7	8	4	6	6.64357	6.68931	6.5818	6.61636
ENSMUSG00000044639	RP23-449F16.1	chr11	+	87757724	87758316	592	4.92037	0	4.92037	0	0.409202	0	0	2.76566	2.12859	48	68	36	44	7.30574	7.54533	7.28209	7.27157
ENSMUSG00000084219	AL833778.5	chrX	-	103532928	103537054	327	1.67312	0	1.67312	0	0.408679	0	0	0.906431	0.674379	12	9	6	8	6.77288	6.71745	6.66231	6.67704
ENSMUSG00000028753	Vwa5b1	chr4	-	138121274	138179927	7635	0.863039	0	0.774264	0	0.407965	0	0	0.0240324	0.0185677	10	3	1	8	6.7253	6.50858	6.40176	6.67704
ENSMUSG00000068522	Aard	chr15	+	51871652	51877267	1346	6.57989	0	6.57989	0	0.407169	0	0	2.23356	1.74367	94	119	59	90	7.70826	7.93286	7.56148	7.69233
ENSMUSG00000021072	Tmx1	chr12	+	71554144	71569025	2730	19.8861	0.764194	7.43897	0	0.407078	0	0	35.4412	27.4412	2935	3920	2145	2611	11.4765	11.9776	11.3781	11.3442
ENSMUSG00000021615	Xrcc4	chr13	-	89988525	90229121	1448	10.3931	0	10.3931	0	0.406309	0	0	4.45462	3.4375	218	239	141	175	8.38027	8.53554	8.20782	8.20313
ENSMUSG00000084339	AC141209.2	chr3	+	19484790	19485538	695	3.87049	0	3.87049	0	0.406265	0	0	1.36067	1.01989	33	34	24	21	7.12681	7.17329	7.09368	6.955
ENSMUSG00000082092	AL672169.1	chrX	+	58642201	58642758	557	4.74386	0	4.74386	0	0.405931	0	0	2.66071	2.03611	47	58	34	38	7.29488	7.44998	7.25343	7.20013
ENSMUSG00000083152	AC147239.3	chr5	+	76625649	76626119	411	1.58681	0	1.58681	0	0.405894	0	0	0.755517	0.574875	9	13	6	9	6.69966	6.81637	6.66231	6.70446
ENSMUSG00000042677	Zc3h12a	chr4	-	124795666	124805084	2882	3.10991	0	3.10991	0	0.405893	0	0	0.284052	0.21862	30	28	16	24	7.0859	7.08787	6.93708	7.0045
ENSMUSG00000069893	9930111J21Rik1	chr11	-	48759651	48792900	4854	2.15549	0	2.15549	0	0.405151	0	0	0.0756026	0.0551662	17	9	9	8	6.87623	6.71745	6.76045	6.67704
ENSMUSG00000079164	Tlr5	chr1	+	184884918	184906175	3199	4.89212	0	4.89212	0	0.404773	0	0	0.432389	0.324978	60	38	33	33	7.42711	7.2257	7.23874	7.13567
ENSMUSG00000002190	Clgn	chr8	+	85913765	85952451	4025	5.85959	0	1.87315	0	0.404278	0	-1.13985	0.950313	0.77486	108	163	46	152	7.80581	8.18815	7.41343	8.08472
ENSMUSG00000078905	RP23-330D3.3	chr2	-	174887049	174893282	937	1.67093	0	1.67093	0	0.404049	0	0	0.316332	0.235349	13	8	6	8	6.79512	6.68931	6.66231	6.67704
ENSMUSG00000062813	AC113329.2	chr16	+	16048678	16050438	1760	18.8059	0.0769894	10.6183	0	0.404039	0	0	30.6026	23.6811	1710	2106	1207	1439	10.7485	11.1254	10.6079	10.5481
ENSMUSG00000064349	AY172335.13	chrM	-	5191	5257	66	6.66028	0	6.66028	0	0.403624	0	0	46.1927	36.0377	95	121	62	89	7.71551	7.9457	7.59283	7.68478
ENSMUSG00000021732	Fgf10	chr13	+	119458597	119580927	4483	18.2669	0	9.00045	0	0.4033	0	0	12.2883	9.56057	1721	2182	1188	1533	10.757	11.1733	10.5871	10.631
ENSMUSG00000046204	Pnma2	chr14	+	67530089	67539860	5435	2.30727	0	2.30727	0	0.402894	0	0	0.114266	0.0898434	24	20	9	22	6.99685	6.95671	6.76045	6.97189
ENSMUSG00000086047	AC113271.1	chr5	+	117565226	117568732	1157	0.893516	0	0.784155	0	0.402602	0	0	0.158589	0.122527	2	11	3	6	6.44746	6.76925	6.53367	6.61636
ENSMUSG00000033726	Emx1	chr6	+	85137924	85154352	1068	4.37046	0	4.37046	0	0.402464	0	0	1.58589	1.25364	63	57	27	58	7.45522	7.43993	7.14492	7.41927
ENSMUSG00000066007	RP23-383I4.1	chr4	+	146124224	146166156	4937	6.76231	0	6.76231	0	0.402407	0	0	0.451707	0.338195	79	79	61	45	7.5933	7.64105	7.58248	7.28294
ENSMUSG00000026005	Rpe	chr1	+	66747404	66766379	2555	17.8288	0	10.9087	0	0.401897	0	0	14.4901	11.208	1181	1442	843	975	10.2668	10.621	10.1453	10.0497
ENSMUSG00000026064	Ptp4a1	chr1	-	30997147	31006615	5761	20.7839	1.09884	7.62139	0	0.401838	0	0	49.8966	38.694	8770	11596	6507	7645	13.0055	13.507	12.9249	12.8396
ENSMUSG00000022323	Hrsp12	chr15	-	34413775	34425010	3192	13.3768	0	4.99809	0	0.401585	0	0	4.64732	3.63688	424	627	314	423	9.04727	9.57614	8.98386	9.06657
ENSMUSG00000025001	Hells	chr19	+	39005404	39045541	7205	20.8929	1.13369	9.1496	0	0.401499	0	0	29.9194	23.1453	6748	8525	4956	5631	12.6351	13.0697	12.5407	12.4088
ENSMUSG00000067034	BC018101	chr17	+	17201076	17226593	2725	11.9111	0	4.94544	0	0.400339	18.9034	-1.12517	4.08671	3.20812	320	469	230	325	8.75122	9.24035	8.66208	8.78759
ENSMUSG00000079555	Haus3	chr5	-	34496569	34512094	1894	18.2614	0	5.75079	0	0.400331	0	0	25.6951	19.9431	1419	2029	1118	1280	10.5037	11.0752	10.5078	10.3961
ENSMUSG00000081675	AL662812.2	chr11	-	72386031	72386832	801	2.24357	0	2.24357	0	0.400187	0	0	0.616735	0.471957	13	22	11	13	6.79512	6.99181	6.81662	6.80085
ENSMUSG00000081103	AL596116.1	chr11	-	107033213	107033546	333	1.77963	0	1.77963	0	0.400173	0	0	0.847713	0.614926	13	7	7	6	6.79512	6.65931	6.69736	6.61636
ENSMUSG00000083287	RP23-105M20.1	chr2	-	53555154	53555838	684	18.1209	0	11.3872	0	0.400031	0	0	68.9626	53.5415	1510	1832	1052	1273	10.5848	10.9381	10.4288	10.389
ENSMUSG00000083573	BX547995.1	chrX	-	153113877	153114346	469	0.978346	0	0.978346	0	0.3993	0	0	0.361137	0.268684	6	6	3	5	6.61243	6.62702	6.53367	6.5821
ENSMUSG00000081254	AL669951.2	chr11	+	32810372	32810603	231	16.8878	0	10.9343	0	0.399163	0	0	126.724	98.1916	935	1139	668	772	9.97228	10.3148	9.8553	9.76155
ENSMUSG00000062152	AC157789.1	chr8	+	4861168	4861651	483	0.876376	0	0.876376	0	0.39819	0	0	0.379891	0.293508	7	6	2	7	6.64357	6.62702	6.47646	6.64781
ENSMUSG00000025094	Slc18a2	chr19	+	59335385	59370501	3784	10.006	0	10.006	0	0.398051	0	0	1.66359	1.29043	213	233	139	171	8.35911	8.51122	8.19554	8.18332
ENSMUSG00000027162	Lin7c	chr2	+	109731009	109741160	4521	19.7481	0.684471	7.10262	0	0.397496	0	0	29.8804	23.2528	4087	5484	3061	3613	11.9332	12.4469	11.8673	11.7902
ENSMUSG00000071550	Wdr52	chr16	+	44394908	44482541	8520	1.23125	0	1.23125	0	0.397263	0	0	0.0248493	0.0184878	9	6	4	6	6.69966	6.62702	6.5818	6.61636
ENSMUSG00000034098	Fstl5	chr3	+	75878519	76513926	4764	2.40987	0	2.40987	0	0.397174	0	0	0.0711054	0.0495956	13	11	12	3	6.79512	6.76925	6.84271	6.501
ENSMUSG00000060795	RP23-207B21.1	chr2	+	19913891	19916694	2803	20.1357	0.815562	7.33916	0	0.396711	0	0	77.3045	60.1797	6590	8762	4914	5795	12.6017	13.1086	12.5287	12.4492
ENSMUSG00000087356	AC153817.1	chr6	+	34101928	34124235	823	2.9524	0	2.9524	0	0.396669	0	0	0.788899	0.593316	20	26	17	14	6.93064	7.0572	6.95866	6.82243
ENSMUSG00000025877	Hk3	chr13	-	55107345	55122746	3648	1.79857	0	1.79857	0	0.396564	0	0	0.116073	0.0906752	14	16	7	14	6.8165	6.88044	6.69736	6.82243
ENSMUSG00000083845	AL807393.2	chrX	+	37149760	37150330	570	2.80436	0	1.12751	0	0.396056	0	0	0.619054	0.414515	23	2	13	2	6.98088	6.45594	6.86769	6.44974
ENSMUSG00000087310	AC123834.2	chr13	+	40823176	40830514	1171	3.50391	0	3.50391	0	0.395941	0	0	0.867838	0.672569	31	41	22	28	7.09977	7.26302	7.05755	7.0656
ENSMUSG00000020878	Lrrc46	chr11	-	96895915	96902721	1336	2.75289	0	2.75289	0	0.395833	0	0	0.559929	0.436234	31	22	13	24	7.09977	6.99181	6.86769	7.0045
ENSMUSG00000025380	Fscn2	chr11	+	120222847	120229482	2110	1.45824	0	1.45824	0	0.39582	0	0	0.120407	0.0895824	12	6	5	7	6.77288	6.62702	6.62412	6.64781
ENSMUSG00000027835	Pdcd10	chr3	-	75321027	75360707	1240	16.1829	0	7.89552	0	0.39575	0	0	21.0464	16.3613	803	1046	599	689	9.78498	10.206	9.72249	9.62459
ENSMUSG00000051839	Gypa	chr8	+	83017943	83034684	1827	14.5356	0	10.3068	0	0.395698	0	0	6.46621	4.91428	419	418	310	260	9.0344	9.11222	8.97013	8.56508
ENSMUSG00000024878	Cbwd1	chr19	-	24994922	25036021	1342	14.1399	0	5.71584	0	0.395443	0	0	10.1493	7.82884	403	562	337	330	8.9924	9.44753	9.06025	8.80329
ENSMUSG00000025903	Lypla1	chr1	+	4797868	4876851	7145	19.2284	0.335123	6.49309	0	0.395391	0	0	13.421	10.4518	2864	3930	2198	2543	11.443	11.9811	11.4114	11.3083
ENSMUSG00000087481	AC158605.2	chr10	+	81640979	81661130	3929	1.77723	0	1.77723	0	0.395308	0	0	0.0718474	0.0521177	14	6	7	6	6.8165	6.62702	6.69736	6.61636
ENSMUSG00000028232	Tmem68	chr4	-	3476187	3502000	3462	10.4271	0	6.38888	0	0.395102	0	0	2.31163	1.81539	241	326	168	231	8.4734	8.84611	8.36298	8.45248
ENSMUSG00000081537	AC127252.1	chr3	+	94393387	94393581	194	14.3361	0	11.4909	0	0.394976	0	0	99.092	77.6212	621	741	407	549	9.47805	9.77684	9.26984	9.35853
ENSMUSG00000078453	3110003A17Rik	chr10	-	17731068	17743000	749	17.8262	0	6.07223	0	0.394883	0	0	75.792	59.2629	1678	2344	1263	1555	10.7235	11.2703	10.6675	10.6497
ENSMUSG00000020572	Nampt	chr12	+	33505339	33536472	2645	18.1045	0	7.0916	0	0.394203	0	0	27.1082	21.2304	2177	2903	1567	1998	11.0708	11.5625	10.9537	10.9825
ENSMUSG00000000058	Cav2	chr6	+	17231184	17239115	3335	8.22795	0	4.70206	0	0.394131	0	0	1.4982	1.18078	143	211	103	147	8.01904	8.41804	7.951	8.05743
ENSMUSG00000044216	Kcnj4	chr15	-	79314147	79335671	2148	1.05152	0	1.05152	0	0.393754	0	0	0.111706	0.0879976	7	10	3	9	6.64357	6.74402	6.53367	6.70446
ENSMUSG00000062704	9430002A10Rik	chr8	+	90698458	90698927	469	1.26343	0	1.19218	0	0.393697	0	0	0.782463	0.638123	11	15	3	16	6.74965	6.85984	6.53367	6.8633
ENSMUSG00000035171	1110059E24Rik	chr19	-	21671802	21727281	1428	16.2894	0	8.50549	0	0.393682	0	0	20.8257	16.2479	924	1183	669	804	9.95758	10.3635	9.85714	9.81101
ENSMUSG00000056508	1700001K19Rik	chr12	-	111905898	111920818	943	1.37155	0	1.37155	0	0.393414	0	0	0.284384	0.217148	9	10	5	8	6.69966	6.74402	6.62412	6.67704
ENSMUSG00000014932	Yes1	chr5	+	32913605	32989430	3964	17.2607	0	5.67927	0	0.39295	0	0	13.8153	10.8521	1607	2273	1187	1544	10.6665	11.2286	10.586	10.6404
ENSMUSG00000022800	Fyttd1	chr16	+	32877585	32908961	5817	19.0371	0.2538	6.11707	0	0.392687	0	0	22.6748	17.75	3907	5438	2950	3605	11.8707	12.4351	11.8162	11.7872
ENSMUSG00000022322	Shcbp1	chr8	-	4735977	4779556	2156	18.3044	0	9.7838	0	0.392443	0	0	33.2435	25.9872	2265	2813	1592	1965	11.1242	11.5193	10.9749	10.9602
ENSMUSG00000032667	Pon2	chr6	-	5214146	5248455	4655	14.6907	0	14.6907	0	0.391892	0	0	4.14185	3.23153	639	727	429	526	9.51155	9.75367	9.32971	9.30958
ENSMUSG00000036934	4921524J17Rik	chr8	-	87932756	87956695	1451	13.1411	0	4.85079	0	0.391493	0	0	10.9919	8.66282	456	674	340	458	9.12691	9.66235	9.0699	9.15398
ENSMUSG00000081917	AL807822.1	chrX	-	159332686	159333086	400	3.76903	0	3.27754	0	0.391342	0	0	3.59918	2.87466	41	61	25	48	7.22682	7.47953	7.11113	7.3162
ENSMUSG00000084930	AL593847.2	chr11	-	106675983	106677322	249	2.07103	0	2.07103	0	0.391172	0	0	2.09732	1.64474	18	19	9	17	6.89489	6.93846	6.76045	6.88273
ENSMUSG00000009108	Gnat2	chr3	+	107895706	107904350	2995	2.53778	0	2.53778	0	0.390481	0	0	0.216782	0.168297	27	19	12	20	7.04271	6.93846	6.84271	6.93767
ENSMUSG00000026761	Orc4l	chr2	-	48758343	48805797	6876	18.0131	0	5.58174	0	0.390422	0	0	8.34631	6.51734	1674	2392	1337	1508	10.7204	11.2979	10.7426	10.6094
ENSMUSG00000008658	A2bp1	chr16	+	6809314	7411603	3262	3.2935	0	3.2935	0	0.390122	0	0	0.242308	0.183495	24	32	21	17	6.99685	7.14581	7.03882	6.88273
ENSMUSG00000027804	Ppid	chr3	+	79395294	79407571	1743	18.8709	0.123673	6.21893	0	0.389544	0	0	66.9848	52.451	3472	4800	2658	3146	11.7075	12.2601	11.6722	11.5993
ENSMUSG00000025607	Copg2	chr6	-	30697553	30846794	4456	19.5709	0.548534	5.41571	0	0.389445	0	0	237.978	187.036	30809	44322	23552	29359	14.7994	15.4277	14.7607	14.7591
ENSMUSG00000001558	Klhl10	chr11	+	100303230	100320045	3870	15.2386	0	8.25008	0	0.389301	0	0	5.65671	4.41207	680	871	508	576	9.58501	9.97572	9.52586	9.4139
ENSMUSG00000085467	AL772167.6	chr4	+	11954651	11968041	425	1.42765	0	1.2575	0	0.389161	0	0	0.79705	0.630063	6	18	6	11	6.61243	6.9197	6.66231	6.75493
ENSMUSG00000081483	AL806523.3	chr4	-	46286690	46287712	885	5.35426	0	5.35426	0	0.388924	0	0	2.75909	2.1892	87	86	44	79	7.65611	7.69784	7.38857	7.60619
ENSMUSG00000074912	RP23-46P4.1	chr2	-	119146922	119151933	840	1.47244	0	1.47244	0	0.388682	0	0	0.302452	0.225022	9	9	6	6	6.69966	6.71745	6.66231	6.61636
ENSMUSG00000033355	Rtp4	chr16	+	23610027	23613819	1061	1.47244	0	1.47244	0	0.388682	0	0	0.239453	0.178152	9	9	6	6	6.69966	6.71745	6.66231	6.61636
ENSMUSG00000022338	Eny2	chr15	+	44259782	44267335	401	16.8207	0	6.56699	0	0.388642	0	0	102.743	80.5255	1237	1682	932	1118	10.3262	10.8243	10.273	10.2225
ENSMUSG00000086322	AL627314.1	chr4	+	133799576	133801788	497	2.05527	0	1.88224	0	0.388428	0	0	1.36316	1.10927	21	27	8	27	6.94781	7.07269	6.72992	7.05079
ENSMUSG00000064944	SNORD87	chr1	-	9932543	9932630	87	0.799235	0	0.799235	0	0.388361	0	0	2.27129	1.81053	5	9	2	8	6.5785	6.71745	6.47646	6.67704
ENSMUSG00000081160	AL672098.1	chrX	+	111971495	111971702	207	6.57507	0	6.57507	0	0.388289	0	0	13.0235	10.0445	102	89	63	69	7.76502	7.72131	7.60308	7.52139
ENSMUSG00000040525	Cblc	chr7	-	20364229	20382158	2541	3.63436	0	3.63436	0	0.387983	0	0	0.388827	0.29755	39	31	23	25	7.20291	7.13171	7.07583	7.02026
ENSMUSG00000032238	Rora	chr9	+	68501592	69236053	12989	7.87094	0	4.22928	0	0.387885	0	0	0.408578	0.326212	155	221	100	169	8.08427	8.46121	7.92823	8.1733
ENSMUSG00000012422	Tmem167	chr13	+	90229351	90244264	467	16.0036	0	9.71162	0	0.387327	0	0	63.4091	49.6158	937	1161	674	797	9.97494	10.3394	9.86629	9.80034
ENSMUSG00000027679	Dnajc19	chr3	-	33954941	33980243	3820	12.8457	0	8.38616	0	0.387147	0	0	3.35495	2.62251	399	509	295	341	8.9817	9.33323	8.91741	8.83719
ENSMUSG00000046334	AC158928.2	chr1	-	9792274	9792634	360	12.458	0	9.18477	0	0.386962	0	0	34.2667	26.8652	388	486	276	338	8.95183	9.28058	8.84758	8.82803
ENSMUSG00000031352	Hccs	chrX	-	165688124	165758304	3816	16.7513	0	7.53319	0	0.385728	0	0	9.30605	7.269	1093	1423	837	924	10.1683	10.6036	10.1363	9.98256
ENSMUSG00000028794	A3galt2	chr4	+	128432607	128446542	3588	1.98128	0	1.98128	0	0.385698	0	0	0.129815	0.100972	16	17	9	14	6.85698	6.90038	6.76045	6.82243
ENSMUSG00000037019	CT025653.3	chr9	+	30879186	30882918	3732	15.1121	0	6.14566	0	0.385442	0	0	5.7789	4.51191	644	884	515	554	9.52072	9.99416	9.54199	9.36895
ENSMUSG00000083070	AL928620.1	chr2	-	18171116	18171471	355	2.58111	0	1.6827	0	0.385388	0	0	1.82891	1.41986	12	34	16	16	6.77288	7.17329	6.93708	6.8633
ENSMUSG00000082101	AL603711.1	chr11	-	83089489	83097659	2694	3.86881	0	3.86881	0	0.385196	0	1.05057	0.39818	0.304039	47	29	25	27	7.29488	7.10275	7.11113	7.05079
ENSMUSG00000061474	Mrps36	chr13	-	101505909	101514614	1274	11.2745	0	8.13996	0	0.384942	0	0	8.75227	6.93613	353	437	228	333	8.85225	9.16134	8.65341	8.81262
ENSMUSG00000085306	AC127433.1	chr1	-	34222700	34235118	983	2.05425	0	2.05425	0	0.384587	0	1.233	0.38768	0.288432	19	8	9	9	6.91301	6.68931	6.76045	6.70446
ENSMUSG00000024691	Fam111a	chr19	+	12620229	12664258	3532	18.2413	0	18.2413	0	0.384483	0	0	14.8177	11.5193	1884	1824	1231	1352	10.8772	10.9323	10.6337	10.4669
ENSMUSG00000009116	AC158618.2	chr10	+	75905116	75906613	1149	1.87188	0	1.87188	0	0.384276	0	0	0.294818	0.219343	16	8	8	8	6.85698	6.68931	6.72992	6.67704
ENSMUSG00000004360	AC153912.1	chr10	+	28931500	28945307	2106	2.71081	0	2.71081	0	0.383726	0	0	0.395418	0.314134	26	33	15	27	7.02774	7.15966	6.91478	7.05079
ENSMUSG00000013662	Atad1	chr19	-	32747049	32786812	2840	17.8294	0	6.89457	0	0.383695	0	0	30.351	23.8991	2615	3492	1931	2378	11.3189	11.8172	11.2352	11.2172
ENSMUSG00000041396	2810422O20Rik	chr1	+	165925019	165927374	1513	9.42579	0	9.42579	0	0.383687	0	0	4.10466	3.21694	202	238	140	169	8.31132	8.53151	8.2017	8.1733
ENSMUSG00000009207	Lnp	chr2	-	74358347	74417492	9154	18.5725	0.0537289	10.8791	0	0.383649	0	0	7.24995	5.64744	2154	2548	1598	1684	11.0565	11.3839	10.98	10.7548
ENSMUSG00000028434	Epb4.1l4b	chr4	-	57004843	57156309	8858	12.178	0	12.178	0	0.383622	0	1.13877	1.23011	0.960245	406	366	244	296	9.00037	8.96815	8.72126	8.69281
ENSMUSG00000040710	St8sia4	chr1	-	97484260	97564166	5406	10.7898	0	8.15776	0	0.383571	0	0	1.50909	1.18006	254	324	191	214	8.52327	8.83971	8.48195	8.38172
ENSMUSG00000078710	AC162790.1	chr3	+	69526901	69529673	2391	1.71458	0	1.71458	0	0.383528	0	0	0.0944504	0.0658786	8	8	8	2	6.67252	6.68931	6.72992	6.44974
ENSMUSG00000066170	E230001N04Rik	chr17	+	28660572	28661599	1027	1.585	0	1.585	0	0.383453	0	0	0.233637	0.168712	9	8	7	4	6.69966	6.68931	6.69736	6.54415
ENSMUSG00000043807	Ly6g5b	chr17	-	35250888	35252345	1070	1.585	0	1.585	0	0.383453	0	0	0.224248	0.161932	9	8	7	4	6.69966	6.68931	6.69736	6.54415
ENSMUSG00000079716	AC136921.1	chr17	+	12447995	12453358	8	4.17326	0	4.17326	0	0.383385	0	0	176.43	137.826	47	53	31	39	7.29488	7.39869	7.2086	7.21246
ENSMUSG00000028268	Gbp3	chr3	+	142223015	142236173	3239	1.36747	0	1.36747	0	0.383323	0	0	0.0827953	0.0632203	11	8	5	8	6.74965	6.68931	6.62412	6.67704
ENSMUSG00000085241	AL805897.2	chr4	-	131903928	131909601	692	10.901	0	5.13553	0	0.383304	0	0	15.1343	12.0185	307	435	218	310	8.70927	9.15625	8.60919	8.7394
ENSMUSG00000000673	Haao	chr17	-	84230695	84246130	1222	1.19048	0	1.19048	0	0.383216	0	0	0.242556	0.19335	13	8	3	12	6.79512	6.68931	6.53367	6.77838
ENSMUSG00000010760	Phlda2	chr7	-	150687449	150688446	757	3.80427	0	2.29583	0	0.383173	0	0	1.34246	1.01959	53	19	23	26	7.35821	6.93846	7.07583	7.03568
ENSMUSG00000031634	Ufsp2	chr8	+	47060881	47082312	2509	14.5315	0	13.7569	0	0.383015	0	0	9.87841	7.80359	818	938	525	718	9.80755	10.0683	9.56472	9.67396
ENSMUSG00000052217	Hbb-bh1	chr7	-	110990149	110991678	614	22.5578	1.77779	10.7243	0	0.382721	0	0	1025.48	786.245	24466	20144	16310	14338	14.4688	14.2959	14.234	13.7332
ENSMUSG00000074860	Gm4767	chr10	+	81111815	81126976	1593	9.67497	0	7.71178	0	0.382622	0	0	4.25293	3.34214	209	271	153	185	8.34194	8.65823	8.2791	8.25134
ENSMUSG00000083617	AL669895.3	chrX	-	59388273	59389503	1230	3.84893	0	3.84893	0	0.382449	0	0	0.986862	0.768369	42	44	27	33	7.23853	7.29885	7.14492	7.13567
ENSMUSG00000047509	AC124716.1	chr19	+	43355287	43356187	900	12.2139	0	11.8188	0	0.382374	0	0	13.095	10.2735	381	454	268	319	8.93248	9.20387	8.81708	8.76852
ENSMUSG00000083595	AL732460.7	chrX	-	103836719	103838073	1354	9.41995	0	9.41995	0	0.382169	0	0	4.71176	3.69941	238	214	136	182	8.46162	8.43114	8.1769	8.23707
ENSMUSG00000019948	Actr6	chr10	-	89174717	89195040	1703	13.7809	0	10.0376	0	0.381831	0	0	10.7412	8.45387	582	714	409	505	9.40263	9.73181	9.27539	9.26335
ENSMUSG00000055026	Gabrg3	chr7	-	63971834	64642558	11136	0.797407	0	0.797407	0	0.381804	0	0	0.0177444	0.0141447	6	8	2	8	6.61243	6.68931	6.47646	6.67704
ENSMUSG00000056411	RP23-89M15.1	chr3	+	107888893	107890927	1600	0.797407	0	0.797407	0	0.381804	0	0	0.123501	0.0984473	6	8	2	8	6.61243	6.68931	6.47646	6.67704
ENSMUSG00000052248	RP23-431O5.1	chr2	+	44966657	44969607	930	1.28838	0	1.28838	0	0.381761	0	0	0.303536	0.23712	8	12	5	9	6.67252	6.79332	6.62412	6.70446
ENSMUSG00000078436	AC172027.3	chr10	+	81318313	81320504	1101	4.9121	0	4.9121	0	0.3817	0	0	1.73065	1.35913	55	80	43	52	7.3784	7.64934	7.3759	7.35878
ENSMUSG00000029265	Dr1	chr5	+	108697915	108709545	3478	18.0361	0	8.80114	0	0.381451	0	0	28.9796	22.8212	3160	3981	2268	2771	11.5778	11.9991	11.4543	11.4253
ENSMUSG00000030217	Art4	chr6	-	136796971	136806121	2384	7.03736	0	7.03736	0	0.381439	0	0	1.31435	1.01751	121	101	74	80	7.88954	7.81061	7.70987	7.61431
ENSMUSG00000039878	Slc39a5	chr10	-	127832989	127838241	1900	2.13335	0	2.13335	0	0.381093	0	0	0.267431	0.207258	25	11	9	16	7.01246	6.76925	6.76045	6.8633
ENSMUSG00000073202	AC158586.1	chr5	+	15878905	15880322	1417	8.28006	0	4.43213	0	0.380922	0	0	3.73529	2.95689	149	226	116	150	8.05208	8.48228	8.04499	8.07388
ENSMUSG00000025059	Gyk	chrX	-	82947275	83022158	7675	9.87449	0	8.02749	0	0.38051	0	1.78753	1.06479	0.845557	258	321	169	243	8.53825	8.83006	8.36838	8.50024
ENSMUSG00000074184	Smt3h2-ps2	chr7	+	134541437	134542352	744	16.7177	0	5.05546	0	0.3803	0	0	77.2879	61.1009	1657	2417	1292	1594	10.7069	11.312	10.6974	10.6823
ENSMUSG00000040747	Cd53	chr3	-	106562851	106592970	1632	2.5542	0	2.5542	0	0.380192	0	0	0.397833	0.308854	23	23	14	18	6.98088	7.00872	6.89168	6.90157
ENSMUSG00000084846	AC087062.3	chr3	-	94798331	94801272	2000	6.619	0	6.619	0	-0.380023	0	0	1.12915	1.51215	87	73	80	112	7.65611	7.5899	7.76406	7.84697
ENSMUSG00000078069	RP23-139P14.12	chr4	+	88449157	88449706	549	1.35848	0	0.991255	0	-0.380217	0	0	0.257093	0.372988	9	1	2	11	6.69966	6.38723	6.47646	6.75493
ENSMUSG00000031962	Cdh15	chr8	+	125371865	125391297	3251	11.2441	0	3.33879	0	-0.380219	0	0	1.28944	1.7927	125	172	106	264	7.91415	8.2345	7.97335	8.57989
ENSMUSG00000029060	Mib2	chr4	-	155028583	155043307	4974	15.4487	0	15.4487	0	-0.380251	0	0	4.2366	5.63054	784	709	792	986	9.75587	9.72331	10.0667	10.0637
ENSMUSG00000037660	Gdf7	chr12	-	8304739	8308760	1407	1.71389	0	1.71389	0	-0.380258	0	0	0.160505	0.223903	9	7	7	13	6.69966	6.65931	6.69736	6.80085
ENSMUSG00000044177	Wfikkn2	chr11	-	94097269	94107319	3395	13.4529	0	13.4529	0	-0.380836	0	0	3.05154	4.09216	379	355	363	519	8.92691	8.93566	9.14181	9.29434
ENSMUSG00000055865	Fam19a3	chr3	-	104570323	104580465	4316	3.53541	0	2.88792	0	-0.380873	0	0	0.156972	0.215325	32	16	18	41	7.11341	6.88044	6.97957	7.23658
ENSMUSG00000026222	Sp100	chr1	+	87546562	87606573	7437	1.36692	0	1.36692	0	-0.380954	0	0	0.0189787	0.027534	4	6	4	9	6.54093	6.62702	6.5818	6.70446
ENSMUSG00000086805	AC163287.2	chr8	-	4162525	4206882	2244	2.26074	0	2.26074	0	-0.381171	0	-1.45949	0.188695	0.252699	22	8	15	21	6.96455	6.68931	6.91478	6.955
ENSMUSG00000061046	Haghl	chr17	-	25916787	25922618	2099	13.978	0	13.978	0	-0.38146	0	0	5.57449	7.47431	426	403	413	583	9.05238	9.07217	9.28642	9.42791
ENSMUSG00000024347	Psd2	chr18	+	36124483	36174367	4611	4.89071	0	4.89071	0	-0.381712	0	0	0.284676	0.382602	52	41	46	66	7.34795	7.26302	7.41343	7.49454
ENSMUSG00000027246	Ell3	chr2	-	121264745	121270014	754	2.29247	0	2.29247	0	-0.381897	0	-1.07608	0.524143	0.710283	12	16	16	18	6.77288	6.88044	6.93708	6.90157
ENSMUSG00000037990	Sh3rf3	chr10	+	58276106	58601664	7243	5.88808	0	5.88808	0	-0.382071	0	0	0.251382	0.337083	63	66	68	87	7.45522	7.52695	7.65291	7.6695
ENSMUSG00000000901	Mmp11	chr10	-	75385966	75395247	2572	16.061	0	16.061	0	-0.382219	0	0	9.66937	12.8609	1005	757	909	1191	10.0624	9.80287	10.241	10.3033
ENSMUSG00000072629	Setd1b	chr5	+	123592201	123599990	3365	12.9041	0	3.46992	0	-0.382294	0	0	5.11307	6.6517	836	383	703	718	9.83416	9.01692	9.91822	9.67396
ENSMUSG00000086606	AL607145.3	chr4	-	148321600	148323023	440	1.63075	0	1.63075	0	-0.382329	0	0	0.801956	1.03817	16	9	18	11	6.85698	6.71745	6.97957	6.75493
ENSMUSG00000025145	Lrrc45	chr11	+	120575238	120582442	3293	15.8821	0	15.8821	0	-0.382938	0	0	7.73229	10.2603	965	839	981	1164	10.0116	9.92928	10.3386	10.274
ENSMUSG00000043857	Mgat5b	chr11	+	116780176	116848262	4602	6.29941	0	5.64015	0	-0.383143	0	-1.13985	0.521393	0.687976	110	60	92	109	7.81909	7.46978	7.8653	7.82707
ENSMUSG00000003341	Atp8b3	chr10	-	79982329	80001869	4687	3.2799	0	3.2799	0	-0.383177	0	-1.61067	0.138524	0.188199	28	18	21	35	7.05738	6.9197	7.03882	7.16206
ENSMUSG00000034161	Scx	chr15	+	76287867	76289888	1126	16.9895	0	6.80366	0	-0.383464	0	0	18.3513	24.7884	855	609	645	1127	9.86173	9.54168	9.8124	10.2327
ENSMUSG00000080972	AC083948.3	chr5	-	136174032	136174889	857	2.29024	0	2.29024	0	-0.383526	0	0	0.461148	0.624917	15	13	15	19	6.83709	6.81637	6.91478	6.91987
ENSMUSG00000085912	AC167363.2	chr17	-	29194418	29215906	2956	1.67565	0	1.67565	0	-0.38374	0	0	0.0907219	0.12256	11	8	11	12	6.74965	6.68931	6.81662	6.77838
ENSMUSG00000064177	Ghrl	chr6	-	113666112	113669874	527	1.75061	0	1.75061	0	-0.384009	0	0	0.374956	0.538004	7	7	5	13	6.64357	6.65931	6.62412	6.80085
ENSMUSG00000086097	AC160106.2	chr13	-	54942009	54942265	256	0.878625	0	0.878625	0	-0.384276	0	0	0.551345	0.738355	7	3	7	5	6.64357	6.50858	6.69736	6.5821
ENSMUSG00000010830	Kdelr3	chr15	+	79346854	79358167	1364	7.20588	0	7.20588	0	-0.384297	0	0	1.76948	2.39045	95	76	80	127	7.71551	7.61578	7.76406	7.94171
ENSMUSG00000020241	Col6a2	chr10	-	76058506	76086375	8326	14.1371	0	14.1371	0	-0.384346	0	-1.04947	1.66301	2.21536	551	430	511	660	9.33965	9.14344	9.53279	9.57344
ENSMUSG00000063687	Pcdhb5	chr18	+	37480034	37483567	3533	4.49165	0	4.49165	0	-0.385008	0	0	0.287642	0.39234	40	32	32	56	7.21495	7.14581	7.2238	7.39952
ENSMUSG00000042035	Igsf3	chr3	+	101181047	101264773	5120	17.8563	0	7.34821	0	-0.385129	0	0	20.5789	27.1345	4667	2798	4072	4748	12.1179	11.5119	12.2649	12.17
ENSMUSG00000059674	Cdh24	chr14	-	55250070	55260155	2720	15.7478	0	15.7478	0	-0.385169	0	0	8.51017	11.3099	909	731	881	1072	9.93728	9.76033	10.2012	10.1692
ENSMUSG00000017446	C1qtnf1	chr11	+	118289516	118311277	2489	6.63764	0	4.50418	0	-0.385736	0	0	0.691828	0.9556	63	59	47	104	7.45522	7.45993	7.42562	7.79313
ENSMUSG00000021265	Slc25a29	chr12	-	110064082	110074093	2606	8.48423	0	8.48423	0	-0.38596	0	0	1.45152	1.93419	160	108	139	181	8.11046	7.85968	8.19554	8.23227
ENSMUSG00000051562	AC133650.1	chr9	-	122929984	122930362	378	1.95935	0	1.95935	0	-0.386074	0	0	1.00817	1.33347	17	10	17	15	6.87623	6.74402	6.95866	6.84322
ENSMUSG00000037138	Aff3	chr1	-	38234170	38721800	6654	18.547	0.0537289	18.547	0	-0.386163	48.6732	-1.10574	17.7968	23.5895	4772	3618	4585	5380	12.149	11.8663	12.4313	12.3449
ENSMUSG00000030074	Glt8d4	chr6	+	100654727	100755075	1456	5.96046	0	5.96046	0	-0.386168	0	0	1.33777	1.78503	80	58	73	92	7.60135	7.44998	7.70058	7.7073
ENSMUSG00000080992	AL672269.1	chr11	-	102520441	102521239	689	4.25832	0	4.25832	0	-0.386229	0	0	1.45446	1.96609	32	39	38	48	7.11341	7.23832	7.30988	7.3162
ENSMUSG00000038637	Lrrc56	chr7	+	148380055	148395954	6055	14.5955	0	14.5955	0	-0.386536	0	0	2.34735	3.13991	552	455	518	689	9.34173	9.20633	9.54885	9.62459
ENSMUSG00000078725	Gm3893	chr4	+	42602068	42603149	909	1.89972	0	1.1101	0	-0.38655	0	0	0.574515	0.727796	28	9	28	14	7.05738	6.71745	7.1613	6.82243
ENSMUSG00000058498	Rnf207	chr4	-	151681127	151693083	6079	1.34925	0	1.34925	0	-0.386714	0	0	0.0255402	0.036276	6	5	5	9	6.61243	6.59185	6.62412	6.70446
ENSMUSG00000005320	Fgfr4	chr13	+	55254000	55270094	3310	6.8262	0	3.89128	0	-0.386745	0	-1.45263	0.528758	0.732853	44	80	54	100	7.2615	7.64934	7.50705	7.76523
ENSMUSG00000080205	AC074042.1	chr6	-	54127473	54127677	204	2.78576	0	2.78576	0	-0.386985	0	0	2.69835	3.62904	23	16	21	26	6.98088	6.88044	7.03882	7.03568
ENSMUSG00000046689	AC168070.1	chr3	-	17130636	17130976	315	2.96988	0	2.96988	0	-0.387217	0	0	2.15077	2.85028	25	23	30	27	7.01246	7.00872	7.19313	7.05079
ENSMUSG00000056553	Ptprn2	chr12	+	117724305	118515266	3284	1.30877	0	1.30877	0	-0.387741	0	0	0.0644691	0.0863363	9	6	10	8	6.69966	6.62702	6.78927	6.67704
ENSMUSG00000025207	Sema4g	chr19	+	45063590	45077887	4870	17.1399	0	11.3317	0	-0.388113	0	0	3.9474	5.35618	716	646	625	1031	9.64651	9.61163	9.774	10.1199
ENSMUSG00000000686	Abhd15	chr11	+	77328622	77352109	1730	3.00325	0	3.00325	0	-0.38824	0	0	0.367138	0.491668	29	16	24	30	7.07177	6.88044	7.09368	7.09438
ENSMUSG00000075277	6720416L17Rik	chr2	-	74588178	74600953	754	2.03245	0	2.03245	0	-0.38831	0	0	0.393107	0.543158	12	9	10	16	6.77288	6.71745	6.78927	6.8633
ENSMUSG00000006342	Susd2	chr10	-	75099372	75106725	3218	3.19936	0	3.19936	0	-0.388602	0	-1.6332	0.228076	0.30348	31	21	30	32	7.09977	6.97448	7.19313	7.12214
ENSMUSG00000022236	Ropn1l	chr15	-	31370964	31383444	910	2.81065	0	2.81065	0	-0.388713	0	-1.13462	0.573883	0.778924	26	11	17	28	7.02774	6.76925	6.95866	7.0656
ENSMUSG00000046456	Tmem224	chr7	-	4658433	4676851	2678	6.25738	0	6.25738	0	-0.389025	0	0	0.764224	1.02344	83	62	76	98	7.62516	7.48919	7.72822	7.75102
ENSMUSG00000020838	Slc6a4	chr11	+	76812104	76845842	4529	2.33456	0	2.33456	0	-0.389059	0	0	0.0779114	0.107816	15	10	11	20	6.83709	6.74402	6.81662	6.93767
ENSMUSG00000039607	Rbms3	chr9	-	116486425	117161575	3715	14.954	0	14.954	0	-0.38912	0.271936	-1.89245	3.69293	4.96927	458	514	511	661	9.13174	9.34441	9.53279	9.57524
ENSMUSG00000038872	Zfhx3	chr8	+	111238543	111485521	16424	17.2065	0	5.083	0	-0.38964	0	0	5.42439	7.12293	4086	2226	3617	3810	11.9329	11.2003	12.0994	11.8637
ENSMUSG00000069271	Hist1h2bn	chr13	+	21845991	21849506	409	8.52255	0	2.67174	0	-0.38976	0	0	7.66113	10.3984	160	62	88	182	8.11046	7.48919	7.83252	8.23707
ENSMUSG00000045991	Onecut2	chr18	+	64500001	64560641	15906	4.15204	0	2.80322	0	-0.390219	0	0	0.0878491	0.113883	63	36	66	49	7.45522	7.1999	7.63325	7.32703
ENSMUSG00000034435	Tmem30b	chr12	-	74646264	74647326	1062	7.86011	0	2.63666	0	-0.390383	0	0	3.58841	4.71657	202	68	146	172	8.31132	7.54533	8.23801	8.1883
ENSMUSG00000067203	CR974462.2	chr17	-	34112134	34115735	1313	5.6463	0	5.6463	0	-0.390413	0	0	1.25772	1.69152	62	55	62	79	7.44594	7.41953	7.59283	7.60619
ENSMUSG00000027546	Atp9a	chr2	-	168459937	168567909	5935	15.9003	0	15.9003	0	-0.390561	0	1.233	2.83953	3.82443	654	540	592	849	9.53887	9.4012	9.70829	9.87779
ENSMUSG00000023935	Spats1	chr17	-	45582829	45611893	1385	1.68702	0	1.68702	0	-0.390729	0	0	0.183437	0.250206	11	7	10	12	6.74965	6.65931	6.78927	6.77838
ENSMUSG00000060568	Fam78b	chr1	+	168931562	169021140	4678	5.24746	0	5.24746	0	-0.390969	0	0	0.301719	0.407426	47	53	54	67	7.29488	7.39869	7.50705	7.50357
ENSMUSG00000052942	Glis3	chr19	-	28336937	28754567	3950	5.22286	0	4.17846	0	-0.391673	0	-1.0277	0.478818	0.626075	82	52	85	72	7.61728	7.3881	7.80732	7.54755
ENSMUSG00000024193	Phf1	chr17	+	27070071	27074835	2429	11.1015	0	11.1015	0	-0.391746	0	0	2.45797	3.30725	220	203	220	290	8.38864	8.38245	8.61815	8.67235
ENSMUSG00000019718	2810055F11Rik	chr12	-	73174414	73186426	2679	9.68855	0	5.31309	0	-0.391793	0	0	1.32767	1.82269	94	158	122	188	7.70826	8.16165	8.08605	8.26545
ENSMUSG00000070908	RP23-139P14.6	chr4	+	88451434	88454284	2850	3.44222	0	1.67173	0	-0.39194	0	0	0.18324	0.259763	27	10	9	38	7.04271	6.74402	6.76045	7.20013
ENSMUSG00000037762	Slc16a9	chr10	+	69707847	69748716	3652	1.71285	0	1.71285	0	-0.392098	0	0	0.0618376	0.0862627	11	5	7	13	6.74965	6.59185	6.69736	6.80085
ENSMUSG00000047642	D930020B18Rik	chr10	+	121078643	121130940	3591	4.86976	0	3.44869	0	-0.392141	0	-1.61067	0.259413	0.364071	34	32	23	60	7.13999	7.14581	7.07583	7.43862
ENSMUSG00000044164	Rnf182	chr13	+	43711349	43764272	1231	6.75154	0	6.75154	0	-0.392695	0	0	1.88039	2.52076	89	75	89	108	7.67126	7.60722	7.8408	7.82036
ENSMUSG00000036196	Slc26a8	chr17	-	28774727	28826932	4184	1.38699	0	1.38699	0	-0.393222	0	0	0.0303609	0.0451766	4	5	3	9	6.54093	6.59185	6.53367	6.70446
ENSMUSG00000084238	AL670285.3	chr4	-	140912802	140913006	204	2.31966	0	2.31966	0	-0.393478	0	0	1.7989	2.47084	15	11	13	19	6.83709	6.76925	6.86769	6.91987
ENSMUSG00000043993	2900052L18Rik	chr11	-	120091115	120092899	1588	5.23137	0	5.23137	0	-0.393669	0	0	0.897706	1.21013	51	50	55	67	7.33757	7.36656	7.51816	7.50357
ENSMUSG00000044092	C130050O18Rik	chr5	+	139882340	139891574	1534	1.36163	0	1.36163	0	-0.393952	0	0	0.0920106	0.133488	8	2	3	10	6.67252	6.45594	6.53367	6.73034
ENSMUSG00000031841	Cdh13	chr8	+	120807632	121848821	11163	7.16553	0	4.59152	0	-0.395098	0	-1.14445	0.175751	0.242701	80	59	55	117	7.60135	7.45993	7.51816	7.8794
ENSMUSG00000036948	BC037034	chr5	-	138700884	138705222	2489	15.3105	0	15.3105	0	-0.395108	0	0	4.92786	6.69553	441	428	423	635	9.09015	9.13828	9.31363	9.52782
ENSMUSG00000022148	Fyb	chr15	+	6529870	6613321	2686	4.06761	0	4.06761	0	-0.39513	0	0	0.352072	0.47501	25	42	41	40	7.01246	7.27512	7.35005	7.2246
ENSMUSG00000031930	Wwp2	chr8	+	109960316	110081112	2879	19.1632	0.294163	19.1632	0	-0.395224	0	0	23.1841	31.0873	2522	2207	2548	3134	11.2697	11.1887	11.614	11.5941
ENSMUSG00000026167	Wnt10a	chr1	+	74838089	74850753	2468	3.98703	0	3.8378	0	-0.395579	0	0	0.411766	0.54888	50	22	39	47	7.32708	6.99181	7.32346	7.30525
ENSMUSG00000005148	Klf5	chr14	+	99697909	99712624	1721	4.25737	0	4.25737	0	-0.395762	0	0	0.729915	0.96102	54	35	56	49	7.36836	7.1867	7.52916	7.32703
ENSMUSG00000051243	Islr2	chr9	-	58044104	58049945	4309	6.90685	0	6.90685	0	-0.396738	0	0	0.465131	0.636058	79	63	65	109	7.5933	7.49876	7.62329	7.82707
ENSMUSG00000007122	Casq1	chr1	-	174140468	174149972	1376	1.7765	0	1.7765	0	-0.396902	0	0	0.133348	0.194605	5	8	5	12	6.5785	6.68931	6.62412	6.77838
ENSMUSG00000047246	Hist1h2be	chr13	-	23675610	23712993	2275	8.32791	0	3.54123	0	-0.396905	0	0	1.32148	1.79326	147	66	93	166	8.04117	7.52695	7.87335	8.15812
ENSMUSG00000030276	Ttll3	chr6	+	113339253	113364556	4684	6.19394	0	6.19394	0	-0.396913	0	1.233	0.370639	0.504427	60	63	63	87	7.42711	7.49876	7.60308	7.6695
ENSMUSG00000015377	Fam116b	chr15	-	89015248	89026896	1996	10.8687	0	10.8687	0	-0.397023	0	0	2.92047	3.92211	232	181	220	277	8.43774	8.27923	8.61815	8.62691
ENSMUSG00000030683	Sez6l2	chr7	+	134085657	134114120	4420	1.97319	0	1.97319	0	-0.397061	0	0	0.083026	0.110475	11	15	19	12	6.74965	6.85984	6.99987	6.77838
ENSMUSG00000069394	Pcdhga2	chr18	+	37828606	38001524	2573	5.90069	0	5.90069	0	-0.397073	0	0	0.702156	0.942768	80	48	67	87	7.60135	7.34453	7.64313	7.6695
ENSMUSG00000020647	Ncoa1	chr12	-	4249454	4483976	5152	13.6492	0	13.6492	0	-0.39713	0	0	2.04648	2.74858	424	323	394	505	9.04727	8.8365	9.23322	9.26335
ENSMUSG00000044317	Gpr4	chr7	+	19797886	19809525	2884	11.6406	0	11.0792	0	-0.397296	0	0	2.67704	3.5665	328	219	304	349	8.77641	8.45269	8.94928	8.86133
ENSMUSG00000036882	Snx26	chr7	-	31307244	31319199	4280	16.4637	0	10.9598	0	-0.397351	0	0	5.69194	7.60713	1046	680	923	1144	10.1127	9.67299	10.2606	10.2518
ENSMUSG00000078731	Gm3893	chr4	-	42415575	42416656	909	1.90361	0	1.03246	0	-0.397517	0	0	0.558987	0.710467	28	8	28	13	7.05738	6.68931	7.1613	6.80085
ENSMUSG00000003273	Car11	chr7	+	52955212	52960052	1926	6.03518	0	6.03518	0	-0.397552	0	-1.59699	0.784135	1.07955	53	54	49	83	7.35821	7.40916	7.44957	7.63831
ENSMUSG00000003872	Lin7b	chr7	-	52623260	52625953	1405	0.879392	0	0.879392	0	-0.397781	0	0	0.100459	0.134533	6	4	8	4	6.61243	6.55288	6.72992	6.54415
ENSMUSG00000038264	Sema7a	chr9	+	57787919	57810671	3296	10.7694	0	10.7694	0	-0.397949	0	0	1.68294	2.26524	197	196	216	258	8.289	8.35049	8.60017	8.55761
ENSMUSG00000045005	Fzd5	chr1	-	64780986	64784324	3059	5.03463	0	5.03463	0	-0.398054	0	0	0.387581	0.530373	51	33	38	65	7.33757	7.15966	7.30988	7.48543
ENSMUSG00000003469	Phyhip	chr14	+	70857323	70868631	2789	6.13197	0	6.00335	0	-0.398238	0	-1.24618	0.516196	0.717264	49	53	43	84	7.31647	7.39869	7.3759	7.64619
ENSMUSG00000011148	Adssl1	chr12	+	113858255	113879550	1846	5.30797	0	5.30797	0	-0.398519	0	0	0.734011	0.998339	56	40	47	70	7.38834	7.25076	7.42562	7.53018
ENSMUSG00000022803	Popdc2	chr16	+	38362294	38378302	2271	1.70516	0	1.70516	0	-0.398558	0	-1.38827	0.105656	0.145655	6	11	11	10	6.61243	6.76925	6.81662	6.73034
ENSMUSG00000038239	Hrc	chr7	+	52590659	52594343	2410	2.96766	0	2.96766	0	-0.398651	0	0	0.169842	0.241829	13	16	11	26	6.79512	6.88044	6.81662	7.03568
ENSMUSG00000013236	Ptprs	chr17	-	56551853	56615906	7047	20.6463	1.00553	17.4761	0	-0.398778	0	0	31.762	42.6748	9246	6612	8280	10812	13.0804	12.7103	13.2667	13.3311
ENSMUSG00000034059	Ypel4	chr2	+	84574214	84578812	2614	9.45929	0	8.56958	0	-0.398819	0	0	1.27969	1.75955	102	135	114	178	7.76502	8.03193	8.031	8.21778
ENSMUSG00000075003	Jmjd1c	chr10	+	66558876	66559470	594	2.22333	0	2.22333	0	-0.398915	0	0	0.807896	1.06071	23	11	23	17	6.98088	6.76925	7.07583	6.88273
ENSMUSG00000074933	CT010505.1	chr16	+	84972874	84979301	840	1.35179	0	1.35179	0	-0.399047	0	0	0.184832	0.262526	5	6	6	8	6.5785	6.62702	6.66231	6.67704
ENSMUSG00000054509	Parp4	chr14	+	57194493	57266064	3837	6.8918	0	6.8918	0	-0.39943	0	-1.50375	0.662131	0.882614	105	75	104	111	7.78559	7.60722	7.95849	7.84037
ENSMUSG00000082424	BX679665.2	chr2	-	11330661	11331658	997	5.09891	0	5.09891	0	-0.399513	0	0	1.34491	1.81688	43	52	55	60	7.25009	7.3881	7.51816	7.43862
ENSMUSG00000060044	Tmem26	chr10	+	68186515	68243362	2990	13.1367	0	13.1367	0	-0.399524	0	0	3.22885	4.33037	398	286	368	454	8.97901	8.7121	9.15697	9.14427
ENSMUSG00000043243	Fam129c	chr8	+	74121546	74131835	2784	8.15751	0	8.15751	0	-0.399631	0	-1.57519	0.973409	1.3296	82	110	100	135	7.61728	7.87333	7.92823	7.98933
ENSMUSG00000040412	5330417C22Rik	chr3	-	108258611	108339444	6294	1.32546	0	1.32546	0	-0.399755	0	0	0.0291528	0.0400421	8	5	8	8	6.67252	6.59185	6.72992	6.67704
ENSMUSG00000021579	Lrrc14b	chr13	-	74497028	74501453	933	5.99572	0	5.99572	0	-0.399764	0	0	1.84562	2.49864	67	55	64	84	7.49151	7.41953	7.61323	7.64619
ENSMUSG00000015242	Nipsnap3a	chr4	+	53002143	53014034	1733	2.0545	0	2.0545	0	-0.399784	0	0	0.16289	0.22723	8	12	11	14	6.67252	6.79332	6.81662	6.82243
ENSMUSG00000082999	RP23-395N7.2	chr4	+	145427121	145427901	780	5.55428	0	5.55428	0	-0.399914	0	0	1.9724	2.66565	56	53	60	72	7.38834	7.39869	7.57203	7.54755
ENSMUSG00000085474	AC160471.4	chr7	+	26645158	26654902	605	2.26775	0	2.26775	0	-0.399925	0	0	0.699889	0.937284	15	15	20	16	6.83709	6.85984	7.01961	6.8633
ENSMUSG00000073651	Tns1	chr1	-	74036295	74045042	1373	10.1481	0	4.07259	0	-0.400317	0	0	4.43067	5.86238	294	137	245	266	8.66597	8.04376	8.72539	8.58723
ENSMUSG00000085984	AC140329.1	chr14	-	66914170	66915966	975	1.75288	0	1.75288	0	-0.400651	0	0	0.202669	0.290798	7	7	6	12	6.64357	6.65931	6.66231	6.77838
ENSMUSG00000020387	Phf15	chr11	-	51626956	51671155	10823	7.66562	0	7.66562	0	-0.401277	0	0	0.260823	0.350746	122	78	106	135	7.89574	7.63269	7.97335	7.98933
ENSMUSG00000051790	Nlgn2	chr11	-	69636623	69651286	5785	19.1308	0.294163	10.457	0	-0.4014	0	0	6.3582	8.61504	1548	1058	1270	1894	10.6174	10.2205	10.6747	10.911
ENSMUSG00000059921	Unc5c	chr3	+	141128527	141497888	11008	16.9429	0	5.44812	0	-0.401855	32.0915	-1.20011	4.998	6.58939	2395	1503	2388	2217	11.1996	10.6754	11.5249	11.1224
ENSMUSG00000062044	Lmtk3	chr7	+	53039107	53059514	5501	16.9363	0	16.9363	0	-0.402228	0	-1.33669	3.18671	4.33233	653	589	624	889	9.53707	9.50238	9.77205	9.93463
ENSMUSG00000055692	Tmem191c	chr16	+	17277245	17278753	1026	4.32117	0	4.32117	0	-0.402269	0	0	0.729108	1.02861	24	29	21	46	6.99685	7.10275	7.03882	7.29416
ENSMUSG00000062859	Tcp11	chr17	-	28203691	28217584	4243	3.62137	0	3.62137	0	-0.402357	0	0	0.146367	0.20418	21	23	20	35	6.94781	7.00872	7.01961	7.16206
ENSMUSG00000043639	Rbm20	chr19	+	53751795	53941570	6658	12.3697	0	4.71745	0	-0.402485	0	-2.19563	0.720773	1.00784	155	185	135	291	8.08427	8.29862	8.17063	8.67578
ENSMUSG00000082860	AL713995.1	chr4	-	147943164	147943985	821	2.8496	0	2.8496	0	-0.402488	0	0	0.601711	0.824991	18	17	19	24	6.89489	6.90038	6.99987	7.0045
ENSMUSG00000026890	Lhx6	chr2	-	35937469	35960928	4740	3.45131	0	3.45131	0	-0.402769	0	0	0.160797	0.216003	31	23	32	33	7.09977	7.00872	7.2238	7.13567
ENSMUSG00000078816	Prkcc	chr7	+	3303915	3331005	2456	1.38611	0	1.38611	0	-0.402799	0	0	0.0517222	0.0769621	5	4	3	9	6.5785	6.55288	6.53367	6.70446
ENSMUSG00000030922	Lyrm1	chr7	+	127039374	127060270	1513	5.29846	0	5.29846	0	-0.40292	0	-1.19705	0.90489	1.22848	44	53	55	63	7.2615	7.39869	7.51816	7.46697
ENSMUSG00000036611	Eepd1	chr9	+	25289131	25411695	2935	13.587	0	13.587	0	-0.403178	0	0	3.4721	4.66912	397	325	398	472	8.97632	8.84291	9.24459	9.18746
ENSMUSG00000086972	AC159308.1	chr9	+	21922115	21942198	471	2.68353	0	2.68353	0	-0.403355	0	0	0.77914	1.10361	10	16	12	21	6.7253	6.88044	6.84271	6.955
ENSMUSG00000033880	Lgals3bp	chr11	-	118254064	118263406	2751	4.88312	0	4.88312	0	-0.403495	0	-1.79367	0.405322	0.555399	38	41	41	56	7.1907	7.26302	7.35005	7.39952
ENSMUSG00000037833	Sh2d4b	chr14	-	41627077	41706555	4027	2.58336	0	2.58336	0	-0.403548	0	0	0.108653	0.148637	20	11	16	22	6.93064	6.76925	6.93708	6.97189
ENSMUSG00000058818	Lilrb3	chr7	-	3663010	3671993	4471	1.7757	0	1.7757	0	-0.403906	0	0	0.0410395	0.0598919	6	7	5	12	6.61243	6.65931	6.62412	6.77838
ENSMUSG00000079014	AC142112.1	chr12	+	105503315	105506848	1227	2.78898	0	2.78898	0	-0.404	0	0	0.448625	0.603361	22	17	24	23	6.96455	6.90038	7.09368	6.98838
ENSMUSG00000028949	Smarcd3	chr5	-	24096635	24107830	2079	14.6827	0	14.6827	0	-0.404293	0	0	5.13931	6.98555	403	354	386	536	8.9924	8.93266	9.2102	9.33108
ENSMUSG00000085754	AC132567.4	chr3	+	103575874	103593325	696	2.02014	0	2.02014	0	-0.404584	0	0	0.446146	0.611052	12	10	13	14	6.77288	6.74402	6.86769	6.82243
ENSMUSG00000065041	SNORA62	chr9	+	120037897	120038053	156	2.28028	0	2.28028	0	-0.404903	0	0	2.62384	3.53401	15	14	19	16	6.83709	6.83851	6.99987	6.8633
ENSMUSG00000029026	Trp73	chr4	-	153430361	153514317	5255	8.04203	0	8.04203	0	-0.405048	0	-1.71566	0.50495	0.689412	96	92	96	134	7.72272	7.7443	7.89718	7.98348
ENSMUSG00000059336	Slc14a1	chr18	-	78296832	78320061	3705	6.56336	0	6.56336	0	-0.405084	0	-1.13462	0.4381	0.607955	50	65	54	89	7.32708	7.51764	7.50705	7.68478
ENSMUSG00000035735	Dagla	chr19	-	10319754	10379367	5747	10.8672	0	8.61405	0	-0.405936	0	-1.23415	0.906251	1.22789	228	141	185	263	8.42158	8.0671	8.45194	8.5762
ENSMUSG00000029754	Dlx6	chr6	+	6813749	6817329	561	3.88207	0	3.88207	0	-0.405952	0	0	1.15733	1.62851	23	23	19	39	6.98088	7.00872	6.99987	7.21246
ENSMUSG00000022220	Adcy4	chr14	-	56387923	56402874	3418	16.1263	0	10.0714	0	-0.406086	0	0	3.20857	4.42869	372	405	359	602	8.9072	9.07758	9.12957	9.46524
ENSMUSG00000042010	Acacb	chr5	+	114596543	114700770	9632	9.33056	0	9.33056	0	-0.406209	0	0	0.429353	0.577274	173	120	162	191	8.1761	7.9393	8.33008	8.27942
ENSMUSG00000038292	Ccdc155	chr7	-	52439045	52460262	2313	0.880844	0	0.880492	0	-0.406481	0	0	0.0671244	0.0885303	6	5	10	3	6.61243	6.59185	6.78927	6.501
ENSMUSG00000037418	Best1	chr19	-	10059663	10076123	2152	4.5159	0	4.5159	0	-0.406748	0	0	0.465671	0.636797	36	35	38	49	7.16573	7.1867	7.30988	7.32703
ENSMUSG00000048706	D4Bwg0951e	chr4	+	80556549	80601532	3066	4.97855	0	4.97855	0	-0.406891	0	0	0.340661	0.47265	33	41	36	56	7.12681	7.26302	7.28209	7.39952
ENSMUSG00000032911	Cspg4	chr9	+	56712966	56746942	7259	11.1414	0	5.85803	0	-0.407183	0	0	0.919703	1.22818	307	166	266	300	8.70927	8.20379	8.80935	8.70629
ENSMUSG00000025176	Dhdpsl	chr19	+	42120340	42145429	1635	4.27358	0	4.27358	0	-0.407402	0	-1.7102	0.604287	0.818889	40	30	39	46	7.21495	7.11736	7.32346	7.29416
ENSMUSG00000087573	AC122015.1	chr6	+	92890322	93222973	5750	1.39079	0	1.39079	0	-0.407558	0	0	0.0220921	0.0328729	3	6	4	8	6.49821	6.62702	6.5818	6.67704
ENSMUSG00000040434	Gyltl1b	chr2	-	92205202	92212102	5217	13.236	0	13.236	0	-0.407596	0	0	1.62328	2.19803	295	305	335	393	8.66935	8.7774	9.05377	8.98701
ENSMUSG00000085767	AL732541.4	chr2	+	26237045	26244538	804	8.70313	0	8.70313	0	-0.4081	0	0	3.54616	4.87829	100	102	99	150	7.75109	7.81775	7.92054	8.07388
ENSMUSG00000051747	Ttn	chr2	-	76542036	76820604	113084	5.5144	0	5.5144	0	-0.408152	0	0	0.0106092	0.0147648	43	42	38	68	7.25009	7.27512	7.30988	7.51252
ENSMUSG00000035226	Rims4	chr2	-	163685486	163744662	5205	2.26873	0	2.26873	0	-0.408202	0	0	0.0813511	0.108945	15	15	21	15	6.83709	6.85984	7.03882	6.84322
ENSMUSG00000052135	Foxo6	chr4	-	119939683	119959954	2615	2.62018	0	2.62018	0	-0.408615	0	0	0.156527	0.216848	16	13	15	21	6.85698	6.81637	6.91478	6.955
ENSMUSG00000031391	L1cam	chrX	-	71099116	71141444	7247	5.82749	0	5.82749	0	-0.408728	0	-1.0277	0.206448	0.282559	58	48	54	76	7.40792	7.34453	7.50705	7.58145
ENSMUSG00000056947	Mab21l1	chr3	+	55586461	55588797	2336	19.2686	0.33803	16.084	0	-0.409003	0	0	11.6613	15.9606	861	1069	1015	1352	9.87032	10.2337	10.3825	10.4669
ENSMUSG00000028125	Abca4	chr3	+	121747360	121882979	11813	8.86024	0	7.16804	0	-0.409342	0	-1.55489	0.352472	0.46936	175	120	180	172	8.1859	7.9393	8.42639	8.1883
ENSMUSG00000078630	Tomt	chr7	-	109046886	109054873	873	2.05347	0	2.05347	0	-0.40937	0	0	0.323354	0.451076	10	10	11	14	6.7253	6.74402	6.81662	6.82243
ENSMUSG00000085541	AC121121.1	chr9	+	96916384	96922462	4149	2.06299	0	1.63065	0	-0.409711	0	0	0.0646358	0.0911154	16	3	7	17	6.85698	6.50858	6.69736	6.88273
ENSMUSG00000020672	Sntg2	chr12	-	30859346	31058240	3284	1.69902	0	1.69902	0	-0.409726	0	0	0.0730649	0.100726	13	4	9	12	6.79512	6.55288	6.76045	6.77838
ENSMUSG00000025738	Fbxl16	chr17	+	25953359	25958189	3178	7.33977	0	7.33977	0	-0.410919	0	0	0.723931	0.986332	98	65	83	116	7.73699	7.51764	7.79021	7.87298
ENSMUSG00000053989	1700008J07Rik	chr7	-	134655682	134656240	388	2.74027	0	2.74027	0	-0.411168	0	0	1.56423	2.07044	26	17	30	21	7.02774	6.90038	7.19313	6.955
ENSMUSG00000049946	BC030500	chr8	+	61390551	61393093	1603	2.37944	0	2.37944	0	-0.411248	0	0	0.202515	0.284963	10	13	12	17	6.7253	6.81637	6.84271	6.88273
ENSMUSG00000038524	Fchsd1	chr18	-	38117088	38129418	2921	12.1575	0	9.67061	0	-0.411486	0	0	1.76853	2.44821	192	174	166	288	8.26629	8.24458	8.35211	8.66546
ENSMUSG00000024299	Adamts10	chr17	+	33661168	33690712	4874	21.1488	1.17194	21.1488	0	-0.411676	0	0	8.92504	12.2645	1515	1567	1533	2262	10.5891	10.7304	10.9244	11.1495
ENSMUSG00000052450	2810055G20Rik	chr16	+	77500750	77598776	2547	6.69554	0	4.58813	0	-0.411702	0	0	0.604033	0.847258	38	71	52	85	7.1907	7.5723	7.48445	7.65402
ENSMUSG00000021135	Slc10a1	chr12	-	82054183	82069022	1618	1.36858	0	1.36858	0	-0.411731	0	0	0.0872338	0.126558	5	5	5	8	6.5785	6.59185	6.62412	6.67704
ENSMUSG00000064201	Krt2	chr15	-	101641120	101648600	2612	2.07943	0	2.07943	0	-0.411951	0	0	0.10267	0.144731	4	15	12	12	6.54093	6.85984	6.84271	6.77838
ENSMUSG00000061527	Krt5	chr15	-	101537500	101543322	2190	21.5523	1.26366	21.5523	0	-0.412002	0	0	36.3817	49.657	2931	2714	2939	3965	11.4746	11.4702	11.811	11.919
ENSMUSG00000044349	Snhg11	chr2	+	158201373	158211881	8388	7.55047	0	5.08763	0	-0.41225	0	-1.26274	0.255769	0.35304	53	99	84	104	7.35821	7.79621	7.7988	7.79313
ENSMUSG00000009739	Pou6f1	chr15	-	100405749	100430415	4974	11.4018	0	11.4018	0	-0.412307	0	0	1.16627	1.58022	228	183	226	273	8.42158	8.28896	8.64468	8.61262
ENSMUSG00000034853	Acot11	chr4	-	106417159	106477603	4793	14.9943	0	6.93515	0	-0.412338	0	-1.24878	3.61032	4.81125	741	485	743	721	9.6877	9.27824	9.98687	9.67897
ENSMUSG00000078451	Ppil6	chr10	+	41210283	41234092	1029	1.38522	0	1.38522	0	-0.412441	0	0	0.12345	0.183692	6	3	3	9	6.61243	6.50858	6.53367	6.70446
ENSMUSG00000053522	Lgals7	chr7	+	29648871	29651303	927	4.32131	0	4.32131	0	-0.41285	0	0	0.806974	1.13846	27	26	22	45	7.04271	7.0572	7.05755	7.28294
ENSMUSG00000078973	AC090887.4	chr12	-	114868196	114869078	882	5.05977	0	5.05977	0	-0.413013	0	0	1.32823	1.82161	44	39	44	58	7.2615	7.23832	7.38857	7.41927
ENSMUSG00000079154	AC122351.1	chr12	-	24302743	24319561	539	4.84439	0	4.84439	0	-0.413168	0	0	2.12109	2.89315	51	30	42	57	7.33757	7.11736	7.36306	7.40944
ENSMUSG00000074796	Slc4a11	chr2	-	130509848	130523255	4998	2.26657	0	2.26657	0	-0.413227	0	0	0.0847204	0.113457	19	11	20	16	6.91301	6.76925	7.01961	6.8633
ENSMUSG00000019278	Dpep1	chr8	+	125710141	125725124	1648	5.14317	0	5.14317	0	-0.413494	0	-1.0277	0.787941	1.0705	56	36	50	62	7.38834	7.1999	7.46133	7.45761
ENSMUSG00000026546	Ccdc19	chr1	+	174451269	174476001	1831	2.6014	0	2.6014	0	-0.413506	0	0	0.231258	0.318301	19	11	16	21	6.91301	6.76925	6.93708	6.955
ENSMUSG00000048967	Yjefn3	chr8	-	72411686	72414866	780	2.42177	0	2.42177	0	-0.414114	0	0	0.380004	0.545247	10	11	9	18	6.7253	6.76925	6.76045	6.90157
ENSMUSG00000024544	D18Ertd653e	chr18	+	68092910	68415203	2632	5.7526	0	3.80048	0	-0.414229	0	0	0.664965	0.891711	87	37	70	79	7.65611	7.2129	7.67223	7.60619
ENSMUSG00000022217	Fam158a	chr14	-	56200361	56204119	829	3.39503	0	3.39503	0	-0.414501	0	0	0.681034	0.950035	20	20	20	30	6.93064	6.95671	7.01961	7.09438
ENSMUSG00000086045	AC127416.1	chr8	-	74044016	74049592	1804	2.34496	0	2.34496	0	-0.414597	0	0	0.195599	0.270676	9	16	16	15	6.69966	6.88044	6.93708	6.84322
ENSMUSG00000067199	AC145557.1	chr19	+	41904657	41905299	579	3.40825	0	3.40825	0	-0.41486	0	0	0.950712	1.33303	26	13	16	33	7.02774	6.81637	6.93708	7.13567
ENSMUSG00000022199	Slc22a17	chr14	-	55525577	55531915	2330	20.1589	0.816343	12.1376	0	-0.414964	0	0	10.3163	14.2913	837	866	801	1313	9.83563	9.96856	10.0809	10.429
ENSMUSG00000027833	Shox2	chr3	-	66777192	66785693	1590	21.1479	1.17194	20.4424	0	-0.415158	0	0	36.733	50.1871	2352	1786	2102	2964	11.1751	10.9042	11.3505	11.5175
ENSMUSG00000025466	1810014F10Rik	chr7	-	147282668	147288340	3103	6.82471	0	6.82471	0	-0.415257	0	-1.64695	0.66865	0.908647	87	60	80	99	7.65611	7.46978	7.76406	7.75815
ENSMUSG00000084880	AC139214.2	chr17	+	47824558	47828032	1435	3.0281	0	2.56201	0	-0.415663	0	0	0.432777	0.581766	17	27	32	21	6.87623	7.07269	7.2238	6.955
ENSMUSG00000001656	Hoxc11	chr15	+	102784956	102787132	915	1.7168	0	1.7168	0	-0.415834	0	0	0.24681	0.344297	10	6	9	11	6.7253	6.62702	6.76045	6.75493
ENSMUSG00000024940	Ltbp3	chr19	+	5740903	5758532	5090	12.883	0	11.3858	0	-0.41586	0	-1.41747	1.65269	2.22812	358	238	338	382	8.86693	8.53151	9.06347	8.95665
ENSMUSG00000023764	Sfi1	chr11	-	3031852	3093466	7396	18.1304	0	8.58293	0	-0.415965	0	-1.46835	1.8435	2.56847	439	527	446	760	9.08517	9.3731	9.37429	9.74255
ENSMUSG00000036995	Asap3	chr4	+	135762279	135801131	4225	9.97231	0	9.97231	0	-0.416044	0	-1.86767	1.03227	1.39807	178	131	173	202	8.20046	8.00791	8.38978	8.32935
ENSMUSG00000085644	AC108401.1	chr12	-	81221535	81233831	1628	6.91163	0	6.91163	0	-0.416086	0	0	1.43919	1.93508	101	65	98	102	7.75808	7.51764	7.91281	7.77926
ENSMUSG00000051043	Gprc5c	chr11	+	114712465	114733931	3610	18.1506	0	10.2696	0	-0.416476	0	0	5.85299	7.9936	907	590	750	1082	9.93455	9.50437	9.99856	10.1809
ENSMUSG00000075283	AC140073.1	chr19	+	4397815	4398641	493	1.31505	0	1.31505	0	-0.416839	0	0	0.400815	0.543158	12	2	9	8	6.77288	6.45594	6.76045	6.67704
ENSMUSG00000035775	Krt20	chr11	-	99289716	99299464	1927	1.38991	0	1.38991	0	-0.417073	0	0	0.065921	0.0980897	4	5	4	8	6.54093	6.59185	6.5818	6.67704
ENSMUSG00000026069	Il1rl1	chr1	+	40496620	40522241	5134	1.75514	0	1.75514	0	-0.417103	0	0	0.0384889	0.0552256	7	7	7	11	6.64357	6.65931	6.69736	6.75493
ENSMUSG00000064440	SNORD74	chr1	+	162965524	162965604	80	4.15258	0	3.53429	0	-0.417492	0	0	8.46866	12.0106	14	34	24	37	6.8165	7.17329	7.09368	7.18763
ENSMUSG00000006651	Aplp1	chr7	-	31220000	31230580	2369	14.1914	0	14.1914	0	-0.417948	0	0	3.44966	4.74076	329	250	286	427	8.77952	8.57899	8.88477	9.07685
ENSMUSG00000047751	Utf1	chr7	+	147129724	147131009	1188	1.77411	0	1.77411	0	-0.418019	0	0	0.154451	0.225401	8	5	5	12	6.67252	6.59185	6.62412	6.77838
ENSMUSG00000021271	Zfp839	chr12	+	112088515	112107123	2385	11.4088	0	11.4088	0	-0.418731	0	0	2.18374	2.9852	200	169	198	254	8.30244	8.21924	8.51613	8.54255
ENSMUSG00000041073	Nacad	chr11	-	6497825	6506056	4892	3.60253	0	3.60253	0	-0.419306	0	0	0.129834	0.180312	25	20	23	33	7.01246	6.95671	7.07583	7.13567
ENSMUSG00000024302	Dtna	chr18	+	23573915	23818215	6699	9.04457	0	9.04457	0	-0.419312	0	-1.1307	0.408747	0.569022	96	98	92	150	7.72272	7.78893	7.8653	8.07388
ENSMUSG00000086816	AC114539.2	chr19	-	46339028	46342159	596	2.53251	0	2.53251	0	-0.419401	0	0	0.828867	1.11001	19	16	25	17	6.91301	6.88044	7.11113	6.88273
ENSMUSG00000023232	Serinc2	chr4	-	129930738	129956449	2320	20.4094	0.92104	18.3892	0	-0.41954	0	-1.23415	14.0475	19.316	1293	1016	1147	1698	10.3832	10.1691	10.5412	10.7658
ENSMUSG00000032009	Sesn3	chr9	+	14080744	14130582	2162	20.0203	0.779373	20.0203	0	-0.419654	0	0	18.9259	25.7912	1684	1215	1545	1995	10.7282	10.3979	10.9348	10.9805
ENSMUSG00000034112	Atp2c2	chr8	+	122224064	122279992	2692	7.50567	0	7.50567	0	-0.419763	0	-1.26274	0.922786	1.25217	98	78	102	112	7.73699	7.63269	7.94346	7.84697
ENSMUSG00000040467	4921522P10Rik	chr8	+	8661800	8664728	2101	1.83131	0	1.83131	0	-0.41988	0	0	0.0738975	0.112458	5	6	3	12	6.5785	6.62702	6.53367	6.77838
ENSMUSG00000001750	Tcirg1	chr19	-	3896049	3907133	4401	16.4724	0	10.2181	0	-0.419887	0	0	2.26421	3.15676	333	373	330	552	8.79192	8.98844	9.03744	9.36479
ENSMUSG00000032860	P2ry2	chr7	-	108145085	108160505	3000	2.80333	0	2.80333	0	-0.419941	0	0	0.178783	0.241524	24	14	24	22	6.99685	6.83851	7.09368	6.97189
ENSMUSG00000029675	Eln	chr5	-	135178465	135223124	3781	11.9628	0	11.9628	0	-0.419992	0	-1.50375	1.64251	2.23297	245	195	247	289	8.48895	8.34586	8.73362	8.66891
ENSMUSG00000085137	AC140190.1	chr3	+	95021378	95030580	517	4.68648	0	4.68648	0	-0.420294	0	0	2.07485	2.83346	41	35	44	49	7.22682	7.1867	7.38857	7.32703
ENSMUSG00000025255	Zfhx4	chr3	+	5218553	5415855	13874	21.0998	1.17194	10.3372	0	-0.420514	0	0	11.2781	15.2429	6763	4323	6254	7172	12.6382	12.1139	12.8688	12.7494
ENSMUSG00000026043	Col3a1	chr1	+	45368382	45406551	8378	22.2511	1.5409	22.2511	0	-0.421195	0	0	37.3953	50.8401	12479	9718	12366	14675	13.5066	13.2556	13.8382	13.7664
ENSMUSG00000053297	AI854703	chr6	+	48577922	48583689	3818	4.70113	0	4.70113	0	-0.421251	0	0	0.277261	0.379556	45	30	41	51	7.27277	7.11736	7.35005	7.34831
ENSMUSG00000087548	AC114661.1	chr5	+	152171283	152216658	2676	1.77832	0	1.77832	0	-0.421361	0	0	0.0685678	0.100066	6	7	6	11	6.61243	6.65931	6.66231	6.75493
ENSMUSG00000059022	Kcp	chr6	-	29423165	29457937	7188	18.7232	0.0647662	18.7232	0	-0.421408	0	0	2.99647	4.1132	795	731	807	1070	9.7728	9.76033	10.0903	10.1668
ENSMUSG00000082984	RP23-304I1.3	chr4	+	41761140	41763463	2323	3.10626	0	1.48211	0	-0.421566	0	0	0.370633	0.48143	45	16	46	25	7.27277	6.88044	7.41343	7.02026
ENSMUSG00000056724	Nbeal2	chr9	-	110527292	110556665	9533	7.80825	0	6.87254	0	-0.42158	0	-1.26274	0.282792	0.383338	123	68	106	126	7.90191	7.54533	7.97335	7.93562
ENSMUSG00000029049	Morn1	chr4	+	154460685	154519614	4320	5.92647	0	5.92647	0	-0.421659	0	-1.24618	0.32999	0.455775	48	53	55	70	7.30574	7.39869	7.51816	7.53018
ENSMUSG00000052131	Akr1b7	chr6	+	34362333	34373142	933	1.67908	0	1.67908	0	-0.421755	0	0	0.287432	0.388302	11	8	14	9	6.74965	6.68931	6.89168	6.70446
ENSMUSG00000028078	Dclk2	chr3	-	86590080	86724774	4192	11.1702	0	11.1702	0	-0.422521	5.56592	-2.26274	1.0404	1.43913	169	140	152	231	8.15626	8.06131	8.27331	8.45248
ENSMUSG00000033717	Adra2a	chr19	+	54119722	54123472	3750	1.65696	0	1.3867	0	-0.42286	0	0	0.0790408	0.10501	17	4	15	10	6.87623	6.55288	6.91478	6.73034
ENSMUSG00000042757	Tmem108	chr9	-	103386107	103664132	2815	8.98784	0	8.98784	0	-0.423104	0	0	1.17829	1.60593	146	89	127	160	8.03567	7.72131	8.11926	8.12719
ENSMUSG00000033852	Pla2g4b	chr2	+	119853218	119868769	7794	17.7446	0	4.65611	0	-0.423225	0	-1.80262	1.2423	1.76028	346	340	264	607	8.83144	8.89007	8.80157	9.4749
ENSMUSG00000048078	Odz4	chr7	+	103319753	104059603	19777	19.9384	0.764194	6.12027	0	-0.423621	0	0	6.29393	8.44167	5528	3291	5348	5251	12.3547	11.7352	12.6479	12.3109
ENSMUSG00000053641	F730015K02Rik	chr9	+	64659238	64707828	2204	9.08751	0	9.08751	0	-0.423846	0	0	1.2872	1.7867	111	90	97	153	7.82567	7.72903	7.90502	8.09011
ENSMUSG00000035228	Ccdc106	chr7	+	5007753	5012387	2237	9.81766	0	9.81766	0	-0.42396	0	0	1.54584	2.13354	132	113	126	177	7.95603	7.89351	8.11269	8.21292
ENSMUSG00000021508	Cxcl14	chr13	-	56390007	56397752	1663	21.3905	1.18621	21.3905	0	-0.424195	0	0	38.2015	52.2558	2227	2274	2548	2969	11.1014	11.2292	11.614	11.5198
ENSMUSG00000046854	Pip5kl1	chr2	+	32430316	32439302	2494	4.09576	0	4.09576	0	-0.42433	0	0	0.282968	0.397895	28	22	23	40	7.05738	6.99181	7.07583	7.2246
ENSMUSG00000018102	Hist1h2bc	chr13	+	23776067	23784357	454	7.22946	0	7.22946	0	-0.424965	0	0	4.57009	6.27981	88	59	77	104	7.66371	7.45993	7.73729	7.79313
ENSMUSG00000029821	Dfna5	chr6	-	50157403	50213861	2498	8.74198	0	8.74198	0	-0.425139	0	0	1.35607	1.83495	122	118	151	140	7.89574	7.92639	8.26749	8.01816
ENSMUSG00000067242	Lgi1	chr19	+	38339271	38383429	7833	2.09292	0	2.09292	0	-0.425624	0	0	0.0324345	0.0462513	10	8	9	14	6.7253	6.68931	6.76045	6.82243
ENSMUSG00000018774	Cd68	chr11	-	69477714	69479655	1257	7.62307	0	7.62307	0	-0.425733	0	0	1.54956	2.16788	64	74	68	105	7.46442	7.5986	7.65291	7.8
ENSMUSG00000031387	Renbp	chrX	-	71167459	71176189	2494	10.4086	0	10.3839	0	-0.425877	0	-1.02552	1.3639	1.90737	127	114	111	191	7.92627	7.90016	8.0097	8.27942
ENSMUSG00000049265	Kcnk3	chr5	+	30890542	30927643	3810	1.33556	0	1.33556	0	-0.426124	0	0	0.0444549	0.0620141	10	2	7	8	6.7253	6.45594	6.69736	6.67704
ENSMUSG00000027412	Lpin3	chr2	+	160706405	160731738	3694	5.8332	0	5.8332	0	-0.426288	0	-1.35309	0.405016	0.554333	56	50	62	68	7.38834	7.36656	7.59283	7.51252
ENSMUSG00000081343	CT025653.4	chr9	+	30901786	30902579	793	2.72929	0	2.72929	0	-0.427549	0	0	0.42717	0.615761	13	11	10	21	6.79512	6.76925	6.78927	6.955
ENSMUSG00000002475	Abhd3	chr18	-	10644408	10706769	1962	2.83578	0	2.83578	0	-0.427597	0	0	0.25898	0.353246	21	15	23	21	6.94781	6.85984	7.07583	6.955
ENSMUSG00000059078	AC148089.1	chr8	+	19784745	19785311	564	11.1374	0	4.62101	0	-0.428153	0	0	9.23444	12.5677	255	114	197	253	8.52703	7.90016	8.5113	8.53876
ENSMUSG00000079022	AC157602.1	chr15	-	71699310	71784829	1863	4.3235	0	4.3235	0	-0.428333	0	0	0.507604	0.693306	44	23	38	44	7.2615	7.00872	7.30988	7.27157
ENSMUSG00000053164	Gpr21	chr2	+	37372145	37374801	2297	2.34069	0	2.34069	0	-0.428418	0	0	0.153618	0.212581	15	10	15	16	6.83709	6.74402	6.91478	6.8633
ENSMUSG00000079277	Hoxd3	chr2	+	74549985	74586331	4067	11.315	0	11.315	0	-0.428546	0	0	0.964792	1.35168	129	149	135	214	7.93826	8.11248	8.17063	8.38172
ENSMUSG00000040726	Hesx1	chr14	+	27813547	27815492	1118	1.34373	0	1.34373	0	-0.428999	0	0	0.151497	0.211336	3	9	10	5	6.49821	6.71745	6.78927	6.5821
ENSMUSG00000019194	Scn1b	chr7	-	31901543	31912047	1510	1.36714	0	1.36714	0	-0.429409	0	0	0.093473	0.13561	7	3	5	8	6.64357	6.50858	6.62412	6.67704
ENSMUSG00000051606	AC096628.1	chr13	+	47106041	47106564	522	6.72363	0	3.20379	0	-0.429418	0	0	4.4885	6.00491	117	49	104	95	7.86441	7.35561	7.95849	7.72937
ENSMUSG00000000320	Alox12	chr11	-	70054958	70068855	3985	8.87406	0	8.87406	0	-0.430153	0	-1.1307	0.651707	0.909125	94	90	92	138	7.70826	7.72903	7.8653	8.00671
ENSMUSG00000047959	Kcna3	chr3	+	106839242	106840988	1746	5.49401	0	5.49401	0	-0.430384	0	0	0.800302	1.0916	63	36	57	64	7.45522	7.1999	7.54005	7.47624
ENSMUSG00000024030	Abcg1	chr17	+	31194642	31252722	4066	11.5438	0	11.5438	0	-0.430427	0	0	1.22538	1.68518	191	162	195	240	8.2617	8.18289	8.50159	8.48846
ENSMUSG00000030519	Apba2	chr7	+	71646591	71898756	3746	10.6397	0	10.6397	0	-0.431144	0	-1.24032	1.21325	1.65673	175	147	190	204	8.1859	8.10129	8.477	8.33823
ENSMUSG00000078746	RP23-304I1.2	chr4	+	41836783	41842582	4130	2.44524	0	2.44524	0	-0.431348	0	0	0.0683507	0.0991624	12	8	8	18	6.77288	6.68931	6.72992	6.90157
ENSMUSG00000087271	AL683852.1	chrX	-	11711584	11737472	1297	5.26652	0	5.26652	0	-0.431484	0	0	0.794412	1.11731	34	39	37	55	7.13999	7.23832	7.29609	7.3895
ENSMUSG00000074219	AC156028.2	chr8	-	86457349	86457613	74	4.73922	0	4.73922	0	-0.431515	0	0	13.9237	19.1573	44	29	41	49	7.2615	7.10275	7.35005	7.32703
ENSMUSG00000053216	Btn2a2	chr13	-	23569544	23580726	2370	4.03416	0	4.03416	0	-0.43193	0	-1.24618	0.315639	0.438651	32	21	28	38	7.11341	6.97448	7.1613	7.20013
ENSMUSG00000028033	Kcnq5	chr1	-	21388483	21952023	7452	4.85194	0	4.85194	0	-0.432157	0	0	0.153418	0.20926	46	35	50	49	7.28389	7.1867	7.46133	7.32703
ENSMUSG00000034799	Unc13a	chr8	-	74153321	74195546	5747	2.11196	0	2.11196	0	-0.432473	0	0	0.0417514	0.0602984	12	5	7	15	6.77288	6.59185	6.69736	6.84322
ENSMUSG00000015467	Egfl8	chr17	-	34750304	34752916	1052	4.07655	0	4.07655	0	-0.432874	0	-1.12524	0.684254	0.958271	29	22	26	38	7.07177	6.99181	7.1282	7.20013
ENSMUSG00000086115	AC157783.1	chr5	+	9353758	9354000	242	2.36203	0	2.36203	0	-0.433147	0	0	1.39978	1.95267	12	12	15	15	6.77288	6.79332	6.91478	6.84322
ENSMUSG00000086865	AC154442.1	chr17	-	74974720	75016459	1322	2.26478	0	1.57974	0	-0.433414	0	0	0.320297	0.428938	25	5	20	16	7.01246	6.59185	7.01961	6.8633
ENSMUSG00000009628	Tex15	chr8	+	34627209	34696054	9622	11.4272	0	11.4272	0	-0.433508	0	-1.61067	0.551551	0.753037	207	169	224	236	8.33327	8.21924	8.63589	8.47259
ENSMUSG00000019737	AI428936	chr7	+	31099834	31104064	1354	12.8962	0	12.8962	0	-0.433901	0	0	4.32606	5.99118	246	169	211	304	8.49281	8.21924	8.57735	8.71963
ENSMUSG00000084915	AC137513.1	chr15	+	89306666	89315278	1886	2.84706	0	2.21431	0	-0.433923	0	0	0.149676	0.2255	10	10	5	22	6.7253	6.74402	6.62412	6.97189
ENSMUSG00000058385	Hist1h2bg	chr13	+	23663264	23664354	643	9.97363	0	3.16596	0	-0.434149	0	0	5.0048	6.98165	165	63	97	188	8.13611	7.49876	7.90502	8.26545
ENSMUSG00000065734	SNORD49	chr11	+	62416951	62417023	72	3.33239	0	3.33239	0	-0.434242	0	0	5.68498	8.31333	11	18	12	26	6.74965	6.9197	6.84271	7.03568
ENSMUSG00000073600	Gm1614	chr18	-	35811820	35814841	3021	5.95639	0	4.24018	0	-0.434333	0	0	0.462538	0.641325	69	30	48	75	7.50919	7.11736	7.43767	7.57308
ENSMUSG00000020598	Nrcam	chr12	+	45429970	45699827	4509	3.46776	0	3.21571	0	-0.434629	0	0	0.165905	0.223575	36	17	35	29	7.16573	6.90038	7.26787	7.08012
ENSMUSG00000056031	AC158516.1	chr9	-	85736356	85736892	443	1.73632	0	1.73632	0	-0.434952	0	0	0.477915	0.675575	9	6	9	10	6.69966	6.62702	6.76045	6.73034
ENSMUSG00000039133	9330171B17Rik	chr7	+	86855271	86857225	1511	8.08863	0	5.71106	0	-0.435363	0	0	1.6347	2.25171	117	58	91	125	7.86441	7.44998	7.85719	7.92951
ENSMUSG00000052040	Klf13	chr7	-	71036252	71083743	1395	11.9308	0	6.45406	0	-0.435373	0	0	3.67279	5.06986	237	126	184	265	8.45767	7.97721	8.44687	8.58356
ENSMUSG00000028487	Bnc2	chr4	-	83920747	84320990	6731	14.8572	0	10.4275	0	-0.435386	0	-1.12524	1.48882	2.03593	437	273	401	469	9.08018	8.66554	9.25305	9.18036
ENSMUSG00000025588	Nat1	chr8	+	70014656	70016003	1347	1.35255	0	1.35255	0	-0.435484	0	0	0.115263	0.163713	7	4	7	7	6.64357	6.55288	6.69736	6.64781
ENSMUSG00000022432	Smc1b	chr15	-	84895120	84962387	4038	1.35255	0	1.35255	0	-0.435484	0	0	0.0384494	0.0546117	7	4	7	7	6.64357	6.55288	6.69736	6.64781
ENSMUSG00000050315	Synpo2	chr3	-	122779436	122939067	9403	14.479	0	14.479	0	-0.435849	0	-1.30305	0.962177	1.31835	329	312	384	403	8.77952	8.80069	9.20438	9.01404
ENSMUSG00000022993	4930415O20Rik	chr15	+	98401434	98420011	558	2.65948	0	2.65948	0	-0.436271	0	0	0.682956	0.959773	18	9	14	20	6.89489	6.71745	6.89168	6.93767
ENSMUSG00000078121	RP23-329B21.2	chrX	+	121881225	121881687	462	22.2518	1.5409	18.3342	0	-0.436912	0	0	185.993	255.23	2950	3138	3672	3814	11.4835	11.6696	12.1204	11.8652
ENSMUSG00000015053	Gata2	chr6	+	88148327	88156483	3030	6.66366	0	6.66366	0	-0.437506	0	0	0.619544	0.847362	71	62	83	80	7.52656	7.48919	7.79021	7.61431
ENSMUSG00000081781	AL808013.2	chrX	-	75266380	75266626	246	8.11484	0	8.11484	0	-0.437586	0	0	9.98337	13.7666	92	82	101	114	7.69361	7.66575	7.93587	7.86005
ENSMUSG00000086176	AC138622.1	chr6	+	64940948	64941502	554	1.73944	0	1.73944	0	-0.437725	0	0	0.382159	0.540216	7	8	10	9	6.64357	6.68931	6.78927	6.70446
ENSMUSG00000079018	Ly6c1	chr15	-	74875450	74879243	790	1.78092	0	1.78092	0	-0.438606	0	0	0.232263	0.338958	6	7	7	10	6.61243	6.65931	6.69736	6.73034
ENSMUSG00000078642	RP23-139P14.9	chr4	+	88406022	88417769	1152	2.77532	0	1.77449	0	-0.438619	0	0	0.269546	0.396524	17	5	6	23	6.87623	6.59185	6.66231	6.98838
ENSMUSG00000026941	Mamdc4	chr2	-	25418634	25430365	4212	12.471	0	12.471	0	-0.438787	0	-1.49112	1.19631	1.6679	179	178	190	256	8.20528	8.26449	8.477	8.5501
ENSMUSG00000021750	Fam107a	chr14	-	9128787	9150537	3870	4.94527	0	4.94527	0	-0.43914	0	0	0.277182	0.382596	40	36	46	48	7.21495	7.1999	7.41343	7.3162
ENSMUSG00000052516	Robo2	chr16	-	73892550	74412070	16548	23.3117	1.99731	23.3117	0	-0.439195	0	0	6.80218	9.38355	4067	3908	4588	5270	11.9264	11.9733	12.4322	12.3159
ENSMUSG00000051599	Pcdhb2	chr18	+	37454493	37457267	2774	3.93044	0	3.93044	0	-0.439282	0	0	0.223877	0.317984	27	17	20	36	7.04271	6.90038	7.01961	7.17494
ENSMUSG00000069314	Hist1h2bl	chr13	-	21806867	21808012	406	9.94136	0	2.95817	0	-0.439565	0	0	7.68297	10.7468	164	57	94	183	8.13102	7.43993	7.88135	8.24184
ENSMUSG00000024403	Atp6v1g2	chr17	+	35370604	35375712	2366	7.56207	0	7.56207	0	-0.439721	0	0	0.781483	1.09848	65	66	67	98	7.47353	7.52695	7.64313	7.75102
ENSMUSG00000059742	Kcnh7	chr2	-	62531470	63022344	14530	1.75671	0	1.75671	0	-0.439987	0	0	0.0135996	0.0195133	8	6	8	10	6.67252	6.62702	6.72992	6.73034
ENSMUSG00000046952	AC107765.1	chr17	+	58733213	58734266	1053	16.5396	0	16.5396	0	-0.440052	0	0	11.1655	15.4225	477	356	458	573	9.1768	8.93864	9.40492	9.40785
ENSMUSG00000067584	AL691413.3	chr11	-	3549173	3549527	323	5.13882	0	5.13882	0	-0.440053	0	0	3.45213	4.77912	46	33	45	53	7.28389	7.15966	7.40108	7.36913
ENSMUSG00000044788	Fads6	chr11	-	115140935	115158977	6653	1.39281	0	1.39281	0	-0.440536	0	0	0.0190936	0.0284111	4	5	5	7	6.54093	6.59185	6.62412	6.64781
ENSMUSG00000043953	Ccrl2	chr9	-	110957338	110960010	2236	2.05311	0	2.05311	0	-0.440664	0	0	0.126247	0.176113	14	6	12	13	6.8165	6.62702	6.84271	6.80085
ENSMUSG00000042540	Acot5	chr12	+	85410274	85416970	1519	6.03936	0	6.03936	0	-0.440846	0	0	0.994235	1.3688	70	37	60	72	7.51791	7.2129	7.57203	7.54755
ENSMUSG00000021909	Tnnc1	chr14	+	32021503	32024897	697	2.09844	0	2.09844	0	-0.440961	0	-1.26274	0.364505	0.519779	8	10	11	12	6.67252	6.74402	6.81662	6.77838
ENSMUSG00000032327	Stra6	chr9	+	57911594	58001762	5788	21.1334	1.17194	10.5406	0	-0.441196	0	0	7.13525	9.81616	1813	1113	1616	1991	10.826	10.2852	10.995	10.9778
ENSMUSG00000014164	AC142258.1	chr13	-	58024532	58196611	1818	7.36382	0	5.97451	0	-0.441258	0	-1.62711	1.08692	1.50758	93	47	72	102	7.70096	7.33332	7.69121	7.77926
ENSMUSG00000082990	AL831706.2	chr2	+	131925604	131926635	1031	19.0735	0.272018	19.0735	0	-0.442315	0	0	13.8132	19.3877	511	498	509	760	9.25398	9.30829	9.52817	9.74255
ENSMUSG00000063704	Mapk15	chr15	+	75824198	75829582	1929	4.92162	0	4.70568	0	-0.442495	0	-1.1307	0.387799	0.563431	25	28	21	48	7.01246	7.08787	7.03882	7.3162
ENSMUSG00000082453	AL845475.1	chr11	+	93512072	93513283	1211	6.82024	0	6.82024	0	-0.442517	0	0	1.5851	2.17218	73	63	86	81	7.54364	7.49876	7.81578	7.62237
ENSMUSG00000039545	4930524L23Rik	chrX	+	7150725	7158141	2994	3.16929	0	3.16929	0	-0.443616	0	0	0.169713	0.236747	12	24	25	20	6.77288	7.02524	7.11113	6.93767
ENSMUSG00000020887	A230052G05Rik	chr8	+	73387025	73389327	2302	5.62638	0	5.62638	0	-0.443696	0	0	0.49051	0.691099	48	32	39	62	7.30574	7.14581	7.32346	7.45761
ENSMUSG00000069308	Hist1h2bp	chr13	+	21879329	21881082	706	9.95395	0	3.18553	0	-0.443876	0	0	4.23833	5.95704	154	58	90	177	8.07896	7.44998	7.84903	8.21292
ENSMUSG00000061816	Myl1	chr1	-	66970868	66992052	1845	3.21797	0	1.87654	0	-0.444092	0	0	0.160652	0.247586	9	12	4	25	6.69966	6.79332	6.5818	7.02026
ENSMUSG00000025489	Ifitm5	chr7	-	148134861	148136138	708	3.33022	0	3.33022	0	-0.444444	0	0	0.578133	0.845423	14	15	12	26	6.8165	6.85984	6.84271	7.03568
ENSMUSG00000042662	Dusp15	chr2	-	152766730	152777434	3462	3.0556	0	3.0556	0	-0.444485	0	0	0.106001	0.154695	11	15	12	22	6.74965	6.85984	6.84271	6.97189
ENSMUSG00000059146	Ntrk3	chr7	-	85337247	85723294	5241	0.880441	0	0.880441	0	-0.445205	0	0	0.0242377	0.03306	7	2	8	3	6.64357	6.45594	6.72992	6.501
ENSMUSG00000074408	AC148328.1	chr9	-	43931850	43942568	1634	2.66124	0	2.66124	0	-0.445275	0	0	0.233225	0.327756	18	9	15	19	6.89489	6.71745	6.91478	6.91987
ENSMUSG00000032456	Nmnat3	chr9	+	98187853	98320946	5083	4.0038	0	4.0038	0	-0.44536	0	0	0.152723	0.210723	28	27	36	32	7.05738	7.07269	7.28209	7.12214
ENSMUSG00000027719	Adad1	chr3	+	36962448	37020846	3264	2.71154	0	2.71154	0	-0.445772	0	0	0.108107	0.154427	12	13	14	18	6.77288	6.81637	6.89168	6.90157
ENSMUSG00000048482	Bdnf	chr2	+	109514856	109567204	5850	9.00618	0	9.00618	0	-0.445846	0	-1.61378	0.518735	0.713533	108	107	136	129	7.80581	7.85279	8.1769	7.95379
ENSMUSG00000056940	2610042L04Rik	chr14	-	7419885	7722418	691	1.32518	0	1.15764	0	-0.446076	0	0	0.265539	0.364725	12	1	9	7	6.77288	6.38723	6.76045	6.64781
ENSMUSG00000051082	AC150898.1	chr19	+	24551075	24552769	923	3.05097	0	3.05097	0	-0.44664	0	0	0.397589	0.580231	14	12	11	23	6.8165	6.79332	6.81662	6.98838
ENSMUSG00000070473	Cldn3	chr5	+	135462083	135463342	1219	7.80859	0	7.80859	0	-0.446821	0	0	1.72523	2.40344	95	54	78	108	7.71551	7.40916	7.74628	7.82036
ENSMUSG00000073160	AC163041.1	chr12	-	23962792	23979571	539	5.4187	0	5.4187	0	-0.446956	0	0	2.04253	2.86392	42	36	43	55	7.23853	7.1999	7.3759	7.3895
ENSMUSG00000031451	Gas6	chr8	-	13465375	13494528	2584	9.13477	0	6.35668	0	-0.447114	0	-1.20334	0.939505	1.32889	106	66	78	140	7.79237	7.52695	7.74628	8.01816
ENSMUSG00000078484	Klhl17	chr4	-	155603444	155608903	2659	19.9885	0.767728	19.9885	0	-0.447204	0	0	7.99941	11.1191	834	673	832	1045	9.83123	9.66057	10.1287	10.1369
ENSMUSG00000055745	Ldoc1l	chr15	-	84386891	84387623	732	13.1658	0	8.56905	0	-0.44734	0	0	8.27198	11.4694	273	156	230	303	8.59295	8.15089	8.66208	8.71631
ENSMUSG00000032332	Col12a1	chr9	-	79446797	79566638	15228	17.5511	0	4.74453	0	-0.447599	0	0	1.44592	1.96119	1019	541	989	907	10.0798	9.40334	10.3491	9.95948
ENSMUSG00000018634	Crhr1	chr11	+	103994168	104036837	2460	5.27494	0	5.27494	0	-0.447958	0	0	0.487694	0.672323	51	34	52	53	7.33757	7.17329	7.48445	7.36913
ENSMUSG00000027221	Chst1	chr2	+	92439863	92455407	2680	8.2301	0	8.2301	0	-0.448039	0	0	0.78472	1.10496	82	67	76	112	7.61728	7.53618	7.72822	7.84697
ENSMUSG00000041559	Fmod	chr1	+	135934091	135944839	2844	10.3388	0	10.3388	0	-0.448059	0	0	1.33998	1.84987	144	126	164	170	8.02461	7.97721	8.34114	8.17832
ENSMUSG00000048478	4732415M23Rik	chr8	+	125736783	125745944	491	1.70633	0	1.70633	0	-0.448178	0	0	0.488687	0.673693	10	7	13	8	6.7253	6.65931	6.86769	6.67704
ENSMUSG00000079604	RP23-385L14.1	chr2	+	9274057	9369303	4910	2.82005	0	2.82005	0	-0.448305	0	0	0.0603672	0.0898257	10	11	8	20	6.7253	6.76925	6.72992	6.93767
ENSMUSG00000082765	AL845491.1	chr2	-	176910167	176912414	914	4.33881	0	4.24507	0	-0.448567	0	0	0.633142	0.930618	18	23	16	38	6.89489	7.00872	6.93708	7.20013
ENSMUSG00000062151	Unc13c	chr9	-	73327228	73781374	8086	2.78746	0	2.78746	0	-0.448862	0	0	0.0384018	0.0564922	12	10	9	20	6.77288	6.74402	6.76045	6.93767
ENSMUSG00000040428	Plekha4	chr7	+	52781699	52809599	4187	3.17121	0	2.20983	0	-0.448894	0	0	0.117985	0.165529	29	6	17	27	7.07177	6.62702	6.95866	7.05079
ENSMUSG00000032968	Inha	chr1	+	75503651	75506941	1475	8.32771	0	8.32771	0	-0.449115	0	0	1.3014	1.85815	64	72	65	109	7.46442	7.58114	7.62329	7.82707
ENSMUSG00000020866	Cacna1g	chr11	-	94269704	94335414	10040	24.3306	2.46397	24.3306	0	-0.449167	0	0	9.52443	13.2602	3849	2926	3685	4767	11.85	11.5733	12.1254	12.1756
ENSMUSG00000020034	Tcp11l2	chr10	+	84039370	84077075	2696	10.1331	0	10.1331	0	-0.449174	0	0	1.11512	1.57165	96	117	116	153	7.72272	7.91989	8.04499	8.09011
ENSMUSG00000080533	mmu-mir-1191	chr7	+	27990554	27990674	120	2.48008	0	2.48008	0	-0.44952	0	0	2.23478	3.28158	9	10	9	16	6.69966	6.74402	6.76045	6.8633
ENSMUSG00000051719	AC102735.1	chr5	-	52767486	52862746	1691	3.11439	0	3.11439	0	-0.449559	0	-1.13462	0.200323	0.298078	11	13	9	23	6.74965	6.81637	6.76045	6.98838
ENSMUSG00000037005	Xpnpep2	chrX	+	45461901	45490158	4878	3.53676	0	3.53676	0	-0.449582	0	0	0.0983785	0.142081	20	14	15	29	6.93064	6.83851	6.91478	7.08012
ENSMUSG00000044145	1810024B03Rik	chr2	-	127012090	127034016	3550	5.99831	0	5.99831	0	-0.449628	0	0	0.341927	0.48364	54	32	41	68	7.36836	7.14581	7.35005	7.51252
ENSMUSG00000034911	Ushbp1	chr8	-	73909272	73919684	2433	8.45383	0	8.45383	0	-0.449712	0	-1.27919	0.968808	1.35309	89	78	94	115	7.67126	7.63269	7.88135	7.86653
ENSMUSG00000036469	2015-03-01	chr8	+	68141798	68995536	6607	2.79728	0	1.92235	0	-0.449853	0	0	0.0833151	0.112051	20	19	32	15	6.93064	6.93846	7.2238	6.84322
ENSMUSG00000082190	BX284624.1	chr2	+	71157839	71158312	473	1.39194	0	1.39194	0	-0.450113	0	0	0.268562	0.399617	5	4	5	7	6.5785	6.55288	6.62412	6.64781
ENSMUSG00000087034	Cbfa2t2-ps1	chr5	+	60622702	60623437	735	11.7251	0	8.60613	0	-0.450148	0	0	6.58673	9.10805	218	125	193	232	8.38027	7.97097	8.4918	8.45653
ENSMUSG00000086765	AL840625.2	chr4	+	11049951	11054145	1368	3.32501	0	3.32501	0	-0.450199	0	0	0.453973	0.621773	27	17	30	24	7.04271	6.90038	7.19313	7.0045
ENSMUSG00000038390	Gpr162	chr6	-	124808465	124814001	2855	12.8271	0	5.97651	0	-0.450436	0	0	1.33976	1.93102	112	159	121	229	7.83222	8.16699	8.0793	8.44435
ENSMUSG00000028445	Enho	chr4	-	41585176	41587357	1254	13.5167	0	13.5167	0	-0.450733	0	0	5.00871	6.95883	256	189	251	303	8.53078	8.31772	8.74991	8.71631
ENSMUSG00000043456	Zfp536	chr7	-	38105874	38554771	4796	5.47848	0	3.25344	0	-0.450914	0	0	0.294296	0.400686	72	28	63	59	7.53514	7.08787	7.60308	7.42899
ENSMUSG00000041679	Lrrc29	chr8	-	107836256	107850178	1908	3.88597	0	3.88597	0	-0.451054	0	0	0.340285	0.478821	31	15	24	34	7.09977	6.85984	7.09368	7.14897
ENSMUSG00000021448	Shc3	chr13	-	51526411	51662453	1535	1.36951	0	1.36951	0	-0.451097	0	0	0.0919506	0.133401	7	3	6	7	6.64357	6.50858	6.66231	6.64781
ENSMUSG00000007097	Atp1a2	chr1	-	174201839	174228195	6329	15.6389	0	4.29799	0	-0.451717	0	-1.32762	0.885357	1.27924	127	270	188	326	7.92627	8.65456	8.46703	8.79075
ENSMUSG00000024134	Six2	chr17	-	86083621	86087594	1812	14.961	0	8.20428	0	-0.451865	0	0	4.45555	6.18936	367	205	309	403	8.89295	8.39144	8.96668	9.01404
ENSMUSG00000009654	Oit3	chr10	-	58886193	58904492	2195	1.68937	0	1.47574	0	-0.451967	0	0	0.115745	0.157875	15	3	13	9	6.83709	6.50858	6.86769	6.70446
ENSMUSG00000060470	Gpr97	chr8	+	97541617	97569146	2409	5.61305	0	5.61305	0	-0.451984	0	-1.1307	0.544891	0.751943	50	43	60	55	7.32708	7.28706	7.57203	7.3895
ENSMUSG00000062424	Gm5766	chr16	+	4229229	4231206	1977	1.7632	0	1.7632	0	-0.45222	0	0	0.0999504	0.143413	5	9	10	8	6.5785	6.71745	6.78927	6.67704
ENSMUSG00000078608	AC121823.3	chr7	+	112861818	112870313	3089	1.74137	0	1.74137	0	-0.452796	0	0	0.0685388	0.0968857	7	8	11	8	6.64357	6.68931	6.81662	6.67704
ENSMUSG00000023966	Rsph9	chr17	-	46258983	46281165	1602	8.60633	0	5.57386	0	-0.453588	0	0	1.25109	1.7895	86	56	61	121	7.64845	7.42978	7.58248	7.90472
ENSMUSG00000043789	Vwce	chr19	+	10708722	10739631	3471	7.1627	0	7.1627	0	-0.453798	0	0	0.4839	0.680708	67	52	64	86	7.49151	7.3881	7.61323	7.66179
ENSMUSG00000035640	Dos	chr10	-	79593295	79603580	4698	17.1769	0	17.1769	0	-0.453846	0	0	2.11806	2.97731	388	317	370	518	8.95183	8.81708	9.16298	9.29215
ENSMUSG00000025644	Gm7628	chr9	-	108996357	109000310	1800	7.23313	0	7.23313	0	-0.454049	0	0	0.98801	1.38264	71	55	71	87	7.52656	7.41953	7.68176	7.6695
ENSMUSG00000058045	AC154361.2	chr14	+	57396496	57397731	709	4.8628	0	4.8628	0	-0.454193	0	0	1.3338	1.8662	41	26	38	46	7.22682	7.0572	7.30988	7.29416
ENSMUSG00000063430	Wscd2	chr5	+	113919466	114039679	7807	7.48794	0	3.6348	0	-0.45421	0	0	0.224182	0.316767	89	35	56	101	7.67126	7.1867	7.52916	7.77227
ENSMUSG00000029797	Sspo	chr6	+	48398227	48451234	15133	5.12225	0	5.12225	0	-0.45427	0	0	0.0746153	0.103047	49	31	50	49	7.31647	7.13171	7.46133	7.32703
ENSMUSG00000062946	4932422M17Rik	chr5	+	123588939	123591548	2609	15.6893	0	6.06996	0	-0.454594	0	0	2.35872	3.38094	157	279	222	338	8.09481	8.68723	8.62705	8.82803
ENSMUSG00000082865	BX284111.5	chrX	+	75661536	75662632	1096	1.37328	0	1.37328	0	-0.454785	0	0	0.128781	0.186834	5	5	7	6	6.5785	6.59185	6.69736	6.61636
ENSMUSG00000083422	AC102469.1	chr1	-	10544178	10545634	1456	2.92793	0	2.92793	0	-0.454922	0	0	0.300513	0.421917	21	10	18	21	6.94781	6.74402	6.97957	6.955
ENSMUSG00000000126	Wnt9a	chr11	+	59120429	59147054	3329	6.63647	0	6.63647	0	-0.455102	0	0	0.428224	0.605648	63	38	50	78	7.45522	7.2257	7.46133	7.59801
ENSMUSG00000043099	Hic1	chr11	-	74978066	74983021	3750	18.5752	0.0537289	5.976	0	-0.455471	0	0	2.52178	3.61236	386	284	284	576	8.94633	8.70504	8.87742	9.4139
ENSMUSG00000055235	Wdr86	chr5	-	24217555	24236545	4936	21.1238	1.17194	21.1238	0	-0.455564	0	0	3.84887	5.43136	738	608	687	1015	9.68282	9.53974	9.8898	10.1002
ENSMUSG00000071540	CT009541.1	chr14	-	33472953	33477192	4239	2.37685	0	2.37685	0	-0.455819	0	0	0.0765822	0.10776	18	5	13	16	6.89489	6.59185	6.86769	6.8633
ENSMUSG00000032850	Rnft2	chr5	-	118640744	118695125	5593	17.3819	0	12.9642	0	-0.456085	0	-1.25992	1.49649	2.13476	298	295	284	474	8.67944	8.74342	8.87742	9.19218
ENSMUSG00000031808	Slc27a1	chr8	+	74092825	74110607	2795	17.7025	0	10.3808	0	-0.456237	0	-1.05288	3.16628	4.51414	340	287	292	509	8.81334	8.71562	8.90661	9.27228
ENSMUSG00000029161	Cgref1	chr5	-	31235518	31247781	1253	3.2283	0	3.2283	0	-0.456327	0	0	0.371729	0.527986	18	15	19	23	6.89489	6.85984	6.99987	6.98838
ENSMUSG00000025504	Eps8l2	chr7	+	148524778	148548919	2888	5.95684	0	5.95684	0	-0.45665	0	-1.35309	0.430079	0.60541	54	34	47	64	7.36836	7.17329	7.42562	7.47624
ENSMUSG00000027419	Pcsk2	chr2	+	143371891	143642021	6099	2.45402	0	2.45402	0	-0.4569	0	0	0.0462844	0.0671489	10	10	11	15	6.7253	6.74402	6.81662	6.84322
ENSMUSG00000087498	AL593853.2	chr11	+	87911559	87913610	1307	3.05728	0	3.05728	0	-0.45737	0	0	0.280777	0.409758	12	14	13	21	6.77288	6.83851	6.86769	6.955
ENSMUSG00000057176	Gm166	chr7	-	134726601	134732109	1613	7.82464	0	7.82464	0	-0.457605	0	0	1.21631	1.70894	69	70	81	94	7.50919	7.56338	7.77284	7.72206
ENSMUSG00000045201	Lrrc3b	chr14	-	16190033	16271387	1424	3.34433	0	3.34433	0	-0.458038	0	0	0.426208	0.586259	26	17	30	23	7.02774	6.90038	7.19313	6.98838
ENSMUSG00000024330	Col11a2	chr17	+	34176381	34203630	6869	9.17355	0	9.17355	0	-0.458423	0	-1.50375	0.351371	0.497611	79	92	95	122	7.5933	7.7443	7.88929	7.91096
ENSMUSG00000083546	AL645930.1	chr3	+	101037382	101037818	436	1.34182	0	1.34182	0	-0.458997	0	0	0.38847	0.541912	7	5	10	5	6.64357	6.59185	6.78927	6.5821
ENSMUSG00000086099	AC154542.1	chr17	-	86564806	86566819	1146	5.39688	0	3.46401	0	-0.458997	0	0	0.702026	1.03086	34	23	20	55	7.13999	7.00872	7.01961	7.3895
ENSMUSG00000034209	Rasl10a	chr11	+	4958130	4960388	1399	1.83846	0	1.83846	0	-0.45936	0	0	0.110978	0.168887	5	6	5	10	6.5785	6.62702	6.62412	6.73034
ENSMUSG00000057897	Camk2b	chr11	-	5869646	5966365	9129	3.69396	0	3.69396	0	-0.459489	0	0	0.0633905	0.0897231	25	16	23	29	7.01246	6.88044	7.07583	7.08012
ENSMUSG00000040666	Sh3bgr	chr16	+	96422076	96450540	1542	1.80624	0	1.80624	0	-0.459608	0	0	0.10984	0.16344	7	5	6	10	6.64357	6.59185	6.66231	6.73034
ENSMUSG00000084797	AL935060.1	chr2	+	167602966	167608069	700	2.47846	0	2.47846	0	-0.459611	0	0	0.383106	0.562556	11	8	9	16	6.74965	6.68931	6.76045	6.8633
ENSMUSG00000086308	AL772135.1	chr2	+	115892960	115911647	3399	2.44939	0	2.44939	0	-0.45976	0	0	0.0830504	0.120489	13	7	10	16	6.79512	6.65931	6.78927	6.8633
ENSMUSG00000003206	Ebi3	chr17	+	56092045	56096444	900	1.75467	0	1.75467	0	-0.460021	0	0	0.219558	0.315031	11	3	8	10	6.74965	6.50858	6.72992	6.73034
ENSMUSG00000084845	AL670236.2	chr4	+	155108908	155114673	5455	4.2028	0	4.2028	0	-0.460265	0	0	0.119022	0.170365	23	23	25	34	6.98088	7.00872	7.11113	7.14897
ENSMUSG00000078865	RP24-63F2.2	chr2	-	177353908	177362915	1621	4.51239	0	4.51239	0	-0.460443	0	0	0.400533	0.583032	23	23	21	39	6.98088	7.00872	7.03882	7.21246
ENSMUSG00000078070	RP23-139P14.15	chr4	+	88446223	88446772	549	1.86129	0	1.45051	0	-0.46074	0	0	0.257093	0.40168	8	2	2	12	6.67252	6.45594	6.47646	6.77838
ENSMUSG00000012017	Scarf2	chr16	+	17797407	17808385	3274	24.4274	2.48651	16.9581	0	-0.460835	0	0	16.1061	22.6411	2212	1524	1983	2723	11.0923	10.6937	11.2712	11.4015
ENSMUSG00000058189	Hist1h2bm	chr13	+	21813966	21815084	409	8.039	0	2.86677	0	-0.461031	0	0	4.45174	6.35455	97	32	53	112	7.72988	7.14581	7.49581	7.84697
ENSMUSG00000024011	Pi16	chr17	+	29455821	29466358	3987	2.76371	0	2.76371	0	-0.461397	0	0	0.0814226	0.118522	12	11	12	18	6.77288	6.76925	6.84271	6.90157
ENSMUSG00000026840	Lamc3	chr2	+	31742800	31802059	5709	1.74388	0	1.74388	0	-0.461523	0	0	0.0370847	0.0524225	6	9	12	7	6.61243	6.71745	6.84271	6.64781
ENSMUSG00000028931	Kcnab2	chr4	-	151764852	151851589	3667	10.7402	0	10.7402	0	-0.461543	0	-1.32726	0.931467	1.31013	142	100	132	173	8.01345	7.80343	8.15161	8.19326
ENSMUSG00000051486	Pcdhb11	chr18	+	37581071	37584381	3310	4.1315	0	4.1315	0	-0.462106	0	0	0.208945	0.295045	25	24	30	32	7.01246	7.02524	7.19313	7.12214
ENSMUSG00000028351	Dbc1	chr4	-	68422547	68615431	6181	7.71948	0	7.71948	0	-0.462294	0	0	0.351662	0.486742	81	73	102	89	7.60935	7.5899	7.94346	7.68478
ENSMUSG00000025375	Aatk	chr11	-	119868626	119908481	7159	10.1493	0	9.35097	0	-0.462517	0	0	0.417971	0.589666	133	79	110	158	7.9619	7.64105	8.00251	8.11671
ENSMUSG00000087381	AL627204.1	chr4	-	155397835	155405752	528	3.59688	0	3.59688	0	-0.462643	0	-1.0277	0.85542	1.25297	18	14	14	28	6.89489	6.83851	6.89168	7.0656
ENSMUSG00000035653	Lrfn5	chr12	+	62624136	62958915	7875	1.78273	0	1.78273	0	-0.462687	0	0	0.0233	0.0340034	7	6	8	9	6.64357	6.62702	6.72992	6.70446
ENSMUSG00000042724	Map3k9	chr12	-	82822597	82882162	3963	11.4767	0	11.4767	0	-0.462795	0	0	0.936688	1.32356	155	108	138	195	8.08427	7.85968	8.18936	8.2978
ENSMUSG00000020218	Wif1	chr10	+	120471015	120537706	2427	20.9752	1.17194	11.7816	0	-0.462853	0	0	6.5309	9.28739	463	660	625	806	9.14374	9.63721	9.774	9.81405
ENSMUSG00000082108	RP23-147D3.1	chr2	-	90870934	90871279	345	4.04545	0	4.04545	0	-0.46418	0	0	1.63645	2.37415	20	20	20	32	6.93064	6.95671	7.01961	7.12214
ENSMUSG00000079227	Ccr5	chr9	+	124036281	124041921	2925	2.12437	0	2.12437	0	-0.464368	0	0	0.0820326	0.118473	8	9	11	11	6.67252	6.71745	6.81662	6.75493
ENSMUSG00000023795	Pisd-ps2	chr17	-	3064317	3084183	2359	18.6252	0.0537289	10.0088	0	-0.464895	0	0	3.7096	5.34846	290	330	293	508	8.65237	8.85881	8.91022	9.27005
ENSMUSG00000073403	CT030728.6	chr17	-	36278702	36282868	1360	5.23933	0	3.64407	0	-0.465433	0	0	0.767991	1.07713	55	19	40	53	7.3784	6.93846	7.33685	7.36913
ENSMUSG00000052760	A630001G21Rik	chr1	-	87614266	87633149	1321	2.79358	0	2.79358	0	-0.465731	0	0	0.235062	0.345795	11	11	11	18	6.74965	6.76925	6.81662	6.90157
ENSMUSG00000033594	Spata2L	chr8	-	125754422	125760109	2415	4.33406	0	4.12008	0	-0.465854	0	-1.1307	0.239624	0.352209	25	16	16	38	7.01246	6.88044	6.93708	7.20013
ENSMUSG00000071724	AC155074.2	chr15	+	76125680	76127260	742	3.72335	0	3.72335	0	-0.466503	0	0	0.760885	1.08266	21	19	24	27	6.94781	6.93846	7.09368	7.05079
ENSMUSG00000030518	Fam189a1	chr7	-	71900981	72301456	5409	3.64605	0	3.49292	0	-0.466814	0	0	0.112206	0.157254	32	11	25	29	7.11341	6.76925	7.11113	7.08012
ENSMUSG00000052613	Pcdh15	chr10	+	72562089	74112482	21401	1.83738	0	1.83738	0	-0.467474	0	0	0.00725474	0.0110403	6	5	5	10	6.61243	6.59185	6.62412	6.73034
ENSMUSG00000038742	Angptl6	chr9	-	20678252	20684154	1300	4.01902	0	4.01902	0	-0.467607	0	-1.59699	0.445147	0.64218	21	20	22	31	6.94781	6.95671	7.05755	7.10838
ENSMUSG00000064741	SNORD14	chr7	-	123476684	123476771	87	2.17822	0	2.17822	0	-0.468209	0	0	2.43352	3.62105	7	8	8	12	6.64357	6.68931	6.72992	6.77838
ENSMUSG00000082305	AC108773.1	chr5	+	33066999	33078842	1551	5.10798	0	3.12842	0	-0.468219	0	0	0.42771	0.639812	26	21	15	48	7.02774	6.97448	6.91478	7.3162
ENSMUSG00000029001	Fbxo44	chr4	-	147526911	147534203	2854	11.7673	0	4.94094	0	-0.46829	0	-1.18433	0.96437	1.41841	83	112	80	177	7.62516	7.88682	7.76406	8.21292
ENSMUSG00000030351	Tspan11	chr6	+	127837606	127903049	4380	16.9596	0	7.25499	0	-0.468337	0	0	1.43722	2.08942	212	234	197	384	8.35484	8.5153	8.5113	8.96222
ENSMUSG00000078961	AC102262.1	chr15	-	81516635	81523571	440	4.28984	0	4.28984	0	-0.468361	0	0	1.7643	2.47013	33	22	35	34	7.12681	6.99181	7.26787	7.14897
ENSMUSG00000040663	Clcf1	chr19	+	4214237	4223490	3713	13.053	0	13.053	0	-0.468518	0	0	1.09859	1.57813	128	161	151	221	7.93228	8.17761	8.26749	8.41132
ENSMUSG00000025804	Ccr1	chr9	-	123876956	123883399	2707	2.74181	0	2.74181	0	-0.468775	0	0	0.125137	0.180384	11	13	15	16	6.74965	6.81637	6.91478	6.8633
ENSMUSG00000034456	Uroc1	chr6	+	90283282	90314540	3360	3.12005	0	3.12005	0	-0.4691	0	0	0.100817	0.150015	11	13	11	21	6.74965	6.81637	6.81662	6.955
ENSMUSG00000057584	AC154840.1	chr14	-	21675232	21675643	411	7.7347	0	7.7347	0	-0.469774	0	0	4.25837	6.05535	64	60	70	88	7.46442	7.46978	7.67223	7.67717
ENSMUSG00000087620	AL672047.4	chrX	-	102543620	102587115	6494	2.40758	0	2.40758	0	-0.469793	0	0	0.047816	0.0679156	12	10	15	13	6.77288	6.74402	6.91478	6.80085
ENSMUSG00000037206	Islr	chr9	-	58004114	58006949	2104	22.869	1.83026	21.5349	0	-0.469962	0	0	10.7133	15.2425	903	694	826	1210	9.92908	9.6975	10.1196	10.3236
ENSMUSG00000082768	AL626772.1	chr4	+	105771528	105771887	359	15.4898	0	9.99066	0	-0.470391	0	0	20.6016	29.0022	331	193	288	373	8.78574	8.33655	8.89209	8.9313
ENSMUSG00000025089	Gfra1	chr19	-	58310093	58530399	5060	11.2453	0	11.2453	0	-0.470393	0	1.233	0.741984	1.04284	149	117	158	177	8.05208	7.91989	8.30767	8.21292
ENSMUSG00000081749	RP23-399N2.1	chr11	+	56272850	56273576	726	11.1123	0	11.1123	0	-0.470406	0	0	4.25766	6.09668	91	128	123	158	7.68621	7.98958	8.09277	8.11671
ENSMUSG00000066569	AC132472.1	chr12	-	24046168	24052525	1128	3.09062	0	3.09062	0	-0.470434	0	-1.61067	0.31282	0.460817	11	14	13	20	6.74965	6.83851	6.86769	6.93767
ENSMUSG00000043313	Pcdhb19	chr18	+	37656651	37661365	4714	10.1997	0	10.1997	0	-0.470478	0	0	0.604818	0.858752	114	88	110	147	7.8452	7.71354	8.00251	8.05743
ENSMUSG00000067261	Foxd3	chr4	+	99322989	99325362	2373	3.12457	0	3.12457	0	-0.470675	0	0	0.14275	0.212411	9	15	12	20	6.69966	6.85984	6.84271	6.93767
ENSMUSG00000048485	Zbtb8b	chr4	-	129103008	129118097	6489	4.70138	0	4.70138	0	-0.470748	0	0	0.134858	0.189339	39	23	38	40	7.20291	7.00872	7.30988	7.2246
ENSMUSG00000057123	Gja5	chr3	+	96708615	96881339	5595	20.0723	0.796423	20.0723	0	-0.47091	0	-1.89245	2.45962	3.49378	502	473	538	703	9.23396	9.24992	9.59374	9.64864
ENSMUSG00000002409	Dyrk1b	chr7	+	28964501	28972310	2596	22.1973	1.51516	12.6779	0	-0.47189	0	0	8.8786	12.5479	1002	631	880	1188	10.0587	9.58368	10.1998	10.3001
ENSMUSG00000067134	AC137150.1	chr18	-	44987822	44988559	732	3.05436	0	3.05436	0	-0.472536	0	0	0.501332	0.73163	16	10	13	21	6.85698	6.74402	6.86769	6.955
ENSMUSG00000033597	Caskin1	chr17	+	24625727	24645850	6116	12.4108	0	12.4108	0	-0.472546	0	-1.71566	0.664643	0.945197	154	134	159	208	8.07896	8.02597	8.31331	8.3558
ENSMUSG00000023993	Treml1	chr17	+	48499240	48506499	1248	4.61047	0	4.61047	0	-0.472699	0	0	0.61072	0.87088	26	28	33	36	7.02774	7.08787	7.23874	7.17494
ENSMUSG00000080342	AC132367.1	chr17	+	24731922	24732016	94	2.42859	0	2.42859	0	-0.472875	0	0	3.15322	4.52439	13	8	13	14	6.79512	6.68931	6.86769	6.82243
ENSMUSG00000056972	Magel2	chr7	+	69524572	69526522	1950	8.74221	0	8.74221	0	-0.472901	0	0	1.05677	1.51054	70	76	82	105	7.51791	7.61578	7.78156	7.8
ENSMUSG00000031493	Ggn	chr7	+	29955238	29958964	2655	4.7645	0	4.7645	0	-0.473054	0	0	0.255176	0.373766	28	20	21	42	7.05738	6.95671	7.03882	7.2484
ENSMUSG00000084767	AL645645.1	chr4	-	148871484	148872147	508	11.6998	0	11.6998	0	-0.47319	0	0	6.64045	9.51916	138	101	119	188	7.9908	7.81061	8.06569	8.26545
ENSMUSG00000024910	Ctsw	chr19	-	5465241	5468498	1231	1.39482	0	1.39482	0	-0.4732	0	0	0.103192	0.153549	5	4	6	6	6.5785	6.55288	6.66231	6.61636
ENSMUSG00000023052	Npff	chr15	-	102354273	102355052	442	2.82032	0	2.82032	0	-0.473246	0	0	0.670595	0.997837	13	8	9	19	6.79512	6.68931	6.76045	6.91987
ENSMUSG00000018486	Wnt9b	chr11	-	103588677	103611135	4518	12.6904	0	12.6904	0	-0.473641	0	-1.01525	0.993445	1.40502	150	168	194	209	8.05751	8.21411	8.49671	8.36015
ENSMUSG00000017493	Igfbp4	chr11	+	98902557	98913969	2362	28.7478	5.2472	28.7478	0.643215	-0.473863	0	0	230.534	328.122	20431	18148	20972	28231	14.2107	14.1465	14.5942	14.7029
ENSMUSG00000072962	Gm16401	chr5	+	44491680	44493752	2038	10.1184	0	10.1184	0	-0.473885	0	0	1.53749	2.15637	124	98	138	141	7.90805	7.78893	8.18936	8.02385
ENSMUSG00000066720	Cldn9	chr17	-	23819550	23820985	1435	7.33196	0	7.33196	0	-0.474187	0	0	0.924569	1.35014	45	49	44	79	7.27277	7.35561	7.38857	7.60619
ENSMUSG00000050405	Tmem151b	chr17	-	45678900	45686626	4111	23.235	1.98493	23.235	0	-0.474187	0	0	6.04953	8.60187	979	783	953	1292	10.0296	9.84418	10.3015	10.4081
ENSMUSG00000029576	Radil	chr5	-	142960792	143027052	4803	3.61119	0	3.61119	0	-0.474819	0	0	0.13224	0.183654	30	15	31	25	7.0859	6.85984	7.2086	7.02026
ENSMUSG00000084014	RP23-260K2.1	chrX	+	164983940	164984273	333	2.45957	0	2.45957	0	-0.475098	0	0	0.847713	1.22985	9	11	13	13	6.69966	6.76925	6.86769	6.80085
ENSMUSG00000056606	AC122556.1	chr12	+	105712697	105715699	3002	2.7369	0	2.7369	0	-0.475368	0	0	0.11284	0.162658	15	9	14	17	6.83709	6.71745	6.89168	6.88273
ENSMUSG00000070366	Ppapdc1a	chr7	+	136400544	136534922	1252	1.37561	0	1.37561	0	-0.475839	0	0	0.112735	0.163555	5	5	8	5	6.5785	6.59185	6.72992	6.5821
ENSMUSG00000085884	AC144797.1	chr16	+	96257696	96260350	2005	2.45108	0	2.45108	0	-0.476264	0	0	0.140792	0.20426	14	6	11	15	6.8165	6.62702	6.81662	6.84322
ENSMUSG00000079564	AC117630.1	chr9	+	49328303	49380696	1155	3.08486	0	3.08486	0	-0.476784	0	0	0.305507	0.450045	15	10	12	21	6.83709	6.74402	6.84271	6.955
ENSMUSG00000078722	RP23-411B7.1	chr4	-	42795459	42869643	3377	3.52345	0	2.12712	0	-0.476963	0	0	0.208979	0.284527	32	18	40	21	7.11341	6.9197	7.33685	6.955
ENSMUSG00000046718	Bst2	chr8	-	74058162	74061328	756	4.82453	0	4.21918	0	-0.477009	0	0	0.858814	1.27096	28	18	18	43	7.05738	6.9197	6.97957	7.26006
ENSMUSG00000085396	AL672003.2	chrX	-	47908920	47988498	1439	18.4426	0.0235506	16.9703	0	-0.477102	0	0	5.90471	8.51614	269	333	318	460	8.57859	8.86826	8.99745	9.15881
ENSMUSG00000028871	Rspo1	chr4	+	124663673	124686343	1938	6.79814	0	5.21665	0	-0.477289	0	-1.09395	0.837543	1.1704	78	37	71	73	7.58518	7.2129	7.68176	7.55613
ENSMUSG00000048612	Myof	chr19	-	37973722	38117848	6730	6.38403	0	6.38403	0	-0.477308	0	0	0.213918	0.299584	65	37	64	64	7.47353	7.2129	7.61323	7.47624
ENSMUSG00000034923	Ly6g6f	chr17	-	35217424	35222555	1138	2.76929	0	2.76929	0	-0.477399	0	0	0.285265	0.415244	11	12	14	16	6.74965	6.79332	6.89168	6.8633
ENSMUSG00000022883	Robo1	chr16	+	72663393	73046345	7819	26.4758	3.66729	26.4758	0	-0.477428	0	0	14.1144	19.9458	4123	3696	4658	5243	11.9454	11.8959	12.4535	12.3087
ENSMUSG00000001506	Col1a1	chr11	+	94797537	94814356	6563	27.4164	4.25523	13.7933	0	-0.477539	0	-1.03788	13.8886	19.7909	3880	2578	3375	4871	11.8611	11.3999	12.0029	12.2057
ENSMUSG00000061878	Sphk1	chr11	+	116392238	116397988	4774	2.93296	0	2.93296	0	-0.478268	0	0	0.0916521	0.128679	21	10	21	18	6.94781	6.74402	7.03882	6.90157
ENSMUSG00000045876	Pcdhb8	chr18	+	37514924	37517264	2340	4.87533	0	4.87533	0	-0.478298	0	0	0.331749	0.477932	31	24	30	41	7.09977	7.02524	7.19313	7.23658
ENSMUSG00000030587	2200002D01Rik	chr7	-	30031579	30033451	1173	2.74403	0	2.74403	0	-0.478449	0	0	0.288786	0.416282	11	13	16	15	6.74965	6.81637	6.93708	6.84322
ENSMUSG00000035835	BC005764	chr10	-	79324415	79337379	2903	27.3958	4.25523	27.3958	0.105547	-0.478453	0	0	18.7333	26.9182	2005	1848	1993	2968	10.9603	10.9498	11.2781	11.5194
ENSMUSG00000032011	Thy1	chr9	+	43851466	43856662	1738	2.34538	0	2.1545	0	-0.478626	0	0	0.203027	0.280954	18	7	19	12	6.89489	6.65931	6.99987	6.77838
ENSMUSG00000065327	7SK	chr12	+	71031890	71032200	310	1.842	0	1.842	0	-0.478702	0	0	0.500834	0.762173	5	6	6	9	6.5785	6.62702	6.66231	6.70446
ENSMUSG00000030616	Sytl2	chr7	+	97497208	97558948	6374	9.81371	0	8.40688	0	-0.478744	0	-1.45263	0.325513	0.476946	68	79	68	125	7.50039	7.64105	7.65291	7.92951
ENSMUSG00000021250	Fos	chr12	+	86814839	86818223	2352	3.60537	0	3.60537	0	-0.478766	0	-1.38827	0.192033	0.281278	16	16	17	25	6.85698	6.88044	6.95866	7.02026
ENSMUSG00000035595	1600002K03Rik	chr10	+	79635688	79637891	678	6.45597	0	6.45597	0	-0.479529	0	0	2.06096	2.90405	56	43	63	62	7.38834	7.28706	7.60308	7.45761
ENSMUSG00000015094	Npdc1	chr2	+	25254870	25265014	3294	9.24909	0	6.50486	0	-0.480338	0	-1.36684	0.612739	0.889433	88	55	65	121	7.66371	7.41953	7.62329	7.90472
ENSMUSG00000046207	Pik3r6	chr11	+	68316520	68366200	3622	5.52564	0	5.52564	0	-0.481001	0	0	0.288368	0.408793	35	39	49	45	7.15296	7.23832	7.44957	7.28294
ENSMUSG00000024524	Gnal	chr18	+	67247989	67383906	3221	9.73811	0	9.73811	0	-0.4811	0	-1.26274	0.793142	1.12965	99	82	105	126	7.74407	7.66575	7.96594	7.93562
ENSMUSG00000073002	Vamp5	chr6	-	72318127	72330462	110	4.10682	0	4.10682	0	-0.481106	0	0	4.87589	7.15981	20	18	19	31	6.93064	6.9197	6.99987	7.10838
ENSMUSG00000063661	Krt73	chr15	-	101623738	101632774	2165	2.2109	0	2.2109	0	-0.481622	0	0	0.0912711	0.138236	7	7	7	12	6.64357	6.65931	6.69736	6.77838
ENSMUSG00000053552	Ebf4	chr2	+	130120904	130196217	3246	9.9164	0	9.9164	0	-0.482415	0	-2.08215	0.72181	1.04331	95	71	83	132	7.71551	7.5723	7.79021	7.97169
ENSMUSG00000065089	SNORA46	chr8	-	98269959	98270095	136	1.39395	0	1.39395	0	-0.482842	0	0	0.934043	1.38984	6	3	6	6	6.61243	6.50858	6.66231	6.61636
ENSMUSG00000075267	Dfnb59	chr2	+	76486532	76496613	1364	2.08109	0	2.08109	0	-0.48337	0	0	0.196609	0.277154	11	8	15	9	6.74965	6.68931	6.91478	6.70446
ENSMUSG00000082623	CT009720.1	chr9	-	92229389	92229917	528	3.96964	0	3.96964	0	-0.484347	0	0	1.14947	1.64079	25	18	27	28	7.01246	6.9197	7.14492	7.0656
ENSMUSG00000038453	P140	chr11	-	97370653	97436540	8386	8.34926	0	3.82064	0	-0.48604	0	0	0.171676	0.255451	61	41	37	99	7.43657	7.26302	7.29609	7.75815
ENSMUSG00000033768	Nrxn2	chr19	+	6418730	6544169	12788	5.35525	0	5.35525	0	-0.486185	0	-1.04445	0.0651197	0.0948445	32	27	31	46	7.11341	7.07269	7.2086	7.29416
ENSMUSG00000085071	AL929066.2	chr2	-	139082611	139503450	2057	3.7761	0	3.7761	0	-0.486214	0	0	0.260743	0.37522	22	16	23	26	6.96455	6.88044	7.07583	7.03568
ENSMUSG00000045027	Prss22	chr17	-	24130501	24135065	1321	4.99029	0	4.99029	0	-0.486308	0	-1.35309	0.662448	0.941994	34	28	40	39	7.13999	7.08787	7.33685	7.21246
ENSMUSG00000017978	Cadps2	chr6	-	23212772	23789420	9562	12.8128	0	12.8128	0	-0.487044	0	-1.38549	0.401498	0.578206	118	154	160	191	7.87074	8.14003	8.31892	8.27942
ENSMUSG00000084064	AL954353.1	chr11	+	27783111	27783355	244	5.57478	0	4.98023	0	-0.487115	0	0	4.80122	6.71379	52	31	57	47	7.34795	7.13171	7.54005	7.30525
ENSMUSG00000073402	Gm8909	chr17	-	36301556	36305467	1264	9.60563	0	9.60563	0	-0.487277	0	0	1.80897	2.60449	94	68	87	122	7.70826	7.54533	7.82418	7.91096
ENSMUSG00000086218	AL669855.5	chr11	-	120347652	120349896	733	2.14923	0	2.14923	0	-0.487909	0	0	0.308091	0.451273	10	6	10	11	6.7253	6.62702	6.78927	6.75493
ENSMUSG00000078633	AC161053.1	chr3	+	98186403	98216666	2280	9.72144	0	9.72144	0	-0.488	0	0	1.1762	1.66497	107	83	120	121	7.79911	7.67386	8.07252	7.90472
ENSMUSG00000087024	BX004852.2	chrX	-	131219100	131221001	979	5.02888	0	5.02888	0	-0.488432	0	-1.02353	0.720859	1.0619	23	27	26	40	6.98088	7.07269	7.1282	7.2246
ENSMUSG00000025401	Myo1a	chr10	+	127142311	127157994	3351	4.35084	0	4.35084	0	-0.488761	0	0	0.172692	0.25383	20	21	22	32	6.93064	6.97448	7.05755	7.12214
ENSMUSG00000079559	AC160052.1	chr9	-	51078655	51086476	787	3.71054	0	3.71054	0	-0.489251	0	-1.05739	0.735313	1.04076	18	23	31	21	6.89489	7.00872	7.2086	6.955
ENSMUSG00000045912	C2cd4c	chr10	-	79069601	79076745	6726	2.85794	0	2.85794	0	-0.489931	0	0	0.0419697	0.0632311	12	8	9	18	6.77288	6.68931	6.76045	6.90157
ENSMUSG00000057729	Prtn3	chr10	+	79342411	79345915	968	7.52298	0	6.67111	0	-0.490109	0	0	1.39978	2.05031	59	37	44	82	7.41756	7.2129	7.38857	7.63037
ENSMUSG00000075031	Hist1h2bb	chr13	+	23838602	23839071	469	10.3125	0	3.9393	0	-0.490341	0	0	5.23648	7.59031	125	49	79	147	7.91415	7.35561	7.7552	8.05743
ENSMUSG00000086330	AL596204.1	chr11	-	59539418	59553656	1133	3.61076	0	3.61076	0	-0.490375	0	-1.14319	0.398642	0.583907	15	17	19	23	6.83709	6.90038	6.99987	6.98838
ENSMUSG00000028167	Bdh2	chr3	+	134944184	134967390	1202	8.15101	0	8.15101	0	-0.490478	0	0	1.37387	1.99188	68	49	61	91	7.50039	7.35561	7.58248	7.69984
ENSMUSG00000085581	AL607132.1	chr4	-	106690539	106695104	644	4.14153	0	4.14153	0	-0.490646	0	0	0.810922	1.19849	19	18	19	30	6.91301	6.9197	6.99987	7.09438
ENSMUSG00000086878	AC123795.1	chr5	-	112647221	112657955	3729	11.8272	0	6.34375	0	-0.490666	0	0	0.707803	1.04757	69	118	92	156	7.50919	7.92639	7.8653	8.10614
ENSMUSG00000071316	AC160639.2	chr14	-	70008683	70009160	350	3.69906	0	3.69906	0	-0.490678	0	0	1.6534	2.34023	28	13	27	25	7.05738	6.81637	7.14492	7.02026
ENSMUSG00000004267	Eno2	chr6	-	124710070	124719691	4705	6.24475	0	6.24475	0	-0.491049	0	-1.25992	0.203992	0.301305	31	37	34	56	7.09977	7.2129	7.25343	7.39952
ENSMUSG00000047904	Sstr2	chr11	+	113480655	113487319	2089	3.1891	0	3.1891	0	-0.491087	0	0	0.236479	0.331771	22	13	26	18	6.96455	6.81637	7.1282	6.90157
ENSMUSG00000080142	AL627182.4	chr4	-	115126396	115126721	325	2.29295	0	2.29295	0	-0.491329	0	0	0.521148	0.823928	4	8	5	12	6.54093	6.68931	6.62412	6.77838
ENSMUSG00000025478	Dpysl4	chr7	+	146271899	146288603	5983	23.574	1.99731	23.574	0	-0.491335	0	0	3.10456	4.48353	654	662	729	974	9.53887	9.64083	9.96322	10.0484
ENSMUSG00000034555	Tex16	chrX	+	109124615	109240935	4420	2.18512	0	2.18512	0	-0.491387	0	0	0.0478996	0.0712741	6	9	10	10	6.61243	6.71745	6.78927	6.73034
ENSMUSG00000034488	Edil3	chr13	+	88961076	89462828	13677	9.84734	0	9.84734	0	-0.492491	0	-1.693	0.182661	0.261432	86	91	111	116	7.64845	7.73669	8.0097	7.87298
ENSMUSG00000039838	Slc45a1	chr4	-	150002680	150026283	4395	3.57883	0	3.57883	0	-0.492727	0	-1.06769	0.105979	0.154111	18	15	20	23	6.89489	6.85984	7.01961	6.98838
ENSMUSG00000086796	AL589699.3	chr13	+	24997461	25006141	3762	5.64341	0	5.64341	0	-0.492851	0	0	0.258877	0.372645	44	25	39	50	7.2615	7.04139	7.32346	7.33773
ENSMUSG00000070424	Art5	chr7	-	109245392	109251359	1860	8.8813	0	8.8813	0	-0.492898	0	0	0.887843	1.31263	54	63	56	99	7.36836	7.49876	7.52916	7.75815
ENSMUSG00000035864	Syt1	chr10	-	107934705	108448038	8338	2.01485	0	1.15369	0	-0.493735	0	0	0.038934	0.0528957	15	8	22	6	6.83709	6.68931	7.05755	6.61636
ENSMUSG00000030547	Kif7	chr7	-	86855740	86858777	61	4.34525	0	4.34525	0	-0.49531	0	0	9.48674	13.944	25	16	21	33	7.01246	6.88044	7.03882	7.13567
ENSMUSG00000043621	Ubxn10	chr4	-	138265751	138293082	4349	7.58382	0	7.58382	0	-0.495691	0	0	0.363489	0.521551	58	54	70	74	7.40792	7.40916	7.67223	7.56464
ENSMUSG00000037705	Tecta	chr9	-	42137705	42208012	7337	2.06476	0	1.68155	0	-0.4957	0	0	0.0384746	0.0536717	11	9	18	7	6.74965	6.71745	6.97957	6.64781
ENSMUSG00000051848	AC164093.4	chr16	-	11060184	11066215	2639	4.2203	0	4.2203	0	-0.496763	0	0	0.187194	0.280532	12	23	19	28	6.77288	7.00872	6.99987	7.0656
ENSMUSG00000041708	Mpped1	chr15	+	83609896	83688914	4229	13.3266	0	13.3266	0	-0.496784	0	-1.57465	0.994585	1.43027	169	129	172	212	8.15626	7.99572	8.38446	8.37313
ENSMUSG00000017607	Tns4	chr11	-	98926991	98950620	5167	14.044	0	14.044	0	-0.497075	0	-1.13462	0.792178	1.15538	149	141	153	226	8.05208	8.0671	8.2791	8.43206
ENSMUSG00000064168	Hist1h2bh	chr13	-	23634562	23635226	413	9.87474	0	4.53703	0	-0.497108	0	0	5.19466	7.58974	105	47	69	130	7.78559	7.33332	7.66261	7.95979
ENSMUSG00000031210	Gpr165	chrX	+	93908779	93914727	4545	2.51926	0	2.51926	0	-0.497122	0	0	0.0558987	0.0831766	9	9	11	13	6.69966	6.71745	6.81662	6.80085
ENSMUSG00000023236	Scg5	chr2	-	113616518	113669278	1569	3.19432	0	3.19432	0	-0.497428	0	0	0.197908	0.301177	11	11	10	20	6.74965	6.76925	6.78927	6.93767
ENSMUSG00000085009	AL837508.2	chr4	+	133427744	133432448	1052	4.61689	0	4.61689	0	-0.497514	0	0	0.57692	0.85346	21	22	23	34	6.94781	6.99181	7.07583	7.14897
ENSMUSG00000052981	Ube2ql1	chr13	-	69841712	69877825	1729	9.49004	0	9.49004	0	-0.497761	0	0	1.23267	1.7856	71	80	90	106	7.52656	7.64934	7.84903	7.80682
ENSMUSG00000020681	Ace	chr11	+	105829258	105851278	4992	3.55171	0	3.53999	0	-0.498018	0	0	0.0650304	0.100972	11	12	8	24	6.74965	6.79332	6.72992	7.0045
ENSMUSG00000047992	Fam69c	chr18	+	84889633	84909828	2033	10.7786	0	10.7786	0	-0.498095	0	-1.34332	1.20108	1.75878	93	80	88	139	7.70096	7.64934	7.83252	8.01245
ENSMUSG00000086854	AC155656.1	chr6	-	30523152	30526035	492	3.06999	0	3.06999	0	-0.498348	0	0	0.745884	1.08852	11	15	18	16	6.74965	6.85984	6.97957	6.8633
ENSMUSG00000021268	Meg3	chr12	+	110779210	110809936	17915	30.4841	6.46627	13.9345	0	-0.498394	0	0	2.99621	4.40235	1858	1945	1876	3131	10.8587	11.0183	11.196	11.5928
ENSMUSG00000048936	AC120159.1	chr19	-	29879669	29880497	828	7.9801	0	3.77807	0	-0.498495	0	0	2.09671	3.00574	93	30	66	92	7.70096	7.11736	7.63325	7.7073
ENSMUSG00000059901	Adamts14	chr10	-	60659859	60736186	5197	6.33239	0	6.33239	0	-0.498528	0	0	0.228134	0.327337	42	42	55	53	7.23853	7.27512	7.51816	7.36913
ENSMUSG00000072959	AC103621.1	chr5	+	44618101	44618397	294	3.41118	0	3.41118	0	-0.498822	0	0	1.29622	1.92876	11	16	16	20	6.74965	6.88044	6.93708	6.93767
ENSMUSG00000029651	Mtus2	chr5	+	148768895	149127641	9905	8.98314	0	8.98314	0	-0.498848	0	0	0.183822	0.268755	74	55	66	103	7.55208	7.41953	7.63325	7.78622
ENSMUSG00000063564	Col23a1	chr11	+	51103421	51397420	5757	26.6863	3.69127	13.8292	0	-0.498903	0	0	8.22054	11.787	2069	1284	1907	2401	11.0024	10.4695	11.2182	11.2302
ENSMUSG00000079467	AC127556.4	chr19	-	6355521	6363759	638	2.25381	0	2.25381	0	-0.499141	0	0	0.287598	0.444402	5	8	7	11	6.5785	6.68931	6.69736	6.75493
ENSMUSG00000039376	Synpo2l	chr14	-	21478167	21487576	4629	13.8438	0	4.20116	0	-0.499848	0	0	0.63117	0.956188	79	128	82	199	7.5933	7.98958	7.78156	8.31592
ENSMUSG00000041482	Fam38b	chr18	-	63169866	63201376	6269	14.9091	0	14.9091	0	-0.50031	0	0	0.826287	1.19098	182	185	223	251	8.21962	8.29862	8.63148	8.53115
ENSMUSG00000031925	Maml2	chr9	+	13424433	13511789	3705	16.6772	0	13.6007	0	-0.500395	0	0	2.06478	2.94199	323	219	337	355	8.76072	8.45269	9.06025	8.87916
ENSMUSG00000001566	Mnx1	chr5	-	29799800	29805010	2018	8.17507	0	4.89646	0	-0.500877	0	0	0.650466	0.975692	29	64	47	78	7.07177	7.50825	7.42562	7.59801
ENSMUSG00000049551	Fzd9	chr5	-	135724807	135727100	2293	6.45911	0	6.45911	0	-0.501253	0	0	0.48628	0.70755	49	30	43	60	7.31647	7.11736	7.3759	7.43862
ENSMUSG00000026579	F5	chr1	+	166081987	166150405	7146	6.08588	0	6.08588	0	-0.501308	0	-1.1307	0.144186	0.209404	47	26	40	55	7.29488	7.0572	7.33685	7.3895
ENSMUSG00000075575	0610040B10Rik	chr5	+	144090986	144091653	667	2.29876	0	2.29876	0	-0.501341	0	0	0.253933	0.401464	3	9	6	11	6.49821	6.71745	6.66231	6.75493
ENSMUSG00000071478	Hist1h2ad	chr13	+	23666249	23666821	572	23.3236	1.99731	9.48927	0	-0.501644	0	0	29.0431	42.0776	745	432	613	915	9.69418	9.14858	9.75046	9.97039
ENSMUSG00000056215	Lrguk	chr6	+	33979447	34084034	3445	4.32233	0	4.32233	0	-0.502006	0	0	0.172077	0.251476	23	19	25	30	6.98088	6.93846	7.11113	7.09438
ENSMUSG00000001911	Nfix	chr8	-	87223774	87324243	7246	15.9036	0	15.9036	0	-0.502287	0	-1.00569	0.888239	1.27169	249	207	286	299	8.50432	8.40036	8.88477	8.70293
ENSMUSG00000022215	Fitm1	chr14	+	56194510	56195789	803	2.54917	0	2.54917	0	-0.50235	0	0	0.298811	0.451166	10	7	9	14	6.7253	6.65931	6.76045	6.82243
ENSMUSG00000079858	RP23-139P14.10	chr4	+	88431612	88432161	549	1.90502	0	1.43556	0	-0.503088	0	0	0.231384	0.372988	8	1	2	11	6.67252	6.38723	6.47646	6.75493
ENSMUSG00000081125	AL731790.1	chr2	+	142396243	142396682	439	1.83879	0	1.83879	0	-0.503183	0	0	0.353664	0.538209	8	3	6	9	6.67252	6.50858	6.66231	6.70446
ENSMUSG00000046312	AI464131	chr4	-	41442636	41450109	4701	14.554	0	13.4822	0	-0.503664	0	0	0.906734	1.32687	176	126	153	243	8.19077	7.97721	8.2791	8.50024
ENSMUSG00000043079	Synpo	chr18	-	60753626	60819796	9490	28.8038	5.2472	28.8038	0.643215	-0.503772	0	0	8.89551	12.8204	3429	2552	3468	4256	11.6903	11.3861	12.0408	12.0175
ENSMUSG00000040605	Bace2	chr16	+	97578383	97658706	1774	2.55443	0	2.55443	0	-0.504213	0	0	0.135257	0.20422	8	9	10	13	6.67252	6.71745	6.78927	6.80085
ENSMUSG00000079155	AC124530.1	chr12	+	23534191	23550781	350	5.3835	0	5.3835	0	-0.504926	0	0	2.33896	3.42034	38	20	31	45	7.1907	6.95671	7.2086	7.28294
ENSMUSG00000080701	AL591129.1	chr11	+	75957759	75958221	462	1.84445	0	1.84445	0	-0.505902	0	0	0.336058	0.511415	6	5	7	8	6.61243	6.59185	6.69736	6.67704
ENSMUSG00000019913	Sim1	chr10	+	50615456	50708958	7355	4.01334	0	2.66031	0	-0.505937	0	0	0.07868	0.113506	34	7	23	30	7.13999	6.65931	7.07583	7.09438
ENSMUSG00000020926	Adam11	chr11	+	102622752	102641576	5669	22.7686	1.79683	22.435	0	-0.50601	0	0	2.9653	4.2734	705	486	695	843	9.628	9.28058	9.90408	9.86906
ENSMUSG00000087634	AL845267.4	chr2	-	28810892	28841423	788	1.8766	0	1.8766	0	-0.506094	0	0	0.179117	0.27985	6	4	5	9	6.61243	6.55288	6.62412	6.70446
ENSMUSG00000045467	Ttll13	chr7	+	87391261	87405707	3924	2.63211	0	2.63211	0	-0.506331	0	0	0.0539542	0.0842974	6	9	7	14	6.61243	6.71745	6.69736	6.82243
ENSMUSG00000051550	Zfp579	chr7	-	4944455	4947703	2157	20.3407	0.92104	20.3407	0	-0.506868	0	0	4.18132	6.12683	334	305	340	499	8.795	8.7774	9.0699	9.24986
ENSMUSG00000036743	Psma8	chr18	+	14864659	14920808	1693	3.41389	0	3.41389	0	-0.507294	0	0	0.225097	0.334942	11	16	17	19	6.74965	6.88044	6.95866	6.91987
ENSMUSG00000064179	Tnnt1	chr7	-	4456171	4467577	1030	10.8108	0	6.75862	0	-0.508111	0	-1.12851	1.98698	2.98209	55	90	71	124	7.3784	7.72903	7.68176	7.92336
ENSMUSG00000051111	Sv2c	chr13	-	96731234	96858821	2251	1.38091	0	1.30518	0	-0.508289	0	0	0.0627029	0.0909687	4	6	10	3	6.54093	6.62702	6.78927	6.501
ENSMUSG00000031302	Nlgn3	chrX	+	98491177	98521302	10259	21.3635	1.18621	21.3635	0	-0.508936	0	-1.13462	1.28501	1.85322	507	427	573	634	9.24512	9.1357	9.66903	9.52596
ENSMUSG00000082745	AC115011.4	chr1	-	75510681	75510858	177	4.48144	0	2.42848	0	-0.509622	0	0	4.78455	6.6744	34	26	50	25	7.13999	7.0572	7.46133	7.02026
ENSMUSG00000027188	Pamr1	chr2	+	102390168	102483198	6062	3.83676	0	2.05252	0	-0.509788	0	0	0.114089	0.158503	36	13	39	22	7.16573	6.81637	7.32346	6.97189
ENSMUSG00000022371	Col14a1	chr15	+	55139304	55352358	7019	5.53866	0	2.90437	0	-0.510195	0	0	0.146795	0.208704	58	15	46	47	7.40792	6.85984	7.41343	7.30525
ENSMUSG00000048988	Elfn1	chr5	+	140383896	140450665	3821	2.43448	0	2.43448	0	-0.510312	0	0	0.0775721	0.111304	14	7	16	11	6.8165	6.65931	6.93708	6.75493
ENSMUSG00000048191	Muc6	chr7	-	148819870	148841218	8635	2.21225	0	2.21225	0	-0.510446	0	0	0.0228838	0.0346589	9	5	8	11	6.69966	6.59185	6.72992	6.75493
ENSMUSG00000024247	Pkdcc	chr17	+	83614641	83624400	2283	25.0108	2.83928	4.1512	0	-0.510628	0	0	19.8084	28.0741	2334	870	2011	2058	11.1647	9.97429	11.2903	11.0222
ENSMUSG00000026587	Astn1	chr1	+	160292486	160621917	7172	19.229	0.335123	9.40646	0	-0.51076	0	0	1.56455	2.2314	478	317	520	496	9.17914	8.81708	9.5534	9.24306
ENSMUSG00000009246	Trpm5	chr7	-	150255057	150280547	6178	8.46799	0	8.46799	0	-0.511149	0	-1.89077	0.244455	0.362047	53	54	57	85	7.35821	7.40916	7.54005	7.65402
ENSMUSG00000025701	Alox5	chr6	-	116360088	116411196	2827	2.89244	0	2.89244	0	-0.511371	0	0	0.0948617	0.144868	14	5	8	18	6.8165	6.59185	6.72992	6.90157
ENSMUSG00000059187	Fam19a1	chr6	+	96063147	96607192	4214	4.61642	0	4.61642	0	-0.512467	0	-1.24618	0.144025	0.213061	25	18	24	33	7.01246	6.9197	7.09368	7.13567
ENSMUSG00000061723	Tnnt3	chr7	+	149684740	149701914	1345	3.37744	0	3.37744	0	-0.513075	0	-1.61067	0.293832	0.433315	15	13	18	19	6.83709	6.81637	6.97957	6.91987
ENSMUSG00000005338	Cadm3	chr1	-	175264384	175297826	6252	7.57948	0	7.53237	0	-0.513245	0	-1.04445	0.232531	0.337606	69	34	59	75	7.50919	7.17329	7.56148	7.57308
ENSMUSG00000075945	SNORD50	chr9	+	88970173	88970245	72	5.35808	0	5.35808	0	-0.513667	0	0	9.80168	14.6577	19	31	29	38	6.91301	7.13171	7.17737	7.20013
ENSMUSG00000075027	4631405J19Rik	chr2	+	92868112	92884889	3558	1.84339	0	1.84339	0	-0.514062	0	0	0.0436365	0.0664063	7	4	7	8	6.64357	6.55288	6.69736	6.67704
ENSMUSG00000078740	CT868723.5	chr4	+	42210905	42213978	2946	3.86231	0	2.19696	0	-0.514134	0	0	0.22997	0.320806	31	17	40	20	7.09977	6.90038	7.33685	6.93767
ENSMUSG00000042766	Trim46	chr3	-	89038098	89050231	3553	12.6093	0	12.6093	0	-0.514759	0	-1.67037	0.873958	1.28566	131	89	115	175	7.95014	7.72131	8.03801	8.20313
ENSMUSG00000085725	AC161218.2	chr7	+	4478137	4479786	480	2.52131	0	2.52131	0	-0.514761	0	0	0.529291	0.787579	10	8	12	12	6.7253	6.68931	6.84271	6.77838
ENSMUSG00000078588	Ccdc24	chr4	-	117541314	117555760	2335	12.9562	0	10.1267	0	-0.515154	0	0	1.65021	2.38129	174	99	165	188	8.18101	7.79621	8.34663	8.26545
ENSMUSG00000033453	Adamts15	chr9	-	30706739	30730037	5928	20.1172	0.815562	10.0945	0	-0.515192	0	0	1.9024	2.73686	506	293	490	540	9.2429	8.73653	9.4835	9.33958
ENSMUSG00000020227	Irak3	chr10	-	119578703	119639186	3484	4.82033	0	4.82033	0	-0.515433	0	0	0.190407	0.280309	22	25	30	32	6.96455	7.04139	7.19313	7.12214
ENSMUSG00000055102	Zfp819	chr7	+	50862538	50873655	2466	5.68594	0	5.68594	0	-0.515586	0	0	0.389206	0.5621	38	30	46	42	7.1907	7.11736	7.41343	7.2484
ENSMUSG00000003436	Dll3	chr7	-	29076672	29087257	2877	9.4404	0	3.42803	0	-0.515976	0	0	0.495501	0.761025	57	44	33	106	7.39818	7.29885	7.23874	7.80682
ENSMUSG00000028859	Csf3r	chr4	+	125701793	125721684	3609	3.16161	0	3.16161	0	-0.516039	0	0	0.0899506	0.1353	13	10	13	18	6.79512	6.74402	6.86769	6.90157
ENSMUSG00000078136	AL626785.1	chr11	+	90121906	90125038	3132	4.15106	0	4.15106	0	-0.516043	0	0	0.166741	0.246433	19	18	23	26	6.91301	6.9197	7.07583	7.03568
ENSMUSG00000043219	Hoxa6	chr6	-	52156288	52161355	794	13.2941	0	13.2941	0	-0.516068	0	0	4.30188	6.3284	115	127	140	179	7.85164	7.98341	8.2017	8.22263
ENSMUSG00000053007	Creb5	chr6	+	53237288	53645827	7200	10.1581	0	2.26214	0	-0.516424	0	-1.18702	0.497926	0.689131	181	73	201	114	8.21486	7.5899	8.53051	7.86005
ENSMUSG00000034764	1700006J14Rik	chr10	+	119801235	119819745	843	11.6377	0	7.89787	0	-0.517484	0	0	3.11421	4.59654	119	67	93	153	7.87704	7.53618	7.87335	8.09011
ENSMUSG00000022483	Col2a1	chr15	-	97805401	97835126	6632	31.8743	7.48431	31.8743	2.07641	-0.517497	0	-1.08684	33.8793	49.4137	8696	7223	9296	11509	12.9935	12.8351	13.4313	13.42
ENSMUSG00000034282	Evpl	chr11	-	116081872	116099391	6384	16.0528	0	16.0528	0	-0.517938	0	-1.93806	0.879941	1.27809	230	168	240	278	8.42968	8.21411	8.70462	8.63046
ENSMUSG00000087443	5530401N12Rik	chr17	-	35997862	36003831	612	7.9571	0	6.24158	0	-0.517961	0	0	2.46772	3.6033	74	33	59	81	7.55208	7.15966	7.56148	7.62237
ENSMUSG00000010492	AL844529.1	chr2	+	181313184	181319875	1800	6.05084	0	3.72772	0	-0.518156	0	0	0.439115	0.665067	38	18	22	54	7.1907	6.9197	7.05755	7.37936
ENSMUSG00000074917	AC154817.1	chr13	-	45646763	45646991	228	1.40051	0	1.40051	0	-0.518296	0	0	0.557148	0.82903	5	4	8	4	6.5785	6.55288	6.72992	6.54415
ENSMUSG00000086890	AL671671.4	chr4	-	116674770	116675617	199	3.17614	0	3.17614	0	-0.519967	0	0	1.63132	2.45376	7	16	16	15	6.64357	6.88044	6.93708	6.84322
ENSMUSG00000086579	AC124191.1	chr18	+	44821318	44835925	2364	5.85509	0	5.85509	0	-0.520091	0	0	0.370175	0.546374	40	22	34	48	7.21495	6.99181	7.25343	7.3162
ENSMUSG00000006958	Chrd	chr16	+	20733199	20742457	5684	8.68678	0	8.68678	0	-0.520981	0	0	0.250802	0.376885	39	62	55	81	7.20291	7.48919	7.51816	7.62237
ENSMUSG00000061991	Hist1h2af	chr13	+	23625774	23626173	399	25.1392	2.92801	7.08813	0	-0.52162	0	0	40.3269	59.4533	748	392	569	937	9.69902	9.04205	9.66063	9.99997
ENSMUSG00000020701	Tmem132e	chr11	+	82202401	82259834	4544	6.58066	0	3.76905	0	-0.521889	0	-1.24618	0.29198	0.415975	67	27	65	55	7.49151	7.07269	7.62329	7.3895
ENSMUSG00000029149	Krtcap3	chr5	+	31554063	31555575	1338	10.8155	0	10.8155	0	-0.521961	0	0	1.74057	2.5664	96	69	91	127	7.72272	7.55439	7.85719	7.94171
ENSMUSG00000078721	AL772334.2	chr4	-	42860942	42866760	4146	2.58514	0	2.58514	0	-0.521968	0	0	0.0544696	0.0835829	11	5	8	14	6.74965	6.59185	6.72992	6.82243
ENSMUSG00000051048	P4ha3	chr7	+	107434029	107468209	3043	8.13301	0	8.13301	0	-0.522188	0	0	0.510216	0.745392	58	52	70	74	7.40792	7.3881	7.67223	7.56464
ENSMUSG00000050799	Hist1h2ba	chr13	-	24025641	24026025	384	7.09771	0	3.78645	0	-0.522437	0	0	2.79348	4.18401	55	21	33	69	7.3784	6.97448	7.23874	7.52139
ENSMUSG00000036198	1100001E04Rik	chrX	+	46817121	46853421	3421	3.17041	0	3.17041	0	-0.522883	0	0	0.0948938	0.142736	10	13	15	16	6.7253	6.81637	6.91478	6.8633
ENSMUSG00000066196	Spag8	chr4	-	43664201	43666447	1595	3.51292	0	3.51292	0	-0.524055	0	-1.12524	0.21238	0.325895	15	9	11	22	6.83709	6.71745	6.81662	6.97189
ENSMUSG00000058354	Krt6a	chr15	-	101520362	101524738	2256	16.3423	0	16.3423	0	-0.52454	0	0	2.28358	3.35838	200	165	211	270	8.30244	8.1986	8.57735	8.6018
ENSMUSG00000030806	Stx1b	chr7	-	134947413	134968063	4687	25.327	2.99857	18.3233	0	-0.524557	0	-1.55291	2.85782	4.26808	468	481	487	783	9.15564	9.26886	9.47632	9.77875
ENSMUSG00000080527	AC160528.2	chr15	+	81416562	81416616	54	3.0307	0	2.27259	0	-0.525654	0	0	7.05721	10.2094	23	4	18	17	6.98088	6.55288	6.97957	6.88273
ENSMUSG00000061615	Hist1h2ab	chr13	+	23842956	23843462	506	24.772	2.75566	10.5902	0	-0.525771	0	0	30.4883	44.92	689	404	580	863	9.60064	9.07488	9.68362	9.89794
ENSMUSG00000078552	Dcdc2b	chr4	-	129285770	129291510	1792	2.9071	0	2.9071	0	-0.526247	0	0	0.149651	0.228538	10	9	11	15	6.7253	6.71745	6.81662	6.84322
ENSMUSG00000000791	Il12rb1	chr8	+	73332347	73345320	2870	1.88078	0	1.88078	0	-0.526541	0	0	0.0491792	0.0768369	6	4	6	8	6.61243	6.55288	6.66231	6.67704
ENSMUSG00000004933	Matk	chr10	+	80715679	80726110	4594	6.10137	0	6.10137	0	-0.526789	0	0	0.224282	0.325729	44	29	49	46	7.2615	7.10275	7.44957	7.29416
ENSMUSG00000032368	Zic1	chr9	-	91252895	91260648	5648	7.30507	0	7.30507	0	-0.527088	0	0	0.197422	0.295621	36	43	45	61	7.16573	7.28706	7.40108	7.44816
ENSMUSG00000034310	Tmem132d	chr5	-	128263860	128938937	4278	6.55959	0	6.55959	0	-0.528417	0	0	0.250747	0.3682	48	28	46	54	7.30574	7.08787	7.41343	7.37936
ENSMUSG00000004110	Cacna1e	chr1	-	156239648	156573049	12696	4.77046	0	4.77046	0	-0.528487	0	0	0.0433572	0.0657556	17	22	22	31	6.87623	6.99181	7.05755	7.10838
ENSMUSG00000086180	AC125204.3	chr10	-	91544490	91627923	5149	2.6415	0	2.6415	0	-0.528656	0	0	0.041118	0.0642422	5	10	9	12	6.5785	6.74402	6.76045	6.77838
ENSMUSG00000034266	Batf	chr12	+	87027618	87050037	955	1.91825	0	1.91825	0	-0.528681	0	0	0.133016	0.214419	6	3	4	9	6.61243	6.50858	6.5818	6.70446
ENSMUSG00000001583	Tnk1	chr11	-	69664506	69672232	2525	6.83404	0	4.56785	0	-0.528799	0	-1.89077	0.335392	0.517775	33	27	23	60	7.12681	7.07269	7.07583	7.43862
ENSMUSG00000039385	Cdh6	chr15	-	12963954	13103394	2632	13.9409	0	7.03861	0	-0.530351	0	0	1.71068	2.46567	203	116	214	198	8.31574	7.91335	8.59109	8.31142
ENSMUSG00000079188	AC123650.1	chr1	-	172231276	172236463	880	5.2995	0	2.98828	0	-0.531571	0	0	0.978386	1.41406	49	12	39	40	7.31647	6.79332	7.32346	7.2246
ENSMUSG00000044117	2900011O08Rik	chr16	+	13986696	14101593	2157	11.4621	0	11.4621	0	-0.532294	0	0	1.12549	1.67228	100	72	95	134	7.75109	7.58114	7.88929	7.98348
ENSMUSG00000053441	Adamts19	chr18	+	58996417	59213332	4666	22.7704	1.79683	22.7704	0	-0.532623	0	0	2.59843	3.81805	434	425	540	591	9.07265	9.13052	9.59815	9.44375
ENSMUSG00000053714	4732471J01Rik	chr7	+	26161841	26170755	635	2.94316	0	2.94316	0	-0.532723	0	0	0.400094	0.620141	11	7	9	16	6.74965	6.65931	6.76045	6.8633
ENSMUSG00000064232	Gm5414	chr15	-	101454458	101458619	1659	9.86238	0	9.86238	0	-0.533325	0	0	1.18258	1.74701	68	71	88	96	7.50039	7.5723	7.83252	7.73664
ENSMUSG00000060534	Dcc	chr18	-	71418391	72510723	8067	2.15213	0	2.15213	0	-0.533447	0	0	0.0279944	0.0410045	13	3	12	9	6.79512	6.50858	6.84271	6.70446
ENSMUSG00000086325	AC119880.1	chr7	+	105325703	105334107	3982	2.30052	0	2.30052	0	-0.533508	0	0	0.0425347	0.0672468	5	7	7	10	6.5785	6.65931	6.69736	6.73034
ENSMUSG00000032278	Paqr5	chr9	-	61801287	61874663	3954	4.2532	0	4.2532	0	-0.533668	0	0	0.121368	0.18325	20	14	19	27	6.93064	6.83851	6.99987	7.05079
ENSMUSG00000048827	Pkd1l3	chr8	+	112138416	112198286	6609	5.50601	0	5.50601	0	-0.534093	0	0	0.0982393	0.150151	21	25	24	39	6.94781	7.04139	7.09368	7.21246
ENSMUSG00000045521	Tssk2	chr16	+	17898746	17900116	1370	1.93417	0	1.93417	0	-0.534202	0	0	0.0927225	0.149467	2	7	6	7	6.44746	6.65931	6.66231	6.64781
ENSMUSG00000039081	Zfp503	chr14	-	22803184	22808823	4212	31.4551	7.19474	31.4551	1.87995	-0.534982	0	0	14.9622	22.0679	2575	1890	2605	3296	11.2979	10.9799	11.6444	11.6634
ENSMUSG00000071392	AC153433.1	chr10	-	17848708	17895141	2612	1.85248	0	1.85248	0	-0.535219	0	0	0.0594405	0.090457	5	6	9	6	6.5785	6.62702	6.76045	6.61636
ENSMUSG00000057246	Tesb	chr17	+	34535764	34597679	3420	2.3076	0	2.3076	0	-0.535629	0	0	0.0495243	0.0782973	3	9	8	9	6.49821	6.71745	6.72992	6.70446
ENSMUSG00000065790	SNORD103	chr4	+	130331655	130331738	83	1.81255	0	1.81255	0	-0.536212	0	0	2.04064	3.03645	10	2	9	7	6.7253	6.45594	6.76045	6.64781
ENSMUSG00000084922	AC161597.2	chr6	+	127099406	127162429	1486	2.22546	0	2.22546	0	-0.53629	0	0	0.132976	0.2014	6	8	11	8	6.61243	6.68931	6.81662	6.67704
ENSMUSG00000074171	Gm6658	chr8	-	93431837	93432314	477	1.3988	0	1.3988	0	-0.537643	0	0	0.26631	0.396266	7	2	8	4	6.64357	6.45594	6.72992	6.54415
ENSMUSG00000031896	Ctrl	chr8	-	108455899	108457747	867	2.52247	0	2.52247	0	-0.537651	0	0	0.293033	0.43603	12	6	13	11	6.77288	6.62702	6.86769	6.75493
ENSMUSG00000002341	Ncan	chr8	-	72616983	72644772	7195	10.0155	0	10.0155	0	-0.537654	0	0	0.2766	0.409388	88	53	82	105	7.66371	7.39869	7.78156	7.8
ENSMUSG00000081793	AL954348.2	chrX	+	106196823	106197635	812	2.35228	0	2.35228	0	-0.538094	0	0	0.191205	0.310376	3	8	6	10	6.49821	6.68931	6.66231	6.73034
ENSMUSG00000061578	Ksr2	chr5	+	117864008	118217995	6251	1.81733	0	1.81733	0	-0.538356	0	0	0.0270954	0.0403176	8	4	10	6	6.67252	6.55288	6.78927	6.61636
ENSMUSG00000053886	Sh2d4a	chr8	+	70800465	70871593	2718	4.55263	0	4.55263	0	-0.538957	0	0	0.186946	0.283969	11	25	24	25	6.74965	7.04139	7.09368	7.02026
ENSMUSG00000087166	AL670941.2	chr4	+	98393424	98403414	1417	6.44031	0	6.44031	0	-0.540054	0	0	0.547843	0.844827	22	33	28	48	6.96455	7.15966	7.1613	7.3162
ENSMUSG00000087326	AL732563.3	chr4	+	44105503	44122183	3127	3.55947	0	3.55947	0	-0.540169	0	0	0.103816	0.161193	14	9	11	21	6.8165	6.71745	6.81662	6.955
ENSMUSG00000079574	AC152398.1	chr18	-	57747694	57748456	762	9.01667	0	9.01667	0	-0.54047	0	0	2.24127	3.30742	67	54	78	82	7.49151	7.40916	7.74628	7.63037
ENSMUSG00000041324	Inhba	chr13	+	16103683	16119021	1957	4.35942	0	4.35942	0	-0.540541	0	0	0.295703	0.434637	27	14	28	26	7.04271	6.83851	7.1613	7.03568
ENSMUSG00000027849	Syt6	chr3	+	103379153	103449490	5268	3.88742	0	3.88742	0	-0.54094	0	0	0.0669819	0.104652	8	17	14	21	6.67252	6.90038	6.89168	6.955
ENSMUSG00000072431	AC109139.1	chr8	+	80040954	80042477	1245	2.46169	0	2.05199	0	-0.542869	0	0	0.226738	0.328949	16	4	16	10	6.85698	6.55288	6.93708	6.73034
ENSMUSG00000047085	Lrrc4b	chr7	+	51684387	51718721	2929	11.0367	0	9.79928	0	-0.542909	0	0	0.795111	1.17774	108	57	96	123	7.80581	7.43993	7.89718	7.91718
ENSMUSG00000044976	Wdr72	chr9	+	73958162	74131115	6454	1.93269	0	1.93269	0	-0.543654	0	0	0.0196823	0.0317277	3	6	6	7	6.49821	6.62702	6.66231	6.64781
ENSMUSG00000032528	Vipr1	chr9	+	121551833	121582072	3663	2.34246	0	2.34246	0	-0.543952	0	0	0.0423857	0.0688029	6	5	5	11	6.61243	6.59185	6.62412	6.75493
ENSMUSG00000022756	Slc7a4	chr16	-	17573048	17576764	2577	2.94698	0	2.94698	0	-0.544854	0	-1.13462	0.0985874	0.152809	11	7	10	15	6.74965	6.65931	6.78927	6.84322
ENSMUSG00000042464	Hoxd4	chr2	+	74560034	74567217	835	10.2334	0	10.2334	0	-0.544891	0	0	1.9439	2.98054	49	66	59	99	7.31647	7.52695	7.56148	7.75815
ENSMUSG00000060579	Fhit	chr14	-	10405923	11254111	456	3.28337	0	3.28337	0	-0.546227	0	-1.0277	0.619054	0.967202	12	8	10	18	6.77288	6.68931	6.78927	6.90157
ENSMUSG00000018507	Trpv2	chr11	+	62387987	62414017	4485	3.48737	0	3.48737	0	-0.546346	0	0	0.0786757	0.11941	14	11	16	18	6.8165	6.76925	6.93708	6.90157
ENSMUSG00000040061	Plcb2	chr2	-	118533252	118554325	6922	3.57016	0	3.57016	0	-0.54671	0	0	0.0468985	0.0728186	11	12	13	19	6.74965	6.79332	6.86769	6.91987
ENSMUSG00000053158	Fes	chr7	-	87522640	87532781	2714	17.7142	0	17.7142	0	-0.546918	0	0	2.01263	2.99477	228	159	228	288	8.42158	8.16699	8.65341	8.66546
ENSMUSG00000056185	Snx32	chr19	-	5495277	5510489	1650	7.5121	0	6.04119	0	-0.54781	0	-1.89077	0.564577	0.87827	35	31	28	64	7.15296	7.13171	7.1613	7.47624
ENSMUSG00000047923	AL731772.2	chr2	+	91785859	91787812	1731	5.35803	0	5.35803	0	-0.548024	0	0	0.407696	0.60968	29	21	32	35	7.07177	6.97448	7.2238	7.16206
ENSMUSG00000009876	Cox4i2	chr2	+	152579908	152590773	788	14.6039	0	9.37413	0	-0.54809	0	0	3.65399	5.617	97	107	97	184	7.72988	7.85279	7.90502	8.2466
ENSMUSG00000082962	RP23-167I12.1	chr4	+	41755955	41757377	1422	3.98479	0	2.21044	0	-0.548837	0	0	0.426808	0.609238	29	14	37	18	7.07177	6.83851	7.29609	6.90157
ENSMUSG00000023249	Parp3	chr9	-	106372652	106379280	3679	3.83716	0	3.83716	0	-0.549863	0	-1.12524	0.0997486	0.154133	13	13	15	21	6.79512	6.81637	6.91478	6.955
ENSMUSG00000042258	Isl1	chr13	-	117088488	117099896	2515	7.13385	0	7.13385	0	-0.551625	0	-1.24618	0.342338	0.532359	24	37	31	54	6.99685	7.2129	7.2086	7.37936
ENSMUSG00000073519	AC158975.1	chr18	+	82861675	82863568	1893	11.6157	0	9.75081	0	-0.551809	0	0	1.20043	1.80565	104	57	87	130	7.77878	7.43993	7.82418	7.95979
ENSMUSG00000005824	Tnfsf14	chr17	-	57328914	57333600	1847	2.41025	0	2.41025	0	-0.551923	0	0	0.0764181	0.127923	2	8	5	10	6.44746	6.68931	6.62412	6.73034
ENSMUSG00000086536	AL596204.2	chr11	-	59588787	59593823	230	3.28848	0	3.28848	0	-0.552322	0	0	1.22734	1.91758	11	9	11	17	6.74965	6.71745	6.81662	6.88273
ENSMUSG00000086693	AC133496.1	chr13	-	41051782	41096520	1236	2.5347	0	2.5347	0	-0.552525	0	0	0.20555	0.305856	8	10	16	8	6.67252	6.74402	6.93708	6.67704
ENSMUSG00000083349	RP23-239B4.1	chrX	-	121712972	121713371	399	31.7186	7.39389	9.67472	0	-0.552689	0	0	214.405	315.505	2948	3113	4294	3698	11.4825	11.6585	12.3393	11.8224
ENSMUSG00000032726	Bmp8a	chr4	-	122989887	123020495	2405	2.98605	0	2.98605	0	-0.552708	0	0	0.0997693	0.157188	12	5	8	16	6.77288	6.59185	6.72992	6.8633
ENSMUSG00000032625	Thsd7a	chr6	-	12267086	12699410	8255	8.30957	0	2.93388	0	-0.55353	0	-1.05739	0.220565	0.316749	95	34	98	68	7.71551	7.17329	7.91281	7.51252
ENSMUSG00000024338	Psmb8	chr17	+	34335312	34338399	1050	2.73422	0	2.73422	0	-0.554937	0	0	0.17475	0.285029	6	7	6	13	6.61243	6.65931	6.66231	6.80085
ENSMUSG00000074360	Slc22a15	chr3	-	101686941	101728302	996	5.07493	0	5.07493	0	-0.555049	0	0	0.694384	1.02796	32	17	34	31	7.11341	6.90038	7.25343	7.10838
ENSMUSG00000030030	1700003E16Rik	chr6	+	83106458	83112937	2039	5.83536	0	5.83536	0	-0.555343	0	0	0.318423	0.494409	26	20	22	42	7.02774	6.95671	7.05755	7.2484
ENSMUSG00000086210	AC127580.1	chr12	+	112522972	112532199	1856	1.96726	0	1.96726	0	-0.555514	0	0	0.060838	0.101842	6	2	3	9	6.61243	6.45594	6.53367	6.70446
ENSMUSG00000077625	snoZ17	chr11	-	77995187	77995258	71	2.67841	0	2.67841	0	-0.556643	0	0	2.78313	4.43706	9	5	7	13	6.69966	6.59185	6.69736	6.80085
ENSMUSG00000044288	Cnr1	chr4	+	34011567	34035806	6444	17.0405	0	7.24354	0	-0.558021	0	0	0.876128	1.28819	201	199	295	232	8.30689	8.36428	8.91741	8.45653
ENSMUSG00000082121	AL713978.6	chrX	-	140667301	140668124	823	2.62876	0	2.62876	0	-0.558182	0	0	0.25725	0.401923	12	3	8	13	6.77288	6.50858	6.72992	6.80085
ENSMUSG00000025468	Caly	chr7	-	147255778	147268407	1220	3.29356	0	3.29356	0	-0.55835	0	0	0.231384	0.361512	10	10	12	16	6.7253	6.74402	6.84271	6.8633
ENSMUSG00000037649	H2-DMa	chr17	+	34272593	34276027	1069	5.75346	0	5.75346	0	-0.55963	0	0	0.633763	0.972501	29	19	26	40	7.07177	6.93846	7.1282	7.2246
ENSMUSG00000000739	Sult5a1	chr8	-	125666746	125682215	1764	6.66377	0	5.83392	0	-0.559747	0	0	0.5841	0.866158	51	22	48	49	7.33757	6.99181	7.43767	7.32703
ENSMUSG00000018381	Abi3	chr11	-	95691385	95703790	1008	5.25772	0	5.25772	0	-0.560178	0	-1.20334	0.616106	0.937594	25	19	27	33	7.01246	6.93846	7.14492	7.13567
ENSMUSG00000002565	Scin	chr12	-	40786355	40860815	2999	3.04093	0	0.99243	0	-0.561114	0	0	0.131779	0.189082	6	22	32	4	6.61243	6.99181	7.2238	6.54415
ENSMUSG00000074740	AC163019.2	chr19	+	60865922	60867569	1472	4.99542	0	4.99542	0	-0.562032	0	0	0.402721	0.609946	27	15	26	31	7.04271	6.85984	7.1282	7.10838
ENSMUSG00000000794	Kcnn3	chr3	+	89324085	89471683	3080	4.16749	0	4.16749	0	-0.562297	0	0	0.12373	0.194338	19	8	12	26	6.91301	6.68931	6.84271	7.03568
ENSMUSG00000020131	Pcsk4	chr10	-	79784027	79792243	2958	9.40776	0	8.84003	0	-0.562592	0	-1.35309	0.458075	0.708235	56	40	46	87	7.38834	7.25076	7.41343	7.6695
ENSMUSG00000049515	Espnl	chr1	+	93218651	93244880	5442	2.2214	0	2.2214	0	-0.562819	0	0	0.0363105	0.0549945	10	4	11	8	6.7253	6.55288	6.81662	6.67704
ENSMUSG00000038665	Dgki	chr6	-	36796021	37250184	6242	5.10942	0	5.10942	0	-0.563795	0	0	0.0881869	0.136268	26	13	20	34	7.02774	6.81637	7.01961	7.14897
ENSMUSG00000056569	Mpz	chr1	+	173080841	173091261	2111	2.60192	0	2.60192	0	-0.563903	0	0	0.106978	0.164157	9	7	12	10	6.69966	6.65931	6.84271	6.73034
ENSMUSG00000057777	Mab21l2	chr3	-	86350533	86351613	1080	34.1033	9.15213	34.1033	3.27876	-0.564659	0	0	49.2437	74.2074	2012	1756	2298	2790	10.965	10.8816	11.4723	11.4347
ENSMUSG00000085125	AC104917.1	chr1	-	17666107	17717727	8115	6.24555	0	6.24555	0	-0.564865	0	0	0.104358	0.157225	36	24	39	42	7.16573	7.02524	7.32346	7.2484
ENSMUSG00000026090	2010300C02Rik	chr1	-	37668521	37776656	4361	7.58074	0	7.58074	0	-0.566506	0	-1.33274	0.233029	0.35758	37	35	42	57	7.17831	7.1867	7.36306	7.40944
ENSMUSG00000082804	RP23-163J17.1	chr1	+	61132517	61133069	552	8.02763	0	8.02763	0	-0.567492	0	0	2.12228	3.22451	33	50	57	56	7.12681	7.36656	7.54005	7.39952
ENSMUSG00000085144	AC122487.1	chr17	-	69765999	69788644	1036	2.64065	0	2.64065	0	-0.5675	0	0	0.204359	0.319289	9	6	10	11	6.69966	6.62702	6.78927	6.75493
ENSMUSG00000035211	Xrra1	chr7	+	107007625	107066333	2732	2.94849	0	2.94849	0	-0.567577	0	0	0.092994	0.14414	13	5	11	14	6.79512	6.59185	6.81662	6.82243
ENSMUSG00000033491	Prss35	chr9	+	86636449	86650690	2519	7.07493	0	7.07493	0	-0.568056	0	0	0.392223	0.594045	37	33	46	49	7.17831	7.15966	7.41343	7.32703
ENSMUSG00000024778	Fas	chr19	+	34365198	34402260	1466	1.97517	0	1.97517	0	-0.568722	0	0	0.0770228	0.128935	5	3	4	8	6.5785	6.50858	6.5818	6.67704
ENSMUSG00000009145	Dqx1	chr6	+	83007837	83017204	3149	4.86275	0	4.86275	0	-0.56929	0	0	0.165841	0.255106	18	19	24	27	6.89489	6.93846	7.09368	7.05079
ENSMUSG00000022454	Nell2	chr15	-	94906129	95358683	2843	12.5765	0	8.78986	0	-0.57066	0	-1.79367	0.978031	1.45715	99	98	144	119	7.74407	7.78893	8.22602	7.89213
ENSMUSG00000050370	Ch25h	chr19	-	34548719	34549616	738	2.4162	0	2.4162	0	-0.571265	0	0	0.191252	0.320154	2	8	6	9	6.44746	6.68931	6.66231	6.70446
ENSMUSG00000086468	AL627070.1	chr11	+	17853972	17859581	856	4.07923	0	3.52353	0	-0.571532	0	0	0.346265	0.570442	11	10	7	24	6.74965	6.74402	6.69736	7.0045
ENSMUSG00000082324	AL672089.1	chrX	-	39481371	39483900	1816	6.10852	0	6.10852	0	-0.571767	0	0	0.373068	0.581143	19	29	29	38	6.91301	7.10275	7.17737	7.20013
ENSMUSG00000010044	Zmynd10	chr9	+	107449638	107453650	1755	2.99578	0	2.99578	0	-0.572303	0	0	0.136721	0.215406	11	6	10	14	6.74965	6.62702	6.78927	6.82243
ENSMUSG00000032446	Eomes	chr9	+	118387329	118395250	4155	10.5762	0	1.87092	0	-0.572486	0	0	0.689586	0.985658	176	27	161	99	8.19077	7.07269	8.32451	7.75815
ENSMUSG00000073549	AC140554.1	chr18	-	63234264	63546111	2441	11.0697	0	9.4613	0	-0.572744	0	-1.1307	0.913592	1.36157	96	62	110	101	7.72272	7.48919	8.00251	7.77227
ENSMUSG00000053465	Hs6st3	chr14	+	119537636	120268816	1479	3.00251	0	3.00251	0	-0.573558	0	0	0.162235	0.255604	9	8	11	13	6.69966	6.68931	6.81662	6.80085
ENSMUSG00000030699	Tbx6	chr7	+	133924996	133929062	1715	3.22667	0	3.11789	0	-0.574399	0	0	0.18106	0.275538	8	14	19	11	6.67252	6.83851	6.99987	6.75493
ENSMUSG00000024500	Ppp2r2b	chr18	-	42797085	43219125	3822	8.70849	0	8.70849	0	-0.57489	0	-1.54574	0.321286	0.494555	37	50	55	65	7.17831	7.36656	7.51816	7.48543
ENSMUSG00000042678	Myo15	chr11	+	60282840	60341871	12760	2.64592	0	2.64592	0	-0.575158	0	0	0.0165922	0.0259234	8	7	11	10	6.67252	6.65931	6.81662	6.73034
ENSMUSG00000064841	SNORA42	chr5	+	121655018	121655152	134	4.29035	0	4.29035	0	-0.575189	0	0	2.63329	4.23177	10	15	13	23	6.7253	6.85984	6.86769	6.98838
ENSMUSG00000035875	AI182371	chr2	-	34939565	34957063	2148	1.8878	0	1.8878	0	-0.575453	0	0	0.0657096	0.102664	7	3	8	6	6.64357	6.50858	6.72992	6.61636
ENSMUSG00000025480	Syce1	chr7	-	147963131	147973752	1457	2.31501	0	2.31501	0	-0.576561	0	0	0.116248	0.183786	4	8	10	7	6.54093	6.68931	6.78927	6.64781
ENSMUSG00000021301	Hecw1	chr13	-	14318704	14615495	9512	1.94388	0	1.94388	0	-0.576623	0	0	0.0133547	0.0215276	2	7	8	5	6.44746	6.65931	6.72992	6.5821
ENSMUSG00000086077	AL928644.3	chr2	+	74533576	74535432	558	7.76949	0	7.76949	0	-0.577006	0	0	1.8971	2.90755	33	42	50	53	7.12681	7.27512	7.46133	7.36913
ENSMUSG00000020805	Slc13a5	chr11	-	72055495	72080724	3128	2.73786	0	2.73786	0	-0.577704	0	0	0.0586597	0.0956777	7	6	7	12	6.64357	6.62702	6.69736	6.77838
ENSMUSG00000059706	AL645947.1	chr11	-	107393070	107409687	575	2.22476	0	2.22476	0	-0.577734	0	0	0.343656	0.520487	10	4	12	7	6.7253	6.55288	6.84271	6.64781
ENSMUSG00000037280	Galnt6	chr15	-	100522245	100559784	3775	3.58	0	3.58	0	-0.579389	0	0	0.0859952	0.133523	12	11	16	16	6.77288	6.76925	6.93708	6.8633
ENSMUSG00000086714	AL732541.2	chr2	+	26301215	26314910	735	2.68899	0	2.68899	0	-0.579664	0	0	0.268846	0.428614	8	6	9	11	6.67252	6.62702	6.76045	6.75493
ENSMUSG00000044279	Crb3	chr17	+	57201623	57205335	1182	4.98108	0	4.98108	0	-0.580098	0	0	0.405999	0.639658	22	12	17	31	6.96455	6.79332	6.95866	7.10838
ENSMUSG00000073874	4933409K07Rik	chr4	+	42471733	42476567	3879	5.95991	0	2.57866	0	-0.580564	0	0	0.251069	0.365466	45	24	60	30	7.27277	7.02524	7.57203	7.09438
ENSMUSG00000025735	Rhbdl1	chr17	-	25971413	25974102	1569	8.98042	0	8.98042	0	-0.580667	0	0	0.782635	1.21475	44	43	50	71	7.2615	7.28706	7.46133	7.5389
ENSMUSG00000084422	SNORD88	chr6	+	42225643	42225728	85	1.98299	0	1.98299	0	-0.58162	0	0	1.32842	2.22375	4	4	5	7	6.54093	6.55288	6.62412	6.64781
ENSMUSG00000082034	RP24-212K8.1	chrX	-	122593660	122594059	399	34.5742	9.47071	9.0826	0	-0.582371	0	0	214.617	321.822	2940	3127	4450	3702	11.4788	11.6647	12.3893	11.8239
ENSMUSG00000026018	Ica1l	chr1	-	60045913	60099931	3648	4.15443	0	4.15443	0	-0.582821	0	0	0.108334	0.168397	12	16	20	19	6.77288	6.88044	7.01961	6.91987
ENSMUSG00000001604	Tcea3	chr4	+	135803643	135830813	1400	7.01928	0	6.51999	0	-0.583056	0	-1.21208	0.504087	0.810081	19	31	24	48	6.91301	7.13171	7.09368	7.3162
ENSMUSG00000030124	Lag3	chr6	-	124854378	124861723	2109	5.18642	0	5.18642	0	-0.583343	0	-1.6332	0.254314	0.395843	15	23	26	27	6.83709	7.00872	7.1282	7.05079
ENSMUSG00000082286	Pisd-ps1	chr11	+	3024023	3032365	2080	35.2932	10.0318	5.00064	0	-0.585255	0	0	7.24043	11.6016	468	599	425	1107	9.15564	9.52217	9.31901	10.21
ENSMUSG00000086192	AL928893.3	chr2	-	31872163	31872864	389	5.79215	0	4.58938	0	-0.585909	0	0	1.70534	2.63201	36	11	26	39	7.16573	6.76925	7.1282	7.21246
ENSMUSG00000009471	Myod1	chr7	+	53631843	53634462	1854	21.3165	1.18621	4.58215	0	-0.585953	0	0	2.19253	3.53433	119	169	112	304	7.87704	8.21924	8.01684	8.71963
ENSMUSG00000079997	AC154377.2	chr14	-	119275026	119275389	363	4.10576	0	4.10576	0	-0.58638	0	0	1.1276	1.73571	16	13	21	19	6.85698	6.81637	7.03882	6.91987
ENSMUSG00000085365	AC108434.1	chr18	-	67935686	67959599	456	2.40299	0	2.40299	0	-0.586854	0	0	0.309527	0.518144	6	4	5	10	6.61243	6.55288	6.62412	6.73034
ENSMUSG00000023473	Celsr3	chr9	+	108728650	108755294	11541	3.33732	0	3.33732	0	-0.587478	0	0	0.0232366	0.0368506	13	6	11	16	6.79512	6.62702	6.81662	6.8633
ENSMUSG00000020682	Mmp28	chr11	-	83254269	83276573	3409	12.119	0	10.3092	0	-0.587484	0	-1.42936	0.691437	1.04425	85	82	122	104	7.64074	7.66575	8.08605	7.79313
ENSMUSG00000045928	4933440M02Rik	chr7	-	132473156	132493286	3801	1.85728	0	1.8132	0	-0.587977	0	0	0.0408468	0.0621609	7	4	11	4	6.64357	6.55288	6.81662	6.54415
ENSMUSG00000026442	Nfasc	chr1	-	134466567	134638342	4850	4.57687	0	4.57687	0	-0.588734	0	0	0.0785751	0.126662	15	12	13	26	6.83709	6.79332	6.86769	7.03568
ENSMUSG00000023041	Krt6b	chr15	-	101506464	101510720	2226	14.0862	0	14.0862	0	-0.58927	0	0	1.07158	1.67705	80	89	94	143	7.60135	7.72131	7.88135	8.03514
ENSMUSG00000056177	AC130718.1	chr18	-	7868582	7869110	528	10.1841	0	10.1841	0	-0.590173	0	0	2.9405	4.53454	68	42	65	87	7.50039	7.27512	7.62329	7.6695
ENSMUSG00000001739	Cldn15	chr5	+	137442485	137451728	2124	4.91897	0	4.91897	0	-0.590384	0	-1.55949	0.186066	0.304056	14	14	12	29	6.8165	6.83851	6.84271	7.08012
ENSMUSG00000083100	AC131679.1	chr5	+	64711494	64711993	499	3.35771	0	3.35771	0	-0.5905	0	0	0.537423	0.85229	7	12	14	13	6.64357	6.79332	6.89168	6.80085
ENSMUSG00000086889	AC109249.1	chr13	+	48966480	48970829	498	5.75024	0	5.75024	0	-0.590901	0	-1.27919	1.16203	1.83452	18	23	25	33	6.89489	7.00872	7.11113	7.13567
ENSMUSG00000084822	AL663030.1	chr11	+	120508983	120518375	532	6.54287	0	6.54287	0	-0.591534	0	0	1.22042	1.95414	20	26	24	42	6.93064	7.0572	7.09368	7.2484
ENSMUSG00000019892	Lrriq1	chr10	-	102677032	102698956	2798	1.98119	0	1.98119	0	-0.592185	0	0	0.0403558	0.067555	5	3	5	7	6.5785	6.50858	6.62412	6.64781
ENSMUSG00000016346	Kcnq2	chr2	-	180810283	180869959	16227	2.27064	0	2.27064	0	-0.592745	0	0	0.0113075	0.0174726	7	6	12	6	6.64357	6.62702	6.84271	6.61636
ENSMUSG00000065968	Ifitm7	chr16	-	13981794	13986960	627	2.80737	0	2.80737	0	-0.593568	0	0	0.270132	0.452198	4	8	7	11	6.54093	6.68931	6.69736	6.75493
ENSMUSG00000073147	BC050254	chr5	-	22938739	22939204	465	9.65972	0	9.65972	0	-0.59509	0	0	2.9443	4.57304	60	37	56	79	7.42711	7.2129	7.52916	7.60619
ENSMUSG00000043999	Gpr75	chr11	+	30785357	30793729	2926	3.26147	0	3.26147	0	-0.595843	0	0	0.1013	0.156116	12	9	17	12	6.77288	6.71745	6.95866	6.77838
ENSMUSG00000081831	AL671732.2	chrX	-	110339149	110340929	1337	2.60801	0	2.60801	0	-0.595966	0	0	0.168909	0.259188	10	6	14	8	6.7253	6.62702	6.89168	6.67704
ENSMUSG00000072918	1700022K14Rik	chr5	-	66152229	66155616	1202	7.56551	0	5.59942	0	-0.596118	0	0	0.763259	1.19251	47	18	34	57	7.29488	6.9197	7.25343	7.40944
ENSMUSG00000081648	AL928706.1	chr2	+	23057552	23059203	888	2.70801	0	2.70801	0	-0.596767	0	0	0.222525	0.354765	4	10	12	8	6.54093	6.74402	6.84271	6.67704
ENSMUSG00000028600	Podn	chr4	-	107687395	107769050	4273	4.83336	0	4.83336	0	-0.596767	0	0	0.099095	0.158511	11	19	19	24	6.74965	6.93846	6.99987	7.0045
ENSMUSG00000085658	AC160000.1	chr6	-	145687212	145694793	2818	2.4108	0	2.4108	0	-0.597383	0	0	0.0500867	0.0838444	5	5	6	9	6.5785	6.59185	6.66231	6.70446
ENSMUSG00000067371	AC115003.1	chr6	+	56747584	56749190	1383	2.8569	0	2.8569	0	-0.598911	0	0	0.112262	0.19362	6	5	4	13	6.61243	6.59185	6.5818	6.80085
ENSMUSG00000077167	SNORA53	chr10	-	90581035	90581281	246	2.42033	0	2.42033	0	-0.599005	0	0	0.573757	0.960462	3	7	7	8	6.49821	6.65931	6.69736	6.67704
ENSMUSG00000081074	RP23-30M5.2	chrX	-	122281527	122281926	399	36.1187	10.7761	8.24925	0	-0.599202	0	0	216.598	327.98	2953	3170	4614	3694	11.4849	11.6836	12.4401	11.8209
ENSMUSG00000072662	Gm5887	chr6	-	147023581	147035554	1278	3.80629	0	3.80629	0	-0.599232	0	0	0.298192	0.456031	18	9	21	16	6.89489	6.71745	7.03882	6.8633
ENSMUSG00000065258	SNORD24	chr2	+	26766780	26766854	74	2.79612	0	2.79612	0	-0.599673	0	0	2.28883	3.83146	7	5	6	12	6.64357	6.59185	6.66231	6.77838
ENSMUSG00000021640	Naip1	chr13	-	101177748	101216466	5434	2.36596	0	2.36596	0	-0.599807	0	0	0.0285717	0.0463793	4	7	9	7	6.54093	6.65931	6.76045	6.64781
ENSMUSG00000025432	Avil	chr10	+	126437764	126458050	3233	2.74148	0	2.74148	0	-0.600337	0	0	0.0567546	0.0925703	8	5	8	11	6.67252	6.59185	6.72992	6.75493
ENSMUSG00000021055	Esr2	chr12	-	77221405	77278246	3369	2.86786	0	2.86786	0	-0.600396	0	0	0.0460845	0.0794826	4	7	5	12	6.54093	6.65931	6.62412	6.77838
ENSMUSG00000052512	Nav2	chr7	+	56219735	56749370	6021	7.83799	0	7.83799	0	-0.601709	0	-1.01576	0.171127	0.264227	49	24	46	55	7.31647	7.02524	7.41343	7.3895
ENSMUSG00000085322	AL929248.1	chr2	+	168591642	168593608	903	2.69945	0	2.69945	0	-0.602118	0	0	0.218828	0.348872	7	7	11	9	6.64357	6.65931	6.81662	6.70446
ENSMUSG00000087624	AL935060.2	chr2	+	167607552	167608986	659	3.85903	0	3.85903	0	-0.602345	0	0	0.385523	0.64536	4	14	10	17	6.54093	6.83851	6.78927	6.88273
ENSMUSG00000039099	Wdr93	chr7	+	86888048	86930836	2285	2.81499	0	2.81499	0	-0.602394	0	0	0.0741239	0.124082	3	9	8	10	6.49821	6.71745	6.72992	6.73034
ENSMUSG00000025020	Slit1	chr19	-	41674748	41818155	5045	11.2372	0	9.20362	0	-0.603152	0	-1.13462	0.358106	0.552632	87	41	78	99	7.65611	7.26302	7.74628	7.75815
ENSMUSG00000086103	AL732538.4	chr4	-	11538285	11542154	425	6.55447	0	6.55447	0	-0.603749	0	0	1.52768	2.44613	19	27	27	39	6.91301	7.07269	7.14492	7.21246
ENSMUSG00000043822	Adamtsl5	chr10	-	79801854	79811157	4722	3.39604	0	3.39604	0	-0.604414	0	0	0.0538034	0.0867304	11	7	11	15	6.74965	6.65931	6.81662	6.84322
ENSMUSG00000087355	AL954325.1	chr2	-	4208640	4222213	1514	9.0629	0	9.0629	0	-0.604433	0	-1.86415	0.736486	1.16524	41	38	45	67	7.22682	7.2257	7.40108	7.50357
ENSMUSG00000086401	AC161348.1	chr5	+	111199967	111208279	2122	8.82733	0	8.82733	0	-0.605332	0	0	0.558724	0.868489	53	31	52	65	7.35821	7.13171	7.48445	7.48543
ENSMUSG00000040867	Begain	chr12	-	110270396	110306427	2707	14.7516	0	14.7516	0	-0.605478	0	-1.78141	1.04802	1.61763	123	78	128	150	7.90191	7.63269	8.1258	8.07388
ENSMUSG00000038963	Slco4a1	chr2	+	180190949	180209572	4799	7.38715	0	7.38715	0	-0.605636	0	0	0.164703	0.262581	27	29	32	48	7.04271	7.10275	7.2238	7.3162
ENSMUSG00000031736	4933436C20Rik	chr8	-	94849936	94880019	1238	4.1792	0	3.87638	0	-0.606265	0	-1.38827	0.307827	0.483489	22	5	16	22	6.96455	6.59185	6.93708	6.97189
ENSMUSG00000085184	AC121551.1	chr1	-	174471750	174488260	2586	2.35632	0	2.35632	0	-0.606475	0	0	0.0600382	0.0974575	7	4	8	8	6.64357	6.55288	6.72992	6.67704
ENSMUSG00000074657	Kif5a	chr10	-	126662751	126700404	6295	12.3402	0	12.3402	0	-0.606643	0	-1.13756	0.295966	0.465416	73	59	76	110	7.54364	7.45993	7.72822	7.83374
ENSMUSG00000085081	BX248132.1	chr11	-	119682125	119695679	1090	5.26804	0	5.26804	0	-0.607073	0	0	0.466164	0.737	22	14	22	29	6.96455	6.83851	7.05755	7.08012
ENSMUSG00000074818	Pdzd7	chr19	-	45101395	45121104	3965	9.11276	0	9.11276	0	-0.607252	0	-1.26274	0.277661	0.440965	40	38	44	67	7.21495	7.2257	7.38857	7.50357
ENSMUSG00000035745	Grin3b	chr10	+	79433459	79439935	2237	4.10103	0	4.10103	0	-0.607395	0	0	0.1325	0.218283	10	11	11	20	6.7253	6.76925	6.81662	6.93767
ENSMUSG00000038570	Fam154b	chr7	-	89781469	89797038	4767	5.67323	0	3.62541	0	-0.608197	0	0	0.085865	0.145389	9	20	11	33	6.69966	6.95671	6.81662	7.13567
ENSMUSG00000068855	Hist2h2ac	chr3	-	96024283	96024803	520	18.1978	0	8.70398	0	-0.608403	0	0	7.60008	11.8137	191	89	160	230	8.2617	7.72131	8.31892	8.44842
ENSMUSG00000073183	AC164424.1	chr12	+	20620886	20621294	408	10.5496	0	5.7799	0	-0.60915	0	0	3.11348	5.01888	55	35	39	91	7.3784	7.1867	7.32346	7.69984
ENSMUSG00000046706	AC126408.3	chr13	-	55724584	55725043	423	5.13898	0	5.13898	0	-0.61033	0	0	1.30133	2.01084	24	15	29	25	6.99685	6.85984	7.17737	7.02026
ENSMUSG00000022211	Lrrc16b	chr14	+	56109929	56127083	4593	18.5452	0.0537289	18.442	0	-0.610851	0	-1.41025	0.906544	1.40608	184	111	183	227	8.22909	7.88009	8.44178	8.43617
ENSMUSG00000045094	4933429F08Rik	chr18	-	61653447	61683646	2678	3.72591	0	3.72591	0	-0.610935	0	0	0.10541	0.170573	12	8	12	17	6.77288	6.68931	6.84271	6.88273
ENSMUSG00000065037	7SK	chr9	-	78023109	78023440	331	22.0175	1.43688	9.38339	0	-0.611771	0	0	14.4129	22.9373	200	138	166	316	8.30244	8.04964	8.35211	8.75888
ENSMUSG00000028047	Thbs3	chr3	+	89019101	89030759	4823	28.6046	5.15737	28.6046	0.643215	-0.611893	0	-1.17602	2.58116	3.98443	506	376	586	634	9.2429	8.99705	9.69601	9.52596
ENSMUSG00000074207	Adh1	chr3	+	137940628	137953656	1315	4.48515	0	4.48515	0	-0.611988	0	0	0.311269	0.491114	19	10	19	22	6.91301	6.74402	6.99987	6.97189
ENSMUSG00000058159	T2	chr17	+	8589493	8615589	1076	4.05189	0	4.05189	0	-0.61264	0	0	0.288585	0.468448	10	12	14	18	6.7253	6.79332	6.89168	6.90157
ENSMUSG00000046814	Gchfr	chr2	+	118993508	118998126	645	10.6072	0	10.6072	0	-0.612838	0	0	2.21017	3.49221	52	49	61	82	7.34795	7.35561	7.58248	7.63037
ENSMUSG00000060969	Irx1	chr13	-	72095681	72101171	2060	9.81924	0	1.82474	0	-0.612915	0	0	1.06886	1.55222	119	37	146	57	7.87704	7.2129	8.23801	7.40944
ENSMUSG00000000093	Tbx2	chr11	+	85646052	85655450	3626	36.2613	10.8359	11.3538	0	-0.613671	0	0	10.4515	16.1208	1770	915	1701	2010	10.7942	10.0372	11.0638	10.9906
ENSMUSG00000085218	AL773514.1	chr2	-	106483070	106490521	1311	3.00037	0	3.00037	0	-0.614048	0	0	0.183025	0.288358	14	3	12	12	6.8165	6.50858	6.84271	6.77838
ENSMUSG00000052605	Isoc2b	chr7	-	4796560	4817795	1297	5.60742	0	5.30732	0	-0.614809	0	-1.32726	0.326471	0.546508	12	18	13	32	6.77288	6.9197	6.86769	7.12214
ENSMUSG00000018893	Mb	chr15	-	76845918	76853070	959	1.98715	0	1.98715	0	-0.615273	0	0	0.117743	0.1971	5	3	6	6	6.5785	6.50858	6.66231	6.61636
ENSMUSG00000039616	Mocos	chr18	+	24812390	24860072	2700	1.94578	0	1.94578	0	-0.61634	0	0	0.0470481	0.0758409	4	5	9	4	6.54093	6.59185	6.76045	6.54415
ENSMUSG00000086461	AC103380.1	chr1	-	7339486	7387950	1740	2.41675	0	2.41675	0	-0.616469	0	0	0.0811174	0.135789	5	5	7	8	6.5785	6.59185	6.69736	6.67704
ENSMUSG00000078374	AC156036.1	chr12	-	21954569	21954905	336	3.73197	0	3.73197	0	-0.616552	0	0	0.840144	1.35951	11	9	13	16	6.74965	6.71745	6.86769	6.8633
ENSMUSG00000025212	Sfxn3	chr19	+	45122306	45130870	2722	22.6609	1.77779	22.6609	0	-0.616585	0	-1.32795	1.86671	2.96861	184	176	199	314	8.22909	8.25458	8.52094	8.75242
ENSMUSG00000075511	1700001L05Rik	chr15	-	83187989	83197707	2270	7.12319	0	7.12319	0	-0.61702	0	-1.05322	0.298455	0.485731	27	21	23	47	7.04271	6.97448	7.07583	7.30525
ENSMUSG00000038011	Dnahc10	chr5	+	125205454	125314673	14823	2.47812	0	2.47812	0	-0.617031	0	0	0.00856978	0.014877	4	5	5	9	6.54093	6.59185	6.62412	6.70446
ENSMUSG00000081369	AL935336.1	chr4	+	25465996	25466816	820	7.12577	0	7.12577	0	-0.617083	0	0	1.06719	1.65199	31	31	48	38	7.09977	7.13171	7.43767	7.20013
ENSMUSG00000040690	Col16a1	chr4	+	129725083	129776527	6751	23.0831	1.95892	23.0831	0	-0.618545	0	-2.0693	0.865556	1.36027	224	190	254	329	8.40521	8.32245	8.76201	8.80016
ENSMUSG00000004952	Rasa4	chr5	+	136559785	136587730	6009	7.26476	0	7.26476	0	-0.61955	0	0	0.122142	0.1966	26	26	30	45	7.02774	7.0572	7.19313	7.28294
ENSMUSG00000028950	Tas1r1	chr4	-	151402022	151412677	4776	6.5583	0	6.5583	0	-0.61988	0	0	0.135943	0.217673	22	24	29	37	6.96455	7.02524	7.17737	7.18763
ENSMUSG00000084365	RP23-384P3.2	chrX	-	121583567	121583966	399	38.3652	12.312	8.46916	0	-0.620395	0	0	214.865	329.954	2951	3123	4657	3701	11.4839	11.663	12.4532	11.8235
ENSMUSG00000047793	Sned1	chr1	+	95132417	95197640	7292	32.4784	7.8235	16.0902	0	-0.620658	0	0	2.58403	4.0027	834	501	878	975	9.83123	9.31514	10.1969	10.0497
ENSMUSG00000080316	Ncrna00085	chr17	+	17967682	17979973	583	18.058	0	18.058	0	-0.62078	0	0	5.64093	8.97002	123	110	133	199	7.90191	7.87333	8.15798	8.31592
ENSMUSG00000051617	Krt9	chr11	-	100048094	100054560	2580	10.7386	0	10.7386	0	-0.621035	0	0	0.568954	0.897473	61	43	64	83	7.43657	7.28706	7.61323	7.63831
ENSMUSG00000053046	Brsk2	chr7	+	149135655	149190149	4399	2.68804	0	2.68804	0	-0.621048	0	0	0.0449197	0.0716143	12	2	10	10	6.77288	6.45594	6.78927	6.73034
ENSMUSG00000049988	Lrrc25	chr8	+	73140742	73144749	1273	3.1602	0	3.1602	0	-0.622543	0	0	0.155225	0.259845	10	4	7	14	6.7253	6.55288	6.69736	6.82243
ENSMUSG00000025930	Msc	chr1	-	14743426	14746047	1204	9.7748	0	9.7748	0	-0.623023	0	0	0.973004	1.55684	40	43	50	69	7.21495	7.28706	7.46133	7.52139
ENSMUSG00000058470	AC114657.3	chr5	-	130061205	130061450	240	4.48108	0	4.48108	0	-0.62309	0	0	1.29382	2.16584	8	14	12	21	6.67252	6.83851	6.84271	6.955
ENSMUSG00000070917	RP23-139P14.2	chr4	+	88425753	88426564	811	3.27694	0	1.78591	0	-0.623143	0	0	0.208845	0.369026	10	2	2	17	6.7253	6.45594	6.47646	6.88273
ENSMUSG00000055657	E030030I06Rik	chr10	-	21833937	21868629	765	2.3141	0	2.3141	0	-0.623175	0	0	0.221403	0.350035	8	4	11	6	6.67252	6.55288	6.81662	6.61636
ENSMUSG00000085260	AC068808.3	chr11	-	59760390	59761644	527	2.75333	0	2.75333	0	-0.623887	0	0	0.348174	0.567894	7	6	10	9	6.64357	6.62702	6.78927	6.70446
ENSMUSG00000061702	Tmem91	chr7	-	26454157	26460185	3547	3.1788	0	3.1788	0	-0.624501	0	0	0.0557096	0.0932571	6	8	9	12	6.61243	6.68931	6.76045	6.77838
ENSMUSG00000026204	Ptprn	chr1	-	75243615	75260783	3535	3.9848	0	3.85878	0	-0.624663	0	0	0.0638842	0.111397	6	10	6	19	6.61243	6.74402	6.66231	6.91987
ENSMUSG00000040136	Abcc8	chr7	-	53359892	53435403	4952	4.04026	0	4.04026	0	-0.625245	0	0	0.0627054	0.101787	15	7	13	19	6.83709	6.65931	6.86769	6.91987
ENSMUSG00000030701	Plekhb1	chr7	-	107791405	107810928	3554	5.33499	0	5.33499	0	-0.625389	0	0	0.1112	0.186147	13	15	13	29	6.79512	6.85984	6.86769	7.08012
ENSMUSG00000027457	Snph	chr2	-	151416284	151458329	7861	3.77527	0	3.77527	0	-0.62625	0	0	0.0341145	0.0561053	14	5	10	18	6.8165	6.59185	6.78927	6.90157
ENSMUSG00000038521	C1s	chr6	-	124480406	124586997	2935	5.33916	0	5.33916	0	-0.626498	0	0	0.168315	0.26834	17	18	25	25	6.87623	6.9197	7.11113	7.02026
ENSMUSG00000029603	Dtx1	chr5	-	121130210	121161936	4663	13.6993	0	7.91172	0	-0.627217	0	0	0.457062	0.72289	105	46	85	129	7.78559	7.32197	7.80732	7.95379
ENSMUSG00000062444	Ap3b2	chr7	-	88605284	88638811	6293	1.99482	0	1.99482	0	-0.627431	0	0	0.017943	0.0300364	4	4	7	5	6.54093	6.55288	6.69736	6.5821
ENSMUSG00000020295	Hbq1	chr11	+	32200068	32200873	604	3.89361	0	3.89361	0	-0.627584	0	0	0.584206	0.912757	19	6	19	16	6.91301	6.62702	6.99987	6.8633
ENSMUSG00000054662	AC109272.1	chr7	-	148287124	148294573	3111	4.54336	0	4.54336	0	-0.628186	0	0	0.0952758	0.162022	8	13	10	22	6.67252	6.81637	6.78927	6.97189
ENSMUSG00000015852	Fcrls	chr3	-	87054679	87067660	2334	8.72794	0	8.72794	0	-0.629364	0	0	0.447501	0.708618	37	37	51	54	7.17831	7.2129	7.47295	7.37936
ENSMUSG00000024114	Prss41	chr17	-	23973751	23981139	2527	8.37221	0	8.37221	0	-0.63086	0	0	0.385396	0.610864	28	41	51	47	7.05738	7.26302	7.47295	7.30525
ENSMUSG00000074178	AC142211.1	chr8	+	89269597	89270502	787	4.6433	0	4.6433	0	-0.632422	0	0	0.466296	0.760559	17	9	15	23	6.87623	6.71745	6.91478	6.98838
ENSMUSG00000084218	AC133897.1	chr5	+	107670641	107671386	745	2.87054	0	2.87054	0	-0.634033	0	0	0.208401	0.359432	6	5	6	11	6.61243	6.59185	6.66231	6.75493
ENSMUSG00000083245	BX571885.2	chr4	+	82839891	82840898	1007	3.02316	0	3.02316	0	-0.63424	0	0	0.238277	0.37541	9	8	16	8	6.69966	6.68931	6.93708	6.67704
ENSMUSG00000072974	Gm4787	chr12	-	82478122	82480369	2247	4.24223	0	4.24223	0	-0.634446	0	0	0.119348	0.203291	7	12	10	19	6.64357	6.79332	6.78927	6.91987
ENSMUSG00000045573	Penk	chr4	-	4060677	4065966	1401	16.4569	0	16.4569	0	-0.634733	0	0	1.80334	2.91196	89	90	101	158	7.67126	7.72903	7.93587	8.11671
ENSMUSG00000028115	Bnipl	chr3	-	95045210	95055115	1534	7.73876	0	7.73876	0	-0.635368	0	-2.38827	0.515259	0.831732	26	30	36	45	7.02774	7.11736	7.28209	7.28294
ENSMUSG00000032118	Fez1	chr9	+	36640393	36686505	1665	7.35531	0	6.58196	0	-0.636021	0	0	0.423857	0.69061	34	16	25	48	7.13999	6.88044	7.11113	7.3162
ENSMUSG00000036766	Dner	chr1	-	84366415	84692796	3630	3.53364	0	3.53364	0	-0.636692	0	0	0.0622123	0.104143	6	10	11	13	6.61243	6.74402	6.81662	6.80085
ENSMUSG00000021078	Tomm20l	chr12	+	72212430	72224209	580	2.95334	0	2.95334	0	-0.637055	0	0	0.243352	0.434526	3	7	5	11	6.49821	6.65931	6.62412	6.75493
ENSMUSG00000053666	AL672219.1	chr9	-	107465180	107470746	1221	7.31455	0	7.31455	0	-0.637118	0	-1.23415	0.520188	0.864337	22	23	22	45	6.96455	7.00872	7.05755	7.28294
ENSMUSG00000032537	Ephb1	chr9	-	101824457	102257023	6487	12.3688	0	5.02307	0	-0.637415	0	-1.41472	0.337249	0.517201	95	60	127	86	7.71551	7.46978	8.11926	7.66179
ENSMUSG00000051008	4930412M03Rik	chr11	-	59925720	59928732	1111	2.48513	0	2.48513	0	-0.637479	0	0	0.114338	0.19849	4	5	6	8	6.54093	6.59185	6.66231	6.67704
ENSMUSG00000063886	AC165946.1	chr1	-	153191498	153191866	129	4.77364	0	4.77364	0	-0.639218	0	0	2.62594	4.39579	12	12	13	23	6.77288	6.79332	6.86769	6.98838
ENSMUSG00000045404	Kcnk13	chr12	+	101202765	101300884	3047	3.03468	0	2.76681	0	-0.639345	0	0	0.0416901	0.077543	2	7	3	12	6.44746	6.65931	6.53367	6.77838
ENSMUSG00000039977	Ccdc67	chr9	-	15364307	15432358	3292	2.55698	0	2.55698	0	-0.640059	0	0	0.0342999	0.0622024	3	5	4	9	6.49821	6.59185	6.5818	6.70446
ENSMUSG00000044364	5430405G05Rik	chr2	+	151527743	151537893	1959	4.05831	0	4.05831	0	-0.64036	0	0	0.158508	0.2573	12	10	16	16	6.77288	6.74402	6.93708	6.8633
ENSMUSG00000022636	Alcam	chr16	-	52251035	52454187	4109	31.0527	6.85576	15.0557	0	-0.640466	0	0	3.38691	5.29014	563	423	714	666	9.36437	9.12531	9.93743	9.58418
ENSMUSG00000024112	Cacna1h	chr17	-	25511231	25570728	9122	39.1195	12.9687	20.3879	0	-0.64072	0	-1.45827	3.78778	5.96944	1519	929	1587	1870	10.5926	10.0562	10.9707	10.894
ENSMUSG00000079681	Zglp1	chr9	-	20866843	20877966	1589	10.5755	0	10.5755	0	-0.640777	0	-1.38827	0.906023	1.42746	61	41	72	72	7.43657	7.26302	7.69121	7.54755
ENSMUSG00000033268	Duox1	chr2	+	122141407	122173708	5267	6.22535	0	6.22535	0	-0.642094	0	0	0.104512	0.170465	21	18	24	33	6.94781	6.9197	7.09368	7.13567
ENSMUSG00000086015	AL593858.4	chr11	+	95720178	95722358	1051	3.07811	0	3.07811	0	-0.642113	0	0	0.214872	0.344706	7	9	15	8	6.64357	6.71745	6.91478	6.67704
ENSMUSG00000005045	Chd5	chr4	+	151712759	151764303	9482	4.17453	0	4.17453	0	-0.64298	0	0	0.029771	0.0498362	10	10	12	18	6.7253	6.74402	6.84271	6.90157
ENSMUSG00000086456	AC167018.2	chr16	-	4935047	4939585	1393	7.7272	0	7.7272	0	-0.643844	0	0	0.50662	0.836767	25	25	27	47	7.01246	7.04139	7.14492	7.30525
ENSMUSG00000032988	Slc16a8	chr15	-	79081443	79085187	1802	5.05895	0	5.05895	0	-0.645049	0	0	0.258477	0.410835	23	10	24	23	6.98088	6.74402	7.09368	6.98838
ENSMUSG00000035067	Xkr6	chr14	+	64225339	64439248	2550	3.20102	0	3.20102	0	-0.646623	0	0	0.077491	0.129719	3	11	12	9	6.49821	6.76925	6.84271	6.70446
ENSMUSG00000045319	5430407P10Rik	chr2	-	6021070	6051257	2328	15.9477	0	15.9477	0	-0.646638	0	0	1.06101	1.70507	102	73	106	146	7.76502	7.5899	7.97335	8.05189
ENSMUSG00000038349	Plcl1	chr1	+	55463231	55808646	3632	14.7493	0	14.27	0	-0.649443	0	-1.67037	0.664528	1.04953	89	82	128	114	7.67126	7.66575	8.1258	7.86005
ENSMUSG00000058248	Kcnh1	chr1	+	194014665	194334041	7321	2.86644	0	2.86644	0	-0.6504	0	0	0.0212073	0.0365765	8	3	6	11	6.67252	6.50858	6.66231	6.75493
ENSMUSG00000085185	AC117577.1	chr17	+	24345805	24358675	800	5.48096	0	5.48096	0	-0.650424	0	0	0.458719	0.787579	11	15	12	28	6.74965	6.85984	6.84271	7.0656
ENSMUSG00000074417	Pira2	chr7	-	3788658	3849722	5363	2.55443	0	2.55443	0	-0.650547	0	0	0.0210545	0.0381821	4	4	4	9	6.54093	6.55288	6.5818	6.70446
ENSMUSG00000064837	SNORA75	chr1	-	88247743	88247876	133	2.56788	0	2.56788	0	-0.651665	0	0	0.848988	1.53963	2	6	5	8	6.44746	6.62702	6.62412	6.67704
ENSMUSG00000085118	AC122248.1	chr7	-	128016205	128018812	1891	5.98351	0	5.98351	0	-0.652227	0	0	0.276168	0.449807	18	19	26	28	6.89489	6.93846	7.1282	7.0656
ENSMUSG00000069300	Hist1h2bj	chr13	+	22135082	22135671	477	16.2717	0	5.22303	0	-0.652447	0	0	4.97112	8.09043	123	45	82	163	7.90191	7.31048	7.78156	8.14275
ENSMUSG00000034336	Ina	chr19	+	47089187	47099817	3240	3.75177	0	3.75177	0	-0.652794	0	-1.00517	0.0871261	0.140986	10	10	17	12	6.7253	6.74402	6.95866	6.77838
ENSMUSG00000027793	Ccna1	chr3	-	54849398	54858964	1564	3.9264	0	3.9264	0	-0.653035	0	0	0.153418	0.261855	8	9	10	16	6.67252	6.71745	6.78927	6.8633
ENSMUSG00000086101	AC158956.1	chr3	-	45084361	45182182	922	6.91897	0	6.91897	0	-0.653217	0	-1.80331	0.612339	1.02505	16	24	23	37	6.85698	7.02524	7.07583	7.18763
ENSMUSG00000037379	Spon2	chr5	-	33556166	33560832	2182	9.53769	0	9.53769	0	-0.653236	0	0	0.491611	0.794076	46	30	48	62	7.28389	7.11736	7.43767	7.45761
ENSMUSG00000025069	Gsto2	chr19	+	47940034	47960814	1551	2.9486	0	2.9486	0	-0.654519	0	0	0.0910021	0.162492	5	5	5	11	6.5785	6.59185	6.62412	6.75493
ENSMUSG00000009092	Derl3	chr10	+	75356169	75358685	1308	8.77773	0	8.77773	0	-0.656466	0	-1.00517	0.722987	1.16812	38	29	45	52	7.1907	7.10275	7.40108	7.35878
ENSMUSG00000068689	AC153872.2	chr6	-	87898447	87899446	480	4.71396	0	4.71396	0	-0.658338	0	0	0.735126	1.21418	16	9	16	21	6.85698	6.71745	6.93708	6.955
ENSMUSG00000052353	9930013L23Rik	chr7	-	91081366	91235012	11713	5.30659	0	4.47376	0	-0.658463	0	-1.26274	0.0433808	0.0685845	19	17	32	19	6.91301	6.90038	7.2238	6.91987
ENSMUSG00000082310	AL683811.2	chr4	+	123515346	123516745	1399	11.6749	0	7.26544	0	-0.658464	0	0	1.20058	1.89154	81	38	88	80	7.60935	7.2257	7.83252	7.61431
ENSMUSG00000074676	Foxs1	chr2	-	152757633	152758944	1311	2.87526	0	2.87526	0	-0.659439	0	0	0.118428	0.204254	7	4	7	10	6.64357	6.55288	6.69736	6.73034
ENSMUSG00000058396	Gpr182	chr10	-	127186657	127188854	1694	9.08824	0	9.08824	0	-0.661217	0	0	0.558245	0.911248	41	26	41	57	7.22682	7.0572	7.35005	7.40944
ENSMUSG00000006154	Eps8l1	chr7	+	4416343	4430844	2499	7.69624	0	7.69624	0	-0.661265	0	-1.67037	0.254161	0.428614	20	25	24	44	6.93064	7.04139	7.09368	7.27157
ENSMUSG00000034949	Zfr2	chr10	+	80695899	80714868	7492	14.3461	0	14.3461	0	-0.66135	0	-1.27919	0.252447	0.412081	78	56	79	117	7.58518	7.42978	7.7552	7.8794
ENSMUSG00000035459	Stab2	chr10	-	86303952	86470767	8646	4.42323	0	4.42323	0	-0.661713	0	0	0.037547	0.0619423	14	9	16	18	6.8165	6.71745	6.93708	6.90157
ENSMUSG00000037224	Zfyve28	chr5	-	34537520	34631098	5777	8.57231	0	8.57231	0	-0.661826	0	-1.08694	0.144149	0.237214	32	27	36	51	7.11341	7.07269	7.28209	7.34831
ENSMUSG00000063063	Ctnna2	chr6	-	76832543	77795573	2862	7.21649	0	7.21649	0	-0.66327	0	0	0.231788	0.379755	26	21	31	38	7.02774	6.97448	7.2086	7.20013
ENSMUSG00000079414	CT571247.2	chr17	-	57231457	57245365	1010	12.6817	0	12.6817	0	-0.664028	0	0	1.46734	2.41732	56	49	61	94	7.38834	7.35561	7.58248	7.72206
ENSMUSG00000082848	AC132452.1	chr19	-	3798614	3852419	85	3.61109	0	3.61109	0	-0.66408	0	0	2.49078	4.26219	5	10	11	12	6.5785	6.74402	6.81662	6.77838
ENSMUSG00000009614	Sardh	chr2	-	27043912	27103857	5432	13.6744	0	13.6744	0	-0.664591	0	-1.21785	0.329995	0.536458	72	55	81	104	7.53514	7.41953	7.77284	7.79313
ENSMUSG00000030495	Slc7a10	chr7	+	35971403	35986129	1736	2.47878	0	2.47878	0	-0.666404	0	0	0.0731739	0.127029	7	2	6	8	6.64357	6.45594	6.66231	6.67704
ENSMUSG00000030329	C530028O21Rik	chr6	+	124946737	124953112	2222	21.0809	1.17194	11.6813	0	-0.667213	0	0	2.00092	3.17584	189	126	236	212	8.25247	7.97721	8.68776	8.37313
ENSMUSG00000031444	F10	chr8	+	13037307	13056676	2731	3.552	0	3.552	0	-0.667594	0	0	0.0826916	0.138425	5	11	14	10	6.5785	6.76925	6.89168	6.73034
ENSMUSG00000087424	AL669967.1	chrX	+	12619140	12622423	1836	3.87435	0	3.87435	0	-0.667833	0	0	0.138377	0.231641	8	10	14	13	6.67252	6.74402	6.89168	6.80085
ENSMUSG00000032292	Nr2e3	chr9	-	59790577	59808466	3308	4.01366	0	4.01366	0	-0.667999	0	0	0.0682681	0.119042	5	11	10	15	6.5785	6.76925	6.78927	6.84322
ENSMUSG00000036904	Fzd8	chr18	+	9212853	9215008	2155	20.8411	1.13369	20.8411	0	-0.66802	0	0	1.716	2.78485	162	100	162	219	8.12078	7.80343	8.33008	8.40293
ENSMUSG00000038738	Shank1	chr7	+	51565622	51613721	8303	11.2243	0	11.2243	0	-0.668294	0	-1.04346	0.161492	0.261799	56	39	64	74	7.38834	7.23832	7.61323	7.56464
ENSMUSG00000064694	7SK	chr5	+	140320883	140321205	322	7.39282	0	7.39282	0	-0.668863	0	0	1.92868	3.22858	24	20	25	41	6.99685	6.95671	7.11113	7.23658
ENSMUSG00000086533	AC170864.2	chr7	-	19578901	19586571	434	3.7504	0	3.7504	0	-0.670181	0	0	0.422782	0.762173	5	8	6	15	6.5785	6.68931	6.66231	6.84322
ENSMUSG00000086810	AL627127.1	chr4	-	154019862	154029427	3414	5.78437	0	5.78437	0	-0.670305	0	0	0.140565	0.230691	18	16	25	25	6.89489	6.88044	7.11113	7.02026
ENSMUSG00000058441	Panx2	chr15	+	88890533	88900307	2006	5.56843	0	5.56843	0	-0.67153	0	-1.45949	0.218119	0.361203	18	13	21	25	6.89489	6.81637	7.03882	7.02026
ENSMUSG00000061490	AC107772.2	chr15	-	58678132	58678876	417	2.42498	0	2.42498	0	-0.671579	0	0	0.338475	0.566603	7	3	9	6	6.64357	6.50858	6.76045	6.61636
ENSMUSG00000029923	Rab19	chr6	+	39331173	39340379	1575	2.56284	0	2.56284	0	-0.672565	0	0	0.0716923	0.130013	4	4	5	8	6.54093	6.55288	6.62412	6.67704
ENSMUSG00000085925	Rtl1	chr12	-	110828378	110833613	4747	14.1069	0	14.1069	0	-0.673442	0	0	0.42816	0.686871	84	60	107	100	7.63298	7.46978	7.9807	7.76523
ENSMUSG00000046145	AL824704.1	chr4	+	59562025	59562497	325	2.88198	0	2.88198	0	-0.676481	0	0	0.477719	0.823928	7	4	8	9	6.64357	6.55288	6.72992	6.70446
ENSMUSG00000001119	Col6a1	chr10	-	76171536	76188913	413	2.88198	0	2.88198	0	-0.676481	0	0	0.375929	0.64837	7	4	8	9	6.64357	6.55288	6.72992	6.70446
ENSMUSG00000084779	AC121774.1	chr5	-	18708185	18732373	2156	3.26008	0	3.26008	0	-0.676699	0	0	0.0851055	0.146118	6	7	10	10	6.61243	6.65931	6.78927	6.73034
ENSMUSG00000017405	Nek8	chr11	-	77979607	77990177	5222	29.2531	5.47584	7.46883	0	-0.677704	0	0	1.77579	2.82334	333	324	541	395	8.79192	8.83971	9.60035	8.99246
ENSMUSG00000015484	Fam163a	chr1	-	157923095	158135156	3882	4.60879	0	4.50827	0	-0.677993	0	0	0.0981683	0.158246	20	7	22	17	6.93064	6.65931	7.05755	6.88273
ENSMUSG00000031131	Vgll1	chrX	+	54341282	54359717	2439	4.18909	0	4.18909	0	-0.678044	0	0	0.115739	0.193746	11	9	15	15	6.74965	6.71745	6.91478	6.84322
ENSMUSG00000080864	RP23-384P3.1	chrX	-	121463333	121463732	399	45.8031	18.8997	11.427	0	-0.678234	0	0	215.148	344.956	2944	3138	4752	3986	11.4807	11.6696	12.4815	11.9264
ENSMUSG00000052658	5830454E08Rik	chr9	+	120486480	120487190	710	3.17411	0	3.17411	0	-0.678514	0	0	0.278313	0.465892	12	2	10	11	6.77288	6.45594	6.78927	6.75493
ENSMUSG00000083102	RP23-30M5.1	chrX	-	122154467	122154866	399	44.6058	17.8183	7.6863	0	-0.678667	0	0	214.9	342.35	2943	3132	4983	3689	11.4802	11.6669	12.5483	11.819
ENSMUSG00000036931	Nfkbid	chr7	+	31206750	31213765	2346	4.02028	0	4.02028	0	-0.680029	0	0	0.0962621	0.167856	5	11	11	14	6.5785	6.76925	6.81662	6.82243
ENSMUSG00000015452	Ager	chr17	+	34734806	34737877	1370	14.6998	0	11.5974	0	-0.681751	0	-1.58699	1.18479	2.00056	42	73	68	106	7.23853	7.5899	7.65291	7.80682
ENSMUSG00000079484	Phyhd1	chr2	+	30121722	30137668	1401	2.96653	0	2.96653	0	-0.682229	0	0	0.100745	0.17989	4	6	7	9	6.54093	6.62702	6.69736	6.70446
ENSMUSG00000034107	Ano7	chr1	+	95270472	95300079	3217	2.97884	0	2.97884	0	-0.682764	0	0	0.0438745	0.0783417	2	8	8	8	6.44746	6.68931	6.72992	6.67704
ENSMUSG00000082714	AC136018.1	chr7	+	110284256	110284557	301	5.23783	0	5.23783	0	-0.683126	0	0	1.40675	2.30256	20	10	23	21	6.93064	6.74402	7.07583	6.955
ENSMUSG00000027744	Stoml3	chr3	+	53292648	53312424	2076	2.57367	0	2.57367	0	-0.683765	0	0	0.0543908	0.098637	3	5	6	7	6.49821	6.59185	6.66231	6.64781
ENSMUSG00000043126	D830039M14Rik	chr10	-	60938236	60938809	484	3.26839	0	3.26839	0	-0.684156	0	0	0.379106	0.650891	5	8	11	9	6.5785	6.68931	6.81662	6.70446
ENSMUSG00000048163	Selplg	chr5	-	114268544	114280440	1796	2.58684	0	2.58684	0	-0.684381	0	0	0.0628705	0.114015	1	7	7	6	6.38122	6.65931	6.69736	6.61636
ENSMUSG00000070691	Runx3	chr4	+	134676566	134733905	5003	8.83346	0	8.83346	0	-0.684557	0	0	0.155166	0.261319	28	27	33	50	7.05738	7.07269	7.23874	7.33773
ENSMUSG00000045114	AC122863.4	chr7	-	134162233	134163805	1017	13.7793	0	13.7793	0	-0.685228	0	0	1.54051	2.57105	58	53	67	99	7.40792	7.39869	7.64313	7.75815
ENSMUSG00000022523	Fgf12	chr16	-	28160205	28564697	3102	4.57763	0	4.57763	0	-0.685648	0	0	0.0955522	0.162492	8	13	16	16	6.67252	6.81637	6.93708	6.8633
ENSMUSG00000054061	AC166773.1	chr7	-	100200590	100229537	1879	7.88148	0	5.25664	0	-0.688677	0	0	0.31549	0.544892	27	15	18	47	7.04271	6.85984	6.97957	7.30525
ENSMUSG00000037813	D630003M21Rik	chr2	-	158008268	158054958	5104	20.2842	0.908858	13.9285	0	-0.689251	0	-1.52988	0.699637	1.13261	160	93	183	184	8.11046	7.75186	8.44178	8.2466
ENSMUSG00000082355	RP23-124J3.1	chrX	-	122464377	122464776	399	45.8166	18.8997	7.29724	0	-0.689991	0	0	217.164	348.272	2956	3183	5126	3696	11.4863	11.6892	12.5881	11.8216
ENSMUSG00000016763	Scube1	chr15	-	83435428	83555451	5930	49.6641	22.2638	30.9012	1.6703	-0.69054	0	0	19.4174	31.628	4855	3303	5638	6269	12.1731	11.7403	12.7223	12.5597
ENSMUSG00000056895	Hist3h2ba	chr11	+	58762412	58763034	622	6.24281	0	4.3879	0	-0.690946	0	0	0.612684	1.08894	15	12	10	33	6.83709	6.79332	6.78927	7.13567
ENSMUSG00000020847	Rph3al	chr11	-	75644500	75751931	3814	9.19313	0	9.19313	0	-0.691364	0	-1.24618	0.222041	0.371694	36	24	37	53	7.16573	7.02524	7.29609	7.36913
ENSMUSG00000057191	AB124611	chr9	+	21330634	21349775	1293	3.93303	0	3.93303	0	-0.692976	0	0	0.185572	0.316737	11	6	12	14	6.74965	6.62702	6.84271	6.82243
ENSMUSG00000085140	AL772271.1	chr2	+	32080404	32564986	895	10.1718	0	6.01758	0	-0.695363	0	0	0.883137	1.54876	23	33	25	63	6.98088	7.15966	7.11113	7.46697
ENSMUSG00000073879	AL824709.3	chr4	+	42108916	42109588	672	3.76854	0	2.61167	0	-0.697533	0	0	0.420072	0.679755	11	9	21	8	6.74965	6.71745	7.03882	6.67704
ENSMUSG00000086938	AC122861.3	chr19	+	5406873	5422846	1910	3.25426	0	3.25426	0	-0.69792	0	0	0.0960668	0.164938	9	4	10	10	6.69966	6.55288	6.78927	6.73034
ENSMUSG00000056605	Krt72	chr15	-	101606990	101616889	1563	3.79083	0	3.57151	0	-0.699477	0	0	0.117394	0.211633	1	12	10	11	6.38122	6.79332	6.78927	6.75493
ENSMUSG00000027584	Oprl1	chr2	+	181449720	181455690	3753	5.5782	0	5.5782	0	-0.700081	0	0	0.094021	0.163685	12	13	15	24	6.77288	6.81637	6.91478	7.0045
ENSMUSG00000051678	Pcdhb6	chr18	+	37493681	37496000	2319	8.85122	0	6.52341	0	-0.700578	0	0	0.401704	0.65207	46	20	52	44	7.28389	6.95671	7.48445	7.27157
ENSMUSG00000087064	AL645647.1	chr11	-	115807763	115813419	2352	3.40898	0	3.40898	0	-0.702367	0	0	0.0660113	0.120548	6	5	6	12	6.61243	6.59185	6.66231	6.77838
ENSMUSG00000027831	Veph1	chr3	-	65857482	66100759	6603	8.15484	0	8.15484	0	-0.703102	0	0	0.117567	0.193227	36	19	42	39	7.16573	6.93846	7.36306	7.21246
ENSMUSG00000041592	Sdk2	chr11	-	113637687	113928360	15471	23.5157	1.99731	8.14763	0	-0.703672	0	-1.61067	0.294678	0.479542	230	93	231	240	8.42968	7.75186	8.66639	8.48846
ENSMUSG00000047841	BC051628	chr2	+	180954717	180957559	1475	3.33807	0	3.33807	0	-0.704039	0	0	0.114829	0.202902	6	6	9	10	6.61243	6.62702	6.76045	6.73034
ENSMUSG00000086421	AL772255.1	chr2	-	118655609	118659858	751	8.3064	0	8.3064	0	-0.704631	0	0	0.996091	1.65696	23	30	43	36	6.98088	7.11736	7.3759	7.17494
ENSMUSG00000083104	AL606907.3	chr4	+	124396242	124396881	639	2.56866	0	2.56866	0	-0.704818	0	0	0.176706	0.320455	5	3	6	7	6.5785	6.50858	6.66231	6.64781
ENSMUSG00000068851	Hist2h4	chr3	-	96066915	96067230	315	6.61709	0	6.61709	0	-0.706335	0	0	1.47865	2.55025	22	11	18	33	6.96455	6.76925	6.97957	7.13567
ENSMUSG00000080528	AC124512.1	chr18	-	63704639	63704726	87	7.3781	0	7.3781	0	-0.707112	0	0	6.32716	10.8632	21	18	24	36	6.94781	6.9197	7.09368	7.17494
ENSMUSG00000072669	AC108415.1	chr15	+	8396079	8396650	571	4.17647	0	4.17647	0	-0.707628	0	0	0.346063	0.634477	6	8	7	16	6.61243	6.68931	6.69736	6.8633
ENSMUSG00000052291	AC139376.1	chr10	+	116018539	116019211	648	9.39005	0	9.39005	0	-0.708055	0	0	1.24155	2.11479	36	21	33	54	7.16573	6.97448	7.23874	7.37936
ENSMUSG00000031803	B3gnt3	chr8	-	74214654	74225688	3055	2.9595	0	2.9595	0	-0.708667	0	0	0.0462011	0.082496	7	3	7	9	6.64357	6.50858	6.69736	6.70446
ENSMUSG00000082376	BX000464.2	chr2	-	175053676	175056792	1736	3.92754	0	3.92754	0	-0.709931	0	0	0.138217	0.235911	14	3	12	14	6.8165	6.50858	6.84271	6.82243
ENSMUSG00000064999	7SK	chrX	-	149357995	149358303	308	17.0251	0	11.9575	0	-0.710872	0	0	6.36982	10.842	86	53	76	136	7.64845	7.39869	7.72822	7.99515
ENSMUSG00000085323	AL807830.1	chr4	-	114489765	114575464	1088	2.55266	0	2.55266	0	-0.715297	0	0	0.103783	0.188208	8	0	5	8	6.67252	6.22103	6.62412	6.67704
ENSMUSG00000075410	RP23-313J14.1	chr11	+	116514847	116529703	1319	2.56614	0	2.56614	0	-0.715461	0	0	0.0856068	0.155247	6	2	6	7	6.61243	6.45594	6.66231	6.64781
ENSMUSG00000034459	Ifit1	chr19	+	34715360	34724499	2656	2.57942	0	2.57942	0	-0.715619	0	0	0.0425133	0.0770973	4	4	7	6	6.54093	6.55288	6.69736	6.61636
ENSMUSG00000034391	Fbxo15	chr18	+	85104396	85150863	1685	4.3439	0	4.3439	0	-0.7167	0	0	0.150777	0.261747	9	9	14	14	6.69966	6.71745	6.89168	6.82243
ENSMUSG00000066721	Zfp575	chr7	-	25368856	25372660	2642	14.7868	0	14.7868	0	-0.717307	0	0	0.609025	1.03142	55	59	78	95	7.3784	7.45993	7.74628	7.72937
ENSMUSG00000078375	AC127242.1	chr12	+	19612783	19613119	336	2.95715	0	2.95715	0	-0.717588	0	0	0.420072	0.750075	8	2	7	9	6.67252	6.45594	6.69736	6.70446
ENSMUSG00000037944	Ccr7	chr11	-	99005509	99016391	1988	6.39203	0	6.39203	0	-0.718197	0	0	0.220094	0.38032	16	15	21	27	6.85698	6.85984	7.03882	7.05079
ENSMUSG00000079177	4930417G10Rik	chr12	-	4720475	4745225	2723	3.41736	0	3.41736	0	-0.718819	0	0	0.0570175	0.104124	6	5	7	11	6.61243	6.59185	6.69736	6.75493
ENSMUSG00000036437	Npy1r	chr8	+	69221320	69230691	3001	3.43069	0	3.43069	0	-0.718902	0	0	0.0517356	0.094478	4	7	8	10	6.54093	6.65931	6.72992	6.73034
ENSMUSG00000080346	AC156572.3	chr13	+	62880953	62881036	83	3.70002	0	3.70002	0	-0.720439	0	0	2.38075	4.17512	6	8	12	10	6.61243	6.68931	6.84271	6.73034
ENSMUSG00000061740	Cyp2d22	chr15	-	82201904	82210592	1726	8.12921	0	5.69379	0	-0.720505	0	-1.41472	0.318924	0.565816	24	15	17	45	6.99685	6.85984	6.95866	7.28294
ENSMUSG00000030730	Atp2a1	chr7	-	133589371	133606622	2720	14.2307	0	14.2307	0	-0.720947	0	-1.52988	0.498156	0.862862	38	58	59	90	7.1907	7.44998	7.56148	7.69233
ENSMUSG00000039462	Col10a1	chr10	+	34109640	34118110	4706	3.51506	0	1.67677	0	-0.721164	0	-1.32726	0.0509871	0.0836781	6	11	21	4	6.61243	6.76925	7.03882	6.54415
ENSMUSG00000085601	AC145199.1	chr7	-	19686899	19703717	4041	6.36131	0	6.36131	0	-0.724358	0	0	0.0908129	0.163713	12	14	13	29	6.77288	6.83851	6.86769	7.08012
ENSMUSG00000087390	AL513356.1	chrX	+	35829637	35835663	3123	6.13926	0	6.13926	0	-0.724406	0	0	0.131066	0.226968	14	15	21	24	6.8165	6.85984	7.03882	7.0045
ENSMUSG00000066129	Kndc1	chr7	+	147080594	147127436	7731	3.05383	0	3.05383	0	-0.72671	0	0	0.0164312	0.0305618	5	4	6	9	6.5785	6.55288	6.66231	6.70446
ENSMUSG00000062345	Serpinb2	chr1	+	109407999	109432055	2074	3.44141	0	3.44141	0	-0.726963	0	0	0.0748595	0.136706	3	8	9	9	6.49821	6.68931	6.76045	6.70446
ENSMUSG00000083204	AL732453.2	chr2	-	94430977	94431578	601	3.52393	0	3.52393	0	-0.727136	0	0	0.234849	0.445552	3	7	6	11	6.49821	6.65931	6.66231	6.75493
ENSMUSG00000081487	AL928578.2	chr2	-	80389868	80390553	685	4.64359	0	4.64359	0	-0.72742	0	0	0.4121	0.712845	13	7	15	16	6.79512	6.65931	6.91478	6.8633
ENSMUSG00000020331	Hcn2	chr10	+	79179378	79198853	3195	5.308	0	5.308	0	-0.72768	0	-1.1307	0.101606	0.177483	13	10	16	20	6.79512	6.74402	6.93708	6.93767
ENSMUSG00000039070	Cpa4	chr6	+	30518368	30542418	2739	5.78164	0	5.78164	0	-0.7277	0	0	0.144288	0.247286	19	9	20	23	6.91301	6.71745	7.01961	6.98838
ENSMUSG00000085408	AL669953.2	chr4	-	116262337	116270235	1320	5.88307	0	5.88307	0	-0.727769	0	-1.72252	0.288704	0.501186	11	16	21	21	6.74965	6.88044	7.03882	6.955
ENSMUSG00000078945	Naip2	chr13	-	100914017	100972047	4825	6.32313	0	6.32313	0	-0.727781	0	0	0.0936086	0.159964	19	13	24	25	6.91301	6.81637	7.09368	7.02026
ENSMUSG00000045259	Klhdc9	chr1	-	173288576	173290929	1023	6.19539	0	6.19539	0	-0.727931	0	0	0.386319	0.677487	17	11	17	27	6.87623	6.76925	6.95866	7.05079
ENSMUSG00000040265	Dnm3	chr1	-	163917434	164408161	7166	21.6339	1.26366	21.6339	0	-0.727958	0	-1.40887	0.399836	0.681411	90	113	141	169	7.67876	7.89351	8.20782	8.1733
ENSMUSG00000050873	2900016B01Rik	chr8	+	15011024	15027085	725	6.09741	0	6.09741	0	-0.732173	0	0	0.467236	0.847326	12	12	12	27	6.77288	6.79332	6.84271	7.05079
ENSMUSG00000082610	AC145070.4	chr5	-	115741771	115741909	138	2.97725	0	2.97725	0	-0.73537	0	0	1.02278	1.82627	6	4	9	7	6.61243	6.55288	6.76045	6.64781
ENSMUSG00000025787	Tgm4	chr9	+	122943856	122976679	3006	3.52104	0	3.52104	0	-0.735842	0	0	0.0469542	0.0890808	4	6	6	11	6.54093	6.62702	6.66231	6.75493
ENSMUSG00000044918	AC122466.1	chr5	-	113121127	113194951	2284	3.05108	0	3.05108	0	-0.736352	0	0	0.0556173	0.103447	6	3	6	9	6.61243	6.50858	6.66231	6.70446
ENSMUSG00000030739	Myh14	chr7	-	51861172	51926213	7124	20.9741	1.17194	20.9741	0	-0.737711	0	-1.71566	0.362569	0.623518	93	90	120	162	7.70096	7.72903	8.07252	8.13758
ENSMUSG00000073367	Gm10493	chr17	+	90853985	90855184	1199	3.24373	0	2.26979	0	-0.738792	0	0	0.0824028	0.170784	4	3	1	12	6.54093	6.50858	6.40176	6.77838
ENSMUSG00000085376	AC115795.2	chr5	+	116459324	116466114	901	7.39093	0	7.39093	0	-0.742792	0	0	0.53262	0.944045	16	18	22	32	6.85698	6.9197	7.05755	7.12214
ENSMUSG00000087252	AL663104.3	chrX	+	6953050	6955168	1878	3.42317	0	3.42317	0	-0.743246	0	0	0.0826724	0.150974	7	4	8	10	6.64357	6.55288	6.72992	6.73034
ENSMUSG00000060512	0610040J01Rik	chr5	+	64203733	64290858	1870	7.79864	0	7.79864	0	-0.743538	0	0	0.294365	0.513821	19	20	28	33	6.91301	6.95671	7.1613	7.13567
ENSMUSG00000079598	Clec2l	chr6	+	38613175	38630238	695	4.87344	0	4.87344	0	-0.744632	0	-1.12524	0.345245	0.634596	12	5	8	20	6.77288	6.59185	6.72992	6.93767
ENSMUSG00000016356	Col20a1	chr2	+	180721239	180752245	4125	4.11171	0	4.11171	0	-0.745871	0	0	0.0513252	0.0916455	8	7	12	12	6.67252	6.65931	6.84271	6.77838
ENSMUSG00000023959	Clic5	chr17	+	44325520	44417117	5870	5.11974	0	5.11974	0	-0.746752	0	0	0.04809	0.0858689	9	11	15	17	6.69966	6.76925	6.91478	6.88273
ENSMUSG00000031104	Rab33a	chrX	+	45872461	45883409	1158	8.42756	0	6.83894	0	-0.750106	0	0	0.62162	1.04738	36	15	42	35	7.16573	6.85984	7.36306	7.16206
ENSMUSG00000051703	Tmem198	chr1	+	75476106	75482280	2504	4.233	0	2.38154	0	-0.750919	0	0	0.112735	0.188717	10	10	23	7	6.7253	6.74402	7.07583	6.64781
ENSMUSG00000046959	Slc26a1	chr5	-	109098896	109104588	3909	8.43775	0	8.43775	0	-0.75214	0	0	0.166095	0.286099	22	24	38	33	6.96455	7.02524	7.30988	7.13567
ENSMUSG00000056797	AC161056.1	chr3	+	9072743	9073147	404	2.98486	0	2.98486	0	-0.752831	0	0	0.349367	0.623825	6	4	10	6	6.61243	6.55288	6.78927	6.61636
ENSMUSG00000020053	Igf1	chr10	+	87321009	87399787	9904	41.1091	14.6516	16.2045	0	-0.753722	0	-1.19705	1.27264	2.15344	579	314	657	697	9.39666	8.80727	9.83494	9.63839
ENSMUSG00000084780	AC134581.1	chr8	-	12828334	12833865	420	6.36673	0	6.36673	0	-0.754553	0	0	0.87375	1.57516	16	10	15	27	6.85698	6.74402	6.91478	7.05079
ENSMUSG00000051669	AU021092	chr16	-	5211918	5222373	1346	3.80904	0	3.80904	0	-0.754557	0	0	0.136321	0.245753	3	10	13	8	6.49821	6.74402	6.86769	6.67704
ENSMUSG00000038884	A230050P20Rik	chr9	+	20673139	20678739	1353	6.71717	0	6.71717	0	-0.757266	0	-1.1307	0.281663	0.512246	15	12	15	29	6.83709	6.79332	6.91478	7.08012
ENSMUSG00000003949	Hlf	chr11	-	90197848	90252231	6494	3.8636	0	3.8636	0	-0.757312	0	0	0.0260815	0.0485112	7	5	8	12	6.64357	6.59185	6.72992	6.77838
ENSMUSG00000034912	Mdga2	chr12	-	67572175	68322236	3404	2.59571	0	2.59571	0	-0.757425	0	0	0.0331714	0.0601558	4	4	9	4	6.54093	6.55288	6.76045	6.54415
ENSMUSG00000065824	7SK	chr2	-	6997139	6997460	321	24.5244	2.54596	13.9614	0	-0.758267	0	0	9.23373	16.2423	126	84	118	213	7.92022	7.68191	8.05883	8.37743
ENSMUSG00000062372	Otof	chr5	-	30669354	30764305	7896	3.14352	0	3.14352	0	-0.758582	0	0	0.0143003	0.0279283	6	2	4	10	6.61243	6.45594	6.5818	6.73034
ENSMUSG00000021314	Amph	chr13	+	19040239	19242782	3193	10.93	0	10.93	0	-0.763121	0	-1.12524	0.247544	0.443984	32	24	31	59	7.11341	7.02524	7.2086	7.42899
ENSMUSG00000074415	2610203C20Rik	chr9	+	41389110	41398397	468	18.3615	0	18.3615	0	-0.764159	0	0	3.6794	6.56316	53	69	74	121	7.35821	7.55439	7.70987	7.90472
ENSMUSG00000060081	Hist1h2aa	chr13	+	24026330	24026720	390	34.219	9.19233	3.87413	0	-0.765916	0	0	16.8287	28.9587	418	47	264	453	9.03181	7.33332	8.80157	9.14183
ENSMUSG00000057265	2900006K08Rik	chr12	+	85750020	85774730	2135	8.98039	0	8.98039	0	-0.766761	0	0	0.257828	0.472178	18	21	21	43	6.89489	6.97448	7.03882	7.26006
ENSMUSG00000041608	Entpd3	chr9	+	120448935	120477435	3746	3.15763	0	3.15763	0	-0.768681	0	0	0.0301429	0.0588687	5	3	5	9	6.5785	6.50858	6.62412	6.70446
ENSMUSG00000045658	Pid1	chr1	-	84032877	84281166	2603	17.9994	0	12.3656	0	-0.76911	0	0	0.753709	1.30103	60	79	116	99	7.42711	7.64105	8.04499	7.75815
ENSMUSG00000027570	Col9a3	chr2	+	180332494	180356890	3473	36.6062	11.0965	26.7164	0	-0.769213	0	-2.26684	2.2149	3.80977	275	270	429	411	8.60008	8.65456	9.32971	9.03529
ENSMUSG00000062329	Cytl1	chr5	+	38126757	38131059	974	3.54009	0	3.54009	0	-0.770129	0	0	0.144912	0.274925	4	6	8	9	6.54093	6.62702	6.72992	6.70446
ENSMUSG00000012126	Ubxn11	chr4	+	133658484	133683508	4554	14.8512	0	14.8512	0	-0.771245	0	-1.59699	0.28514	0.504991	55	37	57	89	7.3784	7.2129	7.54005	7.68478
ENSMUSG00000024868	Dkk1	chr19	-	30620352	30624155	2427	26.3581	3.66729	9.28972	0	-0.771511	0	0	1.7156	2.91407	157	138	257	192	8.09481	8.04964	8.774	8.28404
ENSMUSG00000071001	Hrct1	chr4	+	43740177	43740980	803	3.29488	0	3.29488	0	-0.772167	0	0	0.12304	0.255007	1	6	4	9	6.38122	6.62702	6.5818	6.70446
ENSMUSG00000084900	AC164300.1	chr8	+	25532875	25550480	1406	5.20931	0	5.20931	0	-0.77253	0	0	0.190735	0.347296	10	9	14	17	6.7253	6.71745	6.89168	6.88273
ENSMUSG00000030125	Lrrc23	chr6	-	124719880	124729745	1734	4.53527	0	4.53527	0	-0.773571	0	0	0.130237	0.236183	7	9	14	12	6.64357	6.71745	6.89168	6.77838
ENSMUSG00000082956	Naip3	chr13	-	101044210	101159206	5608	3.08339	0	3.08339	0	-0.77365	0	0	0.0226515	0.0421315	4	5	9	6	6.54093	6.59185	6.76045	6.61636
ENSMUSG00000077506	snoU2-30	chr9	-	15130707	15130777	70	6.66505	0	6.66505	0	-0.774083	0	0	4.6376	8.77588	10	13	11	28	6.7253	6.81637	6.81662	7.0656
ENSMUSG00000040380	Cbln3	chr14	-	56497756	56503093	4723	6.66505	0	6.66505	0	-0.774083	0	0	0.0687342	0.130068	10	13	11	28	6.7253	6.81637	6.81662	7.0656
ENSMUSG00000063681	Crb1	chr1	-	141093632	141273677	10931	3.63354	0	3.63354	0	-0.774269	0	0	0.0116211	0.023056	4	5	5	11	6.54093	6.59185	6.62412	6.75493
ENSMUSG00000060780	Lrrtm1	chr6	+	77192683	77207787	2959	13.9172	0	8.06928	0	-0.774423	0	0	0.48177	0.819785	66	35	86	68	7.48256	7.1867	7.81578	7.51252
ENSMUSG00000020135	Apc2	chr10	+	79758721	79781008	11271	28.9695	5.30461	28.9695	0.643215	-0.776475	0	0	0.370674	0.647057	184	112	201	262	8.22909	7.88682	8.53051	8.5725
ENSMUSG00000065911	7SK	chr15	+	93064793	93065102	309	25.8913	3.4343	14.5388	0	-0.776914	0	0	9.82072	17.4848	130	85	123	220	7.94421	7.6899	8.09277	8.40713
ENSMUSG00000072853	AC156506.1	chr6	-	108421052	108421265	68	3.37384	0	2.82103	0	-0.778633	0	0	2.49078	4.40118	6	6	14	5	6.61243	6.62702	6.89168	6.5821
ENSMUSG00000056148	Rdh9	chr10	+	127196842	127229753	7453	4.21472	0	4.21472	0	-0.779295	0	0	0.0265131	0.0486094	7	7	12	11	6.64357	6.65931	6.84271	6.75493
ENSMUSG00000052229	Gpr17	chr18	-	32102650	32109290	5007	6.2336	0	6.2336	0	-0.781943	0	-1.12524	0.0648356	0.119545	10	13	16	22	6.7253	6.81637	6.93708	6.97189
ENSMUSG00000051237	9230109A22Rik	chr15	-	25067285	25168585	1853	3.08072	0	3.08072	0	-0.783227	0	0	0.0685536	0.127509	5	4	9	6	6.5785	6.55288	6.76045	6.61636
ENSMUSG00000075297	H60b	chr10	+	21993151	22008655	1087	6.31993	0	6.31993	0	-0.78434	0	-1.24618	0.285665	0.536162	10	12	13	24	6.7253	6.79332	6.86769	7.0045
ENSMUSG00000087594	AL824715.1	chr2	+	145501102	145579408	4713	5.86497	0	5.86497	0	-0.784404	0	0	0.0658853	0.120318	12	10	16	20	6.77288	6.74402	6.93708	6.93767
ENSMUSG00000016995	Matn4	chr2	-	164215128	164230660	5026	22.5466	1.77779	11.4601	0	-0.786001	0	-1.12851	0.429667	0.78037	49	104	99	150	7.31647	7.8319	7.92054	8.07388
ENSMUSG00000012819	Cdh23	chr10	-	59765495	60159238	16945	5.9719	0	5.9719	0	-0.78772	0	0	0.0216568	0.0381124	17	9	23	18	6.87623	6.71745	7.07583	6.90157
ENSMUSG00000032584	Mst1r	chr9	+	107809219	107822710	4702	9.60116	0	9.60116	0	-0.789224	0	-1.26872	0.123073	0.227798	22	19	22	46	6.96455	6.93846	7.05755	7.29416
ENSMUSG00000010311	Optc	chr1	-	135793775	135804576	2575	4.31176	0	4.31176	0	-0.789431	0	-1.12524	0.0712573	0.134577	6	7	10	12	6.61243	6.65931	6.78927	6.77838
ENSMUSG00000051435	Fhad1	chr4	-	141446352	141570997	6102	4.2972	0	4.2972	0	-0.790038	0	0	0.0300701	0.0567903	8	5	9	13	6.67252	6.59185	6.76045	6.80085
ENSMUSG00000018844	Fndc8	chr11	+	82705625	82714303	2132	3.98522	0	3.98522	0	-0.790783	0	-1.26274	0.072823	0.140375	5	6	8	11	6.5785	6.62702	6.72992	6.75493
ENSMUSG00000072115	Ang	chr14	+	51715674	51721679	1093	3.44788	0	3.44788	0	-0.790974	0	0	0.142048	0.259404	7	4	11	7	6.64357	6.55288	6.81662	6.64781
ENSMUSG00000034771	Tle2	chr10	+	81037305	81053590	6221	26.3481	3.66729	7.3473	0	-0.791752	0	-2.00517	0.639812	1.09382	163	119	256	176	8.12591	7.93286	8.77002	8.20803
ENSMUSG00000083777	BX571892.2	chr2	-	19887593	19889024	1431	3.66236	0	3.66236	0	-0.791772	0	0	0.08877	0.176118	2	7	7	9	6.44746	6.65931	6.69736	6.70446
ENSMUSG00000068860	Gm128	chr3	-	95040841	95045520	1649	3.62677	0	3.62677	0	-0.793488	0	0	0.0770345	0.152835	6	3	5	11	6.61243	6.50858	6.62412	6.75493
ENSMUSG00000078960	AC102103.2	chr15	-	81688103	81689226	536	3.62677	0	3.62677	0	-0.793488	0	0	0.236996	0.470196	6	3	5	11	6.61243	6.50858	6.62412	6.75493
ENSMUSG00000086577	AL807233.3	chrX	-	58159886	58160342	456	3.0637	0	3.0637	0	-0.793753	0	0	0.278574	0.518144	8	1	8	7	6.67252	6.38723	6.72992	6.64781
ENSMUSG00000081265	AL589879.1	chr13	-	22048576	22049992	1416	5.53245	0	5.53245	0	-0.794715	0	0	0.209324	0.378216	8	13	20	14	6.67252	6.81637	7.01961	6.82243
ENSMUSG00000001985	Grik3	chr4	+	125167943	125391417	8973	6.59338	0	6.59338	0	-0.795134	0	0	0.0456167	0.0807503	17	12	26	20	6.87623	6.79332	7.1282	6.93767
ENSMUSG00000002104	Rapsn	chr2	+	90875776	90885886	1798	5.09397	0	5.09397	0	-0.795592	0	0	0.117751	0.227776	10	5	7	19	6.7253	6.59185	6.69736	6.91987
ENSMUSG00000031849	Comp	chr8	+	72897456	72905964	2415	3.2662	0	3.2662	0	-0.796359	0	0	0.0409114	0.0847911	5	2	3	10	6.5785	6.45594	6.53367	6.73034
ENSMUSG00000073886	AL844494.2	chr4	+	41759578	41760250	672	4.7673	0	4.16338	0	-0.796675	0	0	0.399069	0.703195	11	8	20	10	6.74965	6.68931	7.01961	6.73034
ENSMUSG00000014158	Trpv4	chr5	-	115072160	115108430	4076	5.39661	0	5.39661	0	-0.79908	0	0	0.0588678	0.11207	10	7	10	19	6.7253	6.65931	6.78927	6.91987
ENSMUSG00000036185	Ng23	chr17	-	35162921	35164861	306	2.5989	0	2.18263	0	-0.79909	0	0	0.369005	0.669184	6	2	10	3	6.61243	6.45594	6.78927	6.501
ENSMUSG00000064052	Gm5089	chr14	-	122834075	122850337	2008	3.16512	0	3.16512	0	-0.799771	0	0	0.0562328	0.109822	6	2	6	8	6.61243	6.45594	6.66231	6.67704
ENSMUSG00000056219	AC155941.1	chr10	+	53194558	53196979	2421	6.84738	0	6.84738	0	-0.800721	0	0	0.18073	0.318805	20	11	28	21	6.93064	6.76925	7.1613	6.955
ENSMUSG00000052301	Doc2a	chr7	+	133990929	133996219	1852	7.41537	0	7.41537	0	-0.802464	0	-1.13462	0.221014	0.408248	19	10	18	30	6.91301	6.74402	6.97957	7.09438
ENSMUSG00000007653	Gabrb2	chr11	+	42233258	42442530	6246	7.08933	0	6.50015	0	-0.802943	0	0	0.0745719	0.131137	24	9	29	23	6.99685	6.71745	7.17737	6.98838
ENSMUSG00000015627	Gata5	chr2	-	180059837	180069404	3019	5.96446	0	4.80017	0	-0.803088	0	0	0.121555	0.213917	21	5	23	18	6.94781	6.59185	7.07583	6.90157
ENSMUSG00000049555	Tmie	chr9	-	110768214	110782617	2558	6.0554	0	6.0554	0	-0.803477	0	-1.00517	0.110355	0.209364	11	9	12	22	6.74965	6.71745	6.84271	6.97189
ENSMUSG00000035435	Abca17	chr17	-	24401203	24487974	5317	5.42255	0	5.42255	0	-0.803516	0	-1.80331	0.0451279	0.0859123	7	10	12	17	6.64357	6.74402	6.84271	6.88273
ENSMUSG00000040856	Dlk1	chr12	+	110691058	110698901	2381	64.8342	34.6731	19.7289	0	-0.805272	0	0	27.0077	47.9361	3002	1554	3074	4172	11.5074	10.7194	11.8732	11.9898
ENSMUSG00000071192	Wfikkn1	chr17	-	26014634	26015303	669	4.71039	0	4.71039	0	-0.805652	0	0	0.295369	0.565079	9	5	9	15	6.69966	6.59185	6.76045	6.84322
[truncated: 249 more rows]
