# Supplementary material for: T-box3 is a ciliary protein and regulates stability of the Gli3 transcription factor to control digit number
Source: eLife. 2016 Apr 5;5:e07897. doi: 10.7554/eLife.07897 (PMC4829432; doi:10.7554/eLife.07897)
Supplement: Supplementary file 4. — Transcripts that are differentially expressed +/- 1.3 fold (+/- 0.38 in log base 2, column L) based on mean FPKM values in mutant anterior (MA, column O) compared to control anterior (CA, column P) limb segments. Values for each biologic replicate are in columns Q-T. DOI: http://dx.doi.org/10.7554/eLife.07897.046 [file elife-07897-supp4.xlsx]

## Sheet: Sheet1
#DisplayName	Name	Chr	Strand	Start	Stop	TotalRegionBPs	NegBinomPVal_NoVarOutFilt	BH_FDR_NoVarOutFilt	NegBinomPVal_VarOutFilt	BH_FDR_VarOutFilt	Log2Ratio	AltSpliceChiSqrPVal	AltSpliceMaxLog2Ratio	MA FPKM	CA FPKM	MA1	MA2	CA1	CA2	varCorrT1	varCorrT2	varCorrC1	varCorrC2	GenomeVersion=mm9, QueriedTreatObs=57535495, QueriedCtrlObs=73303763
ENSMUSG00000086882	RP23-463M17.1	chr2	-	18570711	18570973	262	75.3107	43.1134	5.60303	0	3.77629	0	0	4.64367	0.260341	1	69	1	4	7.27838	8.22408	7.27354	7.37106
ENSMUSG00000020037	Rfx4	chr10	+	84218792	84369281	4421	26.8704	2.64765	15.8142	0	2.71137	0	0	0.117941	0.0123428	9	21	2	2	7.52624	7.75364	7.32301	7.30755
ENSMUSG00000017950	Hnf4a	chr2	+	163332543	163398646	4828	18.8668	0	18.8668	0	2.59679	0	0	0.0683991	0.00565114	13	6	1	1	7.60084	7.47616	7.27354	7.2626
ENSMUSG00000053964	Lgals4	chr7	+	29618993	29626722	2189	79.1996	45.6192	4.54468	0	2.41257	63.265	4.25403	1.17511	0.224352	12	136	12	24	7.58344	8.62627	7.56684	7.68323	lectin
ENSMUSG00000082599	RP23-326E2.2	chr4	-	146901827	146902283	456	37.7464	10.933	5.09508	0	2.33049	0	0	2.21069	0.358996	54	4	6	6	8.0537	7.41722	7.44641	7.41972
ENSMUSG00000082233	AL591864.1	chr15	-	77273714	77274850	1136	305.022	267.182	7.95124	0	2.16481	0	0	16.4167	3.71068	860	213	50	259	10.203	8.95772	7.98793	8.80995
ENSMUSG00000029541	AC161058.2	chr5	+	139828579	139832981	1497	15.1666	0	15.1666	0	2.11433	0	0	0.232205	0.0364512	7	13	3	1	7.48249	7.62707	7.36094	7.2626
ENSMUSG00000052374	Actn2	chr13	-	12361692	12433027	3694	28.4542	3.90246	6.15134	0	2.10601	0	0	0.249369	0.0553947	10	43	4	11	7.54626	8.00582	7.39289	7.51337
ENSMUSG00000086794	AL627252.2	chr11	+	103585263	103585846	440	14.2774	0	11.4349	0	1.95169	0	0	0.90853	0.186025	17	6	1	5	7.66436	7.47616	7.27354	7.39663
ENSMUSG00000020908	Myh3	chr11	+	66891801	66915788	6124	48.7749	18.9512	4.40954	0	1.92217	0	0	0.332059	0.0868767	14	103	19	20	7.61756	8.44779	7.67246	7.63757
ENSMUSG00000077797	SNORD19	chr14	-	31829391	31829467	76	13.1603	0	13.1603	0	1.85706	0	0	4.57384	0.897491	11	9	4	1	7.56528	7.54816	7.39289	7.2626
ENSMUSG00000024397	Aif1	chr17	-	35307936	35310223	849	37.1166	10.6917	5.74063	0	1.71235	19.43	3.2624	1.98577	0.578454	20	77	23	13	7.70706	8.28159	7.72379	7.5445
ENSMUSG00000009214	Tmem8c	chr2	-	26917155	26927699	1382	12.1438	0	6.04779	0	1.61466	0	0	0.352139	0.108582	7	21	2	9	7.48249	7.75364	7.32301	7.47922
ENSMUSG00000031712	Il15	chr8	-	84855535	84927121	1908	11.5745	0	11.5573	0	1.41155	0	0	0.309717	0.114397	14	20	2	14	7.61756	7.73938	7.32301	7.55914
ENSMUSG00000041423	Paqr6	chr3	+	88168505	88230575	2459	9.7408	0	9.7408	0	1.38281	0	0	0.176704	0.061025	12	13	4	7	7.58344	7.62707	7.39289	7.44095
ENSMUSG00000086330	AL596204.1	chr11	-	59539418	59553656	1133	15.4494	0	15.4494	0	1.3741	0	1.70388	0.705654	0.25285	24	22	10	11	7.75912	7.76754	7.53108	7.51337
ENSMUSG00000078252	Krtap17-1	chr11	-	99854547	99855308	761	6.12036	0	6.12036	0	1.34834	0	0	0.319748	0.107557	6	8	1	5	7.45821	7.52574	7.27354	7.39663
ENSMUSG00000039114	Nrn1	chr13	-	36817493	36826346	1766	14.1329	0	8.53012	0	1.34457	0	1.38236	0.433038	0.162219	14	30	10	11	7.61756	7.86855	7.53108	7.51337
ENSMUSG00000028834	Trim63	chr4	+	133871034	133885544	2842	7.00829	0	7.00829	0	1.32966	0	0	0.0917342	0.0288006	7	8	4	2	7.48249	7.52574	7.39289	7.30755
ENSMUSG00000030256	Bhlhe41	chr6	-	145806762	145814078	6262	15.8085	0	4.86201	0	1.31598	0	0	0.160983	0.0653555	14	44	9	21	7.61756	8.01538	7.51183	7.6494
ENSMUSG00000043157	Arl11	chr14	+	61928681	61930773	1390	6.66818	0	6.40188	0	1.31507	0	0	0.200064	0.0687	12	4	1	6	7.58344	7.41722	7.27354	7.41972
ENSMUSG00000046160	Olig1	chr16	+	91270016	91272174	2158	6.66818	0	6.40188	0	1.31507	0	0	0.128864	0.0442507	12	4	1	6	7.58344	7.41722	7.27354	7.41972
ENSMUSG00000072658	AC158921.1	chr15	+	10532600	10537246	2165	6.92502	0	4.30878	0	1.30247	0	0	0.12042	0.0378066	13	2	3	3	7.60084	7.34025	7.36094	7.34202
ENSMUSG00000073802	Cdkn2b	chr4	-	88952197	88956850	1302	8.79521	0	8.79521	0	1.29775	0	0	0.333728	0.125731	10	15	4	8	7.54626	7.66181	7.39289	7.46069
ENSMUSG00000040543	Pitpnm3	chr11	-	71861029	71949280	9915	9.70232	0	7.34818	0	1.29687	0	0	0.0438239	0.0151347	19	6	6	5	7.69322	7.47616	7.44641	7.39663
ENSMUSG00000036526	Card11	chr5	-	141348952	141476550	4127	16.431	0	16.431	0	1.28613	0	0	0.227417	0.0859434	33	21	14	12	7.86167	7.75364	7.59967	7.52926
ENSMUSG00000011008	Mcoln2	chr3	+	145812893	145858472	2461	12.9279	0	12.9279	0	1.2814	0	0	0.289559	0.110864	19	22	10	10	7.69322	7.76754	7.53108	7.49673
ENSMUSG00000073680	A230069A22Rik	chr4	-	155155699	155159983	2169	10.0182	0	10.0182	0	1.27929	0	0	0.224369	0.0817631	19	9	6	7	7.69322	7.54816	7.44641	7.44095
ENSMUSG00000027861	Casq2	chr3	+	101890464	101950433	2425	6.18792	0	4.63906	0	1.27751	0	0	0.100341	0.0337531	3	11	4	2	7.36931	7.58946	7.39289	7.30755
ENSMUSG00000030103	Bhlhe40	chr6	+	108610622	108616919	2995	60.221	29.055	5.04909	0	1.24815	0	0	2.1762	0.95197	96	279	73	136	8.33951	9.18383	8.1555	8.38338	binds and represses from cacgtg E boxes therefore could antoagonize hand2 hand2 in vitro consensus is catctg but also bind cacgtg
ENSMUSG00000075225	Ccdc162	chr10	-	41259038	41307247	4111	7.12412	0	7.12412	0	1.24264	0	0	0.0803286	0.0298654	8	11	4	5	7.50506	7.58946	7.39289	7.39663
ENSMUSG00000080486	SNORD100	chr10	-	23505555	23505629	74	9.68012	0	9.68012	0	1.23842	0	0	7.04618	2.76524	15	15	6	9	7.63369	7.66181	7.44641	7.47922
ENSMUSG00000030790	Adm	chr7	+	117771174	117773333	1389	15.3853	0	5.27505	0	1.23841	0	1.02691	0.763294	0.324105	16	45	12	21	7.64927	8.02483	7.56684	7.6494
ENSMUSG00000085495	AL935134.1	chr2	-	170324856	170337427	2901	7.31396	0	7.31396	0	1.23807	0	0	0.107842	0.0376198	11	7	5	3	7.56528	7.50185	7.42101	7.34202
ENSMUSG00000021874	4933413J09Rik	chr14	+	27177032	27219942	3971	7.66093	0	7.66093	0	1.23242	0	0	0.0919144	0.0343537	13	8	4	6	7.60084	7.52574	7.39289	7.41972
ENSMUSG00000042372	Dmrt3	chr19	+	25685026	25698409	2389	12.576	0	12.576	0	1.23057	0	0	0.312836	0.125626	21	22	10	12	7.72055	7.76754	7.53108	7.52926
ENSMUSG00000054383	Pnma1	chr12	-	85487815	85488877	678	9.78036	0	6.00862	0	1.22632	0	0	0.897227	0.382294	11	24	4	15	7.56528	7.79439	7.39289	7.57327
ENSMUSG00000018844	Fndc8	chr11	+	82705625	82714303	2132	6.56169	0	6.56169	0	1.20199	0	0	0.138588	0.051189	6	11	5	3	7.45821	7.58946	7.42101	7.34202
ENSMUSG00000039194	Rlbp1	chr7	-	86519754	86531913	2122	7.69491	0	7.69491	0	1.20196	0	0	0.172004	0.0642878	11	10	6	4	7.56528	7.56933	7.44641	7.37106
ENSMUSG00000083689	AL833799.2	chr2	+	133025346	133025956	610	82.1708	48.0106	73.0295	33.4286	1.19973	0	0	14.9587	6.2842	289	236	160	121	9.11484	9.04123	8.60475	8.31724
ENSMUSG00000019932	Kera	chr10	+	97069816	97076321	1971	19.6632	0	1.97533	0	1.18469	0	1.34368	0.943542	0.449884	5	102	12	53	7.43179	8.44189	7.56684	7.93531
ENSMUSG00000046826	Tmem162	chr7	+	31758822	31774739	2264	11.0492	0	11.0492	0	1.18315	0	2.00798	0.284046	0.114486	24	13	9	10	7.75912	7.62707	7.51183	7.49673
ENSMUSG00000051431	Gpr87	chr3	-	58982927	58984007	1080	7.50692	0	7.50692	0	1.18015	0	0	0.354049	0.138945	12	10	5	6	7.58344	7.56933	7.42101	7.41972
ENSMUSG00000046774	8030474K03Rik	chrX	+	98989994	98993981	2004	5.88909	0	5.24376	0	1.16247	0	0	0.130094	0.0476512	12	3	3	4	7.58344	7.38203	7.36094	7.37106
ENSMUSG00000021415	AC124537.2	chr13	+	35016277	35045121	980	6.16535	0	6.16535	0	1.16146	0	0	0.248294	0.0835216	8	6	6	0	7.50506	7.47616	7.44641	7.15399
ENSMUSG00000026401	Daf2	chr1	-	132285102	132319586	1541	7.37022	0	7.37022	0	1.16058	0	1.3271	0.259412	0.106231	10	13	5	7	7.54626	7.62707	7.42101	7.44095
ENSMUSG00000084779	AC121774.1	chr5	-	18708185	18732373	2156	8.07112	0	8.07112	0	1.15594	0	0	0.193476	0.0759288	14	10	7	5	7.61756	7.56933	7.46975	7.39663
ENSMUSG00000078181	Gm2545	chr5	+	31947373	31948728	1355	8.44347	0	8.44347	0	1.15414	0	0	0.346329	0.140949	17	10	6	8	7.66436	7.56933	7.44641	7.46069
ENSMUSG00000037335	Hand1	chr11	-	57642208	57646320	1995	60.205	29.055	8.07573	0	1.15279	0	1.12094	4.23407	2.02406	203	283	46	250	8.83084	9.19631	7.95475	8.78368
ENSMUSG00000021898	Asb14	chr14	+	27707797	27728441	2004	5.90772	0	5.90772	0	1.14273	0	0	0.130094	0.0476512	11	4	4	3	7.56528	7.41722	7.39289	7.34202
ENSMUSG00000083461	AL606935.1	chr4	+	126198912	126199331	246	5.7708	0	5.7708	0	1.13716	0	0	1.13044	0.443638	7	9	4	4	7.48249	7.54816	7.39289	7.37106
ENSMUSG00000038204	Asb10	chr5	-	24038514	24046796	2806	6.22437	0	6.22437	0	1.13008	0	0	0.117687	0.0486168	8	11	4	6	7.50506	7.58946	7.39289	7.41972
ENSMUSG00000040694	Apobec2	chr17	-	48558555	48572053	1218	7.76452	0	7.76452	0	1.12272	0	0	0.371014	0.156803	16	10	5	9	7.64927	7.56933	7.42101	7.47922
ENSMUSG00000057584	AC154840.1	chr14	-	21675232	21675643	411	50.1646	20.1062	5.47698	0	1.11678	0	0	12.602	5.54304	233	65	79	88	8.93755	8.19392	8.19422	8.15303
ENSMUSG00000071489	Ptgdr	chr14	-	45470909	45479050	2765	9.26901	0	9.26901	0	1.11525	0	0	0.207435	0.0888078	16	17	9	9	7.64927	7.69424	7.51183	7.47922
ENSMUSG00000028001	Fga	chr3	+	82830078	82836185	2002	5.01014	0	5.01014	0	1.11408	0	0	0.130224	0.0545129	6	9	2	6	7.45821	7.54816	7.32301	7.41972
ENSMUSG00000083050	AL845158.1	chr4	+	76338046	76340503	2457	4.98732	0	4.98732	0	1.11273	0	0	0.106109	0.044418	9	6	1	7	7.52624	7.47616	7.27354	7.44095
ENSMUSG00000020875	Hoxb9	chr11	+	96132822	96137909	2522	22.948	0	22.948	0	1.11173	0	0	0.758074	0.335367	65	45	32	30	8.13799	8.02483	7.82442	7.74489
ENSMUSG00000004110	Cacna1e	chr1	-	156239648	156573049	12696	27.5923	3.1765	4.75038	0	1.09969	0	1.03457	0.184812	0.0805876	109	26	39	36	8.41276	7.8201	7.89271	7.8004
ENSMUSG00000074647	Fam83c	chr2	-	155653283	155660590	3613	7.25305	0	7.25305	0	1.09398	0	0	0.115454	0.049085	10	14	7	6	7.54626	7.64476	7.46975	7.41972
ENSMUSG00000055775	Myh8	chr11	+	67090625	67122136	11651	4.38882	0	3.86913	0	1.0938	0	0	0.019393	0.00819613	3	10	2	5	7.36931	7.56933	7.32301	7.39663
ENSMUSG00000087364	AL845266.1	chr2	+	26892804	26896373	2837	7.35734	0	7.35734	0	1.08817	0	0	0.140907	0.0577026	15	8	7	5	7.63369	7.52574	7.46975	7.39663
ENSMUSG00000087548	AC114661.1	chr5	+	152171283	152216658	2676	5.12074	0	5.12074	0	1.08711	0	0	0.0909298	0.035685	10	4	3	4	7.54626	7.41722	7.36094	7.37106
ENSMUSG00000074892	B3galt5	chr16	+	96457407	96541466	6159	7.1326	0	7.1326	0	1.08593	0	0	0.0705495	0.0310093	10	15	6	8	7.54626	7.66181	7.44641	7.46069
ENSMUSG00000085777	AC141887.1	chr7	+	130174928	130209953	662	5.49481	0	5.49481	0	1.08519	0	0	0.472584	0.20607	10	8	2	8	7.54626	7.52574	7.32301	7.46069
ENSMUSG00000031241	Tbx22	chrX	+	104863302	104884317	5374	8.73521	0	8.73521	0	1.08066	0	0	0.10026	0.0431544	18	13	9	8	7.679	7.62707	7.51183	7.46069
ENSMUSG00000079697	Gm5751	chrX	+	8451378	8457876	444	5.01184	0	5.01184	0	1.07651	0	0	0.587182	0.245799	7	8	3	5	7.48249	7.52574	7.36094	7.39663
ENSMUSG00000067578	Cbln4	chr2	-	171861732	171868966	2902	30.7458	5.76883	13.0236	0	1.07606	0	0	1.10201	0.517093	120	64	38	72	8.47085	8.18621	7.88338	8.06081
ENSMUSG00000002668	Dennd1c	chr17	-	57205478	57217933	2520	9.66193	0	9.66193	0	1.07511	0	0	0.248294	0.108269	20	16	11	9	7.70706	7.67829	7.54937	7.47922
ENSMUSG00000036136	Fam110c	chr12	+	31758847	31764808	2658	7.32243	0	3.5449	0	1.07302	0	0	0.150396	0.0615885	20	3	6	6	7.70706	7.38203	7.44641	7.41972
ENSMUSG00000021779	Thrb	chr14	+	18493473	18870600	6546	12.0791	0	12.0791	0	1.06892	0	0	0.140723	0.064604	28	25	13	18	7.80682	7.80738	7.58358	7.61296
ENSMUSG00000020395	Itk	chr11	-	46138651	46203017	5085	4.98372	0	4.98372	0	1.06433	0	0	0.0512701	0.0214621	11	4	2	6	7.56528	7.41722	7.32301	7.41972
ENSMUSG00000031618	Nr3c2	chr8	+	79423340	79768911	6227	9.64965	0	9.64965	0	1.0618	0	0	0.100482	0.0438152	23	13	11	9	7.74656	7.62707	7.54937	7.47922
ENSMUSG00000027744	Stoml3	chr3	+	53292648	53312424	2076	5.00133	0	5.00133	0	1.05668	0	0	0.125582	0.0525698	9	6	3	5	7.52624	7.47616	7.36094	7.39663
ENSMUSG00000060899	AC112261.1	chr3	-	96470437	96470905	468	23.0629	0	4.04935	0	1.05418	0	0	4.23373	1.8947	95	19	34	31	8.33364	7.72475	7.84468	7.75452
ENSMUSG00000004341	Gpx6	chr13	+	21404085	21411493	1276	6.35331	0	4.88258	0	1.04453	0	0	0.245181	0.0962201	14	4	7	2	7.61756	7.41722	7.46975	7.30755
ENSMUSG00000021886	Gpr65	chr12	+	99506844	99514834	2049	8.00376	0	8.00376	0	1.04366	0	0	0.262956	0.119841	15	16	8	10	7.63369	7.67829	7.49146	7.49673
ENSMUSG00000050335	Lgals3	chr14	+	47987425	48005835	1858	7.15314	0	7.15314	0	1.04131	0	1.45845	0.233861	0.102791	9	16	9	5	7.52624	7.67829	7.51183	7.39663
ENSMUSG00000074673	Ttll9	chr2	+	152788159	152834218	3874	5.50662	0	5.50662	0	1.0386	0	0	0.0807564	0.0352139	10	8	4	6	7.54626	7.52574	7.39289	7.41972
ENSMUSG00000064871	SNORD58	chr18	+	75160711	75160777	66	6.36821	0	5.50661	0	1.02976	0	0	4.74016	1.86025	13	5	8	1	7.60084	7.44819	7.49146	7.2626
ENSMUSG00000086492	AL772170.3	chr4	+	11249090	11270100	1561	5.61368	0	5.61368	0	1.02891	0	0	0.189282	0.0786526	12	5	5	4	7.58344	7.44819	7.42101	7.37106
ENSMUSG00000022602	Arc	chr15	-	74499512	74503000	3057	8.1869	0	8.1869	0	1.02649	0	1.32334	0.210364	0.102638	18	19	5	18	7.679	7.72475	7.42101	7.61296
ENSMUSG00000019767	RP24-192F16.1	chr10	-	5784309	5864039	3801	5.99663	0	5.99663	0	1.02552	0	0	0.0960253	0.0430682	11	10	5	7	7.56528	7.56933	7.42101	7.44095
ENSMUSG00000043843	Tmem145	chr7	+	26091124	26101214	2382	5.33939	0	5.33939	0	1.01941	0	0	0.145933	0.0687248	8	12	3	9	7.50506	7.60867	7.36094	7.47922
ENSMUSG00000020836	Coro6	chr11	+	77275912	77283986	2995	6.86303	0	6.86303	0	1.015	0	0	0.16249	0.077433	11	17	6	11	7.56528	7.69424	7.44641	7.51337
ENSMUSG00000071392	AC153433.1	chr10	-	17848708	17895141	2612	6.67687	0	6.67687	0	1.01227	0	0	0.146391	0.0626732	14	8	8	4	7.61756	7.52574	7.49146	7.37106
ENSMUSG00000064359	AY172335.22	chrM	+	9390	9458	68	32.5867	7.2994	12.2035	0	1.01207	0	0	54.1865	26.08	141	71	58	72	8.57354	8.2388	8.05025	8.06081
ENSMUSG00000087484	AC121845.1	chr5	-	145002558	145017055	2404	5.82688	0	5.82688	0	1.00778	0	0	0.166287	0.0794451	12	11	3	11	7.58344	7.58946	7.36094	7.51337
ENSMUSG00000030762	Aqp8	chr7	+	130605885	130611517	1461	8.34237	0	8.34237	0	1.00529	0	0	0.416372	0.196084	19	16	9	12	7.69322	7.67829	7.51183	7.52926
ENSMUSG00000002020	Ltbp2	chr12	-	86124162	86217482	6777	6.40537	0	6.40537	0	0.996755	0	0	0.064116	0.0301945	9	16	7	8	7.52624	7.67829	7.46975	7.46069
ENSMUSG00000029288	Ambn	chr5	+	88885015	88897552	1915	9.69633	0	9.69633	0	0.989031	0	1.45845	0.390269	0.185216	21	22	14	12	7.72055	7.76754	7.59967	7.52926
ENSMUSG00000078983	AC165293.1	chr12	+	5649867	5650045	177	7.75089	0	7.75089	0	0.987267	0	0	3.33864	1.61853	19	15	7	14	7.69322	7.66181	7.46975	7.55914
ENSMUSG00000068614	Actc1	chr2	-	113873017	113879284	1618	35.5421	9.65726	1.95765	0	0.986103	0	1.34535	3.69525	1.99822	29	315	71	166	7.81818	9.29206	8.14221	8.50391
ENSMUSG00000038115	Ano2	chr6	+	125660551	125990144	3718	6.61303	0	4.44164	0	0.983601	0	0	0.107518	0.0476988	7	16	11	2	7.48249	7.67829	7.54937	7.30755
ENSMUSG00000056656	Apol8	chr15	-	77578228	77585678	2684	6.00304	0	6.00304	0	0.979411	0	0	0.135988	0.0609919	12	9	7	5	7.58344	7.54816	7.46975	7.39663
ENSMUSG00000026255	Efhd1	chr1	+	89160937	89207414	2203	5.83723	0	5.83723	0	0.979205	0	0	0.181459	0.0866936	11	12	5	9	7.56528	7.60867	7.42101	7.47922
ENSMUSG00000001672	Marveld3	chr8	-	112471813	112486103	3284	8.2048	0	8.2048	0	0.974322	0	1.07602	0.195823	0.0955429	17	20	10	13	7.66436	7.73938	7.53108	7.5445
ENSMUSG00000000318	Mgl1	chr11	+	69980124	69984336	1852	4.75402	0	4.75402	0	0.972434	0	0	0.168926	0.0810262	8	10	3	8	7.50506	7.56933	7.36094	7.46069
ENSMUSG00000085984	AC140329.1	chr14	-	66914170	66915966	975	4.83755	0	4.83755	0	0.971319	0	0	0.303046	0.139917	6	11	5	5	7.45821	7.58946	7.42101	7.39663
ENSMUSG00000028707	Dmbx1	chr4	-	115587723	115612531	5856	5.4365	0	5.4365	0	0.963075	0	0	0.0563919	0.0256251	8	11	7	4	7.50506	7.58946	7.46975	7.37106
ENSMUSG00000024055	Cyp4f13	chr17	-	33061632	33084347	3330	11.5382	0	11.5382	0	0.962986	0	1.3271	0.313164	0.155673	33	27	16	22	7.86167	7.83256	7.63017	7.66094
ENSMUSG00000085554	AC114988.1	chr7	+	86645002	86679283	3847	4.27575	0	4.27575	0	0.961761	0	0	0.0632514	0.0283688	9	5	3	5	7.52624	7.44819	7.36094	7.39663
ENSMUSG00000018927	Ccl6	chr11	-	83401383	83406589	1795	7.13108	0	7.13108	0	0.960942	0	0	0.329214	0.167198	15	19	6	16	7.63369	7.72475	7.44641	7.58692
ENSMUSG00000079092	Prl2c2	chr13	-	13088392	13097659	850	4.20187	0	4.20187	0	0.9578	0	0	0.306716	0.144443	9	6	2	7	7.52624	7.47616	7.32301	7.44095
ENSMUSG00000052353	9930013L23Rik	chr7	-	91081366	91235012	11713	5.40452	0	5.40452	0	0.956218	0	0	0.0281935	0.0128114	14	5	5	6	7.61756	7.44819	7.42101	7.41972
ENSMUSG00000030041	D6Mm5e	chr6	+	82896895	82980177	2086	6.32228	0	6.32228	0	0.953979	0	0	0.216632	0.104636	13	13	7	9	7.60084	7.62707	7.46975	7.47922
ENSMUSG00000033715	Akr1c14	chr13	+	4048256	4089933	3238	7.75001	0	7.75001	0	0.948936	0	0	0.182501	0.0884741	22	12	9	12	7.73371	7.60867	7.51183	7.52926
ENSMUSG00000032292	Nr2e3	chr9	-	59790577	59808466	3308	7.3242	0	7.3242	0	0.935941	0	1.41853	0.162877	0.0783541	16	15	11	8	7.64927	7.66181	7.54937	7.46069
ENSMUSG00000047911	Npm2	chr14	-	71047108	71052891	997	6.72057	0	6.72057	0	0.930292	0	2.0966	0.522986	0.259975	18	12	7	12	7.679	7.60867	7.46975	7.52926
ENSMUSG00000083453	AL928693.1	chr2	+	22569030	22569391	361	3.56922	0	3.56922	0	0.927599	0	0	0.625893	0.302313	8	5	1	7	7.50506	7.44819	7.27354	7.44095
ENSMUSG00000079436	Kcnj13	chr1	-	89282990	89291302	1215	4.19242	0	3.53313	0	0.927532	0	0	0.214575	0.101051	12	3	2	7	7.58344	7.38203	7.32301	7.44095
ENSMUSG00000029816	Gpnmb	chr6	+	48986611	49006778	2300	4.21641	0	4.21641	0	0.927191	0	0	0.113352	0.0533812	7	8	4	5	7.48249	7.52574	7.39289	7.39663
ENSMUSG00000031504	Rab20	chr8	-	11453391	11478638	1446	5.1655	0	5.1655	0	0.925838	0	0	0.276454	0.141513	12	11	3	12	7.58344	7.58946	7.36094	7.52926
ENSMUSG00000070034	Sp110	chr1	-	87473473	87495392	6680	7.70615	0	7.70615	0	0.924248	0	0	0.0910659	0.0449283	17	18	12	10	7.66436	7.70972	7.56684	7.49673
ENSMUSG00000085154	AL627252.1	chr11	+	103559037	103584146	631	9.87511	0	9.87511	0	0.922613	0	0	1.34968	0.670203	32	17	15	16	7.85107	7.69424	7.61518	7.58692
ENSMUSG00000021678	F2rl1	chr13	-	96281687	96295182	2740	4.69722	0	4.69722	0	0.91239	0	0	0.120522	0.0597454	10	9	4	8	7.54626	7.54816	7.39289	7.46069
ENSMUSG00000032511	Scn5a	chr9	-	119392527	119488134	8763	5.90742	0	5.90742	0	0.911479	0	0	0.0436349	0.0202378	16	6	8	5	7.64927	7.47616	7.49146	7.39663
ENSMUSG00000086847	AC140675.4	chr5	-	120135103	120141227	1345	20.0498	0	4.56107	0	0.906572	0	0	2.40356	1.36926	86	100	12	123	8.27917	8.42997	7.56684	8.32633
ENSMUSG00000026639	Lamb3	chr1	+	195128219	195170071	4022	29.6058	4.84792	29.6058	0	0.905606	0	1.81252	1.08899	0.58	124	128	72	99	8.49119	8.58564	8.14888	8.21112
ENSMUSG00000030672	Mylpf	chr7	+	134355121	134357812	885	17.3721	0	4.56317	0	0.905513	0	1.51245	2.5138	1.35648	37	91	39	49	7.90244	8.37453	7.89271	7.90592
ENSMUSG00000068860	Gm128	chr3	-	95040841	95045520	1649	5.67268	0	5.67268	0	0.90405	0	0	0.274042	0.140638	12	14	6	11	7.58344	7.64476	7.44641	7.51337
ENSMUSG00000040554	Aipl1	chr11	-	71841464	71851011	3157	4.29941	0	4.29941	0	0.902741	0	0	0.0770757	0.0345692	7	7	6	2	7.48249	7.50185	7.44641	7.30755
ENSMUSG00000055978	Fut2	chr7	-	52903964	52921764	2951	4.15953	0	4.15953	0	0.902508	0	0	0.0942356	0.0462279	7	9	4	6	7.48249	7.54816	7.39289	7.41972
ENSMUSG00000086291	AC104889.1	chr5	-	34554458	34556451	1569	5.16608	0	5.16608	0	0.90235	0	0	0.254782	0.130419	13	10	4	11	7.60084	7.56933	7.39289	7.51337
ENSMUSG00000048013	Krt35	chr11	-	99953505	99957539	1723	4.26903	0	3.1948	0	0.902183	0	0	0.141223	0.06334	12	2	4	4	7.58344	7.34025	7.39289	7.37106
ENSMUSG00000073728	RP23-103K12.1	chr4	+	141639886	141644014	3319	3.57278	0	3.57278	0	0.899302	0	0	0.068077	0.0328819	8	5	2	6	7.50506	7.44819	7.32301	7.41972
ENSMUSG00000020059	Sycp3	chr10	+	87922313	87935981	604	3.57278	0	3.57278	0	0.899302	0	0	0.374085	0.180687	8	5	2	6	7.50506	7.44819	7.32301	7.41972
ENSMUSG00000053693	Mast1	chr8	-	87435801	87461258	4843	5.62852	0	5.62852	0	0.898192	0	0	0.0968977	0.0507028	13	14	5	13	7.60084	7.64476	7.42101	7.5445
ENSMUSG00000058183	Mmel1	chr4	+	154243693	154269637	3450	6.0469	0	5.1177	0	0.893055	0	0	0.161211	0.0869916	11	21	6	16	7.56528	7.75364	7.44641	7.58692
ENSMUSG00000085399	AL670035.2	chr4	+	114581861	114594572	3224	9.08163	0	9.08163	0	0.893013	0	1.31806	0.291114	0.15656	27	27	11	26	7.79525	7.83256	7.54937	7.70459
ENSMUSG00000032845	Alpk2	chr18	-	65425182	65509188	4664	3.51117	0	3.10468	0	0.890468	0	0	0.0558981	0.0292493	4	11	2	8	7.40254	7.58946	7.32301	7.46069
ENSMUSG00000021125	Arg2	chr12	+	80231810	80257280	1101	4.69034	0	4.69034	0	0.888183	0	0	0.299937	0.148685	13	6	4	8	7.60084	7.47616	7.39289	7.46069
ENSMUSG00000032446	Eomes	chr9	+	118387329	118395250	4155	4.84429	0	4.84429	0	0.887664	0	0	0.0711119	0.0328324	8	9	8	2	7.50506	7.54816	7.49146	7.30755
ENSMUSG00000046101	6030422M02Rik	chr1	+	9898718	9932166	5426	6.25701	0	6.25701	0	0.885305	0	0	0.0864865	0.0427408	17	10	9	8	7.66436	7.56933	7.51183	7.46069
ENSMUSG00000085207	AL929234.1	chr11	-	119797116	119804012	386	4.15464	0	4.15464	0	0.883856	0	0	0.720438	0.353416	9	7	4	6	7.52624	7.50185	7.39289	7.41972
ENSMUSG00000056078	Lipm	chr19	+	34175448	34197047	2546	4.15464	0	4.15464	0	0.883856	0	0	0.109226	0.0535816	9	7	4	6	7.52624	7.50185	7.39289	7.41972
ENSMUSG00000021798	Ldb3	chr14	-	35339884	35401867	6016	4.2143	0	4.2143	0	0.882786	0	0	0.0433359	0.0204084	9	6	5	4	7.52624	7.47616	7.42101	7.37106
ENSMUSG00000072669	AC108415.1	chr15	+	8396079	8396650	571	4.11497	0	4.11497	0	0.880929	0	0	0.51746	0.262803	7	10	4	7	7.48249	7.56933	7.39289	7.44095
ENSMUSG00000082405	AL663116.1	chr11	-	73039549	73039768	219	3.50353	0	3.50353	0	0.875213	0	0	1.19045	0.622916	8	7	1	9	7.50506	7.50185	7.27354	7.47922
ENSMUSG00000061396	RP23-139P14.5	chr4	+	88419737	88420705	572	5.6009	0	5.6009	0	0.874355	0	0	0.850797	0.453139	10	18	7	12	7.54626	7.70972	7.46975	7.52926
ENSMUSG00000087556	AC133487.1	chr16	+	18416774	18422090	751	5.20536	0	4.31469	0	0.873978	0	0	0.509151	0.254309	17	5	5	9	7.66436	7.44819	7.42101	7.47922
ENSMUSG00000052117	D630039A03Rik	chr4	-	57921354	57929169	2830	4.58829	0	4.58829	0	0.873761	0	0	0.135114	0.0723067	8	14	4	11	7.50506	7.64476	7.39289	7.51337
ENSMUSG00000061816	Myl1	chr1	-	66970868	66992052	1845	5.50448	0	1.89436	0	0.871477	0	1.81252	0.301452	0.170061	4	28	6	17	7.40254	7.84478	7.44641	7.60014
ENSMUSG00000050157	Gm867	chr10	-	75400465	75403417	1199	4.16033	0	4.16033	0	0.870468	0	0	0.231934	0.113777	8	8	5	5	7.50506	7.52574	7.42101	7.39663
ENSMUSG00000085365	AC108434.1	chr18	-	67935686	67959599	456	3.59402	0	3.59402	0	0.862303	0	0	0.495499	0.239331	4	9	5	3	7.40254	7.54816	7.42101	7.34202
ENSMUSG00000078706	RP23-85A17.1	chr11	+	96112907	96126182	2078	6.67573	0	6.67573	0	0.861293	0	2.27448	0.259287	0.131298	19	12	11	9	7.69322	7.60867	7.54937	7.47922
ENSMUSG00000021091	Serpina3n	chr12	+	105644938	105652539	2064	3.50686	0	3.50686	0	0.861222	0	0	0.126312	0.0660943	7	8	2	8	7.48249	7.52574	7.32301	7.46069
ENSMUSG00000026971	Itgb6	chr2	-	60436348	60560700	7111	5.67959	0	5.67959	0	0.860548	0	0	0.0635487	0.0326131	12	14	9	8	7.58344	7.64476	7.51183	7.46069
ENSMUSG00000086465	AC174800.5	chr17	-	13896412	13897375	383	3.53817	0	3.53817	0	0.85861	0	0	0.635321	0.320566	7	7	3	6	7.48249	7.50185	7.36094	7.41972
ENSMUSG00000020303	Stc2	chr11	-	31257306	31270074	5175	18.4926	0	3.09794	0	0.858239	0	0	0.574315	0.329514	41	130	43	82	7.94093	8.59594	7.92882	8.11963
ENSMUSG00000020884	Asgr1	chr11	+	69867586	69871396	1591	4.04613	0	4.04613	0	0.851077	0	0	0.207562	0.111467	11	8	2	11	7.56528	7.52574	7.32301	7.51337
ENSMUSG00000069441	Dsg1a	chr18	+	20469311	20501851	5686	4.61614	0	4.61614	0	0.850808	0	0	0.0641914	0.0335888	11	10	5	9	7.56528	7.56933	7.42101	7.47922
ENSMUSG00000001417	Rhbg	chr3	-	88046795	88058606	1912	6.39021	0	5.27535	0	0.84962	0	1.58637	0.36361	0.206911	17	23	5	24	7.66436	7.78112	7.42101	7.68323
ENSMUSG00000042730	CT030259.3	chr9	+	88751507	88751928	188	4.74547	0	3.34657	0	0.849368	0	0	1.6641	0.798194	15	3	6	5	7.63369	7.38203	7.44641	7.39663
ENSMUSG00000044156	Hepacam2	chr6	-	3407095	3444498	2229	4.21531	0	4.21531	0	0.848604	0	0	0.116962	0.0550816	10	5	6	3	7.54626	7.44819	7.44641	7.34202
ENSMUSG00000032368	Zic1	chr9	-	91252895	91260648	5648	5.2369	0	5.2369	0	0.84575	0	0	0.0677005	0.0338148	9	13	10	4	7.52624	7.62707	7.53108	7.37106
ENSMUSG00000029102	Hgfac	chr5	+	35384237	35391056	2038	3.57987	0	3.57987	0	0.844321	0	0	0.110867	0.05355	8	5	4	4	7.50506	7.44819	7.39289	7.37106
ENSMUSG00000056457	Prl2c3	chr13	-	12883088	12892345	850	3.50399	0	3.50399	0	0.84139	0	0	0.306716	0.160493	9	6	2	8	7.52624	7.47616	7.32301	7.46069
ENSMUSG00000077737	SNORD72	chr15	+	5068403	5068484	81	4.16922	0	4.16922	0	0.835325	0	0	3.4332	1.68418	7	9	7	3	7.48249	7.54816	7.46975	7.34202
ENSMUSG00000083845	AL807393.2	chrX	+	37149760	37150330	570	7.84223	0	3.23226	0	0.834819	0	0	1.00624	0.478662	26	7	18	2	7.78345	7.50185	7.65877	7.30755
ENSMUSG00000056106	AC151477.2	chr7	+	104869348	104871434	2086	3.57719	0	3.57719	0	0.832925	0	0	0.108316	0.0523178	9	4	4	4	7.52624	7.41722	7.39289	7.37106
ENSMUSG00000025779	Ly96	chr1	+	16678513	16699686	626	6.48192	0	6.48192	0	0.829281	0	1.16253	0.999522	0.544803	18	18	10	15	7.679	7.70972	7.53108	7.57327
ENSMUSG00000024295	Cyp4f41-ps	chr17	-	33087905	33097818	2068	6.83616	0	6.83616	0	0.827299	0	1.52255	0.361395	0.204496	21	22	8	23	7.72055	7.76754	7.49146	7.67221
ENSMUSG00000074637	Sox2	chr3	+	34548926	34551383	2457	3.53881	0	3.53881	0	0.823063	0	0	0.0990346	0.0499702	8	6	4	5	7.50506	7.47616	7.39289	7.39663
ENSMUSG00000054753	AU018091	chr7	-	3154664	3169204	3443	7.685	0	7.685	0	0.822697	0	0	0.252404	0.142639	22	28	12	24	7.73371	7.84478	7.56684	7.68323
ENSMUSG00000002324	Rec8	chr14	+	56236873	56244232	2748	19.6937	0	19.6937	0	0.821528	0	1.58637	1.08154	0.605643	99	72	49	73	8.3569	8.24607	7.97978	8.06689
ENSMUSG00000064364	AY172335.19	chrM	+	11545	11612	67	43.6346	15.4775	8.24837	0	0.820849	0	0	125.296	68.4129	329	154	168	168	9.22774	8.71264	8.63775	8.51147
ENSMUSG00000082962	RP23-167I12.1	chr4	+	41755955	41757377	1422	12.1725	0	12.1725	0	0.820237	0	0	0.97781	0.527639	40	40	33	22	7.93151	7.97637	7.83463	7.66094
ENSMUSG00000048163	Selplg	chr5	-	114268544	114280440	1796	6.93619	0	6.93619	0	0.819856	0	0	0.377418	0.205084	21	18	12	15	7.72055	7.70972	7.56684	7.57327
ENSMUSG00000044216	Kcnj4	chr15	-	79314147	79335671	2148	3.48828	0	3.48828	0	0.819579	0	0	0.129464	0.0698606	7	9	3	8	7.48249	7.54816	7.36094	7.46069
ENSMUSG00000043448	Gjc2	chr11	-	58989067	58996715	2252	2.89398	0	2.89398	0	0.819182	0	0	0.0926141	0.0484613	8	4	1	7	7.50506	7.41722	7.27354	7.44095
ENSMUSG00000071324	Armc2	chr10	-	41634805	41738186	5969	15.6014	0	15.6014	0	0.818381	0	1.44522	0.372711	0.210262	63	65	38	54	8.12328	8.19392	7.88338	7.94247
ENSMUSG00000046593	Tmem215	chr4	+	40419212	40424201	4733	4.10157	0	3.1721	0	0.818347	0	0	0.0624276	0.0317052	14	3	4	7	7.61756	7.38203	7.39289	7.44095
ENSMUSG00000022523	Fgf12	chr16	-	28160205	28564697	3102	10.4759	0	10.4759	0	0.817469	0	0	0.409021	0.228684	31	42	24	28	7.84029	7.99613	7.73589	7.72511
ENSMUSG00000041365	AC153650.1	chr1	-	53453852	53525571	2990	9.34023	0	9.34023	0	0.811202	0	0	0.3604	0.20075	32	30	19	25	7.85107	7.86855	7.67246	7.69402
ENSMUSG00000028463	Car9	chr4	+	43519837	43526601	2090	8.92768	0	7.99824	0	0.80828	0	0	0.490648	0.274143	39	20	14	28	7.92195	7.73938	7.59967	7.72511
ENSMUSG00000027313	Chac1	chr2	+	119176964	119180117	1637	7.33051	0	7.33051	0	0.807456	0	0	0.467163	0.258337	17	27	16	15	7.66436	7.83256	7.63017	7.57327
ENSMUSG00000035431	Sstr1	chr12	+	59312790	59317023	3869	9.69146	0	9.69146	0	0.806807	0	0	0.300982	0.169245	29	38	22	26	7.81818	7.95607	7.71143	7.70459
ENSMUSG00000052222	AL845258.1	chr2	-	30093012	30093743	640	5.03043	0	5.03043	0	0.803549	0	0	0.7604	0.426308	14	14	6	14	7.61756	7.64476	7.44641	7.55914
ENSMUSG00000025991	Cps1	chr1	+	67169599	67277833	5555	4.55965	0	4.55965	0	0.803214	0	0	0.0719628	0.0392925	14	9	5	11	7.61756	7.54816	7.42101	7.51337
ENSMUSG00000022780	Mfi2	chr16	+	31878895	31899106	4133	4.05165	0	4.05165	0	0.802594	0	0	0.079901	0.0429093	10	9	5	8	7.54626	7.54816	7.42101	7.46069
ENSMUSG00000086115	AC157783.1	chr5	+	9353758	9354000	242	5.53805	0	5.53805	0	0.797604	0	0	2.15462	1.1838	18	12	8	13	7.679	7.60867	7.49146	7.5445
ENSMUSG00000030148	Clec4a2	chr6	+	123073409	123094017	2477	5.13495	0	5.13495	0	0.79647	0	0	0.168403	0.0881186	15	9	9	7	7.63369	7.54816	7.51183	7.44095
ENSMUSG00000087264	AC097273.4	chr2	-	70327996	70401414	938	3.54798	0	3.54798	0	0.795344	0	0	0.259412	0.130892	6	8	6	3	7.45821	7.52574	7.44641	7.34202
ENSMUSG00000020325	Fstl3	chr10	+	79240017	79245139	797	2.88704	0	2.88704	0	0.795194	0	0	0.283497	0.154049	6	7	2	7	7.45821	7.50185	7.32301	7.44095
ENSMUSG00000043463	Rab9b	chrX	-	133392685	133403294	3980	4.07335	0	4.07335	0	0.791507	0	0	0.0786056	0.0411313	13	5	5	7	7.60084	7.44819	7.42101	7.44095
ENSMUSG00000020295	Hbq1	chr11	+	32200068	32200873	604	5.57476	0	5.57476	0	0.789427	0	0	0.834498	0.451717	12	17	12	8	7.58344	7.69424	7.56684	7.46069
ENSMUSG00000039904	Gpr37	chr6	-	25616893	25640729	4447	2.8836	0	2.8836	0	0.788505	0	0	0.0547173	0.0306766	5	9	2	8	7.43179	7.54816	7.32301	7.46069
ENSMUSG00000087028	AL732309.1	chr2	-	24978122	25000916	2881	4.591	0	4.591	0	0.787813	0	0	0.132722	0.0710267	11	11	8	7	7.56528	7.58946	7.49146	7.44095
ENSMUSG00000058952	Cfi	chr3	+	129539656	129578246	2073	2.90018	0	2.90018	0	0.787402	0	0	0.100611	0.0526459	6	6	3	5	7.45821	7.47616	7.36094	7.39663
ENSMUSG00000021200	Asb2	chr12	-	104559351	104594211	3542	4.66086	0	4.66086	0	0.787037	0	0	0.0981399	0.050069	12	8	9	4	7.58344	7.52574	7.51183	7.37106
ENSMUSG00000057606	Colq	chr14	-	32336267	32404529	3805	5.10181	0	5.10181	0	0.786137	0	0	0.114196	0.0609492	15	10	9	8	7.63369	7.56933	7.51183	7.46069
ENSMUSG00000031841	Cdh13	chr8	+	120807632	121848821	11163	21.6823	0	14.5353	0	0.78223	0	1.46198	0.347207	0.20164	96	127	75	90	8.33951	8.58045	8.1686	8.16388
ENSMUSG00000083156	AL669827.3	chr11	+	50920132	50921371	1234	2.88894	0	2.88894	0	0.780886	0	0	0.183102	0.099495	5	8	3	6	7.43179	7.52574	7.36094	7.41972
ENSMUSG00000080741	AC034285.1	chr13	-	23710848	23712947	1936	5.05263	0	5.05263	0	0.779488	0	0	0.242394	0.133882	13	14	9	10	7.60084	7.64476	7.51183	7.49673
ENSMUSG00000052229	Gpr17	chr18	-	32102650	32109290	5007	8.0899	0	8.0899	0	0.778955	0	0	0.187448	0.106258	22	32	20	19	7.73371	7.89149	7.68578	7.62543
ENSMUSG00000022132	Cldn10a	chr14	+	119187129	119274711	2591	15.7544	0	15.7544	0	0.778679	0	1.71433	0.925712	0.531775	71	67	46	55	8.18065	8.20913	7.95475	7.94956
ENSMUSG00000061242	AC122406.1	chr17	+	83687866	83688400	534	4.54455	0	4.54455	0	0.77565	0	0	0.781149	0.434292	12	12	7	10	7.58344	7.60867	7.46975	7.49673
ENSMUSG00000021250	Fos	chr12	+	86814839	86818223	2352	8.42492	0	8.42492	0	0.774551	0	0	0.450772	0.261005	26	35	19	26	7.78345	7.92452	7.67246	7.70459
ENSMUSG00000030088	Aldh1l1	chr6	+	90436420	90550197	4512	8.44099	0	8.44099	0	0.7739	0	0	0.231125	0.133032	30	30	18	26	7.82933	7.86855	7.65877	7.70459
ENSMUSG00000056632	Dsg3	chr18	+	20668804	20705360	4274	9.31648	0	9.31648	0	0.772192	0	0	0.256195	0.143632	34	29	24	21	7.87209	7.85677	7.73589	7.6494
ENSMUSG00000085992	AL627222.3	chr11	-	95084603	95086946	701	2.90331	0	2.90331	0	0.772157	0	0	0.297528	0.155685	5	7	4	4	7.43179	7.50185	7.39289	7.37106
ENSMUSG00000054667	Irs4	chrX	-	138145540	138159806	5911	3.51448	0	3.51448	0	0.769494	0	0	0.0441057	0.0230788	7	8	6	4	7.48249	7.52574	7.44641	7.37106
ENSMUSG00000030125	Lrrc23	chr6	-	124719880	124729745	1734	7.64595	0	7.64595	0	0.768689	0	1.3271	0.521217	0.298957	29	23	15	23	7.81818	7.78112	7.61518	7.67221
ENSMUSG00000052437	AC079443.2	chr6	+	120978955	120980778	1726	4.00809	0	4.00809	0	0.767567	0	0	0.221537	0.12646	10	12	5	11	7.54626	7.60867	7.42101	7.51337
ENSMUSG00000047419	Cmya5	chr13	-	93810676	93868428	11535	4.00809	0	4.00809	0	0.767567	0	0	0.0331489	0.0189224	10	12	5	11	7.54626	7.60867	7.42101	7.51337
ENSMUSG00000087413	AL592283.1	chr4	+	82153919	82193196	1271	3.49334	0	3.49334	0	0.765304	0	0	0.218796	0.118065	6	10	6	5	7.45821	7.56933	7.44641	7.39663
ENSMUSG00000028865	Cd164l2	chr4	+	132768045	132780537	1624	5.88445	0	3.90973	0	0.764626	0	0	0.481605	0.294006	18	27	6	29	7.679	7.83256	7.44641	7.73509
ENSMUSG00000085370	AC151989.1	chr7	-	50950578	51053315	1804	3.46357	0	3.46357	0	0.76308	0	0	0.183055	0.105868	11	8	2	12	7.56528	7.52574	7.32301	7.52926
ENSMUSG00000032103	Pus3	chr9	+	35366179	35374768	354	4.00084	0	3.18077	0	0.762911	0	0	1.12925	0.655118	16	7	2	15	7.64927	7.50185	7.32301	7.57327
ENSMUSG00000033508	Asprv1	chr6	+	86578167	86579696	1529	4.54318	0	4.54318	0	0.762728	0	0	0.272815	0.151675	14	10	7	10	7.61756	7.56933	7.46975	7.49673
ENSMUSG00000053632	AC122285.1	chr14	+	76153943	76154543	371	2.88462	0	2.88462	0	0.761272	0	0	0.609023	0.330935	9	4	2	7	7.52624	7.41722	7.32301	7.44095
ENSMUSG00000084523	mmu-mir-1903	chr8	+	130883140	130883220	7	2.90196	0	2.90196	0	0.760174	0	0	29.7953	15.5907	6	6	4	4	7.45821	7.47616	7.39289	7.37106
ENSMUSG00000041986	Elmod1	chr9	-	53759266	53823108	2643	11.1114	0	11.1114	0	0.758719	0	0	0.552391	0.314852	52	32	29	32	8.0374	7.89149	7.79275	7.76399
ENSMUSG00000024647	Cbln2	chr18	+	86880501	86887675	2894	4.02237	0	3.70256	0	0.758219	0	0	0.12612	0.0707077	6	15	8	7	7.45821	7.66181	7.49146	7.44095
ENSMUSG00000072431	AC109139.1	chr8	+	80040954	80042477	1245	5.04954	0	5.04954	0	0.756303	0	0	0.376928	0.208189	17	10	9	10	7.66436	7.56933	7.51183	7.49673
ENSMUSG00000028736	Pax7	chr4	-	139292976	139388883	5294	8.73245	0	8.73245	0	0.756063	0	0	0.233098	0.13915	30	41	19	35	7.82933	7.98631	7.67246	7.7915
ENSMUSG00000073603	AC121821.3	chr18	+	35740068	35740262	192	3.46576	0	3.46576	0	0.755994	0	0	1.62943	0.923668	11	7	3	10	7.56528	7.50185	7.36094	7.49673
ENSMUSG00000055430	Nap1l5	chr6	-	58856045	58857083	798	9.2922	0	9.2922	0	0.752036	0	0	1.39393	0.786373	36	28	26	20	7.89248	7.84478	7.75931	7.63757
ENSMUSG00000032021	Crtam	chr9	-	40780880	40812669	1876	2.88539	0	2.88539	0	0.751263	0	0	0.13897	0.0799896	5	10	3	8	7.43179	7.56933	7.36094	7.46069
ENSMUSG00000038167	Plekhg6	chr6	-	125312677	125330811	3299	10.3557	0	10.3557	0	0.748039	0	1.31806	0.410938	0.235704	42	36	30	27	7.95024	7.9352	7.80349	7.71495
ENSMUSG00000049897	Gm711	chr2	+	26789566	26809016	2191	2.88198	0	2.88198	0	0.74647	0	0	0.111058	0.0622632	9	5	2	8	7.52624	7.44819	7.32301	7.46069
ENSMUSG00000021260	Hhipl1	chr12	+	109544584	109567776	3777	4.0082	0	4.0082	0	0.74506	0	0	0.101237	0.0577892	11	11	6	10	7.56528	7.58946	7.44641	7.49673
ENSMUSG00000039099	Wdr93	chr7	+	86888048	86930836	2285	2.89198	0	2.89198	0	0.74236	0	0	0.0988829	0.0537316	4	9	5	4	7.40254	7.54816	7.42101	7.37106
ENSMUSG00000028600	Podn	chr4	-	107687395	107769050	4273	5.88681	0	5.88681	0	0.742217	0	0	0.174904	0.105355	18	25	10	23	7.679	7.80738	7.53108	7.67221
ENSMUSG00000000632	Sez6	chr11	+	77744301	77792550	5779	3.4836	0	2.99845	0	0.7414	0	0	0.0481206	0.0259665	13	3	4	7	7.60084	7.38203	7.39289	7.44095
ENSMUSG00000083219	AL773519.3	chr4	+	79649892	79651035	1143	4.01501	0	4.01501	0	0.741304	0	0	0.319328	0.179027	15	6	5	10	7.63369	7.47616	7.42101	7.49673
ENSMUSG00000072738	AC195265.1	chr14	-	7212864	7259666	1144	4.05498	0	4.05498	0	0.740194	0	0	0.288663	0.155021	11	8	8	5	7.56528	7.52574	7.49146	7.39663
ENSMUSG00000026736	4930426L09Rik	chr2	+	18919969	18921428	1459	3.54468	0	3.54468	0	0.739939	0	0	0.166777	0.0841513	9	5	7	2	7.52624	7.44819	7.46975	7.30755
ENSMUSG00000083549	AL845255.1	chr4	+	70733706	70734177	471	5.99412	0	5.99412	0	0.73964	0	0	1.25465	0.695127	21	13	14	10	7.72055	7.62707	7.59967	7.49673
ENSMUSG00000020656	Grhl1	chr12	+	25257180	25302252	3467	10.6408	0	10.6408	0	0.739183	0	1.11135	0.431131	0.251826	49	37	29	35	8.01228	7.94571	7.79275	7.7915
ENSMUSG00000086543	AC155258.1	chr12	-	33604248	33638654	2569	3.46624	0	3.46624	0	0.737161	0	0	0.121779	0.0690324	11	7	4	9	7.56528	7.50185	7.39289	7.47922
ENSMUSG00000082017	AL844905.1	chr4	+	70946975	70947412	437	2.88568	0	2.88568	0	0.735831	0	0	0.517042	0.280954	9	4	3	6	7.52624	7.41722	7.36094	7.41972
ENSMUSG00000085517	AL626774.1	chr4	-	129701499	129725018	1145	2.90374	0	2.90374	0	0.733449	0	0	0.182154	0.0953143	6	6	5	3	7.45821	7.47616	7.42101	7.34202
ENSMUSG00000087286	AC159320.1	chr14	-	60658446	60659328	882	5.47116	0	5.47116	0	0.732153	0	0	0.669999	0.386674	21	13	10	15	7.72055	7.62707	7.53108	7.57327
ENSMUSG00000033777	Tlr13	chrX	+	103338542	103355832	4085	4.50333	0	4.50333	0	0.731843	0	0	0.123387	0.073469	15	14	6	16	7.63369	7.64476	7.44641	7.58692
ENSMUSG00000046338	Gpat2	chr2	+	127250934	127261828	2628	4.00751	0	4.00751	0	0.731047	0	0	0.145499	0.0830555	13	9	6	10	7.60084	7.54816	7.44641	7.49673
ENSMUSG00000021303	Gng4	chr13	+	13876325	13920164	3229	5.94097	0	5.94097	0	0.730644	0	0	0.199158	0.114069	15	22	16	11	7.63369	7.76754	7.63017	7.51337
ENSMUSG00000038903	Ccdc68	chr18	+	70085079	70129138	2210	6.74981	0	6.74981	0	0.730307	0	0	0.393226	0.234566	25	25	14	24	7.77141	7.80738	7.59967	7.68323
ENSMUSG00000049303	Syt12	chr19	-	4445907	4477447	4589	4.00082	0	4.00082	0	0.730217	0	0	0.0946861	0.0564819	14	11	4	15	7.61756	7.58946	7.39289	7.57327
ENSMUSG00000014813	Stc1	chr14	+	69647446	69656560	744	11.8432	0	11.8432	0	0.728755	0	0	2.7566	1.6869	61	57	28	64	8.10832	8.1303	7.78182	8.01046
ENSMUSG00000025481	1190003J15Rik	chr7	+	148020916	148023865	1337	5.03514	0	5.03514	0	0.728371	0	0	0.363991	0.204067	14	14	12	8	7.61756	7.64476	7.56684	7.46069
ENSMUSG00000078744	Gm3893	chr4	+	41961929	41963010	909	8.84802	0	8.84802	0	0.727993	0	0	1.20459	0.690347	34	29	27	19	7.87209	7.85677	7.77067	7.62543
ENSMUSG00000006241	Ccdc159	chr9	+	21731914	21740316	1531	9.43321	0	9.43321	0	0.727003	0	1.79469	0.964957	0.588088	43	42	21	45	7.95943	7.99613	7.69876	7.87522
ENSMUSG00000085153	AL807828.1	chr4	-	107480592	107495615	218	5.04826	0	4.58674	0	0.725663	0	0	2.15264	1.18897	20	7	10	9	7.70706	7.50185	7.53108	7.47922
ENSMUSG00000087634	AL845267.4	chr2	-	28810892	28841423	788	2.28069	0	2.14174	0	0.724837	0	0	0.286735	0.17312	4	9	1	9	7.40254	7.54816	7.27354	7.47922
ENSMUSG00000085857	AC111011.3	chr1	-	123385872	123389780	766	4.99452	0	4.99452	0	0.724787	0	0	0.703391	0.409612	20	11	8	15	7.70706	7.58946	7.49146	7.57327
ENSMUSG00000073809	AL928605.4	chr4	-	88404074	88404474	186	2.25982	0	2.21974	0	0.724176	0	0	1.12133	0.66009	3	9	2	7	7.36931	7.54816	7.32301	7.44095
ENSMUSG00000056413	Adap1	chr5	-	139747829	139801576	3233	4.98275	0	4.98275	0	0.723832	0	0	0.182784	0.109709	19	15	7	19	7.69322	7.66181	7.46975	7.62543
ENSMUSG00000047348	Gm8979	chr7	-	113466927	113469321	2394	4.03363	0	4.03363	0	0.723048	0	0	0.145201	0.079777	12	8	8	6	7.58344	7.52574	7.49146	7.41972
ENSMUSG00000024033	Rsph1	chr17	-	31391968	31414252	1110	2.89213	0	2.89213	0	0.722507	0	0	0.250531	0.14748	9	7	2	10	7.52624	7.50185	7.32301	7.49673
ENSMUSG00000021384	Susd3	chr13	-	49326058	49344075	2837	2.88757	0	2.88757	0	0.722228	0	0	0.0796431	0.043277	8	5	4	5	7.50506	7.44819	7.39289	7.39663
ENSMUSG00000024338	Psmb8	chr17	+	34335312	34338399	1050	4.52942	0	4.52942	0	0.720194	0	0	0.413823	0.233861	15	10	9	9	7.63369	7.56933	7.51183	7.47922
ENSMUSG00000032726	Bmp8a	chr4	-	122989887	123020495	2405	4.51077	0	4.51077	0	0.71907	0	0	0.195125	0.113446	13	14	9	11	7.60084	7.64476	7.51183	7.51337
ENSMUSG00000044176	Spink10	chr18	+	62708564	62821020	1113	3.46475	0	3.46475	0	0.716482	0	0	0.296703	0.171596	8	11	6	8	7.50506	7.58946	7.44641	7.46069
ENSMUSG00000038560	Sp6	chr11	+	96874707	96886048	512	6.76655	0	6.76655	0	0.71458	0	0	1.62943	0.959194	32	16	14	22	7.85107	7.67829	7.59967	7.66094
ENSMUSG00000083268	AL646046.1	chr11	-	90378090	90378630	540	4.00914	0	4.00914	0	0.714453	0	0	0.708098	0.404203	11	11	8	8	7.56528	7.58946	7.49146	7.46069
ENSMUSG00000074771	Ankrd5	chr2	+	136327645	136387827	4803	4.98868	0	4.98868	0	0.7125	0	1.21845	0.115798	0.0681667	17	15	10	14	7.66436	7.66181	7.53108	7.55914
ENSMUSG00000073879	AL824709.3	chr4	+	42108916	42109588	672	6.37983	0	6.37983	0	0.71183	0	0	1.06042	0.609012	19	22	19	11	7.69322	7.76754	7.67246	7.51337
ENSMUSG00000033355	Rtp4	chr16	+	23610027	23613819	1061	3.46921	0	3.46921	0	0.709506	0	0	0.344008	0.205721	9	12	5	11	7.52624	7.60867	7.42101	7.51337
ENSMUSG00000073486	AC122411.1	chr1	+	181733506	181734807	996	2.90105	0	2.90105	0	0.70918	0	0	0.209405	0.109573	8	4	5	3	7.50506	7.41722	7.42101	7.34202
ENSMUSG00000084408	AL807737.2	chr4	-	15938151	15939473	1322	5.45363	0	5.45363	0	0.707635	0	0	0.473299	0.278616	22	14	11	16	7.73371	7.64476	7.54937	7.58692
ENSMUSG00000032377	Plscr4	chr9	+	92352215	92388348	4639	4.9807	0	4.9807	0	0.707459	0	0	0.131132	0.0793987	15	20	10	17	7.63369	7.73938	7.53108	7.60014
ENSMUSG00000079710	AC182749.1	chr17	-	15101158	15115621	626	3.49061	0	3.49061	0	0.707434	0	0	0.444232	0.239713	10	6	7	4	7.54626	7.47616	7.46975	7.37106
ENSMUSG00000003949	Hlf	chr11	-	90197848	90252231	6494	4.00276	0	4.00276	0	0.707414	0	0	0.0615573	0.0357117	11	12	8	9	7.56528	7.60867	7.49146	7.47922
ENSMUSG00000029074	Ttll10	chr4	-	155408945	155433453	3654	6.32596	0	6.32596	0	0.707108	0	0	0.218803	0.130669	26	20	14	21	7.78345	7.73938	7.59967	7.6494
ENSMUSG00000034842	Art3	chr5	+	92760852	92843654	3799	4.02216	0	4.02216	0	0.70519	0	1.16253	0.0960758	0.0538636	9	12	10	5	7.52624	7.60867	7.53108	7.39663
ENSMUSG00000070997	1700055D18Rik	chr4	+	45025701	45027271	1570	4.98451	0	4.98451	0	0.703488	0	0	0.365324	0.217227	20	13	9	16	7.70706	7.62707	7.51183	7.58692
ENSMUSG00000054951	9130008F23Rik	chr17	-	41012430	41017501	2153	5.44775	0	5.44775	0	0.702619	0	0	0.298691	0.177414	20	17	12	16	7.70706	7.69424	7.56684	7.58692
ENSMUSG00000073416	AC087117.4	chr17	+	35093376	35109098	842	5.89642	0	5.89642	0	0.702517	0	0	0.846323	0.502254	22	19	14	17	7.73371	7.72475	7.59967	7.60014
ENSMUSG00000058354	Krt6a	chr15	-	101520362	101524738	2256	27.0398	2.75364	8.85212	0	0.699804	0	0	3.38983	2.12852	185	255	130	222	8.76189	9.10623	8.47125	8.69793
ENSMUSG00000074570	Cass4	chr2	+	172219293	172259257	4204	2.88444	0	2.88444	0	0.698304	0	0	0.0578801	0.0324497	7	7	5	5	7.48249	7.50185	7.42101	7.39663
ENSMUSG00000050623	1700019N12Rik	chr19	-	6996919	6999845	752	4.00056	0	4.00056	0	0.696864	0	1.05503	0.577812	0.344675	15	10	6	13	7.63369	7.56933	7.44641	7.5445
ENSMUSG00000078725	Gm3893	chr4	+	42602068	42603149	909	8.39477	0	8.39477	0	0.69609	0	0	1.20459	0.705355	34	29	28	19	7.87209	7.85677	7.78182	7.62543
ENSMUSG00000069733	Ube2u	chr4	+	100151464	100222752	1526	3.51397	0	3.51397	0	0.695878	0	0	0.170844	0.0893962	10	5	8	2	7.54626	7.44819	7.49146	7.30755
ENSMUSG00000045322	Tlr9	chr9	+	106124949	106129097	3340	3.99975	0	3.99975	0	0.694563	0	0	0.12489	0.073519	12	12	8	10	7.58344	7.60867	7.49146	7.49673
ENSMUSG00000009394	Syn2	chr6	+	115084999	115232014	2633	4.5023	0	3.84773	0	0.694391	0	0	0.191431	0.113984	9	20	12	10	7.52624	7.73938	7.56684	7.49673
ENSMUSG00000031165	Was	chrX	-	7658578	7667624	2381	7.93939	0	7.93939	0	0.694223	0	1.21845	0.48178	0.292203	39	27	20	31	7.92195	7.83256	7.68578	7.75452
ENSMUSG00000074598	AC147262.2	chr3	-	53657537	53657693	156	5.43915	0	5.43915	0	0.69301	0	0	4.34514	2.62344	14	25	15	15	7.61756	7.80738	7.61518	7.57327
ENSMUSG00000040452	Cdh12	chr15	+	21041206	21519288	5639	4.03893	0	1.93133	0	0.692532	0	0	0.0955485	0.06048	6	25	8	17	7.45821	7.80738	7.49146	7.60014
ENSMUSG00000057378	Ryr3	chr2	-	112471511	113057253	16770	4.50305	0	4.50305	0	0.69128	0	0	0.0300559	0.0178963	16	13	9	13	7.64927	7.62707	7.51183	7.5445
ENSMUSG00000058818	Lilrb3	chr7	-	3663010	3671993	4471	4.02099	0	4.02099	0	0.690668	0	1.45845	0.0816354	0.0457678	11	10	10	5	7.56528	7.56933	7.53108	7.39663
ENSMUSG00000061578	Ksr2	chr5	+	117864008	118217995	6251	2.9501	0	2.9501	0	0.68914	0	0	0.0556089	0.0349176	9	11	2	14	7.52624	7.58946	7.32301	7.55914
ENSMUSG00000046204	Pnma2	chr14	+	67530089	67539860	5435	7.54647	0	7.54647	0	0.689046	0	0	0.195072	0.11797	29	32	23	24	7.81818	7.89149	7.72379	7.68323
ENSMUSG00000083062	BX470195.1	chrX	-	129940913	129941649	736	2.88401	0	2.88401	0	0.687757	0	0	0.330609	0.185351	8	6	5	5	7.50506	7.47616	7.42101	7.39663
ENSMUSG00000029671	Wnt16	chr6	+	22238226	22250409	6247	16.2825	0	14.1147	0	0.687126	0	1.69466	0.470196	0.281703	83	86	77	52	8.26029	8.34235	8.1815	7.92807
ENSMUSG00000022949	Clic6	chr16	+	92498378	92541486	3756	12.1151	0	8.74761	0	0.686082	0	1.31806	0.615446	0.384994	80	53	32	74	8.24102	8.09663	7.82442	8.07292
ENSMUSG00000087088	AC158576.1	chr7	-	90745557	90780352	1758	5.90406	0	5.90406	0	0.684763	0	0	0.395462	0.232796	21	19	17	13	7.72055	7.72475	7.64469	7.5445
ENSMUSG00000067219	Nipal1	chr5	+	73039034	73062317	4205	3.46508	0	3.46508	0	0.684679	0	0	0.0826662	0.048663	9	11	7	8	7.52624	7.58946	7.46975	7.46069
ENSMUSG00000019194	Scn1b	chr7	-	31901543	31912047	1510	4.98887	0	4.98887	0	0.680806	0	1.2486	0.36833	0.216824	17	15	13	11	7.66436	7.66181	7.58358	7.51337
ENSMUSG00000059498	Fcgr3	chr1	-	172981300	172989493	1311	12.0941	0	12.0941	0	0.680308	0	0	1.81628	1.14463	75	62	35	75	8.20798	8.1706	7.85457	8.0789
ENSMUSG00000024935	Slc1a1	chr19	+	28909624	28988449	3509	5.89715	0	5.89715	0	0.679106	0	0	0.25261	0.159395	22	29	13	28	7.73371	7.85677	7.58358	7.72511
ENSMUSG00000040703	Cyp2s1	chr7	-	26587493	26601932	4938	7.53168	0	7.53168	0	0.676914	0	0	0.249903	0.15747	32	39	20	37	7.85107	7.96629	7.68578	7.80917
ENSMUSG00000082203	AC154910.1	chr12	-	109678739	109679480	668	2.26005	0	2.26005	0	0.675063	0	0	0.312226	0.183798	5	7	3	6	7.43179	7.50185	7.36094	7.41972
ENSMUSG00000022952	Runx1	chr16	-	92602139	92826311	6834	36.8943	10.6917	36.8943	1.27279	0.674045	0	1.59315	1.67092	1.02803	371	286	250	265	9.33651	9.2056	8.93044	8.82714
ENSMUSG00000074577	Fam65c	chr2	-	167805663	167836118	4154	8.69429	0	5.70704	0	0.673603	0	0	0.40167	0.259438	42	54	21	58	7.95024	8.10518	7.69876	7.97042
ENSMUSG00000073904	Gm8979	chr7	-	113220263	113222657	2394	4.53088	0	4.53088	0	0.673553	0	0	0.181501	0.10257	16	9	12	6	7.64927	7.54816	7.56684	7.41972
ENSMUSG00000020865	Abcc3	chr11	-	94204608	94254311	5698	7.93134	0	7.93134	0	0.673502	0	0	0.20437	0.124496	36	31	25	27	7.89248	7.88012	7.74772	7.71495
ENSMUSG00000061414	Efcab4b	chr6	+	127527992	127579956	1094	2.89253	0	2.89253	0	0.672253	0	0	0.206533	0.112227	6	7	7	2	7.45821	7.50185	7.46975	7.30755
ENSMUSG00000086274	AC134575.1	chr14	-	69946055	69955139	2174	2.89253	0	2.89253	0	0.672253	0	0	0.103932	0.0564751	6	7	7	2	7.45821	7.50185	7.46975	7.30755
ENSMUSG00000078731	Gm3893	chr4	-	42415575	42416656	909	7.96698	0	7.96698	0	0.672239	0	0	1.18547	0.705355	34	28	28	19	7.87209	7.84478	7.78182	7.62543
ENSMUSG00000086572	AL845174.6	chr2	-	150574016	150576498	1248	3.54595	0	2.32583	0	0.672067	0	0	0.194974	0.0983788	11	3	9	0	7.56528	7.38203	7.51183	7.15399
ENSMUSG00000022103	Gfra2	chr14	+	71289926	71379645	3472	18.6	0	4.1443	0	0.672022	0	1.71997	1.0112	0.605083	151	51	78	76	8.61921	8.07927	8.18788	8.08485
ENSMUSG00000020805	Slc13a5	chr11	-	72055495	72080724	3128	4.00283	0	4.00283	0	0.671771	0	0	0.144468	0.0872242	14	12	8	12	7.61756	7.60867	7.49146	7.52926
ENSMUSG00000028441	1110017D15Rik	chr4	-	41452041	41464366	1421	4.99552	0	4.99552	0	0.669648	0	0	0.379168	0.220804	20	11	13	10	7.70706	7.58946	7.58358	7.49673
ENSMUSG00000042678	Myo15	chr11	+	60282840	60341871	12760	3.99975	0	3.99975	0	0.669598	0	0	0.0340529	0.0203131	13	12	9	10	7.60084	7.60867	7.51183	7.49673
ENSMUSG00000061322	Dnaic1	chr4	+	41516807	41585191	2791	2.91505	0	2.91505	0	0.668244	0	0	0.112093	0.0684293	9	9	4	10	7.52624	7.54816	7.39289	7.49673
ENSMUSG00000053411	Cbx7	chr15	-	79746236	79801549	3690	9.04347	0	9.04347	0	0.666728	0	0	0.409786	0.255092	52	35	26	43	8.0374	7.92452	7.75931	7.85933
ENSMUSG00000077637	SNORD91	chr11	+	74719610	74719701	91	2.27971	0	2.27971	0	0.666432	0	0	2.48294	1.49911	5	8	3	7	7.43179	7.52574	7.36094	7.44095
ENSMUSG00000023467	Tulp2	chr7	+	52741631	52779002	2927	10.4697	0	10.4697	0	0.666146	0	0	0.605678	0.372856	56	46	38	42	8.06968	8.03417	7.88338	7.85124
ENSMUSG00000026069	Il1rl1	chr1	+	40496620	40522241	5134	4.50599	0	4.50599	0	0.665143	0	0	0.0947908	0.0558004	11	17	14	7	7.56528	7.69424	7.59967	7.44095
ENSMUSG00000026321	Tnfrsf11a	chr1	+	107677299	107744558	5022	7.53172	0	7.53172	0	0.66496	0	0	0.231879	0.14397	38	29	21	32	7.91227	7.85677	7.69876	7.76399
ENSMUSG00000051555	AC126408.2	chr13	-	55723727	55724168	441	2.90005	0	2.90005	0	0.664138	0	0	0.669999	0.402141	6	11	6	7	7.45821	7.58946	7.44641	7.44095
ENSMUSG00000052087	Rgs14	chr13	+	55471092	55486048	2490	3.49661	0	3.49661	0	0.66394	0	0	0.167524	0.104095	11	13	6	13	7.56528	7.62707	7.44641	7.5445
ENSMUSG00000079857	RP23-139P14.7	chr4	+	88434535	88435084	549	4.52844	0	4.52844	0	0.662929	0	0	1.10805	0.69576	17	18	9	19	7.66436	7.70972	7.51183	7.62543
ENSMUSG00000023473	Celsr3	chr9	+	108728650	108755294	11541	5.9143	0	5.9143	0	0.66234	0	0	0.0587334	0.034279	21	18	20	9	7.72055	7.70972	7.68578	7.47922
ENSMUSG00000009734	Pou6f2	chr13	-	18216793	18473880	2409	4.50529	0	3.19911	0	0.662235	0	0	0.202016	0.11892	22	6	9	12	7.73371	7.47616	7.51183	7.52926
ENSMUSG00000065280	SNORD28	chr19	+	8799357	8799433	76	6.73873	0	6.73873	0	0.661944	0	0	11.892	7.17993	34	18	19	21	7.87209	7.70972	7.67246	7.6494
ENSMUSG00000024957	Kcnk4	chr19	-	7000199	7009005	1727	2.89108	0	2.89108	0	0.66141	0	0	0.161024	0.09479	7	9	6	6	7.48249	7.54816	7.44641	7.41972
ENSMUSG00000081494	BX649512.2	chr2	+	149568910	149569897	825	2.88551	0	2.88551	0	0.658306	0	0	0.31601	0.181892	8	7	6	5	7.50506	7.50185	7.44641	7.39663
ENSMUSG00000081301	AL626778.3	chr4	-	146894576	146894976	400	2.9091	0	2.9091	0	0.656125	0	0	0.521417	0.272837	6	6	8	0	7.45821	7.47616	7.49146	7.15399
ENSMUSG00000084881	AC154667.2	chr16	+	17092907	17096443	577	3.46863	0	3.46863	0	0.656105	0	0	0.632569	0.378284	10	11	8	8	7.54626	7.58946	7.49146	7.46069
ENSMUSG00000032735	Ablim3	chr18	-	61959083	62071452	4471	3.46803	0	3.46803	0	0.65549	0	0	0.0816354	0.048819	8	13	9	7	7.50506	7.62707	7.51183	7.44095
ENSMUSG00000084931	AC110028.1	chr6	+	13821525	13994373	1722	9.08737	0	9.08737	0	0.654168	0	0	0.77718	0.467404	40	37	38	21	7.93151	7.94571	7.88338	7.6494
ENSMUSG00000047330	Kcne4	chr1	+	78813485	78816599	2500	2.97303	0	2.94416	0	0.653617	0	0	0.145997	0.0927647	13	8	2	15	7.60084	7.52574	7.32301	7.57327
ENSMUSG00000029490	Mfsd7a	chr5	-	108870072	108877910	2508	3.4651	0	3.4651	0	0.653431	0	0	0.138601	0.0815901	11	9	8	7	7.56528	7.54816	7.49146	7.44095
ENSMUSG00000052769	AC126932.1	chr3	+	115418067	115419645	1578	2.89165	0	2.89165	0	0.652869	0	0	0.176229	0.10374	10	6	5	7	7.54626	7.47616	7.42101	7.44095
ENSMUSG00000019768	Esr1	chr10	-	5340926	5734948	13661	5.88618	0	5.88618	0	0.652722	0	1.48623	0.0547079	0.0329538	25	18	18	15	7.77141	7.70972	7.65877	7.57327
ENSMUSG00000043541	Casc1	chr6	-	145123353	145159490	6183	2.32727	0	2.32727	0	0.652489	0	0	0.0421654	0.0264762	5	10	3	9	7.43179	7.56933	7.36094	7.47922
ENSMUSG00000031298	Gpr64	chrX	+	156828621	156936002	5154	9.75262	0	7.10991	0	0.650535	0	0	0.384436	0.248804	47	67	34	60	7.99507	8.20913	7.84468	7.984
ENSMUSG00000019235	Rps6kl1	chr12	-	86476566	86492204	2503	2.25961	0	2.25961	0	0.650064	0	0	0.0833268	0.0490519	5	7	4	5	7.43179	7.50185	7.39289	7.39663
ENSMUSG00000039853	Trim14	chr4	-	46506652	46549013	2688	3.47024	0	3.47024	0	0.649945	0	0	0.135786	0.0812016	15	6	6	10	7.63369	7.47616	7.44641	7.49673
ENSMUSG00000020396	Nefh	chr11	-	4838756	4848067	3994	1.65112	0	0.852543	0	0.64948	0	0	0.0478684	0.0307403	0	11	2	7	7.15399	7.58946	7.32301	7.44095
ENSMUSG00000087381	AL627204.1	chr4	-	155397835	155405752	528	6.31364	0	6.31364	0	0.645987	0	0	1.67881	1.03347	34	17	17	23	7.87209	7.69424	7.64469	7.67221
ENSMUSG00000033192	Lpcat2	chr8	+	95379248	95443178	3377	13.4651	0	8.32701	0	0.64591	0	1.23549	0.710252	0.432242	88	50	61	46	8.29154	8.07045	8.0724	7.88303
ENSMUSG00000037833	Sh2d4b	chr14	-	41627077	41706555	4027	5.47603	0	5.47603	0	0.644197	0	0	0.207169	0.132116	25	23	13	26	7.77141	7.78112	7.58358	7.70459
ENSMUSG00000027188	Pamr1	chr2	+	102390168	102483198	6062	6.32016	0	6.32016	0	0.643832	0	0	0.163427	0.103518	23	34	21	25	7.74656	7.91369	7.69876	7.69402
ENSMUSG00000087111	AL671968.2	chr11	+	3042050	3043366	247	2.27894	0	2.27894	0	0.643324	0	0	0.914767	0.552302	5	8	4	6	7.43179	7.52574	7.39289	7.41972
ENSMUSG00000050520	Cldn8	chr16	-	88561072	88563428	2356	14.1903	0	14.1903	0	0.642994	0	0	1.32789	0.845379	92	88	63	83	8.31582	8.35535	8.08684	8.12528
ENSMUSG00000027901	Dennd2d	chr3	+	106285322	106305948	3685	10.7591	0	10.7591	0	0.642301	0	1.41101	0.565989	0.359094	56	64	45	52	8.06968	8.18621	7.94621	7.92807
ENSMUSG00000045826	Ptprcap	chr19	+	4154605	4156751	888	3.99978	0	3.99978	0	0.640893	0	0	0.469745	0.276524	14	10	11	7	7.61756	7.56933	7.54937	7.44095
ENSMUSG00000034792	Gna15	chr10	-	80965050	80986970	2135	5.9286	0	5.9286	0	0.637497	0	0	0.447743	0.287533	31	24	14	31	7.84029	7.79439	7.59967	7.75452
ENSMUSG00000030157	Clec2d	chr6	+	129130639	129136552	1206	3.52359	0	3.52359	0	0.637407	0	0	0.374706	0.237545	12	14	7	14	7.58344	7.64476	7.46975	7.55914
ENSMUSG00000073874	4933409K07Rik	chr4	+	42471733	42476567	3879	13.7425	0	9.99312	0	0.635775	0	0	0.649699	0.397404	84	61	70	43	8.26662	8.16269	8.13548	7.85933
ENSMUSG00000039997	Ifi203	chr1	-	175705967	175872803	9035	4.01533	0	4.01533	0	0.634931	0	0	0.0538634	0.0332176	17	11	9	13	7.66436	7.58946	7.51183	7.5445
ENSMUSG00000068011	AC153828.1	chr6	-	115533561	115542594	2542	2.91718	0	2.91718	0	0.634316	0	0	0.123073	0.0751322	13	5	4	10	7.60084	7.44819	7.39289	7.49673
ENSMUSG00000032080	Apoa4	chr9	+	46048778	46051542	1181	2.98949	0	2.98949	0	0.634243	0	0	0.32377	0.20792	11	11	4	14	7.56528	7.58946	7.39289	7.55914
ENSMUSG00000056391	AC112146.1	chr12	+	71212700	71214227	1420	3.46423	0	3.46423	0	0.634183	0	0	0.232557	0.134497	14	5	8	6	7.61756	7.44819	7.49146	7.41972
ENSMUSG00000009633	G0s2	chr1	-	195098355	195099303	762	7.52752	0	7.52752	0	0.633489	0	0	1.55102	0.966746	38	30	27	27	7.91227	7.86855	7.77067	7.71495
ENSMUSG00000039539	Sgcz	chr8	-	38585351	39724562	3027	2.89104	0	2.89104	0	0.632848	0	0	0.0918696	0.0540807	8	8	7	5	7.50506	7.52574	7.46975	7.39663
ENSMUSG00000087697	AC115033.3	chr15	+	3946038	3965858	3526	5.45119	0	5.45119	0	0.631629	0	0	0.221817	0.139282	22	23	17	19	7.73371	7.78112	7.64469	7.62543
ENSMUSG00000032028	Fam55b	chr9	-	48126088	48161537	4102	5.44006	0	5.44006	0	0.631042	0	1.19667	0.165247	0.0997698	23	16	18	12	7.74656	7.67829	7.65877	7.52926
ENSMUSG00000037217	Syn1	chrX	-	20437636	20498130	3290	3.47285	0	3.26974	0	0.629624	0	0	0.116223	0.0704899	7	15	11	6	7.48249	7.66181	7.54937	7.41972
ENSMUSG00000073886	AL844494.2	chr4	+	41759578	41760250	672	5.43787	0	5.43787	0	0.628934	0	0	1.03456	0.629312	21	19	19	12	7.72055	7.72475	7.67246	7.52926
ENSMUSG00000038721	Hoxb7	chr11	+	96145876	96151650	3015	15.3512	0	15.3512	0	0.628611	0	0	1.14718	0.728471	115	84	74	87	8.44485	8.32917	8.16208	8.14755
ENSMUSG00000080999	AL590388.3	chr13	-	23838034	23838368	334	26.5237	2.36352	7.13354	0	0.628474	0	0	31.5869	21.0346	272	335	160	355	9.06363	9.34851	8.60475	9.05936
ENSMUSG00000021640	Naip1	chr13	-	101177748	101216466	5434	2.88517	0	2.88517	0	0.628248	0	0	0.0479773	0.0276151	11	4	6	5	7.56528	7.41722	7.44641	7.39663
ENSMUSG00000082485	CT025158.1	chr16	+	56758377	56759014	637	4.03875	0	4.03875	0	0.62656	0	0	0.845836	0.535395	11	20	12	13	7.56528	7.73938	7.56684	7.5445
ENSMUSG00000078607	1810010H24Rik	chr11	+	106889431	106891752	1200	4.52359	0	4.52359	0	0.625498	0	0	0.506933	0.31831	15	20	14	14	7.63369	7.73938	7.59967	7.55914
ENSMUSG00000087529	AC136453.1	chr19	+	16059579	16085402	1142	3.52507	0	3.52507	0	0.62547	0	0	0.395705	0.250857	14	12	7	14	7.61756	7.60867	7.46975	7.55914
ENSMUSG00000080018	AC101915.1	chr1	-	64779224	64779650	426	3.9998	0	3.9998	0	0.624971	0	0	1.01999	0.60844	16	9	11	8	7.64927	7.54816	7.54937	7.46069
ENSMUSG00000078771	Evi2a	chr11	-	79340061	79344111	1766	7.13687	0	7.13687	0	0.624655	0	0	0.649557	0.40941	37	29	25	28	7.90244	7.85677	7.74772	7.72511
ENSMUSG00000050296	Abca12	chr1	-	71289873	71461484	8116	2.9649	0	2.9649	0	0.622685	0	0	0.0449719	0.0285746	9	12	6	11	7.52624	7.60867	7.44641	7.51337
ENSMUSG00000031131	Vgll1	chrX	+	54341282	54359717	2439	4.50631	0	4.50631	0	0.622204	0	0	0.228035	0.139831	17	15	14	11	7.66436	7.66181	7.59967	7.51337
ENSMUSG00000075334	Rprm	chr2	-	53936503	53937963	1460	39.9606	12.7901	23.3444	0	0.621428	0	0	14.7497	9.69881	625	614	385	653	9.85337	9.95743	9.29771	9.6191
ENSMUSG00000013483	Card14	chr11	+	119169081	119206689	3650	3.02448	0	2.19255	0	0.620732	0	0	0.114283	0.0747499	6	18	7	13	7.45821	7.70972	7.46975	7.5445
ENSMUSG00000079854	RP23-139P14.8	chr4	+	88422825	88423374	549	4.10077	0	4.10077	0	0.619051	0	0	1.10805	0.720609	17	18	9	20	7.66436	7.70972	7.51183	7.63757
ENSMUSG00000079856	RP23-139P14.14	chr4	+	88437453	88438002	549	4.10077	0	4.10077	0	0.619051	0	0	1.10805	0.720609	17	18	9	20	7.66436	7.70972	7.51183	7.63757
ENSMUSG00000079855	RP23-139P14.1	chr4	+	88443300	88443849	549	4.10077	0	4.10077	0	0.619051	0	0	1.10805	0.720609	17	18	9	20	7.66436	7.70972	7.51183	7.63757
ENSMUSG00000086741	AC126445.3	chr8	-	24249265	24260057	826	2.9468	0	2.9468	0	0.618312	0	0	0.420837	0.264249	10	10	6	10	7.54626	7.56933	7.44641	7.49673
ENSMUSG00000001281	Itgb7	chr15	-	102046425	102062366	2743	5.49109	0	5.49109	0	0.617664	0	1.31806	0.316817	0.203907	26	24	16	25	7.78345	7.79439	7.63017	7.69402
ENSMUSG00000054354	AA388235	chr17	+	34118436	34122296	3860	18.3713	0	18.3713	0	0.617305	0	0	1.28328	0.830528	133	152	112	123	8.53558	8.70336	8.38215	8.32633
ENSMUSG00000085180	AL807802.1	chr4	+	3169201	3185239	4243	3.00987	0	3.00987	0	0.617277	0	0	0.0942148	0.0610878	11	12	5	14	7.56528	7.60867	7.42101	7.55914
ENSMUSG00000087243	AC154687.1	chr14	+	68741741	68749421	1493	2.30289	0	2.30289	0	0.616636	0	0	0.162979	0.100509	7	7	4	7	7.48249	7.50185	7.39289	7.44095
ENSMUSG00000033634	Cml2	chr6	-	85815416	85819152	3300	5.44071	0	5.44071	0	0.616245	0	0	0.226474	0.140553	21	22	20	14	7.72055	7.76754	7.68578	7.55914
ENSMUSG00000055027	Smyd1	chr6	-	71163933	71271943	3606	4.20766	0	1.5863	0	0.615642	0	0	0.202436	0.136192	7	35	13	23	7.48249	7.92452	7.58358	7.67221
ENSMUSG00000038980	BC066135	chr2	-	180012350	180024584	2319	7.15486	0	7.15486	0	0.615027	0	1.31806	0.532135	0.341194	37	34	26	32	7.90244	7.91369	7.75931	7.76399
ENSMUSG00000086549	AL627204.5	chr4	-	155426823	155433911	1453	5.44002	0	5.44002	0	0.613997	0	0	0.502398	0.309829	24	18	19	14	7.75912	7.70972	7.67246	7.55914
ENSMUSG00000037185	Krt80	chr15	-	101180001	101200556	1774	2.25951	0	2.25951	0	0.613506	0	0	0.117569	0.069209	6	6	5	4	7.45821	7.47616	7.42101	7.37106
ENSMUSG00000081663	AL663054.1	chr11	-	80636281	80636695	414	5.92007	0	5.92007	0	0.613332	0	0	2.30901	1.48281	27	28	20	25	7.79525	7.84478	7.68578	7.69402
ENSMUSG00000041132	N4bp2l1	chr5	-	151374218	151397091	1896	8.692	0	8.692	0	0.612276	0	1.21845	0.889196	0.575606	51	46	34	46	8.02911	8.03417	7.84468	7.88303
ENSMUSG00000082788	AL845267.1	chr2	-	28949354	28949625	271	3.46987	0	3.46987	0	0.611792	0	0	1.15443	0.654407	11	7	11	2	7.56528	7.50185	7.54937	7.30755
ENSMUSG00000009551	6330409D20Rik	chr2	-	32588139	32596536	1257	2.90327	0	2.37308	0	0.611189	0	0	0.235059	0.141085	14	3	5	8	7.61756	7.38203	7.42101	7.46069
ENSMUSG00000022431	Ribc2	chr15	+	84962507	84974999	1673	4.98393	0	4.98393	0	0.611155	0	1.44084	0.384388	0.23647	23	14	16	13	7.74656	7.64476	7.63017	7.5445
ENSMUSG00000022667	Cd200r1	chr16	+	44765848	44795091	2034	2.95012	0	2.95012	0	0.610841	0	0	0.1709	0.107311	13	7	5	11	7.60084	7.50185	7.42101	7.51337
ENSMUSG00000065305	SNORD31	chr19	+	8800083	8800150	67	4.56776	0	4.56776	0	0.610422	0	0	10.1171	6.51552	19	20	13	19	7.69322	7.73938	7.58358	7.62543
ENSMUSG00000052323	AC164303.1	chr14	-	26676262	26689752	2366	2.28071	0	2.28071	0	0.609665	0	0	0.0954977	0.0576579	8	5	4	6	7.50506	7.44819	7.39289	7.41972
ENSMUSG00000048938	Nr1h5	chr3	-	102743581	102768056	2834	41.6359	14.2099	18.2472	0	0.608784	0	0	8.38364	5.50681	628	739	513	631	9.85844	10.1618	9.57013	9.58498
ENSMUSG00000064355	AY172335.10	chrM	+	7699	7764	65	9.38529	0	9.38529	0	0.608671	0	0	25.135	15.7406	51	43	45	30	8.02911	8.00582	7.94621	7.74489
ENSMUSG00000022639	5330426P16Rik	chr16	-	50728078	50732856	570	2.96659	0	2.96659	0	0.608164	0	0	0.640337	0.406863	11	10	6	11	7.56528	7.56933	7.44641	7.51337
ENSMUSG00000022439	Parvg	chr15	+	84154455	84173372	3054	7.61071	0	7.61071	0	0.608098	0	0	0.483742	0.317149	49	36	24	47	8.01228	7.9352	7.73589	7.89074
ENSMUSG00000083126	AL805918.6	chr2	-	147228689	147228998	309	5.46085	0	5.46085	0	0.60771	0	0	2.64365	1.67764	22	25	20	18	7.73371	7.80738	7.68578	7.61296
ENSMUSG00000078362	CT868723.2	chr4	-	42289138	42289564	426	2.9037	0	1.86075	0	0.607171	0	0	0.489594	0.256185	10	2	8	0	7.54626	7.34025	7.49146	7.15399
ENSMUSG00000073868	BX548253.3	chr4	+	42728989	42729415	426	2.9037	0	1.86075	0	0.607171	0	0	0.489594	0.256185	10	2	8	0	7.54626	7.34025	7.49146	7.15399
ENSMUSG00000036192	Rorb	chr19	-	19005094	19185686	11076	6.73068	0	6.73068	0	0.60662	0	0	0.0925834	0.057888	39	20	24	23	7.92195	7.73938	7.73589	7.67221
ENSMUSG00000015966	Il17rb	chr14	-	30809326	30822082	2728	2.30368	0	2.30368	0	0.606089	0	0	0.0891965	0.0550075	8	6	4	7	7.50506	7.47616	7.39289	7.44095
ENSMUSG00000085733	AL772325.2	chr11	+	103224526	103225965	727	2.30109	0	2.30109	0	0.605938	0	0	0.334702	0.206411	6	8	5	6	7.45821	7.52574	7.42101	7.41972
ENSMUSG00000024039	Cbs	chr17	-	31749567	31774144	3343	9.75085	0	9.75085	0	0.605688	0	1.70388	0.592697	0.383588	58	56	44	50	8.08536	8.12201	7.93757	7.91338
ENSMUSG00000082414	AL844494.5	chr4	-	41896151	41897435	1284	8.65874	0	8.65874	0	0.604827	0	0	1.15058	0.722466	45	40	41	27	7.97746	7.97637	7.911	7.71495
ENSMUSG00000034159	2310007B03Rik	chr1	-	95047925	95057525	2368	4.54438	0	4.54438	0	0.604721	0	1.0966	0.271572	0.172828	19	18	14	16	7.69322	7.70972	7.59967	7.58692
ENSMUSG00000044279	Crb3	chr17	+	57201623	57205335	1182	3.63192	0	3.63192	0	0.602727	0	0	0.47054	0.311616	14	18	8	19	7.61756	7.70972	7.49146	7.62543
ENSMUSG00000081354	BX678773.1	chrX	+	111775805	111776075	270	12.6939	0	11.15	0	0.602253	0	0	9.46276	5.962	80	67	72	46	8.24102	8.20913	8.14888	7.88303
ENSMUSG00000077704	SNORD89	chr1	-	39605589	39605699	110	2.261	0	2.261	0	0.601521	0	0	1.89606	1.11615	9	3	4	5	7.52624	7.38203	7.39289	7.39663
ENSMUSG00000078161	BC007180	chr3	+	154427293	154430753	3460	2.28133	0	2.28133	0	0.598269	0	0	0.0653027	0.0394274	9	4	4	6	7.52624	7.41722	7.39289	7.41972
ENSMUSG00000035298	Klhl35	chr7	+	106614513	106622532	2572	2.8852	0	2.62822	0	0.597524	0	0	0.101364	0.0583439	12	3	7	4	7.58344	7.38203	7.46975	7.37106
ENSMUSG00000071181	3830408C21Rik	chr13	+	107822042	107823753	1711	3.51174	0	3.51174	0	0.596725	0	0	0.253953	0.159461	17	8	8	12	7.66436	7.52574	7.49146	7.52926
ENSMUSG00000043410	Hfm1	chr5	-	107269210	107355340	6648	15.6136	0	11.0995	0	0.595302	0	1.19541	0.530725	0.336532	117	86	97	67	8.45533	8.34235	8.30131	8.02973
ENSMUSG00000057454	Lypd3	chr7	+	25421551	25426135	1422	8.04388	0	8.04388	0	0.595116	0	0	1.19782	0.796255	52	46	29	54	8.0374	8.03417	7.79275	7.94247
ENSMUSG00000045836	AC157515.1	chr12	-	56225375	56225768	198	4.98856	0	2.03281	0	0.59457	0	0	2.80898	1.65356	28	4	16	8	7.80682	7.41722	7.63017	7.46069
ENSMUSG00000078371	AC174776.2	chr12	-	56300439	56300832	198	4.98856	0	2.03281	0	0.59457	0	0	2.80898	1.65356	28	4	16	8	7.80682	7.41722	7.63017	7.46069
ENSMUSG00000043085	Tmem82	chr4	-	141169290	141174548	3047	3.61401	0	3.61401	0	0.5941	0	0	0.176829	0.116406	16	15	8	18	7.64927	7.66181	7.49146	7.61296
ENSMUSG00000073638	Mpp7	chr18	-	7348767	7348893	126	7.14153	0	7.14153	0	0.593113	0	0	9.51793	6.06305	37	32	31	25	7.90244	7.89149	7.81405	7.69402
ENSMUSG00000048636	A730049H05Rik	chr6	+	92766471	92797168	2358	2.47337	0	2.47337	0	0.591937	0	0	0.147418	0.098351	8	12	4	13	7.50506	7.60867	7.39289	7.5445
ENSMUSG00000070063	SNORA33	chr10	-	23505152	23505281	129	2.98273	0	2.98273	0	0.591935	0	0	2.96413	1.90352	9	13	8	10	7.52624	7.62707	7.49146	7.49673
ENSMUSG00000025064	Col17a1	chr19	-	47720833	47766584	5765	42.8787	15.0388	18.2658	0	0.591846	0	0	4.97148	3.30102	760	889	632	763	10.0648	10.3731	9.78174	9.77793
ENSMUSG00000025582	Nptx1	chr11	-	119400032	119409067	5217	4.1101	0	4.1101	0	0.590921	0	0	0.119935	0.0784466	15	21	13	17	7.63369	7.75364	7.58358	7.60014
ENSMUSG00000072812	Ahnak2	chr12	-	114010404	114040868	14163	4.0065	0	4.0065	0	0.590548	0	0	0.0331339	0.0202273	17	10	13	8	7.66436	7.56933	7.58358	7.46069
ENSMUSG00000031444	F10	chr8	+	13037307	13056676	2731	2.37744	0	2.37744	0	0.589135	0	0	0.108191	0.0699327	5	12	6	8	7.43179	7.60867	7.44641	7.46069
ENSMUSG00000078533	Muc2	chr7	+	148930514	148940598	2928	1.82802	0	1.48025	0	0.588811	0	0	0.0890398	0.0605684	4	11	2	11	7.40254	7.58946	7.32301	7.51337
ENSMUSG00000085956	AC087062.2	chr3	+	94819546	94824060	1490	4.59201	0	4.59201	0	0.588421	0	0	0.478257	0.311291	20	21	15	19	7.70706	7.75364	7.61518	7.62543
ENSMUSG00000031162	Gata1	chrX	-	7536385	7555197	2438	14.7312	0	13.6313	0	0.588151	0	1.28978	1.46145	0.945642	125	80	83	86	8.49622	8.30227	8.21912	8.14204
ENSMUSG00000031952	Chst5	chr8	-	114413035	114434099	1934	8.0115	0	8.0115	0	0.587806	0	0	0.853751	0.564296	49	46	33	47	8.01228	8.03417	7.83463	7.89074
ENSMUSG00000028328	Tmod1	chr4	+	46051806	46128904	2659	8.31586	0	7.13238	0	0.587375	0	1.70388	0.575213	0.369392	58	30	34	38	8.08536	7.86855	7.84468	7.81781
ENSMUSG00000001988	Npas1	chr7	-	17041070	17062129	2090	5.10669	0	5.10669	0	0.587203	0	0	0.415803	0.274143	26	24	16	26	7.78345	7.79439	7.63017	7.70459
ENSMUSG00000004098	Col5a3	chr9	-	20574493	20619511	6809	2.28195	0	2.28195	0	0.586782	0	0	0.0331837	0.020035	10	3	4	6	7.54626	7.38203	7.39289	7.41972
ENSMUSG00000076123	mmu-mir-700	chr4	-	134972469	134972548	35	1.65855	0	1.65855	0	0.5863	0	0	5.46247	3.50791	5	6	2	7	7.43179	7.47616	7.32301	7.44095
ENSMUSG00000084010	AL844494.6	chr4	+	41764013	41765862	1796	8.65977	0	6.9617	0	0.585962	0	0	0.8129	0.508911	49	35	44	23	8.01228	7.92452	7.93757	7.67221
ENSMUSG00000064844	SNORD58	chr18	+	75161533	75161598	65	2.32759	0	2.32759	0	0.583177	0	0	4.0109	2.5185	8	7	5	7	7.50506	7.50185	7.42101	7.44095
ENSMUSG00000015224	Cyp2j9	chr4	-	96235119	96258269	3337	4.20522	0	4.20522	0	0.582859	0	-1.4402	0.213546	0.143082	20	21	11	24	7.70706	7.75364	7.54937	7.68323
ENSMUSG00000032066	Bco2	chr9	-	50341191	50363286	2118	5.71523	0	5.71523	0	0.582781	0	0	0.54981	0.373573	32	35	17	41	7.85107	7.92452	7.64469	7.84305
ENSMUSG00000085670	AC126026.1	chr18	-	32518710	32537938	1130	3.5384	0	3.5384	0	0.582255	0	0	0.415288	0.265594	15	12	10	12	7.63369	7.60867	7.53108	7.52926
ENSMUSG00000065818	SNORD35	chr7	-	52381715	52381805	90	3.54384	0	3.54384	0	0.582037	0	0	5.21417	3.33468	19	8	8	14	7.69322	7.52574	7.49146	7.55914
ENSMUSG00000070354	Evi2b	chr11	-	79326886	79344061	3502	6.81642	0	6.81642	0	0.580919	0	0	0.367265	0.241518	38	36	28	34	7.91227	7.9352	7.78182	7.78247
ENSMUSG00000005107	Slc2a9	chr5	-	38740511	38894382	5083	5.03191	0	5.03191	0	0.580535	0	0	0.150452	0.0966176	25	19	18	18	7.77141	7.72475	7.65877	7.61296
ENSMUSG00000048029	Eno4	chr19	+	59017915	59045889	2547	4.05703	0	4.05703	0	0.580281	0	0	0.218366	0.139257	20	12	12	14	7.70706	7.60867	7.56684	7.55914
ENSMUSG00000037990	Sh3rf3	chr10	+	58276106	58601664	7243	9.77777	0	9.77777	0	0.579946	0	0	0.287957	0.188345	69	51	47	53	8.16666	8.07927	7.96318	7.93531
ENSMUSG00000035849	Krt222	chr11	-	99094074	99105399	3292	3.48378	0	3.48378	0	0.579911	0	0	0.121432	0.074591	14	9	11	7	7.61756	7.54816	7.54937	7.44095
ENSMUSG00000078608	AC121823.3	chr7	+	112861818	112870313	3089	2.94807	0	2.94807	0	0.579905	0	0	0.112532	0.0706603	13	7	7	9	7.60084	7.50185	7.46975	7.47922
ENSMUSG00000080342	AC132367.1	chr17	+	24731922	24732016	94	3.63368	0	3.63368	0	0.57826	0	0	5.91679	3.91841	17	15	9	18	7.66436	7.66181	7.51183	7.61296
ENSMUSG00000044667	D3Bwg0562e	chr3	-	117022062	117063794	7138	2.43695	0	2.43695	0	0.578163	0	0	0.0462638	0.0305786	6	13	6	10	7.45821	7.62707	7.44641	7.49673
ENSMUSG00000080115	AC134329.1	chr10	-	126468237	126478569	2441	3.50929	0	3.50929	0	0.577971	0	0	0.178007	0.111773	16	9	10	10	7.64927	7.54816	7.53108	7.49673
ENSMUSG00000082082	AL606963.2	chr4	+	145036642	145040791	1285	4.50598	0	4.50598	0	0.577561	0	1.19541	0.432824	0.265406	20	12	17	8	7.70706	7.60867	7.64469	7.46069
ENSMUSG00000023041	Krt6b	chr15	-	101506464	101510720	2226	11.6703	0	6.50436	0	0.577501	0	0	1.53037	1.04796	84	112	59	112	8.26662	8.49951	8.0577	8.27527
ENSMUSG00000085658	AC160000.1	chr6	-	145687212	145694793	2818	2.2594	0	2.2594	0	0.57726	0	0	0.0740124	0.0435688	7	5	6	3	7.48249	7.44819	7.44641	7.34202
ENSMUSG00000054894	Atp5s	chr12	+	70825936	70844820	772	11.8091	0	6.23011	0	0.576331	0	0	4.05247	2.7213	71	109	72	82	8.18065	8.48255	8.14888	8.11963
ENSMUSG00000046408	1700067K01Rik	chr8	+	86525421	86528669	1868	3.55306	0	3.55306	0	0.57592	0	0	0.260523	0.167967	14	14	11	12	7.61756	7.64476	7.54937	7.52926
ENSMUSG00000015970	Chdh	chr14	+	30822208	30853652	5638	2.53854	0	2.53854	0	0.575079	0	0	0.0678206	0.0459729	10	12	4	15	7.54626	7.60867	7.39289	7.57327
ENSMUSG00000025854	Fam20c	chr5	+	139231041	139286017	2994	11.4372	0	11.4372	0	0.574831	0	1.06556	0.893991	0.587776	82	72	64	65	8.25391	8.24607	8.09397	8.01694
ENSMUSG00000072572	Slc39a2	chr14	+	52513333	52516420	2285	3.09983	0	3.09983	0	0.57431	0	1.05503	0.205372	0.137314	11	16	8	15	7.56528	7.67829	7.49146	7.57327
ENSMUSG00000032281	Acsbg1	chr9	-	54452683	54509677	3604	1.6601	0	1.6601	0	0.573325	0	0	0.0530484	0.0340668	6	5	2	7	7.45821	7.44819	7.32301	7.44095
ENSMUSG00000023033	Scn8a	chr15	+	100701113	100876360	11478	16.6201	0	9.79663	0	0.572575	0	1.31806	0.361906	0.23295	137	102	118	78	8.55473	8.44189	8.41272	8.0966
ENSMUSG00000039309	Edaradd	chr13	-	12569174	12612715	2402	8.365	0	8.365	0	0.572461	0	0	0.723588	0.477068	49	51	42	42	8.01228	8.07927	7.91997	7.85124
ENSMUSG00000059187	Fam19a1	chr6	+	96063147	96607192	4214	4.1761	0	4.1761	0	0.572068	0	1.19667	0.164979	0.110067	15	25	15	19	7.63369	7.80738	7.61518	7.62543
ENSMUSG00000022935	Grik1	chr16	-	87896141	88056421	3436	8.70154	0	8.70154	0	0.571394	0	1.05503	0.500779	0.325563	61	38	41	41	8.10832	7.95607	7.911	7.84305
ENSMUSG00000069755	Zfp125	chr12	-	20905682	20906728	543	10.0926	0	10.0926	0	0.569698	0	0	3.84101	2.48719	70	50	55	44	8.17368	8.07045	8.02746	7.86733
ENSMUSG00000026399	Cd55	chr1	-	132335603	132359321	4751	7.38	0	7.38	0	0.569385	0	1.3271	0.351197	0.238323	43	53	32	51	7.95943	8.09663	7.82442	7.92077
ENSMUSG00000022484	Hoxc10	chr15	+	102797241	102802326	1896	6.14432	0	6.14432	0	0.568314	0	0	0.678356	0.460485	35	39	23	41	7.88236	7.96629	7.72379	7.84305
ENSMUSG00000086878	AC123795.1	chr5	-	112647221	112657955	3729	8.23227	0	6.24119	0	0.56816	0	1.0258	0.549989	0.376807	49	69	38	65	8.01228	8.22408	7.88338	8.01694
ENSMUSG00000019929	Dcn	chr10	+	96942244	96980777	1756	6.79261	0	2.52608	0	0.564941	0	0	0.969987	0.675878	29	69	31	56	7.81818	8.22408	7.81405	7.95658
ENSMUSG00000030630	Fah	chr7	-	91733668	91755232	2103	9.2292	0	9.2292	0	0.564767	0	2.17347	1.07441	0.726528	63	67	46	66	8.12328	8.20913	7.95475	8.02336
ENSMUSG00000087623	AL831723.3	chr4	+	41467726	41472856	1525	2.26088	0	2.19253	0	0.564552	0	0	0.136765	0.0805094	10	2	5	4	7.54626	7.34025	7.42101	7.37106
ENSMUSG00000087483	AC122863.2	chr7	-	134115233	134119612	2360	2.27914	0	2.27914	0	0.564531	0	1.16253	0.0957405	0.0578045	8	5	6	4	7.50506	7.44819	7.44641	7.37106
ENSMUSG00000032087	Dscaml1	chr9	+	45235293	45561796	7765	2.27914	0	2.27914	0	0.564531	0	0	0.0290982	0.0175684	8	5	6	4	7.50506	7.44819	7.44641	7.37106
ENSMUSG00000054426	A930005H10Rik	chr3	-	115584498	115591048	625	9.82719	0	9.82719	0	0.564447	0	0	3.64297	2.42279	68	63	53	58	8.15958	8.17844	8.0119	7.97042
ENSMUSG00000084014	RP23-260K2.1	chrX	+	164983940	164984273	333	4.16345	0	4.16345	0	0.564214	0	0	2.03556	1.3519	19	20	14	19	7.69322	7.73938	7.59967	7.62543
ENSMUSG00000023828	Slc22a3	chr17	-	12612837	12700570	3501	2.28113	0	2.28113	0	0.564038	0	0	0.064538	0.0389656	10	3	5	5	7.54626	7.38203	7.42101	7.39663
ENSMUSG00000022101	Fgf17	chr14	-	71036011	71042075	1687	2.9689	0	2.9689	0	0.564028	0	0	0.216356	0.13747	15	6	7	10	7.63369	7.47616	7.46975	7.49673
ENSMUSG00000003206	Ebi3	chr17	+	56092045	56096444	900	2.34951	0	2.34951	0	0.563696	0	0	0.308988	0.197049	6	10	7	6	7.45821	7.56933	7.46975	7.41972
ENSMUSG00000026073	Il1r2	chr1	+	40141586	40182064	1363	3.01469	0	2.92074	0	0.563164	0	0	0.293289	0.190165	17	6	6	13	7.66436	7.47616	7.44641	7.5445
ENSMUSG00000041828	Abca8a	chr11	-	109886947	109957292	6272	2.3564	0	2.3564	0	0.562868	0	0	0.0443382	0.0282755	10	6	5	8	7.54626	7.47616	7.42101	7.46069
ENSMUSG00000027793	Ccna1	chr3	-	54849398	54858964	1564	2.52738	0	2.19188	0	0.5621	0	0	0.244484	0.165726	6	16	7	12	7.45821	7.67829	7.46975	7.52926
ENSMUSG00000039783	Kmo	chr1	+	177550511	177592247	4724	1.65162	0	1.65162	0	0.561465	0	0	0.0404713	0.02599	3	8	4	5	7.36931	7.52574	7.39289	7.39663
ENSMUSG00000026809	1700026L06Rik	chr2	-	28547599	28555247	747	4.62343	0	4.62343	0	0.561079	0	1.33383	1.00049	0.657439	25	18	16	20	7.77141	7.70972	7.63017	7.63757
ENSMUSG00000026308	Klhl30	chr1	+	93247592	93258983	3079	1.69925	0	1.69925	0	0.56061	0	0	0.0677385	0.0443062	5	7	3	7	7.43179	7.50185	7.36094	7.44095
ENSMUSG00000086552	AL645850.2	chr11	+	95006366	95020172	1396	6.13183	0	6.13183	0	0.557479	0	0	0.90887	0.615643	38	35	24	39	7.91227	7.92452	7.73589	7.82634
ENSMUSG00000039217	Il18	chr9	+	50383377	50389942	702	3.20172	0	3.20172	0	0.55742	0	0	0.767518	0.524687	12	19	9	18	7.58344	7.72475	7.51183	7.61296
ENSMUSG00000056648	Hoxb8	chr11	+	96143218	96146639	1882	10.8805	0	10.8805	0	0.55711	0	0	1.46839	0.98581	84	75	62	74	8.26662	8.26754	8.07965	8.07292
ENSMUSG00000028459	Cd72	chr4	-	43459333	43467500	1999	3.05476	0	3.05476	0	0.557056	0	0	0.217366	0.143311	14	11	8	13	7.61756	7.58946	7.49146	7.5445
ENSMUSG00000053081	1700069B07Rik	chr7	+	128850702	128851525	823	2.35748	0	2.35748	0	0.553389	0	0	0.337897	0.215485	11	5	5	8	7.56528	7.44819	7.42101	7.46069
ENSMUSG00000065113	SNORA24	chr3	-	123210854	123210984	130	2.41924	0	2.41924	0	0.553351	0	0	2.40654	1.57406	13	5	4	11	7.60084	7.44819	7.39289	7.51337
ENSMUSG00000021909	Tnnc1	chr14	+	32021503	32024897	697	3.14297	0	2.89388	0	0.55269	0	0	0.723152	0.489306	9	20	11	14	7.52624	7.73938	7.54937	7.55914
ENSMUSG00000032656	42066	chr18	-	56921369	57085202	6006	6.44864	0	6.44864	0	0.551246	0	1.20973	0.205465	0.136282	46	25	26	34	7.98632	7.80738	7.75931	7.78247
ENSMUSG00000049625	Tifab	chr13	-	56275071	56280162	3342	8.36564	0	6.94159	0	0.550909	0	0	0.509664	0.33472	64	34	41	41	8.13067	7.91369	7.911	7.84305
ENSMUSG00000079404	1700110I01Rik	chr14	+	3609810	3650049	1702	1.65308	0	1.65308	0	0.548719	0	0	0.11233	0.0721368	4	7	4	5	7.40254	7.50185	7.39289	7.39663
ENSMUSG00000051237	9230109A22Rik	chr15	-	25067285	25168585	1853	2.89093	0	2.75783	0	0.548291	0	0	0.150075	0.0883445	11	5	10	2	7.56528	7.44819	7.53108	7.30755
ENSMUSG00000082789	AL928605.7	chr4	+	88409612	88417510	498	2.50809	0	2.50809	0	0.547047	0	0	0.732916	0.493079	12	9	5	13	7.58344	7.54816	7.42101	7.5445
ENSMUSG00000086918	AC140247.1	chr9	+	79641447	79651042	1520	2.477	0	2.477	0	0.546532	0	0	0.228692	0.152573	12	8	5	12	7.58344	7.52574	7.42101	7.52926
ENSMUSG00000027800	Tm4sf1	chr3	-	57091332	57098815	1059	7.26009	0	7.26009	0	0.546426	0	0	1.39504	0.927492	48	37	36	36	8.00372	7.94571	7.86431	7.8004
ENSMUSG00000020000	Moxd1	chr10	+	23943322	24022596	3198	16.8925	0	16.8925	0	0.546245	0	2.33383	1.9348	1.33091	167	189	131	181	8.68859	8.86403	8.47598	8.55934
ENSMUSG00000082096	BX005138.1	chr2	+	54092979	54093796	817	3.07348	0	3.07348	0	0.545859	0	0	0.553115	0.367345	12	14	10	12	7.58344	7.64476	7.53108	7.52926
ENSMUSG00000035189	Ano4	chr10	-	88411739	88720535	4221	3.10983	0	3.10983	0	0.545101	0	0	0.111176	0.0743338	18	9	7	16	7.679	7.54816	7.46975	7.58692
ENSMUSG00000065392	SNORD26	chr19	+	8798740	8798815	75	2.73286	0	2.73286	0	0.544102	0	0	6.48875	4.54729	13	15	5	20	7.60084	7.66181	7.42101	7.63757
ENSMUSG00000072494	AC116591.1	chr14	-	55491517	55495488	1148	3.00757	0	3.00757	0	0.543888	0	0	0.348217	0.22578	14	9	9	10	7.61756	7.54816	7.51183	7.49673
ENSMUSG00000083929	AL824709.5	chr4	+	42102858	42104185	1327	6.37654	0	6.37654	0	0.543885	0	0	0.851347	0.555132	39	26	31	23	7.92195	7.8201	7.81405	7.67221
ENSMUSG00000087314	AC125270.2	chr5	+	24379361	24381752	637	4.66825	0	4.66825	0	0.543802	0	0	1.25511	0.835216	26	20	18	21	7.78345	7.73938	7.65877	7.6494
ENSMUSG00000027347	Rasgrp1	chr2	-	117105718	117168737	5610	7.20168	0	7.20168	0	0.543758	0	0	0.244753	0.160493	45	34	38	28	7.97746	7.91369	7.88338	7.72511
ENSMUSG00000085084	AC125047.1	chr3	-	156209716	156224710	4176	3.54974	0	3.54974	0	0.543337	0	0	0.116536	0.0751348	14	14	14	9	7.61756	7.64476	7.59967	7.47922
ENSMUSG00000053797	Krt16	chr11	-	100107404	100110276	1640	14.3335	0	14.3335	0	0.542315	0	1.3271	2.88263	1.97973	138	134	99	139	8.55946	8.61626	8.31248	8.3961
ENSMUSG00000005125	Ndrg1	chr15	-	66760879	66801203	2890	17.4159	0	4.4796	0	0.542091	0	0	2.71233	1.91647	179	272	139	267	8.73797	9.16168	8.51308	8.83282
ENSMUSG00000053654	Krt42	chr11	-	100124195	100131185	1764	6.28684	0	6.28684	0	0.541978	0	1.29693	0.817793	0.564544	44	39	25	48	7.9685	7.96629	7.74772	7.89837
ENSMUSG00000053963	6330403A02Rik	chr1	-	182362517	182413635	6213	4.42758	0	4.42758	0	0.541346	0	1.23549	0.145468	0.101002	24	28	15	31	7.75912	7.84478	7.61518	7.75452
ENSMUSG00000037370	Enpp1	chr10	-	24357719	24431965	10257	17.995	0	17.995	0	0.540779	0	1.52255	0.589689	0.397672	183	165	152	147	8.75397	8.76236	8.57073	8.42924
ENSMUSG00000006638	Abhd1	chr5	+	31252438	31257464	183	1.73989	0	1.73989	0	0.538912	0	0	1.23469	0.820003	5	8	4	7	7.43179	7.52574	7.39289	7.44095
ENSMUSG00000068428	Gm606	chr16	-	26957321	26990060	4083	7.34991	0	7.34991	0	0.53863	0	0	0.395884	0.267291	53	40	36	44	8.04559	7.97637	7.86431	7.86733
ENSMUSG00000024403	Atp6v1g2	chr17	+	35370604	35375712	2366	10.6676	0	9.75373	0	0.5377	0	0	1.21209	0.824508	102	63	58	85	8.37399	8.17844	8.05025	8.13649
ENSMUSG00000051294	AC159539.3	chr5	-	116081323	116081573	249	3.00857	0	3.00857	0	0.537103	0	0	1.60543	1.04095	15	8	9	10	7.63369	7.52574	7.51183	7.49673
ENSMUSG00000038916	6330407J23Rik	chr10	+	28863801	28919436	3948	8.1465	0	8.1465	0	0.536317	0	0	0.479859	0.324806	65	44	41	53	8.13799	8.01538	7.911	7.93531
ENSMUSG00000021367	Edn1	chr13	+	42396844	42403358	2138	3.67056	0	3.67056	0	0.536246	0	0	0.276398	0.185039	18	16	13	16	7.679	7.67829	7.58358	7.58692
ENSMUSG00000048794	Ccdc37	chr6	-	90353729	90378791	3799	1.65455	0	1.65455	0	0.53586	0	0	0.0503254	0.0323182	5	6	4	5	7.43179	7.47616	7.39289	7.39663
ENSMUSG00000055413	H2-Q8	chr17	+	35531079	35534533	975	7.85101	0	7.85101	0	0.534933	0	0	1.96089	1.3432	57	53	41	55	8.07756	8.09663	7.911	7.94956
ENSMUSG00000085218	AL773514.1	chr2	-	106483070	106490521	1311	4.68094	0	4.68094	0	0.534379	0	1.91705	0.623102	0.416228	25	22	20	20	7.77141	7.76754	7.68578	7.63757
ENSMUSG00000085415	AL672049.5	chr11	-	23458057	23458842	563	6.00714	0	6.00714	0	0.533807	0	0	2.59319	1.8173	45	39	22	53	7.97746	7.96629	7.71143	7.93531
ENSMUSG00000020704	Accn1	chr11	-	80693670	81781959	4264	5.79253	0	3.07406	0	0.533571	0	0	0.362775	0.259144	33	56	24	57	7.86167	8.12201	7.73589	7.96353
ENSMUSG00000069793	Slfn9	chr11	-	82793130	82805332	4726	48.4393	18.8384	5.3222	0	0.533339	0	1.21134	7.3553	4.82055	1278	722	1048	622	10.6674	10.1357	10.3384	9.57076
ENSMUSG00000037129	Tmprss13	chr9	+	45127182	45155664	3189	6.89509	0	6.89509	0	0.532858	0	1.16253	0.452364	0.303723	38	45	40	31	7.91227	8.02483	7.90192	7.75452
ENSMUSG00000084972	AC099930.2	chr7	-	127816952	127821074	2347	8.5657	0	8.5657	0	0.532354	0	0	0.896059	0.610309	69	52	46	59	8.16666	8.088	7.95475	7.97724
ENSMUSG00000073197	5730507C01Rik	chr12	+	18521543	18540997	1179	5.58252	0	5.58252	0	0.531715	0	0	0.855024	0.566965	38	20	24	25	7.91227	7.73938	7.73589	7.69402
ENSMUSG00000082063	AL683847.2	chr4	-	116547192	116548070	479	4.25663	0	4.25663	0	0.531687	0	0	1.59655	1.08224	22	22	17	21	7.73371	7.76754	7.64469	7.6494
ENSMUSG00000001119	Col6a1	chr10	-	76171536	76188913	413	3.00303	0	3.00303	0	0.531474	0	0	0.967925	0.627592	12	11	11	8	7.58344	7.58946	7.54937	7.46069
ENSMUSG00000028051	Hcn3	chr3	-	88949995	88964118	3443	5.74163	0	5.74163	0	0.531444	0	1.0708	0.348318	0.237732	38	31	25	35	7.91227	7.88012	7.74772	7.7915
ENSMUSG00000033006	Sox10	chr15	-	78985512	78994916	2539	10.1276	0	10.1276	0	0.53018	0	0	1.14319	0.78982	86	81	61	86	8.27917	8.30907	8.0724	8.14204
ENSMUSG00000032725	Folr2	chr7	-	108988503	109005526	1119	3.66162	0	2.70781	0	0.529507	0	1.21845	0.512564	0.341351	25	8	10	18	7.77141	7.52574	7.53108	7.61296
ENSMUSG00000064741	SNORD14	chr7	-	123476684	123476771	87	1.74154	0	1.74154	0	0.52778	0	0	2.5971	1.72483	6	7	4	7	7.45821	7.50185	7.39289	7.44095
ENSMUSG00000001901	Kcnh6	chr11	+	105869437	105895863	3669	2.53432	0	2.53432	0	0.52765	0	0	0.104217	0.0706447	11	11	7	12	7.56528	7.58946	7.46975	7.52926
ENSMUSG00000032060	Cryab	chr9	+	50561097	50564735	867	2.65326	0	2.53173	0	0.527298	0	0	0.521217	0.361895	8	18	9	14	7.50506	7.70972	7.51183	7.55914
ENSMUSG00000026614	Slc30a10	chr1	+	187278726	187292641	5303	12.7843	0	12.7843	0	0.527112	0	0	0.69483	0.470764	114	98	95	88	8.43957	8.41791	8.29	8.15303
ENSMUSG00000064361	AY172335.1	chrM	+	9807	9875	68	13.3744	0	11.273	0	0.526997	0	0	56.7425	38.3176	136	86	94	97	8.54997	8.34235	8.28429	8.20084
ENSMUSG00000026888	Grb14	chr2	-	64750532	64863044	7185	7.47735	0	7.47735	0	0.526348	0	1.3271	0.249158	0.170879	60	43	37	53	8.10074	8.00582	7.87391	7.93531
ENSMUSG00000024409	Psors1c2	chr17	+	35670145	35671590	841	1.64647	0	1.41314	0	0.525363	0	0	0.227332	0.145989	2	9	6	3	7.32985	7.54816	7.44641	7.34202
ENSMUSG00000073374	C030034I22Rik	chr17	+	69766800	69768271	797	3.5666	0	3.42933	0	0.525311	0	0	0.95953	0.684661	21	23	9	31	7.72055	7.78112	7.51183	7.75452
ENSMUSG00000086898	AC132404.1	chr17	-	27236602	27238385	561	3.16162	0	3.16162	0	0.524499	0	0	0.898461	0.607926	20	9	8	17	7.70706	7.54816	7.49146	7.60014
ENSMUSG00000081103	AL596116.1	chr11	-	107033213	107033546	333	1.65116	0	1.65116	0	0.524145	0	0	0.574133	0.368699	4	7	5	4	7.40254	7.50185	7.42101	7.37106
ENSMUSG00000031853	BC021891	chr8	+	128434349	128471339	5692	2.33013	0	2.33013	0	0.523431	0	0	0.0458026	0.0287601	12	3	6	6	7.58344	7.38203	7.44641	7.41972
ENSMUSG00000044957	4921523A10Rik	chr17	-	53646784	53678776	2264	2.40384	0	2.40384	0	0.522923	0	0	0.138185	0.0903834	7	11	9	6	7.48249	7.58946	7.51183	7.41972
ENSMUSG00000062260	AA415398	chr4	-	119202926	119211374	1114	4.27242	0	4.27242	0	0.522313	0	0	0.702088	0.477588	21	24	19	20	7.72055	7.79439	7.67246	7.63757
ENSMUSG00000085269	AC161510.1	chr5	+	101099877	101107124	876	4.78736	0	4.78736	0	0.522175	0	0	1.05156	0.716354	28	25	21	25	7.80682	7.80738	7.69876	7.69402
ENSMUSG00000087271	AL683852.1	chrX	-	11711584	11737472	1297	6.44521	0	6.44521	0	0.521132	0	0	0.964843	0.641599	42	30	35	26	7.95024	7.86855	7.85457	7.70459
ENSMUSG00000025537	Phkg1	chr5	-	130339296	130374419	2600	2.37893	0	2.37893	0	0.520121	0	0	0.113642	0.0734562	9	8	8	6	7.52624	7.52574	7.49146	7.41972
ENSMUSG00000041911	Dlx1	chr2	+	71366739	71372038	3668	18.0791	0	18.0791	0	0.51998	0	0	1.90011	1.30914	220	181	162	190	8.89247	8.8311	8.61309	8.59128
ENSMUSG00000053550	Shisa7	chr7	-	4777153	4787857	5924	9.92658	0	6.7874	0	0.519451	0	0	0.419551	0.283246	93	50	60	63	8.3218	8.07045	8.06509	8.00394
ENSMUSG00000031089	Slc6a14	chrX	+	21292021	21319481	3434	2.46469	0	2.46469	0	0.518686	0	0	0.101226	0.067534	8	12	9	8	7.50506	7.60867	7.51183	7.46069
ENSMUSG00000077734	snoU83B	chr15	-	79908927	79909021	94	2.38657	0	2.38657	0	0.518269	0	0	3.1433	2.03177	13	4	6	8	7.60084	7.41722	7.44641	7.46069
ENSMUSG00000065463	SNORD45	chr3	-	153575088	153575168	80	1.79185	0	1.79185	0	0.518174	0	0	3.0416	2.04628	9	5	3	9	7.52624	7.44819	7.36094	7.47922
ENSMUSG00000021259	Cyp46a1	chr12	+	109572586	109600441	2119	2.59574	0	2.59574	0	0.517886	0	0	0.196854	0.135195	11	13	8	13	7.56528	7.62707	7.49146	7.5445
ENSMUSG00000037973	Ccdc129	chr6	+	55787011	55928592	3284	1.73772	0	1.73772	0	0.517745	0	0	0.0688025	0.0456944	5	8	5	6	7.43179	7.52574	7.42101	7.41972
ENSMUSG00000085718	RP23-188H3.1	chr11	+	53314685	53315264	579	4.26481	0	4.26481	0	0.516736	0	0	1.3208	0.895321	28	16	16	22	7.80682	7.67829	7.63017	7.66094
ENSMUSG00000054556	Gm4876	chr6	-	17015009	17121833	2914	2.43865	0	2.43865	0	0.515899	0	0	0.113326	0.0749038	10	9	8	8	7.54626	7.54816	7.49146	7.46069
ENSMUSG00000063430	Wscd2	chr5	+	113919466	114039679	7807	7.83753	0	7.83753	0	0.514833	0	0	0.240438	0.164255	68	40	42	52	8.15958	7.97637	7.91997	7.92807
ENSMUSG00000087014	AC153422.1	chr10	-	39275876	39277868	1313	2.32792	0	2.32792	0	0.514324	0	0	0.19856	0.124678	11	4	7	5	7.56528	7.41722	7.46975	7.39663
ENSMUSG00000032359	Ctsh	chr9	+	89948989	89970927	3452	8.60145	0	8.60145	0	0.514031	0	1.19633	0.740135	0.521647	73	74	50	82	8.19442	8.26044	7.98793	8.11963
ENSMUSG00000041372	B4galnt3	chr6	-	120153090	120244577	3779	7.52427	0	7.52427	0	0.513919	0	1.33209	0.496719	0.342942	54	54	45	50	8.0537	8.10518	7.94621	7.91338
ENSMUSG00000039981	Zc3h12d	chr10	+	7552264	7590194	4095	1.70033	0	1.70033	0	0.513434	0	0	0.0509321	0.0333135	7	5	4	6	7.48249	7.44819	7.39289	7.41972
ENSMUSG00000075553	Gm5464	chr14	+	67487686	67489842	2156	1.87883	0	1.87883	0	0.513418	0	0	0.128984	0.0885835	10	6	3	11	7.54626	7.47616	7.36094	7.51337
ENSMUSG00000086045	AC127416.1	chr8	-	74044016	74049592	1804	2.6291	0	2.6291	0	0.513257	0	0	0.240862	0.166364	12	13	8	14	7.58344	7.62707	7.49146	7.55914
ENSMUSG00000054083	Capn12	chr7	+	29666674	29678604	2490	1.70581	0	1.70581	0	0.512067	0	0	0.0837618	0.0547866	9	3	3	7	7.52624	7.38203	7.36094	7.44095
ENSMUSG00000025573	6030468B19Rik	chr11	+	117658973	117668615	1075	3.17441	0	3.17441	0	0.511998	0	0	0.485039	0.329943	15	15	12	14	7.63369	7.66181	7.56684	7.55914
ENSMUSG00000074580	4931440P22Rik	chr3	-	65311178	65333301	4142	5.4816	0	5.4816	0	0.511809	0	0	0.302125	0.210787	42	30	23	41	7.95024	7.86855	7.72379	7.84305
ENSMUSG00000073415	RP23-349B4.1	chr17	-	35113843	35118733	422	2.68968	0	2.68968	0	0.511363	0	0	1.11203	0.775841	11	16	9	15	7.56528	7.67829	7.51183	7.57327
ENSMUSG00000086873	AC125065.1	chr5	-	139623529	139626647	640	1.65261	0	1.65261	0	0.511286	0	0	0.298729	0.191839	5	6	5	4	7.43179	7.47616	7.42101	7.37106
ENSMUSG00000087366	AL772318.1	chr4	+	94718224	94834009	3831	2.55608	0	2.55608	0	0.511056	0	0	0.104347	0.0712183	8	15	10	10	7.50506	7.66181	7.53108	7.49673
ENSMUSG00000047787	Flrt1	chr19	-	7169028	7271991	3356	11.4165	0	3.43563	0	0.509838	0	1.04566	0.766485	0.499985	102	46	84	39	8.37399	8.03417	8.22524	7.82634
ENSMUSG00000062329	Cytl1	chr5	+	38126757	38131059	974	2.34887	0	2.34887	0	0.509586	0	0	0.285513	0.182078	8	8	9	4	7.50506	7.52574	7.51183	7.37106
ENSMUSG00000071656	Lrrn4cl	chr19	+	8925274	8928399	2583	1.91067	0	1.91067	0	0.509042	0	0	0.11439	0.0792211	7	10	5	10	7.48249	7.56933	7.42101	7.49673
ENSMUSG00000038242	Aox4	chr1	+	58267240	58325436	4968	1.78776	0	1.78776	0	0.508727	0	0	0.0489791	0.0329514	8	6	4	8	7.50506	7.47616	7.39289	7.46069
ENSMUSG00000054910	4931415C17Rik	chr8	+	12672185	12679229	2959	4.521	0	4.521	0	0.508626	0	0	0.328933	0.230515	32	24	17	33	7.85107	7.79439	7.64469	7.7733
ENSMUSG00000083721	AL670238.1	chrX	+	42216056	42217026	970	4.37045	0	4.37045	0	0.507812	0	0	0.895906	0.618806	21	29	22	22	7.72055	7.85677	7.71143	7.66094
ENSMUSG00000061882	AC122753.1	chr5	+	124394241	124417137	1631	2.67274	0	2.67274	0	0.507541	0	0	0.277066	0.192375	17	9	6	17	7.66436	7.54816	7.44641	7.60014
ENSMUSG00000052551	Adarb2	chr13	+	8202111	8767993	9670	4.17317	0	4.17317	0	0.506869	0	0	0.0718948	0.0479652	20	20	21	13	7.70706	7.73938	7.69876	7.5445
ENSMUSG00000083196	AC096784.1	chr10	-	24234084	24234317	233	3.62514	0	3.62514	0	0.506758	0	0	2.38703	1.58082	18	14	16	11	7.679	7.64476	7.63017	7.51337
ENSMUSG00000077611	SNORA74	chr14	-	33005039	33005236	197	1.14812	0	1.14812	0	0.506623	0	0	0.970489	0.69248	4	7	1	9	7.40254	7.50185	7.27354	7.47922
ENSMUSG00000045545	Krt14	chr11	-	100064475	100068862	1758	35.456	9.65726	35.456	0.62636	0.50642	0	0	18.4088	12.8814	914	948	782	878	10.2723	10.4482	10.009	9.92636
ENSMUSG00000073063	F830116E18Rik	chr11	+	32186964	32187784	725	5.13707	0	5.13707	0	0.506057	0	0	1.27058	0.846736	29	24	28	17	7.81818	7.79439	7.78182	7.60014
ENSMUSG00000086395	AL645862.1	chr11	+	52089556	52099681	2984	3.2251	0	3.2251	0	0.505579	0	0	0.186387	0.128007	15	17	13	15	7.63369	7.69424	7.58358	7.57327
ENSMUSG00000064343	AY172335.16	chrM	-	3771	3842	68	5.34038	0	5.34038	0	0.505441	0	0	16.6138	11.4351	35	30	27	30	7.88236	7.86855	7.77067	7.74489
ENSMUSG00000018920	Cxcl16	chr11	-	70267484	70273486	2469	3.44061	0	3.44061	0	0.504508	0	0	0.281581	0.198909	16	24	14	22	7.64927	7.79439	7.59967	7.66094
ENSMUSG00000046807	AI646023	chr10	-	75012877	75023075	4593	10.0493	0	6.23611	0	0.504403	0	0	0.594111	0.40691	103	54	64	73	8.37962	8.10518	8.09397	8.06689
ENSMUSG00000087081	AC160757.1	chr3	-	40689818	40698045	1032	2.41422	0	2.41422	0	0.504192	0	0	0.30315	0.198283	13	5	7	8	7.60084	7.44819	7.46975	7.46069
ENSMUSG00000006344	Ggt5	chr10	+	75052125	75079945	4466	3.64648	0	3.64648	0	0.503485	0	0	0.128428	0.0855289	19	14	16	12	7.69322	7.64476	7.63017	7.52926
ENSMUSG00000031636	Pdlim3	chr8	+	46970814	47004769	1471	4.58661	0	4.58661	0	0.503247	0	0	0.697114	0.491515	33	26	18	35	7.86167	7.8201	7.65877	7.7915
ENSMUSG00000034452	Slc24a1	chr9	-	64770667	64799414	5213	1.82633	0	1.82633	0	0.503059	0	0	0.0500112	0.0340196	7	8	5	8	7.48249	7.52574	7.42101	7.46069
ENSMUSG00000015721	Nlrp5	chr7	+	24170907	24226941	3541	1.27156	0	1.25502	0	0.50262	0	0	0.063809	0.0462305	5	8	1	11	7.43179	7.52574	7.27354	7.51337
ENSMUSG00000081357	AL845304.2	chrX	+	72190301	72197383	648	1.96019	0	1.96019	0	0.50221	0	0	0.482794	0.336836	10	8	4	12	7.54626	7.52574	7.39289	7.52926
ENSMUSG00000026589	Sec16b	chr1	+	159436858	159498556	5410	8.57343	0	8.57343	0	0.502192	0	0	0.395159	0.269811	71	52	57	50	8.18065	8.088	8.04273	7.91338
ENSMUSG00000056144	Trim34	chr7	+	111392972	111489207	4320	6.20705	0	6.20705	0	0.502173	0	0	0.317839	0.217891	42	37	36	33	7.95024	7.94571	7.86431	7.7733
ENSMUSG00000004360	AC153912.1	chr10	+	28931500	28945307	2106	2.78029	0	2.78029	0	0.501645	0	0	0.247587	0.174896	10	20	11	16	7.54626	7.73938	7.54937	7.58692
ENSMUSG00000084238	AL670285.3	chr4	-	140912802	140913006	204	2.59051	0	2.59051	0	0.500208	0	0	2.04477	1.40431	10	14	10	11	7.54626	7.64476	7.53108	7.51337
ENSMUSG00000022900	Ildr1	chr16	+	36694063	36726890	4296	3.96524	0	3.96524	0	0.500069	0	0	0.190151	0.13337	21	26	18	24	7.72055	7.8201	7.65877	7.68323
ENSMUSG00000063885	Gm6498	chr14	+	48818390	48848088	1599	1.64927	0	1.64927	0	0.499983	0	0	0.119566	0.0767835	4	7	6	3	7.40254	7.50185	7.44641	7.34202
ENSMUSG00000073460	Pnldc1	chr17	-	13086969	13102751	1489	4.38867	0	4.38867	0	0.49981	0	0	0.583632	0.403118	31	19	18	26	7.84029	7.72475	7.65877	7.70459
ENSMUSG00000085246	AL732539.2	chr11	+	88169792	88177449	1559	3.70887	0	3.70887	0	0.499703	0	0	0.401347	0.271262	19	17	17	14	7.69322	7.69424	7.64469	7.55914
ENSMUSG00000032549	Rab6b	chr9	+	103014280	103087598	4855	9.17952	0	9.17952	0	0.499651	0	0	0.54057	0.376521	90	61	58	76	8.30376	8.16269	8.05025	8.08485
ENSMUSG00000023000	Dhh	chr15	-	98723461	98728971	2363	1.78375	0	1.78375	0	0.499478	0	0	0.102974	0.0692773	7	7	5	7	7.48249	7.50185	7.42101	7.44095
ENSMUSG00000044024	Rell2	chr18	+	38115251	38118819	685	1.78375	0	1.78375	0	0.499478	0	0	0.355223	0.238982	7	7	5	7	7.48249	7.50185	7.42101	7.44095
ENSMUSG00000030359	Pzp	chr6	-	128433584	128476738	4701	3.71264	0	3.71264	0	0.499133	0	0	0.1331	0.0899591	21	15	16	15	7.72055	7.66181	7.63017	7.57327
ENSMUSG00000038580	Sct	chr7	-	148464228	148465005	490	4.64411	0	4.64411	0	0.499082	0	0	2.19917	1.55907	30	32	21	35	7.82933	7.89149	7.69876	7.7915
ENSMUSG00000021314	Amph	chr13	+	19040239	19242782	3193	5.14249	0	4.86465	0	0.498216	0	0	0.381034	0.269163	44	26	20	43	7.9685	7.8201	7.68578	7.85933
ENSMUSG00000041559	Fmod	chr1	+	135934091	135944839	2844	17.0767	0	6.69576	0	0.498192	0	0	2.88454	2.05779	197	275	188	241	8.8083	9.17122	8.71622	8.7568
ENSMUSG00000023935	Spats1	chr17	-	45582829	45611893	1385	3.20866	0	3.20866	0	0.497544	0	0	0.389024	0.265942	20	11	11	16	7.70706	7.58946	7.54937	7.58692
ENSMUSG00000065503	mmu-mir-351	chrX	-	50406431	50406530	99	1.32317	0	1.1622	0	0.497169	0	0	2.45786	1.79136	4	10	2	11	7.40254	7.56933	7.32301	7.51337
ENSMUSG00000045231	BC106179	chr16	-	23220728	23225441	2346	8.17289	0	5.99157	0	0.497131	0	0	0.829763	0.56405	73	39	51	46	8.19442	7.96629	7.99601	7.88303
ENSMUSG00000027947	Il6ra	chr3	-	89674040	89717081	2545	4.9293	0	4.9293	0	0.496999	0	0	0.409758	0.284094	37	23	22	31	7.90244	7.78112	7.71143	7.75452
ENSMUSG00000049420	Tmem200a	chr10	-	25710991	25798858	3317	8.7289	0	8.7289	0	0.496808	0	0	0.827896	0.588118	72	86	61	82	8.18756	8.34235	8.0724	8.11963
ENSMUSG00000074210	Sdhaf1	chr7	-	31106424	31108914	1541	2.62377	0	2.62377	0	0.496268	0	0	0.281969	0.194757	11	14	10	12	7.56528	7.64476	7.53108	7.52926
ENSMUSG00000002108	Nr1h3	chr2	-	91024217	91042991	2481	5.98077	0	5.98077	0	0.495928	0	1.83356	0.58846	0.41239	40	44	35	40	7.93151	8.01538	7.85457	7.83475
ENSMUSG00000081848	AL805963.1	chrX	+	93389389	93389827	438	9.7515	0	9.7515	0	0.495901	0	0	7.1427	5.04562	91	89	70	92	8.30981	8.36178	8.13548	8.1746
ENSMUSG00000087566	AC159313.2	chr9	+	78023720	78026686	1444	4.72668	0	4.72668	0	0.495848	0	0	0.782367	0.557389	38	27	18	41	7.91227	7.83256	7.65877	7.84305
ENSMUSG00000032013	Trim29	chr9	+	43118930	43144197	2734	21.9055	0	13.4576	0	0.495844	0	0	4.93318	3.5377	372	404	274	435	9.33899	9.52655	9.00409	9.23474
ENSMUSG00000034156	Bzrap1	chr11	+	87574042	87599430	9505	9.57645	0	9.57645	0	0.495	0	1.03789	0.334629	0.238248	103	80	60	106	8.37962	8.30227	8.06509	8.24622
ENSMUSG00000026726	Cubn	chr2	-	13197964	13413551	11651	5.09029	0	5.09029	0	0.494986	0	0	0.10144	0.0714234	39	29	23	38	7.92195	7.85677	7.72379	7.81781
ENSMUSG00000038418	Egr1	chr18	+	35020860	35024638	3100	10.8472	0	3.45631	0	0.494714	0	0	1.23907	0.88012	77	144	101	99	8.22134	8.66548	8.32353	8.21112
ENSMUSG00000087023	AC142103.1	chr17	-	85316521	85357050	1220	2.91226	0	2.91226	0	0.494341	0	0	0.484377	0.346638	13	21	11	20	7.60084	7.75364	7.54937	7.63757
ENSMUSG00000074813	RP23-249P4.1	chr2	-	128021728	128255085	3034	2.53669	0	2.53669	0	0.493336	0	0	0.126029	0.0854303	14	8	8	11	7.61756	7.52574	7.49146	7.51337
ENSMUSG00000072899	C330024D21Rik	chr5	+	67857565	67868871	1901	2.25952	0	1.60231	0	0.493246	0	0	0.109714	0.0645854	10	2	8	1	7.54626	7.34025	7.49146	7.2626
ENSMUSG00000047259	Mc4r	chr18	-	67018695	67019694	999	5.26464	0	5.26464	0	0.493006	0	0	1.33964	0.955886	36	41	27	43	7.89248	7.98631	7.77067	7.85933
ENSMUSG00000039661	Dusp26	chr8	+	32200133	32207506	1734	3.72852	0	3.72852	0	0.492392	0	0	0.50117	0.361895	25	25	13	33	7.77141	7.80738	7.58358	7.7733
ENSMUSG00000000402	Egfl6	chrX	-	162960938	163023652	2704	11.4483	0	5.3476	0	0.491706	0	0	1.63907	1.1755	102	153	102	131	8.37399	8.70801	8.32901	8.36183
ENSMUSG00000072620	Slfn2	chr11	+	82878613	82884180	1664	4.34118	0	4.34118	0	0.491526	0	0	0.501363	0.344326	29	19	20	22	7.81818	7.72475	7.68578	7.66094
ENSMUSG00000001123	Lgals9	chr11	-	78776475	78798448	2137	5.5268	0	5.5268	0	0.491416	0	0	0.609987	0.427705	41	34	29	38	7.94093	7.91369	7.79275	7.81781
ENSMUSG00000062383	B130024G19Rik	chr7	+	77510268	77556030	1810	4.97347	0	4.97347	0	0.491374	0	0	0.604959	0.422069	31	32	27	29	7.84029	7.89149	7.77067	7.73509
ENSMUSG00000054932	Afp	chr5	+	90919764	90937882	2010	14.7059	0	2.79815	0	0.490508	0	0	4.42729	3.29848	252	260	99	387	9.00058	9.12279	8.31248	9.13244
ENSMUSG00000081196	AC115767.1	chr6	-	34329466	34330445	671	3.6821	0	3.6821	0	0.490261	0	0	0.906587	0.609919	17	18	19	11	7.66436	7.70972	7.67246	7.51337
ENSMUSG00000022987	Zfp641	chr15	-	98116018	98126561	4254	2.94462	0	2.3117	0	0.489795	0	0	0.081714	0.0513093	15	5	12	4	7.63369	7.44819	7.56684	7.37106
ENSMUSG00000029403	Cdkl2	chr5	-	92435099	92472068	4293	3.0222	0	3.0222	0	0.489615	0	0	0.097166	0.063554	13	11	14	6	7.60084	7.58946	7.59967	7.41972
ENSMUSG00000079858	RP23-139P14.10	chr4	+	88431612	88432161	549	2.91894	0	2.91894	0	0.489104	0	0	1.07639	0.770306	16	18	10	21	7.64927	7.70972	7.53108	7.6494
ENSMUSG00000074728	AC115031.1	chr3	+	5214561	5215209	648	3.25251	0	3.25251	0	0.48871	0	0	0.885122	0.610516	17	16	14	15	7.66436	7.67829	7.59967	7.57327
ENSMUSG00000084110	RP24-76O19.1	chrX	+	119026835	119027749	914	5.85771	0	5.85771	0	0.488448	0	0	1.46423	1.01493	39	38	36	32	7.92195	7.95607	7.86431	7.76399
ENSMUSG00000085274	AL589902.3	chr2	+	165683183	165684534	847	1.79127	0	1.79127	0	0.4874	0	0	0.287282	0.193273	10	4	4	8	7.54626	7.41722	7.39289	7.46069
ENSMUSG00000023391	Dlx2	chr2	-	71381465	71384749	2792	23.9763	0.449939	23.9763	0	0.486434	0	0	4.99256	3.52285	426	376	341	380	9.46653	9.45715	9.18927	9.11682
ENSMUSG00000074881	Mageb3	chr2	-	121779487	121781828	2249	2.04187	0	2.04187	0	0.485608	0	0	0.154563	0.109183	11	9	5	13	7.56528	7.54816	7.42101	7.5445
ENSMUSG00000031762	Mt2	chr8	+	96696683	96697462	385	20.6678	0	15.1198	0	0.48557	0	0	25.5968	17.9293	337	230	240	266	9.24917	9.01998	8.89839	8.82998
ENSMUSG00000081940	AL845304.5	chrX	+	72157755	72165659	682	4.83639	0	4.83639	0	0.485455	0	1.20973	1.80941	1.30018	30	41	26	39	7.82933	7.98631	7.75931	7.82634
ENSMUSG00000040613	Apobec1	chr6	-	122527809	122552462	2391	4.07904	0	4.07904	0	0.48483	0	1.54949	0.370727	0.262453	31	20	16	30	7.84029	7.73938	7.63017	7.74489
ENSMUSG00000084386	AC158678.2	chr6	+	32560118	32560360	242	1.98895	0	1.98895	0	0.484397	0	0	1.36459	0.958313	7	12	7	10	7.48249	7.60867	7.46975	7.49673
ENSMUSG00000023992	Trem2	chr17	+	48485725	48493472	4946	4.08357	0	4.08357	0	0.484357	0	0	0.179217	0.126875	33	18	15	31	7.86167	7.70972	7.61518	7.75452
ENSMUSG00000026928	Card9	chr2	-	26207706	26216438	2007	3.19965	0	3.19965	0	0.484355	0	0	0.268459	0.183523	17	14	14	13	7.66436	7.64476	7.59967	7.5445
ENSMUSG00000084989	AC124669.1	chr1	+	95112475	95127649	3134	3.34501	0	3.34501	0	0.484264	0	0	0.199649	0.139292	23	13	12	20	7.74656	7.62707	7.56684	7.63757
ENSMUSG00000051504	Siglech	chr7	+	63023553	63034818	3900	1.74267	0	1.74267	0	0.484086	0	0	0.0579353	0.0384771	8	5	5	6	7.50506	7.44819	7.42101	7.41972
ENSMUSG00000020598	Nrcam	chr12	+	45429970	45699827	4509	5.39799	0	5.39799	0	0.484051	0	0	0.319935	0.229936	43	40	27	49	7.95943	7.97637	7.77067	7.90592
ENSMUSG00000035279	A430110N23Rik	chr7	+	4877445	4896423	4284	11.4652	0	6.86986	0	0.483007	0	1.53751	1.16844	0.853413	143	145	86	182	8.58283	8.67028	8.23735	8.56294
ENSMUSG00000076315	mmu-mir-343	chr7	+	19971991	19972066	64	1.14463	0	1.14463	0	0.48275	0	0	2.98729	2.13154	4	7	2	8	7.40254	7.50185	7.32301	7.46069
ENSMUSG00000082186	AL954379.1	chr4	+	41115686	41116637	951	2.40975	0	2.40975	0	0.480883	0	0	0.32897	0.215171	12	6	9	6	7.58344	7.47616	7.51183	7.41972
ENSMUSG00000026414	Tnnt2	chr1	+	137737451	137748837	1110	1.41707	0	0.74621	0	0.480762	0	0	0.250531	0.18435	1	15	5	10	7.27838	7.66181	7.42101	7.49673
ENSMUSG00000069475	Gm6020	chr19	+	61259792	61259858	66	3.04369	0	3.04369	0	0.480739	0	0	6.58355	4.34059	13	12	15	6	7.60084	7.60867	7.61518	7.41972
ENSMUSG00000037386	Rims2	chr15	+	39029877	39513486	5390	4.45287	0	4.45287	0	0.480655	0	0	0.174128	0.121486	24	30	26	22	7.75912	7.86855	7.75931	7.66094
ENSMUSG00000035237	Lcat	chr8	-	108463450	108467282	1342	4.86707	0	4.86707	0	0.479412	0	0	0.93249	0.670911	35	37	25	41	7.88236	7.94571	7.74772	7.84305
ENSMUSG00000029335	Bmp3	chr5	+	99283457	99309147	2280	6.95213	0	5.42528	0	0.47928	0	0	0.670829	0.454729	49	39	50	26	8.01228	7.96629	7.98793	7.70459
ENSMUSG00000037279	Ovol2	chr2	-	144130910	144157882	1754	4.03959	0	4.03959	0	0.478883	0	0	0.495455	0.349991	25	25	20	25	7.77141	7.80738	7.68578	7.69402
ENSMUSG00000024897	Apba1	chr19	+	23833365	24024087	6635	4.03959	0	4.03959	0	0.478883	0	1.00421	0.130976	0.0925221	25	25	20	25	7.77141	7.80738	7.68578	7.69402
ENSMUSG00000087288	AL670680.2	chr4	+	133574061	133575784	561	1.69981	0	1.69981	0	0.478505	0	0	0.371777	0.24317	8	4	5	5	7.50506	7.41722	7.42101	7.39663
ENSMUSG00000030922	Lyrm1	chr7	+	127039374	127060270	1513	6.43517	0	6.43517	0	0.478379	0	0	1.24065	0.892627	59	49	36	63	8.09308	8.06153	7.86431	8.00394
ENSMUSG00000057945	AC122465.1	chr13	-	13511029	13511436	405	1.9596	0	1.9596	0	0.478033	0	0	0.77247	0.538938	11	7	5	11	7.56528	7.50185	7.42101	7.51337
ENSMUSG00000001349	Cnn1	chr9	+	21903724	21914074	2368	2.49897	0	2.49897	0	0.477821	0	0	0.154135	0.103697	12	9	10	8	7.58344	7.54816	7.53108	7.46069
ENSMUSG00000048699	4732456N10Rik	chr15	-	101382786	101393381	2534	2.90821	0	2.90821	0	0.47738	0	0	0.233204	0.166889	13	21	13	18	7.60084	7.75364	7.58358	7.61296
ENSMUSG00000032503	Arpp21	chr9	-	111967763	112137345	3684	2.5573	0	1.46044	0	0.477298	0	0	0.160407	0.118496	8	26	11	21	7.50506	7.8201	7.54937	7.6494
ENSMUSG00000038239	Hrc	chr7	+	52590659	52594343	2410	3.28946	0	3.28946	0	0.477278	0	0	0.331745	0.243403	19	27	13	30	7.69322	7.83256	7.58358	7.74489
ENSMUSG00000080142	AL627182.4	chr4	-	115126396	115126721	325	1.88008	0	1.88008	0	0.476657	0	0	0.855659	0.58765	12	4	4	10	7.58344	7.41722	7.39289	7.49673
ENSMUSG00000020672	Sntg2	chr12	-	30859346	31058240	3284	1.90601	0	1.90601	0	0.476456	0	0	0.0899725	0.0623106	7	10	7	8	7.48249	7.56933	7.46975	7.46069
ENSMUSG00000045441	Gprin3	chr6	-	59298189	59376288	7369	6.22852	0	6.22852	0	0.475432	0	0	0.191047	0.131439	43	38	43	28	7.95943	7.95607	7.92882	7.72511
ENSMUSG00000064371	AY172335.11	chrM	+	15288	15355	67	5.55925	0	5.55925	0	0.47539	0	0	19.9747	14.0491	42	35	33	36	7.95024	7.92452	7.83463	7.8004
ENSMUSG00000052504	Epha3	chr16	-	63543363	63863984	5659	48.0074	18.6184	7.23222	0	0.475124	0	0	21.2074	14.8351	4383	2522	3080	3074	12.2656	11.6778	11.685	11.4304
ENSMUSG00000056300	RP23-384D6.2	chr4	-	145658646	145696012	2950	4.99778	0	4.99778	0	0.475099	0	0	0.37707	0.263589	36	28	28	29	7.89248	7.84478	7.78182	7.73509
ENSMUSG00000028528	Dnajc6	chr4	+	101169252	101315404	5924	8.07365	0	8.07365	0	0.474948	0	0	0.431287	0.308577	70	77	61	73	8.17368	8.28159	8.0724	8.06689
ENSMUSG00000082623	CT009720.1	chr9	-	92229389	92229917	528	4.09986	0	4.09986	0	0.474731	0	0	1.71172	1.21433	31	21	18	29	7.84029	7.75364	7.65877	7.73509
ENSMUSG00000081619	AL928557.1	chr2	-	18100655	18101069	414	25.9492	1.97122	3.37702	0	0.474636	0	0	55.0805	40.1677	851	461	340	879	10.1911	9.65761	9.1867	9.92758
ENSMUSG00000078439	2210404O07Rik	chr10	+	80855795	80858137	1058	7.33829	0	7.33829	0	0.474325	0	0	2.15204	1.54728	67	64	49	71	8.15244	8.18621	7.97978	8.05469
ENSMUSG00000075417	AC132380.1	chr16	-	4082200	4082533	333	5.75361	0	5.75361	0	0.473995	0	0	4.54087	3.23636	46	41	34	45	7.98632	7.98631	7.84468	7.87522
ENSMUSG00000027983	Cyp2u1	chr3	-	130996342	131006151	2244	3.39113	0	3.39113	0	0.473229	0	1.70388	0.294323	0.206695	21	17	15	19	7.72055	7.69424	7.61518	7.62543
ENSMUSG00000036905	C1qb	chr4	-	136436043	136442102	1088	13.2714	0	13.2714	0	0.473126	0	0	4.93621	3.52331	180	129	119	162	8.74199	8.5908	8.41773	8.48863
ENSMUSG00000050473	Slc35d3	chr10	-	19567722	19571265	2629	2.6902	0	2.6902	0	0.472784	0	0	0.1785	0.124536	14	13	11	13	7.61756	7.62707	7.54937	7.5445
ENSMUSG00000006724	Cyp27b1	chr10	+	126485305	126490061	2442	1.65707	0	1.65707	0	0.472006	0	0	0.0782909	0.0502771	8	3	5	4	7.50506	7.38203	7.42101	7.37106
ENSMUSG00000049167	AC126457.1	chr16	-	21333044	21333429	384	5.09345	0	5.09345	0	0.471847	0	0	3.71148	2.69995	40	42	27	49	7.93151	7.99613	7.77067	7.90592
ENSMUSG00000042816	Gpr151	chr18	-	42737996	42739265	1269	2.35293	0	2.34743	0	0.471791	0	0	0.21914	0.139751	12	4	9	4	7.58344	7.41722	7.51183	7.37106
ENSMUSG00000035864	Syt1	chr10	-	107934705	108448038	8338	4.22682	0	4.22682	0	0.47173	0	0	0.0896336	0.060536	23	20	25	12	7.74656	7.73938	7.74772	7.52926
ENSMUSG00000023873	1700010I14Rik	chr17	+	9181197	9201184	2119	6.73481	0	6.73481	0	0.471617	0	0	0.902248	0.643788	64	46	41	59	8.13067	8.03417	7.911	7.97724
ENSMUSG00000000794	Kcnn3	chr3	+	89324085	89471683	3080	5.58865	0	5.58865	0	0.471583	0	1.04258	0.440157	0.310042	48	30	31	39	8.00372	7.86855	7.81405	7.82634
ENSMUSG00000087461	AL929510.1	chr2	-	33873808	33966964	3687	1.38612	0	1.38612	0	0.471569	0	0	0.0707102	0.0517999	7	8	2	12	7.48249	7.52574	7.32301	7.52926
ENSMUSG00000081830	AL773566.1	chr2	+	45184751	45184985	234	5.40102	0	5.40102	0	0.471272	0	0	5.12504	3.55621	36	33	35	26	7.89248	7.90268	7.85457	7.70459
ENSMUSG00000086292	AC174800.1	chr17	-	13896376	13896992	272	1.77763	0	1.77763	0	0.471153	0	0	0.894588	0.601847	6	8	7	5	7.45821	7.52574	7.46975	7.39663
ENSMUSG00000034308	Sdr42e1	chr8	-	120185323	120195415	2810	4.47285	0	4.47285	0	0.469776	0	0	0.334004	0.233028	35	19	22	26	7.88236	7.72475	7.71143	7.70459
ENSMUSG00000027456	Sdcbp2	chr2	+	151398357	151415741	1399	2.26635	0	2.26635	0	0.46969	0	1.16253	0.323013	0.234028	9	17	9	15	7.52624	7.69424	7.51183	7.57327
ENSMUSG00000001025	S100a6	chr3	+	90416815	90418336	719	8.79297	0	8.79297	0	0.469492	0	0	4.32701	3.13061	90	89	67	98	8.30376	8.36178	8.11498	8.20599
ENSMUSG00000022901	Cd86	chr16	-	36603954	36666167	3767	2.86527	0	2.86527	0	0.46929	0	0	0.147645	0.105021	21	11	9	20	7.72055	7.58946	7.51183	7.63757
ENSMUSG00000073881	Gm7819	chr4	+	41925874	41960431	3539	10.3309	0	5.2418	0	0.469261	0	0	0.805429	0.551225	95	69	93	50	8.33364	8.22408	8.27855	7.91338
ENSMUSG00000078729	Gm7819	chr4	-	42418154	42452715	3543	10.3309	0	5.2418	0	0.469261	0	0	0.80452	0.550603	95	69	93	50	8.33364	8.22408	8.27855	7.91338
ENSMUSG00000052613	Pcdh15	chr10	+	72562089	74112482	21401	3.13181	0	2.32824	0	0.469136	0	0	0.0227399	0.0152986	22	6	12	12	7.73371	7.47616	7.56684	7.52926
ENSMUSG00000026834	Acvr1c	chr2	-	58119863	58210306	9124	1.8162	0	1.8162	0	0.468245	0	0	0.0285739	0.0194371	5	10	8	5	7.43179	7.56933	7.49146	7.39663
ENSMUSG00000042254	Cilp	chr9	+	65112986	65128412	4252	1.90776	0	1.90776	0	0.46768	0	0	0.0694896	0.0481251	8	9	7	8	7.50506	7.54816	7.46975	7.46069
ENSMUSG00000084300	AL808015.1	chrX	+	77911651	77911876	225	1.82178	0	1.82178	0	0.466581	0	0	1.15871	0.788197	7	8	7	6	7.48249	7.52574	7.46975	7.41972
ENSMUSG00000026979	Psd4	chr2	+	24223099	24264702	6014	7.63443	0	7.63443	0	0.464659	0	0	0.384373	0.274471	79	54	52	69	8.23451	8.10518	8.00399	8.04231
ENSMUSG00000031362	Xlr4c	chrX	-	70479026	70488469	2232	3.80646	0	3.80646	0	0.464641	0	0	0.412711	0.299485	28	25	17	32	7.80682	7.80738	7.64469	7.76399
ENSMUSG00000027577	Chrna4	chr2	-	180753084	180778251	4938	9.51098	0	9.51098	0	0.463356	0	1.16253	0.700432	0.505561	100	99	81	102	8.36263	8.42396	8.20675	8.22633
ENSMUSG00000049774	AC159290.3	chr13	+	61901260	61901533	273	5.00701	0	5.00701	0	0.463266	0	0	4.96588	3.59785	42	36	27	45	7.95024	7.9352	7.77067	7.87522
ENSMUSG00000039457	Ppl	chr16	-	5086383	5132574	6277	25.9925	1.97122	25.9925	0	0.463125	0	0	3.49716	2.53408	678	585	487	679	9.94027	9.9054	9.51913	9.65836
ENSMUSG00000062496	4930431F12Rik	chr5	+	45357439	45370044	2262	1.8334	0	1.8334	0	0.463119	0	0	0.115256	0.0784015	11	4	5	8	7.56528	7.41722	7.42101	7.46069
ENSMUSG00000086865	AC154442.1	chr17	-	74974720	75016459	1322	3.0999	0	3.0999	0	0.462018	0	0	0.354974	0.23734	19	8	14	9	7.69322	7.52574	7.59967	7.47922
ENSMUSG00000057445	AC165952.1	chr14	-	5939042	5945054	1296	1.26491	0	1.26491	0	0.461621	0	0	0.174342	0.126314	5	8	3	9	7.43179	7.52574	7.36094	7.47922
ENSMUSG00000027420	Bfsp1	chr2	-	143652263	143688909	2390	4.08873	0	4.08873	0	0.461304	0	0	0.378155	0.268271	28	24	22	25	7.80682	7.79439	7.71143	7.69402
ENSMUSG00000086325	AC119880.1	chr7	+	105325703	105334107	3982	2.62283	0	2.62283	0	0.461122	0	0	0.10912	0.0753694	13	12	12	10	7.60084	7.60867	7.56684	7.49673
ENSMUSG00000073872	Gm7819	chr4	+	42566009	42600570	3539	10.0523	0	5.14637	0	0.46096	0	0	0.800518	0.551225	94	69	93	50	8.32774	8.22408	8.27855	7.91338
ENSMUSG00000078747	RP23-304I1.1	chr4	+	41812313	41813866	1349	5.6601	0	5.6601	0	0.460728	0	0	1.23687	0.900019	48	48	35	54	8.00372	8.05252	7.85457	7.94247
ENSMUSG00000032577	Mapkapk3	chr9	-	107157257	107192208	5542	14.8053	0	14.8053	0	0.459817	0	0	1.3705	0.999386	222	215	166	240	8.89951	8.96521	8.62959	8.75378
ENSMUSG00000064342	AY172335.25	chrM	+	3705	3774	64	6.87561	0	6.87561	0	0.459421	0	0	32.317	23.2338	63	56	49	60	8.12328	8.12201	7.97978	7.984
ENSMUSG00000037348	Paqr7	chr4	+	134052611	134064728	2837	5.14984	0	5.14984	0	0.459377	0	0	0.520743	0.379876	39	46	32	47	7.92195	8.03417	7.82442	7.89074
ENSMUSG00000028139	2310007A19Rik	chr3	-	94268904	94277513	630	1.1412	0	1.1412	0	0.459265	0	0	0.30347	0.216538	4	7	3	7	7.40254	7.50185	7.36094	7.44095
ENSMUSG00000074855	AC153889.2	chr10	+	81459748	81461303	1555	3.28415	0	3.28415	0	0.458748	0	0	0.380025	0.263187	22	12	15	15	7.73371	7.60867	7.61518	7.57327
ENSMUSG00000073476	CAAA01201205.1.22918.1	chr1	+	193960779	193974895	2600	3.50899	0	3.50899	0	0.458261	0	0	0.280763	0.199381	27	15	15	23	7.79525	7.66181	7.61518	7.67221
ENSMUSG00000051455	Gm1564	chr11	+	102525029	102543551	4616	4.17845	0	4.17845	0	0.45819	0	0	0.210856	0.150723	26	30	25	26	7.78345	7.86855	7.74772	7.70459
ENSMUSG00000081599	BX511235.1	chr2	-	176539103	176542144	1695	3.28865	0	3.28865	0	0.45789	0	0	0.348637	0.241449	24	10	14	16	7.75912	7.56933	7.59967	7.58692
ENSMUSG00000048138	Dmrt2	chr19	+	25746900	25753481	2337	12.5734	0	9.29201	0	0.457875	0	0	1.91134	1.34259	144	113	132	98	8.58745	8.5051	8.48069	8.20599
ENSMUSG00000087165	AL732587.1	chr11	-	57609000	57614919	714	4.25893	0	4.25893	0	0.45725	0	0	1.43621	1.03174	30	29	24	30	7.82933	7.85677	7.73589	7.74489
ENSMUSG00000079227	Ccr5	chr9	+	124036281	124041921	2925	3.06743	0	3.06743	0	0.456546	0	0	0.231741	0.1679	17	22	15	21	7.66436	7.76754	7.61518	7.6494
ENSMUSG00000074861	1810034E14Rik	chr13	+	64350053	64369453	1756	2.66615	0	2.66615	0	0.45649	0	0	0.257343	0.17868	18	8	10	13	7.679	7.52574	7.53108	7.5445
ENSMUSG00000003617	Cp	chr3	+	19857053	19909145	8904	1.7314	0	1.7314	0	0.456044	0	0	0.025376	0.0168532	5	8	8	3	7.43179	7.52574	7.49146	7.34202
ENSMUSG00000058741	Prr19	chr7	+	26086377	26089152	1293	1.95298	0	1.95298	0	0.455554	0	1.3271	0.241957	0.168809	10	8	7	9	7.54626	7.52574	7.46975	7.47922
ENSMUSG00000085379	AL662809.1	chr11	-	58779249	58791552	3012	5.93559	0	5.93559	0	0.455534	0	0	0.553963	0.398567	56	40	37	51	8.06968	7.97637	7.87391	7.92077
ENSMUSG00000074259	Gramd2	chr9	+	59527950	59566681	6082	3.50567	0	3.50567	0	0.455124	0	0	0.120024	0.0852336	26	16	16	22	7.78345	7.67829	7.63017	7.66094
ENSMUSG00000030089	Slc41a3	chr6	+	90554718	90596406	2812	6.6818	0	6.6818	0	0.454963	0	1.10095	0.754065	0.548197	65	57	46	67	8.13799	8.1303	7.95475	8.02973
ENSMUSG00000027171	Prrg4	chr2	-	104670897	104690033	3165	5.87578	0	5.87578	0	0.454962	0	0	0.5162	0.370679	46	48	42	44	7.98632	8.05252	7.91997	7.86733
ENSMUSG00000054385	Ceacam2	chr7	-	26301060	26324876	3788	3.30042	0	3.30042	0	0.454926	0	0	0.160591	0.111641	18	17	18	13	7.679	7.69424	7.65877	7.5445
ENSMUSG00000001656	Hoxc11	chr15	+	102784956	102787132	915	1.82926	0	1.82926	0	0.454854	0	0	0.284927	0.193819	10	5	6	7	7.54626	7.44819	7.44641	7.44095
ENSMUSG00000069814	E130309D14Rik	chr11	+	74433106	74455018	4185	7.81373	0	7.81373	0	0.454568	0	0	0.602194	0.433541	82	63	59	74	8.25391	8.17844	8.0577	8.07292
ENSMUSG00000051980	Casr	chr16	-	36493782	36562220	4533	2.53111	0	2.53111	0	0.454323	0	0	0.0843531	0.0571797	14	8	11	8	7.61756	7.52574	7.54937	7.46069
ENSMUSG00000037661	Gpr160	chr3	+	30754871	30796112	4225	2.26	0	2.23976	0	0.454186	0	0	0.106957	0.0774922	8	18	11	13	7.50506	7.70972	7.54937	7.5445
ENSMUSG00000053337	Gm9903	chr5	+	33972573	33974741	1747	1.73667	0	1.73667	0	0.453967	0	0	0.129335	0.0858961	7	6	7	4	7.48249	7.47616	7.46975	7.37106
ENSMUSG00000077192	SNORA17	chr2	-	26494709	26494841	132	1.42385	0	1.34285	0	0.453743	0	0	2.10674	1.55021	4	12	5	10	7.40254	7.60867	7.42101	7.49673
ENSMUSG00000022324	Matn2	chr15	+	34236435	34365997	3520	6.59493	0	6.59493	0	0.453623	0	0	0.582644	0.422433	58	60	49	60	8.08536	8.15471	7.97978	7.984
ENSMUSG00000047875	Gpr157	chr4	+	149461473	149480036	4900	9.98514	0	9.98514	0	0.453591	0	0	0.773258	0.559595	118	100	89	112	8.46053	8.42997	8.25524	8.27527
ENSMUSG00000081209	AL672247.1	chrX	+	56450139	56450815	676	2.11536	0	2.11536	0	0.453449	0	0	0.56564	0.403605	11	11	8	12	7.56528	7.58946	7.49146	7.52926
ENSMUSG00000021624	Cd180	chr13	+	103483637	103496711	2326	4.37874	0	4.37874	0	0.453372	0	0	0.478227	0.346032	31	33	26	33	7.84029	7.90268	7.75931	7.7733
ENSMUSG00000031647	Mfap3l	chr8	+	63111675	63151546	2336	5.78302	0	3.68185	0	0.452506	0	1.06556	0.535703	0.36791	49	23	38	25	8.01228	7.78112	7.88338	7.69402
ENSMUSG00000079859	RP23-139P14.11	chr4	+	88440390	88440939	549	2.49749	0	2.49749	0	0.452389	0	0	1.01308	0.745457	14	18	10	20	7.61756	7.70972	7.53108	7.63757
ENSMUSG00000029245	Epha5	chr5	-	84486815	84846407	10032	13.6053	0	13.6053	0	0.452028	0	1.47276	0.615042	0.444666	189	166	152	175	8.77757	8.76678	8.57073	8.53751
ENSMUSG00000029442	Wdr66	chr5	+	123702110	123777493	7452	1.90545	0	1.90545	0	0.451659	0	0	0.0396497	0.0274595	8	9	8	7	7.50506	7.54816	7.49146	7.44095
ENSMUSG00000019852	D10Bwg1379e	chr10	-	18307816	18463564	7998	4.46096	0	4.46096	0	0.451379	0	0	0.117348	0.0818717	32	22	27	21	7.85107	7.76754	7.77067	7.6494
ENSMUSG00000074269	2410076I21Rik	chr9	-	58500685	58589364	858	2.03285	0	2.03285	0	0.451308	0	0	0.405142	0.286193	10	10	8	10	7.54626	7.56933	7.49146	7.49673
ENSMUSG00000065147	SNORA31	chr14	+	76247711	76247841	130	2.72351	0	2.72351	0	0.451105	0	0	5.08048	3.77775	20	18	9	27	7.70706	7.70972	7.51183	7.71495
ENSMUSG00000049112	Oxtr	chr6	-	112423677	112439802	4568	1.31129	0	1.21021	0	0.450909	0	0	0.053268	0.0388232	3	11	5	8	7.36931	7.58946	7.42101	7.46069
ENSMUSG00000065591	U6	chr11	-	23379560	23379667	107	1.78096	0	1.78096	0	0.450136	0	0	2.27409	1.52993	8	6	7	5	7.50506	7.47616	7.46975	7.39663
ENSMUSG00000055697	AL604063.1	chr11	-	86392791	86393163	372	1.31919	0	1.31919	0	0.448932	0	0	0.654108	0.476732	5	9	4	9	7.43179	7.54816	7.39289	7.47922
ENSMUSG00000031286	Glt28d2	chr3	-	85604968	85691440	4134	3.89824	0	3.89824	0	0.448864	0	0	0.239645	0.174896	25	32	23	30	7.77141	7.89149	7.72379	7.74489
ENSMUSG00000027377	Mall	chr2	-	127530121	127555668	2006	4.38989	0	4.38989	0	0.448492	0	0	0.649822	0.482838	39	36	22	49	7.92195	7.9352	7.71143	7.90592
ENSMUSG00000046805	Mpeg1	chr19	+	12535545	12538291	2746	11.7864	0	11.7864	0	0.447898	0	0	1.68362	1.2072	144	122	125	118	8.58745	8.55414	8.44727	8.30346
ENSMUSG00000044556	4930544O15Rik	chr4	-	115452438	115453623	803	1.65508	0	1.65508	0	0.447843	0	0	0.23809	0.152898	8	3	6	3	7.50506	7.38203	7.44641	7.34202
ENSMUSG00000030579	Tyrobp	chr7	+	31198808	31202596	562	7.12605	0	6.95023	0	0.447765	0	0	4.08227	2.9614	82	50	48	74	8.25391	8.07045	7.97153	8.07292
ENSMUSG00000027887	Sypl2	chr3	-	108014389	108029566	4377	2.61069	0	2.61069	0	0.447629	0	0	0.138981	0.102852	17	18	10	23	7.66436	7.70972	7.53108	7.67221
ENSMUSG00000074635	3110070M22Rik	chr13	-	120276658	120277015	195	1.95478	0	1.95478	0	0.447097	0	0	1.60436	1.11933	11	7	7	9	7.56528	7.50185	7.46975	7.47922
ENSMUSG00000030222	Rerg	chr6	-	137003345	137119018	2563	2.9332	0	2.319	0	0.446919	0	0	0.230566	0.165001	25	9	10	21	7.77141	7.54816	7.53108	7.6494
ENSMUSG00000032719	Gm106	chr1	-	15843942	15882803	2748	2.30179	0	2.30179	0	0.446458	0	0	0.17077	0.124107	10	17	11	14	7.54626	7.69424	7.54937	7.55914
ENSMUSG00000084393	AL831763.1	chr2	-	132805904	132806904	473	1.69406	0	1.69406	0	0.446251	0	0	0.440945	0.288411	7	5	7	3	7.48249	7.44819	7.46975	7.34202
ENSMUSG00000005640	Insrr	chr3	+	87600983	87620023	5016	1.54025	0	1.54025	0	0.446183	0	0	0.0623705	0.0462344	8	10	4	13	7.50506	7.56933	7.39289	7.5445
ENSMUSG00000081043	AL646046.4	chr11	-	90399797	90400460	663	24.6858	1.05085	9.62083	0	0.445837	0	0	25.9005	18.5595	602	386	445	457	9.81388	9.48235	9.4324	9.27903
ENSMUSG00000084125	AL672300.1	chrX	+	75870044	75870416	372	3.3465	0	3.3465	0	0.445709	0	0	1.72871	1.21017	16	21	21	12	7.64927	7.75364	7.69876	7.52926
ENSMUSG00000079997	AC154377.2	chr14	-	119275026	119275389	363	2.76152	0	2.76152	0	0.445606	0	0	1.86733	1.39049	22	17	9	28	7.73371	7.69424	7.51183	7.72511
ENSMUSG00000020020	Usp44	chr10	+	93294299	93311283	2946	3.50049	0	3.50049	0	0.445098	0	0	0.247788	0.175964	25	17	18	20	7.77141	7.69424	7.65877	7.63757
ENSMUSG00000016356	Col20a1	chr2	+	180721239	180752245	4125	2.12322	0	2.12322	0	0.445069	0	0	0.0926964	0.0661424	14	8	7	13	7.61756	7.52574	7.46975	7.5445
ENSMUSG00000040412	5330417C22Rik	chr3	-	108258611	108339444	6294	1.73297	0	1.73297	0	0.444911	0	0	0.0358989	0.0238418	6	7	8	3	7.45821	7.50185	7.49146	7.34202
ENSMUSG00000054728	Phactr1	chr13	+	42775991	43233895	9611	11.1182	0	10.8741	0	0.44347	0	0	0.466568	0.337817	156	102	105	133	8.64136	8.44189	8.34525	8.37051
ENSMUSG00000063704	Mapk15	chr15	+	75824198	75829582	1929	3.53841	0	2.33562	0	0.443013	0	1.10095	0.57665	0.438463	24	40	18	44	7.75912	7.97637	7.65877	7.86733
ENSMUSG00000087445	AL672259.3	chr2	-	157370001	157371205	464	2.16482	0	2.16482	0	0.442964	0	0	0.861537	0.617412	15	8	7	14	7.63369	7.52574	7.46975	7.55914
ENSMUSG00000085473	AL928605.10	chr4	-	88368666	88403483	2348	1.90719	0	1.90719	0	0.44283	0	0	0.125839	0.0871499	9	8	8	7	7.52624	7.52574	7.49146	7.44095
ENSMUSG00000031101	Sash3	chrX	+	45499612	45514742	2677	5.30231	0	5.30231	0	0.442274	0	0	0.512912	0.366909	45	34	36	36	7.97746	7.91369	7.86431	7.8004
ENSMUSG00000078070	RP23-139P14.15	chr4	+	88446223	88446772	549	2.53324	0	2.53324	0	0.442159	0	0	1.04473	0.770306	15	18	11	20	7.63369	7.70972	7.54937	7.63757
ENSMUSG00000078069	RP23-139P14.12	chr4	+	88449157	88449706	549	2.38668	0	2.38668	0	0.44199	0	0	0.9181	0.670911	14	15	10	17	7.61756	7.66181	7.53108	7.60014
ENSMUSG00000032452	Clstn2	chr9	-	97344815	97933394	4157	9.78693	0	6.82151	0	0.440597	0	1.74494	0.769311	0.544756	112	72	93	73	8.42893	8.24607	8.27855	8.06689
ENSMUSG00000083863	AL928693.2	chr2	-	22442810	22443482	672	46.7666	17.5797	8.42801	0	0.440029	0	0	698.844	500.933	16519	10501	12703	11973	14.1183	13.6399	13.6341	13.2808
ENSMUSG00000051843	Gprin2	chr14	-	35003060	35003366	306	2.46177	0	2.46177	0	0.439871	0	0	1.13599	0.757881	11	9	13	4	7.56528	7.54816	7.58358	7.37106
ENSMUSG00000080528	AC124512.1	chr18	-	63704639	63704726	87	4.2381	0	4.2381	0	0.43934	0	0	11.587	8.31056	34	24	25	28	7.87209	7.79439	7.74772	7.72511
ENSMUSG00000024778	Fas	chr19	+	34365198	34402260	1466	1.91913	0	1.91913	0	0.439183	0	0	0.201548	0.139583	13	4	6	9	7.60084	7.41722	7.44641	7.47922
ENSMUSG00000030731	Syt3	chr7	+	51639471	51655557	3118	4.51667	0	4.51667	0	0.439157	0	0	0.390199	0.284388	32	38	31	34	7.85107	7.95607	7.81405	7.78247
ENSMUSG00000048478	4732415M23Rik	chr8	+	125736783	125745944	491	2.18983	0	2.18983	0	0.438523	0	0	0.84956	0.611244	11	13	10	12	7.56528	7.62707	7.53108	7.52926
ENSMUSG00000070644	Etnk2	chr1	+	135260148	135276893	4546	5.29027	0	5.29027	0	0.438304	0	1.74494	0.347917	0.255072	49	42	35	50	8.01228	7.99613	7.85457	7.91338
ENSMUSG00000030703	Gdpd3	chr7	+	133909927	133919157	1066	10.0977	0	9.19144	0	0.438019	0	0	3.92938	2.87938	145	96	90	135	8.59204	8.4057	8.26112	8.37911
ENSMUSG00000073010	Gm5127	chrX	+	103778524	103905896	2150	1.37187	0	1.37187	0	0.437908	0	0	0.12126	0.0888307	5	10	5	9	7.43179	7.56933	7.42101	7.47922
ENSMUSG00000064023	Klk8	chr7	+	51052946	51059192	953	9.60469	0	9.60469	0	0.437706	0	0	4.32235	3.19217	122	115	92	131	8.48107	8.51619	8.27278	8.36183
ENSMUSG00000023328	Ache	chr5	+	137728746	137735694	4751	6.93333	0	6.00701	0	0.43766	0	1.32334	0.391438	0.275651	64	43	57	39	8.13067	8.00582	8.04273	7.82634
ENSMUSG00000081624	AC164112.1	chr16	+	47074310	47076148	544	2.0305	0	2.0305	0	0.437597	0	0	0.638992	0.451385	10	10	9	9	7.54626	7.56933	7.51183	7.47922
ENSMUSG00000085812	AC114629.1	chr1	+	72506072	72506601	529	9.63883	0	8.89518	0	0.437531	0	0	7.95104	5.87967	108	134	102	126	8.40731	8.61626	8.32901	8.33979
ENSMUSG00000054889	Dsp	chr13	+	38243196	38290446	9265	37.1004	10.6917	37.1004	1.27279	0.437279	0	0	12.5125	9.17899	3588	3082	2794	3440	11.9947	11.945	11.5566	11.5776
ENSMUSG00000053985	Zfp14	chr7	-	30822072	30836388	2705	8.45378	0	8.45378	0	0.436774	0	1.23549	1.3686	1.02377	104	109	74	129	8.38522	8.48255	8.16208	8.35307
ENSMUSG00000054580	Pla2r1	chr2	-	60255599	60391365	9319	15.2655	0	15.2655	0	0.436071	0	1.74494	0.932534	0.686558	272	228	199	270	9.06363	9.01282	8.75719	8.84128
ENSMUSG00000038147	Cd84	chr1	+	173769827	173820849	6272	2.20177	0	2.20177	0	0.435834	0	1.31806	0.0665073	0.0478509	15	9	8	14	7.63369	7.54816	7.49146	7.55914
ENSMUSG00000024036	Slc37a1	chr17	+	31433701	31487569	2744	2.63585	0	2.63585	0	0.435763	0	0	0.228025	0.169032	15	21	13	21	7.63369	7.75364	7.58358	7.6494
ENSMUSG00000087377	AL807793.1	chr2	+	132079092	132087069	921	4.22737	0	4.22737	0	0.435499	0	0	1.09454	0.785037	30	28	28	25	7.82933	7.84478	7.78182	7.69402
ENSMUSG00000076438	Oxct2b	chr4	+	122793506	122795192	1686	1.83282	0	1.83282	0	0.434604	0	0	0.154631	0.105186	12	3	6	7	7.58344	7.38203	7.44641	7.44095
ENSMUSG00000083252	AL840637.1	chr2	+	7552702	7552975	273	6.04618	0	6.04618	0	0.434503	0	0	6.55751	4.74717	52	51	49	46	8.0374	8.07927	7.97978	7.88303
ENSMUSG00000002111	Sfpi1	chr2	+	90936252	90955913	2064	6.76194	0	6.76194	0	0.434456	0	0	1.06102	0.773303	76	50	50	67	8.21469	8.07045	7.98793	8.02973
ENSMUSG00000031803	B3gnt3	chr8	-	74214654	74225688	3055	1.14641	0	1.14641	0	0.433431	0	0	0.0625814	0.0446542	6	5	3	7	7.45821	7.44819	7.36094	7.44095
ENSMUSG00000025185	Loxl4	chr19	-	42668477	42687238	3667	1.14641	0	1.14641	0	0.433431	0	0	0.052137	0.0372017	6	5	3	7	7.45821	7.44819	7.36094	7.44095
ENSMUSG00000042857	AC122373.1	chr13	-	95128408	95128720	312	3.19977	0	3.19977	0	0.433158	0	0	2.3954	1.74896	24	19	16	24	7.75912	7.72475	7.63017	7.68323
ENSMUSG00000029784	1700025E21Rik	chr6	+	30459848	30470254	1807	1.20213	0	1.20213	0	0.433089	0	0	0.115422	0.083044	5	7	4	7	7.43179	7.50185	7.39289	7.44095
ENSMUSG00000072030	AC129217.2	chr19	-	9016285	9016858	79	2.40897	0	1.88337	0	0.43254	0	0	3.96013	2.59023	14	4	11	4	7.61756	7.41722	7.54937	7.37106
ENSMUSG00000078722	RP23-411B7.1	chr4	-	42795459	42869643	3377	5.90242	0	4.14878	0	0.431883	0	0	0.41174	0.286814	48	32	47	24	8.00372	7.89149	7.96318	7.68323
ENSMUSG00000084128	Esrp2	chr8	-	108654218	108660874	4002	17.3142	0	17.3142	0	0.431566	0	0	2.75779	2.03162	348	287	260	336	9.27808	9.20867	8.96167	9.01387
ENSMUSG00000033111	3830406C13Rik	chr14	+	13116771	13134492	1211	11.8377	0	11.8377	0	0.431524	0	0	4.67883	3.44708	175	151	134	172	8.72175	8.69869	8.49005	8.52643
ENSMUSG00000028860	Sytl1	chr4	-	132809004	132819028	2518	5.40597	0	5.40597	0	0.431238	0	1.78651	0.662643	0.487596	55	41	36	54	8.06173	7.98631	7.86431	7.94247
ENSMUSG00000053930	Shisa6	chr11	-	66025226	66339466	7449	6.0856	0	2.29161	0	0.430773	0	0	0.165663	0.111713	50	21	47	14	8.02074	7.75364	7.96318	7.55914
ENSMUSG00000025997	Ikzf2	chr1	-	69583963	69732395	3102	9.34484	0	9.34484	0	0.430635	0	1.42813	1.13741	0.82678	116	87	91	97	8.45011	8.34887	8.26697	8.20084
ENSMUSG00000053886	Sh2d4a	chr8	+	70800465	70871593	2718	4.10106	0	4.10106	0	0.430356	0	1.31806	0.409256	0.301145	37	27	23	37	7.90244	7.83256	7.72379	7.80917
ENSMUSG00000074171	Gm6658	chr8	-	93431837	93432314	477	1.99551	0	1.99551	0	0.429997	0	0	0.692308	0.486188	12	7	8	9	7.58344	7.50185	7.49146	7.47922
ENSMUSG00000084320	AL929042.2	chr2	+	150131496	150132252	756	1.99551	0	1.99551	0	0.429997	0	0	0.436813	0.306762	12	7	8	9	7.58344	7.50185	7.49146	7.47922
ENSMUSG00000021176	2610021K21Rik	chr12	-	100955740	101121652	2069	12.652	0	12.652	0	0.429926	0	0	2.97377	2.18243	186	168	156	175	8.76583	8.77556	8.58787	8.53751
ENSMUSG00000025017	Pik3ap1	chr19	-	41346862	41459608	4508	7.81814	0	6.17653	0	0.429512	0	1.58637	0.613024	0.44787	101	58	62	86	8.36832	8.13851	8.07965	8.14204
ENSMUSG00000064365	AY172335.17	chrM	+	11612	11671	58	15.9361	0	5.46509	0	0.42949	0	0	125.56	89.6129	266	153	211	170	9.04505	8.70801	8.80029	8.51898
ENSMUSG00000001510	Dlx3	chr11	+	94981402	94986610	2637	20.3176	0	20.3176	0	0.429402	0	0	6.28785	4.66627	496	458	383	519	9.61553	9.65102	9.29298	9.39632
ENSMUSG00000051890	Klhdc1	chr12	+	70342162	70385619	2935	4.38034	0	4.38034	0	0.429078	0	0	0.444137	0.330008	39	36	27	44	7.92195	7.9352	7.77067	7.86733
ENSMUSG00000016756	Cmah	chr13	+	24467951	24562880	3630	1.78435	0	1.78435	0	0.428809	0	0	0.0670325	0.0450971	10	4	7	5	7.54626	7.41722	7.46975	7.39663
ENSMUSG00000026656	Fcgr2b	chr1	-	172890697	172906202	1538	2.92312	0	2.92312	0	0.428374	0	0	0.497234	0.372535	23	21	13	29	7.74656	7.75364	7.58358	7.73509
ENSMUSG00000047216	Cdh19	chr1	-	112785771	112873949	3054	2.07461	0	2.07461	0	0.428343	0	0	0.119513	0.0848708	12	9	9	10	7.58344	7.54816	7.51183	7.49673
ENSMUSG00000086930	AC124830.1	chr17	-	47836919	47838945	555	1.32404	0	1.32404	0	0.428068	0	0	0.438429	0.319539	7	7	4	9	7.48249	7.50185	7.39289	7.47922
ENSMUSG00000026126	Ptpn18	chr1	+	34516590	34530620	1569	3.91966	0	3.91966	0	0.427755	0	0	0.753269	0.565151	31	37	24	41	7.84029	7.94571	7.73589	7.84305
ENSMUSG00000068323	Slc4a5	chr6	+	83169821	83254939	5847	4.84967	0	4.84967	0	0.427329	0	0	0.279421	0.209983	46	48	32	58	7.98632	8.05252	7.82442	7.97042
ENSMUSG00000062328	Rpl17	chr18	+	75160175	75162923	618	27.6569	3.1765	8.68717	0	0.427053	804.26	3.61695	80.4906	60.5937	1553	1309	957	1788	10.9065	10.8373	10.2342	10.7456
ENSMUSG00000070942	Il1rl2	chr1	+	40381471	40422316	1950	4.22558	0	4.22558	0	0.426909	0	1.44084	0.615005	0.454729	37	32	26	39	7.90244	7.89149	7.75931	7.82634
ENSMUSG00000059991	Nptx2	chr5	+	145306770	145317886	2075	2.52299	0	2.52299	0	0.42625	0	0	0.276414	0.203806	13	20	14	17	7.60084	7.73938	7.59967	7.60014
ENSMUSG00000037610	Kcnmb2	chr3	+	31801428	32099102	3148	1.43076	0	1.43076	0	0.426209	0	0	0.0883384	0.0650025	7	9	5	10	7.48249	7.54816	7.42101	7.49673
ENSMUSG00000022123	Scel	chr14	+	103912557	104012563	3113	3.15987	0	2.47152	0	0.42599	0	0	0.167497	0.113938	15	15	21	5	7.63369	7.66181	7.69876	7.39663
ENSMUSG00000030249	Abcc9	chr6	-	142536381	142650794	7380	6.23973	0	1.806	0	0.425288	0	1.31806	0.456888	0.358607	80	114	40	154	8.24102	8.51066	7.90192	8.45738
ENSMUSG00000041957	Pkp2	chr16	+	16213437	16272805	2891	4.86192	0	4.86192	0	0.424559	0	0	0.432861	0.311437	43	29	34	32	7.95943	7.85677	7.84468	7.76399
ENSMUSG00000003541	Ier3	chr17	+	35958628	35959855	1118	5.85506	0	5.55741	0	0.424476	0	0	2.00545	1.51305	56	73	48	76	8.06968	8.25328	7.97153	8.08485
ENSMUSG00000034739	Mfrp	chr9	+	43909924	43917269	2805	2.19936	0	2.19936	0	0.42421	0	0	0.148711	0.106995	15	9	9	13	7.63369	7.54816	7.51183	7.5445
ENSMUSG00000072653	AC166290.2	chr6	+	47893169	47905912	3972	9.08094	0	9.08094	0	0.424094	0	1.04258	0.993301	0.738419	129	98	85	130	8.51608	8.41791	8.23132	8.35746
ENSMUSG00000039891	Txlnb	chr10	+	17516085	17565469	4396	2.94449	0	2.94449	0	0.423729	0	0	0.13838	0.0993038	20	15	16	16	7.70706	7.66181	7.63017	7.58692
ENSMUSG00000073635	AC102618.1	chr18	+	9879892	9882637	2745	2.60384	0	2.60384	0	0.42346	0	0	0.22161	0.164001	17	18	13	20	7.66436	7.70972	7.58358	7.63757
ENSMUSG00000073598	1700066B19Rik	chr18	+	35862878	35890523	2775	2.88828	0	2.88828	0	0.423341	0	0	0.206688	0.14748	22	11	14	16	7.73371	7.58946	7.59967	7.58692
ENSMUSG00000034837	Gnat1	chr9	-	107576807	107581946	2228	1.14036	0	1.14036	0	0.423298	0	0	0.0858107	0.0612292	5	6	4	6	7.43179	7.47616	7.39289	7.41972
ENSMUSG00000036896	C1qc	chr4	-	136445718	136448980	1931	8.58639	0	8.58639	0	0.422768	0	0	1.98918	1.49064	118	103	80	131	8.46053	8.44779	8.20051	8.36183
ENSMUSG00000026896	Ifih1	chr2	-	62433854	62484268	5470	3.3431	0	3.3431	0	0.422054	0	1.58637	0.152517	0.112227	24	24	20	25	7.75912	7.79439	7.68578	7.69402
ENSMUSG00000035513	Ntng2	chr2	-	29050060	29108526	8339	7.6267	0	7.6267	0	0.421432	0	1.05503	0.310554	0.225756	88	61	69	69	8.29154	8.16269	8.12871	8.04231
ENSMUSG00000081904	AL929106.1	chr2	+	34686449	34686630	181	3.27406	0	3.27406	0	0.421239	0	0	3.26486	2.26108	21	13	20	10	7.72055	7.62707	7.68578	7.49673
ENSMUSG00000025189	Cnnm1	chr19	+	43515700	43570238	2800	2.69879	0	2.16232	0	0.421232	0	0	0.167598	0.11693	21	6	12	12	7.72055	7.47616	7.56684	7.52926
ENSMUSG00000085316	AL845318.2	chr2	+	116725887	116738527	2326	1.14905	0	1.14905	0	0.420338	0	0	0.0821953	0.0586495	7	4	3	7	7.48249	7.41722	7.36094	7.44095
ENSMUSG00000026413	Pkp1	chr1	-	137767975	137815784	5020	13.4633	0	13.4633	0	0.42025	0	0	1.53378	1.14135	219	224	191	229	8.88893	8.99836	8.72754	8.71997
ENSMUSG00000052800	AC116121.1	chr8	-	59029903	59030212	39	2.43012	0	2.06721	0	0.419766	0	0	8.46746	5.59666	11	8	14	2	7.56528	7.52574	7.59967	7.30755
ENSMUSG00000073469	Rnaset2a	chr17	-	8321462	8340653	53	3.82438	0	3.82438	0	0.419756	0	0	17.7085	12.8697	31	23	24	26	7.84029	7.78112	7.73589	7.70459
ENSMUSG00000038060	Dlec1	chr9	+	119011595	119057364	6461	3.72034	0	3.72034	0	0.419753	0	1.16253	0.188305	0.143576	33	37	21	47	7.86167	7.94571	7.69876	7.89074
ENSMUSG00000002104	Rapsn	chr2	+	90875776	90885886	1798	1.73567	0	1.73567	0	0.419437	0	1.31806	0.212666	0.159332	11	11	6	15	7.56528	7.58946	7.44641	7.57327
ENSMUSG00000021496	Pcbd2	chr13	+	55828728	55878191	519	12.1356	0	12.1356	0	0.41943	0	0	11.2522	8.27974	196	140	145	170	8.80451	8.64605	8.54007	8.51898
ENSMUSG00000086334	AC134441.2	chr5	+	148230195	148234620	1062	2.08247	0	2.08247	0	0.419292	0	0	0.343684	0.244063	15	6	8	11	7.63369	7.47616	7.49146	7.51337
ENSMUSG00000044576	Fam59b	chr5	+	30431700	30444918	4233	4.32509	0	4.32509	0	0.418909	0	0	0.25457	0.183696	34	28	31	26	7.87209	7.84478	7.81405	7.70459
ENSMUSG00000064220	Hist2h2aa1	chr3	-	96043780	96044173	393	13.7379	0	4.694	0	0.418902	0	0	25.518	19.4388	243	334	215	345	8.97113	9.34574	8.81432	9.03563
ENSMUSG00000034613	Ppm1h	chr10	+	122115860	122379595	3090	14.8369	0	14.8369	0	0.418815	0	0	2.96426	2.20742	290	237	212	288	9.11778	9.04474	8.80382	8.89084
ENSMUSG00000085982	AL840632.1	chrX	+	149472171	149507458	4414	2.57388	0	2.57388	0	0.418609	0	0	0.133878	0.0988989	19	15	12	20	7.69322	7.66181	7.56684	7.63757
ENSMUSG00000052160	Pld4	chr12	+	113998865	114007197	1978	7.15139	0	7.15139	0	0.418325	0	0	1.52014	1.14487	83	90	66	100	8.26029	8.36818	8.10803	8.21622
ENSMUSG00000071715	Ncf4	chr15	+	78075230	78093010	2021	5.04799	0	5.04799	0	0.418278	0	1.16253	0.696599	0.506254	41	40	41	34	7.94093	7.97637	7.911	7.78247
ENSMUSG00000083563	AL928693.3	chr2	-	22443622	22445167	1545	44.2342	15.4775	7.79535	0	0.417353	0	0	651.957	473.633	35102	22852	28453	25188	15.1935	14.7443	14.7797	14.3321
ENSMUSG00000082432	AL928592.1	chr4	+	71339046	71340752	1706	1.7168	0	1.58183	0	0.417328	0	0	0.224134	0.167924	6	16	9	12	7.45821	7.67829	7.51183	7.52926
ENSMUSG00000044362	Ccdc89	chr7	+	97575375	97576326	951	5.50193	0	5.50193	0	0.417305	0	0	1.84589	1.36275	55	46	43	52	8.06173	8.03417	7.92882	7.92807
ENSMUSG00000061808	Ttr	chr18	+	20823913	20832383	614	2.15509	0	2.15173	0	0.417273	0	0	0.905828	0.688759	11	21	11	20	7.56528	7.75364	7.54937	7.63757
ENSMUSG00000061878	Sphk1	chr11	+	116392238	116397988	4774	2.54787	0	2.54787	0	0.417119	0	0	0.120142	0.0885835	22	11	10	21	7.73371	7.58946	7.53108	7.6494
ENSMUSG00000070917	RP23-139P14.2	chr4	+	88425753	88426564	811	2.1189	0	2.1189	0	0.416847	0	0	0.664362	0.504631	12	19	10	20	7.58344	7.72475	7.53108	7.63757
ENSMUSG00000081499	AL683823.1	chr3	-	108405308	108405733	425	2.14402	0	2.14402	0	0.416654	0	0	0.940596	0.674069	10	13	12	9	7.54626	7.62707	7.56684	7.47922
ENSMUSG00000083903	AC140186.1	chr16	-	32591386	32591995	609	2.02992	0	2.02992	0	0.416382	0	0	0.570791	0.403208	11	9	10	8	7.56528	7.54816	7.53108	7.46069
ENSMUSG00000069206	Zfp874	chr13	-	67525484	67550418	5043	16.7641	0	16.7641	0	0.416376	0	0	2.07133	1.52568	321	280	282	282	9.20594	9.18696	9.0277	8.87455
ENSMUSG00000001655	Hoxc13	chr15	+	102751561	102759245	2433	11.9628	0	11.9628	0	0.416347	0	0	2.53601	1.88396	193	162	150	186	8.79304	8.74901	8.56206	8.5772
ENSMUSG00000064354	mt-Co2	chrM	+	7012	7696	684	43.6171	15.4775	8.43936	0	0.416027	0	0	1970.43	1436.54	46907	30638	37254	34774	15.609	15.1635	15.165	14.7919
ENSMUSG00000086150	AL831746.2	chr4	-	32646654	32658683	1646	2.60157	0	2.60157	0	0.415492	0	0	0.369575	0.2735	17	18	14	19	7.66436	7.70972	7.59967	7.62543
ENSMUSG00000025056	Nr0b1	chrX	+	83437102	83441286	1808	1.58678	0	1.58678	0	0.415302	0	0	0.18265	0.135815	9	10	6	12	7.52624	7.56933	7.44641	7.52926
ENSMUSG00000008601	Rab25	chr3	-	88345950	88352222	1673	4.79598	0	4.79598	0	0.415132	0	0	0.955776	0.717564	46	46	35	53	7.98632	8.03417	7.85457	7.93531
ENSMUSG00000055210	Foxd2	chr4	-	114578886	114581478	2592	4.51861	0	3.85174	0	0.414637	0	0	0.462677	0.336836	47	22	28	36	7.99507	7.76754	7.78182	7.8004
ENSMUSG00000067594	Krt77	chr15	-	101689162	101700136	2930	2.04012	0	0.735127	0	0.413687	0	0	0.290665	0.237452	21	28	0	51	7.72055	7.84478	7.15399	7.92077
ENSMUSG00000079407	1700110I01Rik	chr14	+	3262412	3305842	1702	1.13445	0	1.13445	0	0.413413	0	0	0.11233	0.080152	4	7	5	5	7.40254	7.50185	7.42101	7.39663
ENSMUSG00000062704	9430002A10Rik	chr8	+	90698458	90698927	469	1.59424	0	1.59424	0	0.413412	0	0	0.704117	0.523568	11	8	5	13	7.56528	7.52574	7.42101	7.5445
ENSMUSG00000061603	Akap6	chr12	+	53800369	54252002	10266	6.06696	0	5.09956	0	0.41339	0	1.2999	0.174381	0.12624	67	36	48	47	8.15244	7.9352	7.97153	7.89074
ENSMUSG00000041552	Ptchd1	chrX	-	152007997	152058357	2795	1.25282	0	1.25282	0	0.413273	0	0	0.0808399	0.0585697	4	9	6	6	7.40254	7.54816	7.44641	7.41972
ENSMUSG00000039676	Capsl	chr15	+	9365782	9395790	946	1.77919	0	1.77919	0	0.413243	0	0	0.422572	0.317253	11	12	7	15	7.56528	7.60867	7.46975	7.57327
ENSMUSG00000086472	AC165259.2	chr17	+	45800467	45803158	394	5.435	0	5.435	0	0.413114	0	0	5.24946	3.98176	62	57	40	75	8.11583	8.1303	7.90192	8.0789
ENSMUSG00000004730	Emr1	chr17	+	57498113	57628671	3239	6.56813	0	6.56813	0	0.412989	0	1.31806	0.761976	0.568586	72	70	60	75	8.18756	8.23147	8.06509	8.0789
ENSMUSG00000035472	Slc25a21	chr12	-	57813620	58298459	2431	7.60091	0	3.79183	0	0.412006	0	1.02195	0.943742	0.673395	88	44	70	50	8.29154	8.01538	8.13548	7.91338
ENSMUSG00000020077	Srgn	chr10	-	61957176	61970504	938	4.13103	0	4.13103	0	0.411638	0	0	1.22294	0.901701	32	34	31	31	7.85107	7.91369	7.81405	7.75452
ENSMUSG00000000290	Itgb2	chr10	+	76992996	77028453	3052	3.20364	0	3.20364	0	0.411598	0	1.05503	0.301825	0.22796	25	28	19	32	7.77141	7.84478	7.67246	7.76399
ENSMUSG00000050914	Ankrd37	chr8	-	47082255	47085221	997	6.35607	0	1.87119	0	0.411028	0	0	3.38198	2.6408	63	131	64	129	8.12328	8.60105	8.09397	8.35307
ENSMUSG00000050994	9130014G24Rik	chr10	-	10055506	10192124	6096	1.6546	0	1.46376	0	0.410744	0	0	0.0313626	0.0201405	9	2	7	2	7.52624	7.34025	7.46975	7.30755
ENSMUSG00000061669	AC127349.1	chr13	+	116943975	116944385	410	32.4725	7.26496	32.4725	0	0.41065	0	0	261.344	195.811	3233	2932	2604	3281	11.855	11.8782	11.4644	11.5155
ENSMUSG00000015968	Cacna1d	chr14	-	30853134	31304342	8829	11.252	0	4.98968	0	0.410055	0	0	0.501987	0.361558	160	95	135	99	8.65877	8.39955	8.49469	8.21112
ENSMUSG00000064351	mt-Co1	chrM	+	5327	6872	1542	43.6533	15.4775	7.35613	0	0.410028	0	0	2122.21	1548.72	114496	73786	93119	81940	16.8916	16.425	16.48	16.0201
ENSMUSG00000044250	Fam113b	chr15	+	97191624	97216107	1794	7.20288	0	7.20288	0	0.40987	0	0	1.802	1.36875	97	89	65	115	8.34534	8.36178	8.10103	8.28947
ENSMUSG00000082808	AL513022.7	chr13	-	33792341	33792971	234	3.57746	0	3.57746	0	0.409822	0	0	3.34242	2.39024	28	17	23	18	7.80682	7.69424	7.72379	7.61296
ENSMUSG00000039782	Cpeb2	chr5	+	43625194	43680963	5623	10.4896	0	10.4896	0	0.409246	0	0	0.94584	0.708416	156	150	131	161	8.64136	8.69401	8.47598	8.48477
ENSMUSG00000005089	Slc1a2	chr2	+	102498815	102630941	12964	3.90544	0	3.90544	0	0.408321	0	0	0.0764188	0.0557713	34	23	26	27	7.87209	7.78112	7.75931	7.71495
ENSMUSG00000035033	Tbr1	chr2	+	61640986	61652171	5486	1.74326	0	1.48529	0	0.408197	0	0	0.0411862	0.0273534	11	2	7	4	7.56528	7.34025	7.46975	7.37106
ENSMUSG00000086602	AC137513.2	chr15	-	89350526	89354108	2689	1.74326	0	1.48529	0	0.408197	0	0	0.0840266	0.0558053	11	2	7	4	7.56528	7.34025	7.46975	7.37106
ENSMUSG00000037440	Vnn1	chr10	+	23614588	23625149	2321	2.75036	0	2.75036	0	0.408032	0	0	0.217164	0.152817	18	11	16	10	7.679	7.58946	7.63017	7.49673
ENSMUSG00000087123	AC121996.1	chr3	-	80203270	80203588	318	2.56188	0	2.56188	0	0.407991	0	0	1.8583	1.37277	16	18	15	17	7.64927	7.70972	7.61518	7.60014
ENSMUSG00000026303	Mlph	chr1	+	92811661	92847719	5357	2.80681	0	2.80681	0	0.40734	0	0	0.133023	0.0993154	19	22	17	22	7.69322	7.76754	7.64469	7.66094
ENSMUSG00000086627	AC164431.1	chr17	-	8571909	8582333	2309	4.00005	0	4.00005	0	0.407242	0	0	0.459166	0.336763	31	30	30	27	7.84029	7.86855	7.80349	7.71495
ENSMUSG00000064370	mt-Cytb	chrM	+	14144	15288	1144	42.9634	15.0388	6.87251	0	0.40723	0	0	1136.88	830.89	45961	28869	36969	32709	15.5798	15.0784	15.154	14.7045
ENSMUSG00000029123	Stk32b	chr5	-	37838066	38108386	3431	6.34741	0	6.34741	0	0.407012	0	0	0.658547	0.489055	75	55	55	68	8.20798	8.11364	8.02746	8.03604
ENSMUSG00000064368	mt-Nd6	chrM	-	13551	14070	505	42.0893	14.5296	6.75134	0	0.406924	0	0	789.457	575.768	13935	9003	11653	9661	13.8771	13.4231	13.5125	12.9809
ENSMUSG00000080895	AL831780.1	chr2	-	143332146	143332795	649	4.82633	0	2.96152	0	0.406434	0	0	2.97264	2.29116	64	47	28	81	8.13067	8.0434	7.78182	8.11393
ENSMUSG00000085149	AC154274.2	chr17	+	79281381	79291840	2030	2.31413	0	2.31413	0	0.406126	0	0	0.23117	0.168003	17	10	11	14	7.66436	7.56933	7.54937	7.55914
ENSMUSG00000081834	AL691489.2	chr2	-	91363736	91364041	305	5.4812	0	5.4812	0	0.406125	0	0	6.32539	4.74111	61	50	44	62	8.10832	8.07045	7.93757	7.99735
ENSMUSG00000078740	CT868723.5	chr4	+	42210905	42213978	2946	5.11966	0	3.59898	0	0.405874	0	0	0.41888	0.296361	41	30	44	20	7.94093	7.86855	7.93757	7.63757
ENSMUSG00000043903	Gm22	chr8	+	124793468	124796546	3078	2.46501	0	2.46501	0	0.405685	0	0	0.175048	0.12853	19	12	12	17	7.69322	7.60867	7.56684	7.60014
ENSMUSG00000035551	Igfbpl1	chr4	-	45822339	45839795	3250	6.85486	0	6.85486	0	0.405214	0	0	0.775441	0.575057	81	64	65	72	8.24749	8.18621	8.10103	8.06081
ENSMUSG00000086067	AC164557.1	chr8	-	87135100	87141083	758	1.64779	0	1.64779	0	0.404735	0	0	0.45859	0.341946	13	7	5	14	7.60084	7.50185	7.42101	7.55914
ENSMUSG00000040061	Plcb2	chr2	-	118533252	118554325	6922	2.92267	0	2.60011	0	0.40464	0	0	0.0853712	0.0610947	25	9	15	16	7.77141	7.54816	7.61518	7.58692
ENSMUSG00000049744	Arhgap15	chr2	+	43604343	44251473	8759	1.47012	0	1.47012	0	0.404468	0	0	0.0337333	0.0249195	5	12	8	8	7.43179	7.60867	7.49146	7.46069
ENSMUSG00000086568	AL670673.2	chr4	+	135904464	135906249	1785	4.99518	0	4.99518	0	0.403584	0	0	0.759487	0.55026	49	29	39	33	8.01228	7.85677	7.89271	7.7733
ENSMUSG00000032890	Rims3	chr4	+	120527420	120569184	5686	4.51253	0	4.51253	0	0.403234	0	1.31806	0.278163	0.21113	40	51	37	51	7.93151	8.07927	7.87391	7.92077
ENSMUSG00000069200	AC123920.1	chr13	-	70146081	70146492	411	15.3862	0	3.71499	0	0.403019	0	0	20.5945	15.1023	335	152	217	238	9.24385	8.70336	8.82127	8.7477
ENSMUSG00000024131	Slc3a1	chr17	+	85427715	85463579	1670	1.62806	0	1.62806	0	0.402806	0	0	0.208151	0.155207	8	12	8	11	7.50506	7.60867	7.49146	7.51337
ENSMUSG00000000686	Abhd15	chr11	+	77328622	77352109	1730	3.37865	0	3.37865	0	0.402563	0	0	0.492282	0.362732	29	20	21	25	7.81818	7.73938	7.69876	7.69402
ENSMUSG00000059866	Tnip2	chr5	-	34838735	34856640	2622	5.27664	0	5.0822	0	0.402404	0	0	0.815336	0.624342	53	70	47	73	8.04559	8.23147	7.96318	8.06689
ENSMUSG00000037196	Pacrg	chr17	-	10595877	11033057	1355	3.76019	0	3.76019	0	0.402399	0	1.23549	0.795274	0.594	36	26	24	35	7.89248	7.8201	7.73589	7.7915
ENSMUSG00000049130	C5ar1	chr7	-	16832091	16844600	2455	2.71157	0	2.71157	0	0.402237	0	0	0.269027	0.200044	21	17	15	21	7.72055	7.69424	7.61518	7.6494
ENSMUSG00000081552	AL603923.1	chr11	-	73585425	73585622	197	34.6349	9.01335	6.99557	0	0.40185	0	0	414.487	304.137	2434	2264	2580	1812	11.4799	11.5357	11.4524	10.762
ENSMUSG00000021596	Mctp1	chr13	+	76521982	77171071	7778	2.1534	0	2.1534	0	0.401612	0	0	0.0513954	0.036832	14	9	11	10	7.61756	7.54816	7.54937	7.49673
ENSMUSG00000061930	AC162922.1	chr3	-	103771444	103771803	357	1.31525	0	1.31525	0	0.401593	0	0	0.681591	0.496763	6	8	6	7	7.45821	7.52574	7.44641	7.44095
ENSMUSG00000026532	Spna1	chr1	+	176102906	176178581	9691	24.7777	1.08748	5.03248	0	0.401382	0	1.57612	2.18625	1.5935	777	442	622	510	10.0893	9.61532	9.76517	9.37993
ENSMUSG00000049436	Upk1b	chr16	-	38773302	38800314	1761	5.54973	0	5.54973	0	0.401016	0	1.18009	0.908014	0.658466	49	43	52	33	8.01228	8.00582	8.00399	7.7733
ENSMUSG00000087150	AC159305.1	chr6	+	128942978	128958058	2339	5.01496	0	5.01496	0	0.400914	0	0	0.824816	0.629894	55	56	40	68	8.06173	8.12201	7.90192	8.03604
ENSMUSG00000036139	Hoxc9	chr15	+	102807462	102814875	1719	6.17332	0	6.17332	0	0.400883	0	0	1.23353	0.912632	67	55	58	57	8.15244	8.11364	8.05025	7.96353
ENSMUSG00000037762	Slc16a9	chr10	+	69707847	69748716	3652	1.87093	0	1.87093	0	0.400821	0	0	0.11898	0.0896508	13	12	8	16	7.60084	7.60867	7.49146	7.58692
ENSMUSG00000048865	Arhgap30	chr1	+	173319084	173340429	5191	6.45247	0	6.45247	0	0.4008	0	1.2486	0.492187	0.370546	79	68	60	81	8.23451	8.21664	8.06509	8.11393
ENSMUSG00000031374	Zfp92	chrX	+	70656434	70673724	6744	4.23591	0	3.62974	0	0.400354	0	0	0.149477	0.107209	39	19	30	23	7.92195	7.72475	7.80349	7.67221
ENSMUSG00000081660	AL732617.2	chr4	-	3424124	3443662	1050	5.39217	0	5.39217	0	0.400127	0	0	1.93669	1.46812	66	51	42	71	8.14524	8.07927	7.91997	8.05469
ENSMUSG00000085743	AL645570.1	chr11	-	18745853	18774312	2587	1.20132	0	1.20132	0	0.399938	0	0	0.0806211	0.0580056	6	6	5	6	7.45821	7.47616	7.42101	7.41972
ENSMUSG00000027849	Syt6	chr3	+	103379153	103449490	5268	1.53878	0	1.53878	0	0.399669	0	0	0.0593869	0.0440227	10	8	6	11	7.54626	7.52574	7.44641	7.51337
ENSMUSG00000062157	Il28ra	chr4	+	135242201	135264096	4182	6.47195	0	6.47195	0	0.399057	0	0	0.619251	0.466472	72	77	66	77	8.18756	8.28159	8.10803	8.09075
ENSMUSG00000085088	AL591440.1	chr11	-	75403166	75408273	1282	1.32325	0	1.32325	0	0.398931	0	0	0.189803	0.138334	8	6	5	8	7.50506	7.47616	7.42101	7.46069
ENSMUSG00000035498	Cdcp1	chr9	-	123079941	123125156	6765	12.8012	0	12.8012	0	0.398408	0	0	1.17412	0.885259	232	225	201	238	8.93414	9.00199	8.76449	8.7477
ENSMUSG00000006205	Htra1	chr7	+	138079624	138129174	2879	9.68307	0	6.1296	0	0.397518	0	-1.13617	2.02844	1.55893	149	187	131	198	8.61023	8.85588	8.47598	8.61892
ENSMUSG00000062257	Opcml	chr9	+	27598359	28732995	13120	3.17327	0	3.17327	0	0.397314	0	0	0.0688864	0.0519888	27	25	20	30	7.79525	7.80738	7.68578	7.74489
ENSMUSG00000036960	Clca5	chr3	-	144733228	144762068	3984	2.64698	0	2.64698	0	0.397199	0	0	0.196317	0.150663	19	26	16	28	7.69322	7.8201	7.63017	7.72511
ENSMUSG00000020143	Dock2	chr11	-	34126814	34597394	10271	5.84086	0	5.84086	0	0.396373	0	1.10095	0.177681	0.130163	66	39	51	47	8.14524	7.96629	7.99601	7.89074
ENSMUSG00000028581	Laptm5	chr4	+	130469039	130492056	3179	14.2271	0	14.2271	0	0.395704	0	0	3.25305	2.47176	325	270	234	342	9.21689	9.15528	8.87875	9.02842
ENSMUSG00000052125	F730043M19Rik	chr12	-	33796575	33832462	4331	4.95867	0	4.95867	0	0.394237	0	0	0.401306	0.302383	43	57	48	48	7.95943	8.1303	7.97153	7.89837
ENSMUSG00000020758	Itgb4	chr11	+	115836022	115869726	6478	9.99952	0	9.99952	0	0.394002	0	1.54949	0.922957	0.707574	181	163	126	210	8.746	8.75348	8.45211	8.65912
ENSMUSG00000084292	AL844871.5	chr2	-	57124974	57128097	1884	3.44622	0	3.44622	0	0.393977	0	0	0.562747	0.427213	30	31	24	35	7.82933	7.88012	7.73589	7.7915
ENSMUSG00000030793	Pycard	chr7	-	135135616	135137381	1405	4.55244	0	4.55244	0	0.393819	0	0	0.890677	0.650537	36	36	41	26	7.89248	7.9352	7.911	7.70459
ENSMUSG00000005686	Ampd3	chr7	+	117911736	117955919	5380	4.59534	0	4.59534	0	0.393741	0	0	0.300445	0.22821	56	37	32	58	8.06968	7.94571	7.82442	7.97042
ENSMUSG00000025081	Tdrd1	chr19	+	56900698	56944502	5443	7.01491	0	7.01491	0	0.393352	0	0	0.565196	0.42858	91	86	74	97	8.30981	8.34235	8.16208	8.20084
ENSMUSG00000085322	AL929248.1	chr2	+	168591642	168593608	903	1.58606	0	1.58606	0	0.393345	0	0	0.365704	0.271931	10	9	7	11	7.54626	7.54816	7.46975	7.51337
ENSMUSG00000023993	Treml1	chr17	+	48499240	48506499	1248	2.38677	0	2.38677	0	0.392947	0	0	0.529216	0.404446	15	23	15	22	7.63369	7.78112	7.61518	7.66094
ENSMUSG00000047180	Neurl3	chr1	-	36321446	36330270	2583	1.89697	0	1.89174	0	0.392923	0	0	0.222051	0.174286	14	19	8	25	7.61756	7.72475	7.49146	7.69402
ENSMUSG00000079037	Prnp	chr2	+	131735663	131764165	2198	22.1965	0	22.1965	0	0.392641	0	0	13.1738	10.0049	859	807	711	901	10.2017	10.2615	9.90605	9.95422
ENSMUSG00000039126	A230083H22Rik	chr19	+	17197458	17296299	4552	3.18572	0	3.18572	0	0.392594	0	0	0.198548	0.149845	32	20	18	32	7.85107	7.73938	7.65877	7.76399
ENSMUSG00000084076	AL807398.2	chrX	+	50936512	50937142	630	4.06982	0	4.06982	0	0.392113	0	0	1.76565	1.29923	31	33	35	25	7.84029	7.90268	7.85457	7.69402
ENSMUSG00000087346	AC121911.2	chr1	-	31054711	31056750	1164	5.52473	0	5.52473	0	0.391352	0	0	1.68729	1.26574	66	47	48	60	8.14524	8.0434	7.97153	7.984
ENSMUSG00000062593	Gp49a	chr10	+	51200437	51216419	3484	1.22287	0	1.22287	0	0.391296	0	0	0.094785	0.0743959	9	10	3	16	7.52624	7.56933	7.36094	7.58692
ENSMUSG00000039462	Col10a1	chr10	+	34109640	34118110	4706	1.25763	0	1.25763	0	0.391094	0	0	0.0480126	0.0347859	6	7	6	6	7.45821	7.50185	7.44641	7.41972
ENSMUSG00000031409	Tceal6	chrX	-	131743225	131745226	1114	7.12843	0	7.12843	0	0.390801	0	0	3.1828	2.44917	101	103	76	124	8.36832	8.44779	8.17507	8.33083
ENSMUSG00000055692	Tmem191c	chr16	+	17277245	17278753	1026	3.06817	0	2.36278	0	0.390781	0	1.58637	0.982528	0.757881	20	38	24	33	7.70706	7.95607	7.73589	7.7733
ENSMUSG00000062591	Tubb4	chr17	-	57219488	57227023	1935	9.34646	0	9.34646	0	0.3905	0	0	2.65873	2.03042	166	130	111	177	8.68438	8.59594	8.37696	8.54484
ENSMUSG00000032006	Pdgfd	chr9	+	6168660	6378843	3070	8.66796	0	8.66796	0	0.390406	0	0	1.37006	1.03536	120	122	111	122	8.47085	8.55414	8.37696	8.32179
ENSMUSG00000027224	Duoxa1	chr2	-	122127926	122139466	3295	1.77364	0	1.77364	0	0.3899	0	0	0.121321	0.0910838	11	12	9	13	7.56528	7.60867	7.51183	7.5445
ENSMUSG00000070427	Il18bp	chr7	-	109163592	109166669	1400	5.06657	0	5.06657	0	0.389041	0	0	1.29113	0.974419	52	52	47	53	8.0374	8.088	7.96318	7.93531
ENSMUSG00000064352	AY172335.2	chrM	-	6869	6938	66	30.7966	5.76883	6.62661	0	0.38887	0	0	831.107	615.331	1934	1222	1576	1401	11.183	10.7528	10.8264	10.453
ENSMUSG00000031264	Btk	chrX	-	131076874	131118109	3149	4.68397	0	4.68397	0	0.388698	0	-1.29897	0.480187	0.359566	54	33	36	47	8.0537	7.90268	7.86431	7.89074
ENSMUSG00000038403	Hfe2	chr3	+	96329107	96333132	2014	2.28042	0	1.54096	0	0.388434	0	0	0.371085	0.291261	13	30	15	28	7.60084	7.86855	7.61518	7.72511
ENSMUSG00000056687	RP23-12N20.1	chr11	-	109216091	109224968	2614	5.42169	0	5.42169	0	0.388028	0	0	0.724745	0.542752	59	50	51	53	8.09308	8.07045	7.99601	7.93531
ENSMUSG00000020712	Tcam1	chr11	+	106137985	106150059	3752	1.73214	0	1.73214	0	0.387972	0	0	0.101912	0.0763537	12	10	8	13	7.58344	7.56933	7.49146	7.5445
ENSMUSG00000028644	Ermap	chr4	-	118848061	118862616	5297	17.2596	0	6.6392	0	0.387891	0	1.47276	2.45106	1.83626	468	279	328	385	9.5579	9.18383	9.1554	9.128
ENSMUSG00000072774	C230055K05Rik	chr5	-	105242365	105289089	1547	4.45248	0	4.45248	0	0.387826	0	0	0.876332	0.652552	47	31	35	39	7.99507	7.88012	7.85457	7.82634
ENSMUSG00000082828	AC159474.1	chr10	+	80967217	80967511	197	5.17866	0	4.64287	0	0.38764	0	0	11.9988	9.34849	68	68	43	92	8.15958	8.21664	7.92882	8.1746
ENSMUSG00000057715	A830018L16Rik	chr1	+	11404185	11965982	7635	1.94845	0	1.94845	0	0.38744	0	0	0.0614637	0.0464556	12	15	11	15	7.58344	7.66181	7.54937	7.57327
ENSMUSG00000021719	Rgs7bp	chr13	-	105737232	105845010	5828	3.42826	0	3.42826	0	0.387198	0	0	0.178935	0.135763	35	25	22	36	7.88236	7.80738	7.71143	7.8004
ENSMUSG00000070336	Fbxo47	chr11	-	97715139	97745468	2202	2.80025	0	2.80025	0	0.387154	0	0	0.323617	0.241613	19	22	20	19	7.69322	7.76754	7.68578	7.62543
ENSMUSG00000053166	Cdh22	chr2	-	164937006	165060353	3702	4.03457	0	4.03457	0	0.386734	0	0	0.291085	0.21373	38	24	31	27	7.91227	7.79439	7.81405	7.71495
ENSMUSG00000064065	Ipcef1	chr10	+	3294062	3460745	8907	2.13052	0	2.13052	0	0.386549	0	0	0.0604915	0.0459477	18	13	10	20	7.679	7.62707	7.53108	7.63757
ENSMUSG00000085700	AC131116.1	chr7	-	110998533	110998662	129	7.57319	0	7.57319	0	0.386097	0	0	28.0245	21.3617	110	98	86	116	8.41818	8.41791	8.23735	8.29416
ENSMUSG00000020660	Pomc	chr12	+	3954950	3960642	1031	2.89475	0	2.89475	0	0.385806	0	0	0.876615	0.674816	26	26	18	33	7.78345	7.8201	7.65877	7.7733
ENSMUSG00000022543	4930451G09Rik	chr16	+	4964462	4979055	2750	4.34646	0	4.34646	0	0.385784	0	0	0.530898	0.401815	46	38	35	46	7.98632	7.95607	7.85457	7.88303
ENSMUSG00000064363	mt-Nd4	chrM	+	10166	11544	1371	39.833	12.7849	6.40937	0	0.385077	0	0	1001.42	741.108	47464	31529	41239	33242	15.6259	15.2045	15.3106	14.7276
ENSMUSG00000050821	Fam131a	chr16	+	20693354	20703121	2768	5.46675	0	2.27191	0	0.384815	0	1.09104	1.00466	0.788547	56	104	61	99	8.06968	8.45367	8.0724	8.21112
ENSMUSG00000024300	Myo1f	chr17	+	33692663	33744703	3838	5.97786	0	5.97786	0	0.384477	0	-1.39208	0.742682	0.575816	82	82	58	104	8.25391	8.31582	8.05025	8.23633
ENSMUSG00000027380	Acoxl	chr2	+	127664611	127949609	3179	1.42695	0	1.42695	0	0.384328	0	0	0.0874769	0.0643687	8	8	7	8	7.50506	7.52574	7.46975	7.46069
ENSMUSG00000051617	Krt9	chr11	-	100048094	100054560	2580	6.33394	0	6.33394	0	0.384024	0	0	1.21934	0.94647	95	86	61	118	8.33364	8.34235	8.0724	8.30346
ENSMUSG00000085642	AC158366.2	chr12	-	20879985	20927123	2393	6.09657	0	6.09657	0	0.384014	0	1.19541	0.944202	0.706891	71	59	63	61	8.18065	8.14665	8.08684	7.99071
ENSMUSG00000078349	AW011738	chr4	+	155577392	155578869	1477	3.84031	0	3.84031	0	0.383719	0	0	0.870794	0.665006	44	30	26	46	7.9685	7.86855	7.75931	7.88303
ENSMUSG00000056116	H2-T22	chr17	-	36175351	36179692	1805	13.3827	0	13.3827	0	0.383318	0	0	5.57526	4.27017	303	276	239	326	9.1555	9.17438	8.89514	8.98924
ENSMUSG00000073448	CAAA01141682.1.67857.1	chr17	+	21827732	21827991	259	4.1873	0	4.1873	0	0.382718	0	0	5.2343	3.95035	43	35	34	41	7.95943	7.92452	7.84468	7.84305
ENSMUSG00000039838	Slc45a1	chr4	-	150002680	150026283	4395	2.84291	0	2.84291	0	0.382426	0	1.70388	0.166094	0.124158	23	19	19	21	7.74656	7.72475	7.67246	7.6494
ENSMUSG00000036641	Ccdc148	chr2	-	58674107	58998740	9274	3.04169	0	3.04169	0	0.381961	0	0	0.0899577	0.0676651	26	22	21	25	7.78345	7.76754	7.69876	7.69402
ENSMUSG00000038725	Pkhd1l1	chr15	+	44289098	44428684	12742	10.2469	0	3.67263	0	0.381847	0	1.81252	0.328733	0.239819	157	84	134	90	8.64574	8.32917	8.49005	8.16388
ENSMUSG00000051977	Prdm9	chr17	-	15682070	15701318	2280	3.51	0	3.02304	0	0.381716	0	-1.09252	0.487876	0.370963	24	40	32	30	7.75912	7.97637	7.82442	7.74489
ENSMUSG00000054509	Parp4	chr14	+	57194493	57266064	3837	7.84488	0	7.84488	0	0.381709	0	1.44084	0.856119	0.639962	113	76	90	90	8.43427	8.27459	8.26112	8.16388
ENSMUSG00000065947	mt-Nd4l	chrM	+	9876	10173	290	37.512	10.8114	5.90526	0	0.38164	0	0	944.065	700.157	9655	6097	8148	6736	13.3597	12.8782	13.0112	12.4821
ENSMUSG00000046618	Olfml2a	chr2	+	38787497	38819273	5579	16.1517	0	6.76135	0	0.381583	0	0	3.06551	2.37186	437	547	413	557	9.49107	9.83411	9.36229	9.46337
ENSMUSG00000022584	Ly6c2	chr15	-	74938972	74942097	396	0.975712	0	0.975712	0	0.381484	0	0	0.658355	0.516737	6	9	3	12	7.45821	7.54816	7.36094	7.52926
ENSMUSG00000086809	AC109202.1	chr15	-	95965249	96114039	4993	2.94454	0	2.94454	0	0.38144	0	0	0.121835	0.0874303	24	11	19	13	7.75912	7.58946	7.67246	7.5445
ENSMUSG00000061527	Krt5	chr15	-	101537500	101543322	2190	25.4232	1.56256	7.16223	0	0.381392	0	0	45.1498	35.1013	2615	3074	2226	3409	11.5739	11.9416	11.2614	11.5657
ENSMUSG00000083847	BX813323.2	chrX	+	71941385	71949415	658	5.19145	0	2.50365	0	0.381126	0	0	3.67158	2.86106	49	90	59	79	8.01228	8.36818	8.0577	8.10242
ENSMUSG00000032083	Apoa1	chr9	+	46036662	46038549	1236	2.88044	0	2.65512	0	0.381015	0	0	0.829655	0.651189	32	27	15	44	7.85107	7.83256	7.61518	7.86733
ENSMUSG00000079445	B3gnt7	chr1	+	88200042	88203878	2346	7.49606	0	7.49606	0	0.380644	0	0	1.50395	1.14554	115	88	84	113	8.44485	8.35535	8.22524	8.28003
ENSMUSG00000079041	AC109142.1	chr8	+	70207580	70209939	150	1.59277	0	1.59277	0	-0.380256	0	0	1.39045	1.90986	5	7	8	13	7.43179	7.50185	7.49146	7.5445
ENSMUSG00000014704	Hoxa2	chr6	-	52112415	52114830	1775	9.72501	0	6.15156	0	-0.380289	0	0	2.83964	3.6199	187	103	219	252	8.76976	8.44779	8.82817	8.78956
ENSMUSG00000048572	E030010A14Rik	chr19	+	24748497	24754151	2462	6.09827	0	3.12517	0	-0.381722	0	0	1.08717	1.36308	99	55	139	107	8.3569	8.11364	8.51308	8.25112
ENSMUSG00000024366	Gfra3	chr18	-	34849559	34880041	1989	4.30995	0	4.30995	0	-0.382426	0	0	0.533039	0.699583	30	31	45	57	7.82933	7.88012	7.94621	7.96353
ENSMUSG00000032303	Chrna3	chr9	-	54859149	54874366	3123	1.14032	0	1.14032	0	-0.382736	0	0	0.0556535	0.0742593	7	3	7	10	7.48249	7.38203	7.46975	7.49673
ENSMUSG00000069265	Hist1h3a	chr13	-	23853721	23854255	534	8.98768	0	7.53155	0	-0.382817	0	0	7.97423	10.1931	154	91	188	211	8.63255	8.37453	8.71622	8.6624
ENSMUSG00000084973	AC166178.2	chr6	-	31612219	31616131	2047	1.1008	0	1.1008	0	-0.383029	0	0	0.067926	0.0933005	3	5	7	7	7.36931	7.44819	7.46975	7.44095
ENSMUSG00000063155	Gm6598	chr5	-	130698012	130698477	289	3.36649	0	3.36649	0	-0.384231	0	0	2.58604	3.39867	26	17	28	44	7.78345	7.69424	7.78182	7.86733
ENSMUSG00000029659	6330406I15Rik	chr5	+	150171050	150234298	5048	1.80081	0	1.80081	0	-0.384367	0	0	0.0516459	0.0702632	9	6	8	18	7.52624	7.47616	7.49146	7.61296
ENSMUSG00000029651	Mtus2	chr5	+	148768895	149127641	9905	9.19825	0	7.63036	0	-0.384497	0	1.00798	0.41938	0.53989	151	88	172	220	8.61921	8.35535	8.65388	8.69155
ENSMUSG00000040247	Tbc1d10c	chr19	-	4184357	4191047	1758	1.89085	0	1.89085	0	-0.384684	0	0	0.168072	0.225036	8	9	13	16	7.50506	7.54816	7.58358	7.58692
ENSMUSG00000025229	Pitx3	chr19	-	46210174	46222815	1369	4.72855	0	1.54453	0	-0.384879	0	0	0.507833	0.727433	10	30	12	61	7.54626	7.86855	7.56684	7.99071
ENSMUSG00000061517	Sox21	chr14	-	118632459	118635653	3094	2.52936	0	2.52936	0	-0.385107	0	0	0.15729	0.207229	16	12	20	27	7.64927	7.60867	7.68578	7.71495
ENSMUSG00000084735	SSU_rRNA_5	chr17	+	39983317	39983957	640	24.945	1.1419	2.04303	0	-0.385406	0	0	10467.6	12952.8	262142	123305	371161	236511	18.0847	17.1639	18.4715	17.5454
ENSMUSG00000046699	Slitrk4	chrX	-	61518059	61530171	8743	6.81228	0	6.81228	0	-0.385476	0	0	0.304155	0.388519	86	67	132	117	8.27917	8.20913	8.48069	8.29882
ENSMUSG00000079261	RP23-87H19.1	chr14	+	46999088	47003283	772	2.4482	0	2.4482	0	-0.385495	0	0	0.495301	0.671491	9	13	15	23	7.52624	7.62707	7.61518	7.67221
ENSMUSG00000073402	Gm8909	chr17	-	36301556	36305467	1264	5.96057	0	5.67923	0	-0.385766	0	0	1.56755	2.02901	74	40	78	110	8.20123	7.97637	8.18788	8.26569
ENSMUSG00000008035	Mid1ip1	chrX	+	10292138	10296816	1585	10.5131	0	4.74311	0	-0.386285	0	0	3.80509	4.81984	206	141	308	252	8.84195	8.65094	9.10146	8.78956
ENSMUSG00000082622	AL772172.2	chr4	+	90523573	90524068	495	3.42608	0	3.42608	0	-0.386533	0	0	1.75561	2.25986	27	23	44	38	7.79525	7.78112	7.93757	7.81781
ENSMUSG00000086134	AC160526.3	chr8	-	26659132	26666555	996	0.687581	0	0.687581	0	-0.387121	0	0	0.139603	0.178056	6	2	9	4	7.45821	7.34025	7.51183	7.37106
ENSMUSG00000022367	Has2	chr15	-	56497183	56526059	4018	18.3792	0	5.0591	0	-0.38718	0	0	4.77122	6.06041	613	490	995	790	9.83291	9.71971	10.2786	9.81425
ENSMUSG00000074056	AC159372.2	chr9	+	110020211	110022839	2505	4.81044	0	4.81044	0	-0.387213	0	0	0.430178	0.577261	31	31	36	70	7.84029	7.88012	7.86431	8.04852
ENSMUSG00000087159	AL831750.1	chrX	+	165758553	165806122	617	2.18672	0	2.18672	0	-0.387429	0	0	0.619729	0.81807	9	13	20	17	7.52624	7.62707	7.68578	7.60014
ENSMUSG00000022432	Smc1b	chr15	-	84895120	84962387	4038	1.45195	0	1.45195	0	-0.387587	0	0	0.0559553	0.0743242	7	6	11	11	7.48249	7.47616	7.54937	7.51337
ENSMUSG00000020014	4930485B16Rik	chr10	-	92497440	92544363	2218	1.34183	0	1.34183	0	-0.387686	0	0	0.0861976	0.11686	8	3	6	13	7.50506	7.38203	7.44641	7.5445
ENSMUSG00000021453	Gadd45g	chr13	+	51942046	51943837	1173	7.27944	0	7.27944	0	-0.388019	0	0	1.97069	2.59347	69	64	92	131	8.16666	8.18621	8.27278	8.36183
ENSMUSG00000073183	AC164424.1	chr12	+	20620886	20621294	408	5.48496	0	5.48496	0	-0.388081	0	0	3.62095	4.78134	48	37	54	89	8.00372	7.94571	8.01972	8.15847
ENSMUSG00000051627	Hist1h1e	chr13	-	23713623	23714371	748	5.04508	0	1.85363	0	-0.388593	0	0	2.90451	3.61108	93	32	114	84	8.3218	7.89149	8.39245	8.13091
ENSMUSG00000051113	Fam71e1	chr7	+	51752040	51756840	863	4.11461	0	1.98	0	-0.390106	0	-1.09252	0.70489	0.995872	8	27	17	46	7.50506	7.83256	7.64469	7.88303
ENSMUSG00000040936	Ulk4	chr9	-	120870378	121186299	4448	13.073	0	10.5329	0	-0.390107	0	-1.71401	1.4575	1.90765	218	155	248	374	8.88538	8.71725	8.9241	9.10326
ENSMUSG00000062859	Tcp11	chr17	-	28203691	28217584	4243	3.47429	0	3.47429	0	-0.390218	0	0	0.155659	0.208984	17	21	26	39	7.66436	7.75364	7.75931	7.82634
ENSMUSG00000062209	Erbb4	chr1	-	68078759	69154633	12359	2.1671	0	1.88407	0	-0.390229	0	0	0.0267199	0.0364254	13	6	8	25	7.60084	7.47616	7.49146	7.69402
ENSMUSG00000069312	Hist1h3h	chr13	+	21809496	21809984	488	10.1605	0	6.48906	0	-0.39024	0	0	10.5423	13.5021	189	107	232	251	8.77757	8.47109	8.87213	8.78662
ENSMUSG00000028840	Zfp593	chr4	-	133799203	133801507	461	5.18945	0	5.18945	0	-0.390814	0	0	3.35547	4.35001	51	38	70	77	8.02911	7.95607	8.13548	8.09075
ENSMUSG00000075264	AC124502.1	chr19	+	5118037	5119300	824	1.66646	0	1.66646	0	-0.391422	0	0	0.295301	0.397336	6	8	12	12	7.45821	7.52574	7.56684	7.52926
ENSMUSG00000085446	AC170752.1	chr10	+	127936300	127941298	2171	5.54612	0	5.54612	0	-0.391486	0	0	0.728527	0.955119	53	38	63	89	8.04559	7.95607	8.08684	8.15847
ENSMUSG00000022040	Ephx2	chr14	-	66703213	66743337	2167	3.68649	0	3.68649	0	-0.391571	0	-1.29897	0.433111	0.56028	31	23	45	44	7.84029	7.78112	7.94621	7.86733
ENSMUSG00000052450	2810055G20Rik	chr16	+	77500750	77598776	2547	5.25785	0	5.25785	0	-0.391614	0	0	0.498148	0.66415	34	39	50	74	7.87209	7.96629	7.98793	8.07292
ENSMUSG00000023961	Enpp4	chr17	-	44233256	44242758	4572	14.1224	0	14.1224	0	-0.391985	0	0	1.78672	2.31542	262	208	366	410	9.03251	8.93879	9.252	9.18248
ENSMUSG00000032718	Mansc1	chr6	-	134559227	134582506	2373	3.61902	0	3.61902	0	-0.39203	0	0	0.270999	0.367922	13	24	26	38	7.60084	7.79439	7.75931	7.81781
ENSMUSG00000086261	AC132462.1	chr7	-	114342256	114343703	1447	1.47806	0	1.41388	0	-0.392255	0	0	0.216206	0.273403	11	7	20	9	7.56528	7.50185	7.68578	7.47922
ENSMUSG00000083318	AL808017.2	chrX	+	156736409	156736702	293	3.49907	0	3.49907	0	-0.393435	0	0	2.49141	3.30571	23	19	29	42	7.74656	7.72475	7.79275	7.85124
ENSMUSG00000056155	Nanos3	chr8	-	86697631	86700451	730	2.20661	0	2.20661	0	-0.393538	0	0	0.571416	0.747499	13	11	21	19	7.60084	7.58946	7.69876	7.62543
ENSMUSG00000053519	Kcnip1	chr11	-	33529338	33893152	6200	1.53853	0	1.53853	0	-0.393564	0	0	0.0280332	0.0396054	4	6	6	12	7.40254	7.47616	7.44641	7.52926
ENSMUSG00000060512	0610040J01Rik	chr5	+	64203733	64290858	1870	3.5132	0	3.5132	0	-0.393953	0	0	0.371777	0.496068	18	22	30	38	7.679	7.76754	7.80349	7.81781
ENSMUSG00000085259	AC101790.1	chr8	+	81819021	81831584	2508	3.96867	0	3.86968	0	-0.394243	0	0	0.436593	0.560252	33	30	60	43	7.86167	7.86855	8.06509	7.85933
ENSMUSG00000040489	Sox30	chr11	+	45793811	45860759	3010	1.84235	0	1.84235	0	-0.394591	0	0	0.0866142	0.117837	7	8	11	15	7.48249	7.52574	7.54937	7.57327
ENSMUSG00000087411	AC145082.1	chr3	+	90255504	90261017	104	1.43051	0	1.05111	0	-0.395067	0	0	1.33697	1.96758	5	3	1	14	7.43179	7.38203	7.27354	7.55914
ENSMUSG00000086807	AL714027.2	chrX	-	135774764	135892277	4040	2.98394	0	2.98394	0	-0.395157	0	0	0.14197	0.189095	20	13	21	35	7.70706	7.62707	7.69876	7.7915
ENSMUSG00000069310	Hist1h3i	chr13	-	21874828	21875239	411	10.5016	0	8.36899	0	-0.395318	0	0	12.4751	16.0649	183	112	233	251	8.75397	8.49951	8.87544	8.78662
ENSMUSG00000087161	AC163623.1	chr9	+	21875475	21890566	1178	4.81775	0	4.81775	0	-0.395591	0	0	1.01805	1.34334	35	34	52	64	7.88236	7.91369	8.00399	8.01046
ENSMUSG00000050677	Ccdc96	chr5	+	36827236	36830820	3584	3.96653	0	3.96653	0	-0.396429	0	0	0.271572	0.353988	28	28	49	44	7.80682	7.84478	7.97978	7.86733
ENSMUSG00000069273	Hist1h3e	chr13	-	23653402	23654238	836	8.73615	0	5.35314	0	-0.396528	0	0	4.59463	5.90712	146	75	171	191	8.59662	8.26754	8.64987	8.59478
ENSMUSG00000030787	Lyve1	chr7	-	117994120	118006467	2607	2.49225	0	1.66948	0	-0.396951	0	0	0.233341	0.298269	29	6	26	31	7.81818	7.47616	7.75931	7.75452
ENSMUSG00000023084	4933430H15Rik	chr3	-	87540844	87552512	2964	2.01168	0	2.01168	0	-0.397417	0	0	0.0938223	0.128871	8	8	10	18	7.50506	7.52574	7.53108	7.61296
ENSMUSG00000024247	Pkdcc	chr17	+	83614641	83624400	2283	33.6054	8.23697	18.0161	0	-0.397653	0	0	70.5425	92.5711	5288	3978	6425	9067	12.5225	12.2903	12.6814	12.8926	pkdcc is up in shh ko
ENSMUSG00000024211	Grm8	chr6	-	27225120	28085178	7754	1.81365	0	1.7522	0	-0.398566	0	0	0.040347	0.05278	7	11	20	10	7.48249	7.58946	7.68578	7.49673
ENSMUSG00000065911	7SK	chr15	+	93064793	93065102	309	8.86911	0	2.2641	0	-0.399863	0	0	16.0869	20.1758	193	93	276	181	8.79304	8.38712	9.01004	8.55934
ENSMUSG00000054855	Rnd1	chr15	-	98493851	98507892	2967	2.14895	0	2.14895	0	-0.399934	0	0	0.140591	0.183915	18	6	17	23	7.679	7.47616	7.64469	7.67221
ENSMUSG00000082861	AL606528.1	chr13	+	28928743	28929593	850	2.85816	0	2.85816	0	-0.400585	0	0	0.572537	0.770364	11	17	23	25	7.56528	7.69424	7.72379	7.69402
ENSMUSG00000063626	Unc5d	chr8	-	29762521	30329810	3589	1.67107	0	1.45476	0	-0.401296	0	0	0.101697	0.129235	17	4	19	15	7.66436	7.41722	7.67246	7.57327
ENSMUSG00000006342	Susd2	chr10	-	75099372	75106725	3218	5.47101	0	4.39391	0	-0.401682	0	0	0.351068	0.479034	23	42	44	69	7.74656	7.99613	7.93757	8.04231
ENSMUSG00000040938	Slc16a11	chr11	+	70026156	70029919	2562	3.11035	0	3.11035	0	-0.402261	0	0	0.217088	0.292858	18	14	20	35	7.679	7.64476	7.68578	7.7915
ENSMUSG00000083553	AL603845.1	chr11	-	8283184	8283856	672	3.50058	0	3.50058	0	-0.402353	0	0	1.16388	1.52253	21	24	42	33	7.72055	7.79439	7.91997	7.7733
ENSMUSG00000059309	Hist1h3f	chr13	+	23635833	23637681	1848	9.2193	0	4.74005	0	-0.402877	0	0	2.29484	2.9454	161	83	201	198	8.66307	8.32252	8.76449	8.61892
ENSMUSG00000056908	AC121578.1	chr5	-	99726262	100158084	9900	2.51862	0	2.51862	0	-0.403299	0	0	0.045646	0.0606305	14	12	21	23	7.61756	7.60867	7.69876	7.67221
ENSMUSG00000020151	Ptprr	chr10	+	115455268	115711988	5577	1.28971	0	1.28971	0	-0.404087	0	0	0.0280483	0.0391375	6	3	5	11	7.45821	7.38203	7.42101	7.51337
ENSMUSG00000083204	AL732453.2	chr2	-	94430977	94431578	601	1.3279	0	1.3279	0	-0.404092	0	0	0.260275	0.363178	4	5	7	9	7.40254	7.44819	7.46975	7.47922
ENSMUSG00000080346	AC156572.3	chr13	+	62880953	62881036	83	1.3279	0	1.3279	0	-0.404092	0	0	1.88464	2.62976	4	5	7	9	7.40254	7.44819	7.46975	7.47922
ENSMUSG00000055026	Gabrg3	chr7	-	63971834	64642558	11136	2.36322	0	2.36322	0	-0.404184	0	0	0.0249721	0.0355257	5	11	9	20	7.43179	7.58946	7.51183	7.63757
ENSMUSG00000022756	Slc7a4	chr16	-	17573048	17576764	2577	2.0416	0	2.0416	0	-0.404579	0	0	0.121401	0.164105	11	7	12	19	7.56528	7.50185	7.56684	7.62543
ENSMUSG00000028264	Spaca1	chr4	-	34111848	34137166	1596	2.66008	0	2.66008	0	-0.40476	0	0	0.294032	0.393187	15	12	20	26	7.63369	7.60867	7.68578	7.70459
ENSMUSG00000081574	AL935320.2	chr2	-	177586856	177590208	2024	1.61112	0	1.61112	0	-0.404858	0	0	0.145983	0.188721	9	8	19	9	7.52624	7.52574	7.67246	7.47922
ENSMUSG00000086843	AL845313.1	chr2	+	12222573	12232927	2162	1.57031	0	1.57031	0	-0.404868	0	0	0.136665	0.176675	12	5	16	12	7.58344	7.44819	7.63017	7.52926
ENSMUSG00000064201	Krt2	chr15	-	101641120	101648600	2612	2.27665	0	2.27665	0	-0.406497	0	0	0.126428	0.172351	7	12	16	17	7.48249	7.60867	7.63017	7.60014
ENSMUSG00000038608	Dock10	chr1	-	80497762	80755128	7671	17.7986	0	17.7986	0	-0.40686	0	-1.69559	1.47047	1.92953	366	283	494	591	9.32403	9.19631	9.53306	9.52062
ENSMUSG00000084307	AL670472.2	chr11	-	43276697	43276987	290	1.76651	0	1.76651	0	-0.406922	0	0	1.07879	1.41123	11	7	17	13	7.56528	7.50185	7.64469	7.5445
ENSMUSG00000084187	BX088531.3	chrX	+	120628035	120628437	402	25.7602	1.84129	5.59608	0	-0.407408	0	0	49.5044	66.6483	620	525	663	1301	9.84488	9.79108	9.83187	10.3665
ENSMUSG00000028681	Ptch2	chr4	+	116768679	116788706	5974	9.29641	0	9.29641	0	-0.407469	0	-1.48929	0.544052	0.719315	101	86	139	176	8.36832	8.34235	8.51308	8.54118
ENSMUSG00000086350	AC166710.1	chr1	-	180243458	180248680	2560	3.26108	0	3.26108	0	-0.408291	0	0	0.224046	0.303745	18	15	21	36	7.679	7.66181	7.69876	7.8004
ENSMUSG00000047604	Frat2	chr19	-	41921705	41922401	696	4.50443	0	4.50443	0	-0.408808	0	0	1.19866	1.64643	23	25	27	57	7.74656	7.80738	7.77067	7.96353
ENSMUSG00000058420	Syt17	chr7	-	125524233	125591704	3135	5.53676	0	5.53676	0	-0.409576	0	0	0.365907	0.500419	29	37	41	74	7.81818	7.94571	7.911	8.07292
ENSMUSG00000074055	AC103360.1	chr8	+	123113430	123117701	2538	2.58308	0	2.58308	0	-0.409867	0	0	0.143811	0.198877	9	12	14	23	7.52624	7.60867	7.59967	7.67221
ENSMUSG00000073130	Pasd1	chrX	+	69174154	69186209	2305	1.46966	0	1.46966	0	-0.410198	0	0	0.0980249	0.130204	7	6	13	9	7.48249	7.47616	7.58358	7.47922
ENSMUSG00000079467	AC127556.4	chr19	-	6355521	6363759	638	1.43846	0	1.43846	0	-0.410291	0	0	0.35415	0.470409	9	4	11	11	7.52624	7.41722	7.54937	7.51337
ENSMUSG00000030523	Trpm1	chr7	+	71298730	71414643	11362	6.47709	0	6.47709	0	-0.410596	0	-1.64184	0.15603	0.207714	59	43	70	103	8.09308	8.00582	8.13548	8.23134
ENSMUSG00000072884	RP24-192I21.1	chr12	+	101426177	101431750	2016	6.46176	0	6.46176	0	-0.410617	0	0	0.948345	1.24509	55	55	96	88	8.06173	8.11364	8.29567	8.15303
ENSMUSG00000082928	AL627251.1	chr4	-	100883020	100883192	172	1.88649	0	1.88649	0	-0.411292	0	0	1.71785	2.30008	10	7	14	15	7.54626	7.50185	7.59967	7.57327
ENSMUSG00000032313	AI118078	chr9	+	55174719	55286152	4714	4.51557	0	4.47829	0	-0.41137	0	0	0.206473	0.277815	35	21	33	63	7.88236	7.75364	7.83463	8.00394
ENSMUSG00000024395	Lims2	chr18	+	32091160	32118270	1497	1.12562	0	1.12562	0	-0.411739	0	0	0.116103	0.154918	9	1	7	10	7.52624	7.28574	7.46975	7.49673
ENSMUSG00000055408	RP23-329P9.1	chr6	+	52211135	52217597	4536	10.2296	0	2.23298	0	-0.412186	0	0	1.26446	1.60599	252	78	281	253	9.00058	8.28853	9.02477	8.7925
ENSMUSG00000085945	AC127694.1	chr7	-	119756073	119823595	2810	2.55284	0	2.55284	0	-0.413298	0	0	0.173187	0.228174	17	11	24	23	7.66436	7.58946	7.73589	7.67221
ENSMUSG00000082115	AC153884.1	chr6	+	65707929	65708315	386	1.39581	0	1.39581	0	-0.414114	0	0	0.495301	0.671491	6	5	10	9	7.45821	7.44819	7.53108	7.47922
ENSMUSG00000087108	AC127283.1	chr3	+	19127779	19140987	344	1.37879	0	1.37879	0	-0.414203	0	0	0.555774	0.753475	7	4	9	10	7.48249	7.41722	7.51183	7.49673
ENSMUSG00000024334	H2-Oa	chr17	+	34229332	34232176	1037	2.27016	0	2.27016	0	-0.414389	0	0	0.318448	0.434119	8	11	16	17	7.50506	7.58946	7.63017	7.60014
ENSMUSG00000082894	AL929122.1	chrX	+	45077704	45079590	1886	1.82851	0	1.82851	0	-0.414423	0	0	0.138234	0.188064	9	6	11	15	7.52624	7.47616	7.54937	7.57327
ENSMUSG00000080911	AL837510.2	chr4	+	29053095	29053274	179	2.22451	0	2.22451	0	-0.414557	0	0	1.84487	2.51498	11	8	13	20	7.56528	7.52574	7.58358	7.63757
ENSMUSG00000079709	AC182749.2	chr17	+	15115828	15127768	481	9.61915	0	9.61915	0	-0.415251	0	-1.51757	6.46803	8.65025	92	87	130	175	8.31582	8.34887	8.47125	8.53751
ENSMUSG00000084724	SSU_rRNA_5	chr6	+	3150448	3151101	653	28.4519	3.90246	2.10021	0	-0.415418	0	0	4254.41	5361.04	108833	51008	160210	96409	16.8186	15.8944	17.2609	16.2538
ENSMUSG00000039942	Ptger4	chr15	-	5156660	5194187	5551	6.85792	0	6.85792	0	-0.415497	0	0	0.353811	0.469392	63	50	86	105	8.12328	8.07045	8.23735	8.24129
ENSMUSG00000048792	AC161183.3	chr3	+	51080680	51081837	501	1.60497	0	1.60497	0	-0.416306	0	0	0.416301	0.571815	6	6	10	11	7.45821	7.47616	7.53108	7.51337
ENSMUSG00000081831	AL671732.2	chrX	-	110339149	110340929	1337	1.58773	0	1.58773	0	-0.416407	0	0	0.155996	0.21427	7	5	9	12	7.48249	7.44819	7.51183	7.52926
ENSMUSG00000034224	Slc38a8	chr8	-	122003501	122025598	3499	1.10336	0	1.10336	0	-0.416793	0	0	0.0397384	0.0545831	4	4	8	6	7.40254	7.41722	7.49146	7.41972
ENSMUSG00000029130	Rnf32	chr5	+	29522617	29551979	1436	4.22797	0	4.22797	0	-0.417461	0	0	0.702001	0.921491	30	28	54	43	7.82933	7.84478	8.01972	7.85933
ENSMUSG00000021509	AU042651	chr13	+	56539715	56575600	3374	2.19397	0	2.19397	0	-0.417613	0	0	0.0875725	0.121297	9	8	11	19	7.52624	7.52574	7.54937	7.62543
ENSMUSG00000060669	AC155234.1	chr13	+	90249909	90250249	339	5.59343	0	5.59343	0	-0.417647	0	0	4.25542	5.63381	42	41	71	69	7.95024	7.98631	8.14221	8.04231
ENSMUSG00000044863	Defb36	chr2	+	152430062	152438465	713	6.16207	0	6.16207	0	-0.418124	0	0	2.26703	3.02302	54	39	67	91	8.0537	7.96629	8.11498	8.16925
ENSMUSG00000012819	Cdh23	chr10	-	59765495	60159238	16945	2.266	0	2.266	0	-0.419323	0	0	0.0215398	0.0289824	13	8	16	20	7.60084	7.52574	7.63017	7.63757
ENSMUSG00000046999	1110032F04Rik	chr3	+	68673763	68676084	2321	4.73355	0	4.73355	0	-0.419726	0	0	0.471769	0.628901	38	25	46	61	7.91227	7.80738	7.95475	7.99071
ENSMUSG00000078710	AC162790.1	chr3	+	69526901	69529673	2391	1.2559	0	1.2559	0	-0.41986	0	0	0.08723	0.11411	8	4	13	7	7.50506	7.41722	7.58358	7.44095
ENSMUSG00000086692	AC152949.2	chr10	+	56151786	56195773	2006	3.78505	0	3.78505	0	-0.42117	0	0	0.381229	0.51004	25	19	34	41	7.77141	7.72475	7.84468	7.84305
ENSMUSG00000037814	Larp1b	chr3	+	40754552	40781715	1705	4.83047	0	4.83047	0	-0.421445	0	-1.19943	0.703378	0.928127	40	29	58	58	7.93151	7.85677	8.05025	7.97042
ENSMUSG00000073053	AC091274.2	chr5	-	32913596	32914178	9	1.54119	0	1.54119	0	-0.421549	0	0	19.3117	27.2837	5	5	7	11	7.43179	7.44819	7.46975	7.51337
ENSMUSG00000064602	SNORA41	chr1	+	63225577	63225709	132	1.54119	0	1.54119	0	-0.421549	0	0	1.31671	1.86025	5	5	7	11	7.43179	7.44819	7.46975	7.51337
ENSMUSG00000060470	Gpr97	chr8	+	97541617	97569146	2409	6.44636	0	6.44636	0	-0.42184	0	0	0.634907	0.860757	46	42	59	93	7.98632	7.99613	8.0577	8.17991
ENSMUSG00000071604	Fam189a2	chr19	-	24047240	24059332	1670	5.54154	0	5.54154	0	-0.422066	0	0	0.728527	0.988422	37	33	47	74	7.90244	7.90268	7.96318	8.07292
ENSMUSG00000085167	AL662810.2	chr11	+	23976558	23977367	715	3.56221	0	3.56221	0	-0.422212	0	0	1.06957	1.41189	26	18	38	36	7.78345	7.70972	7.88338	7.8004
ENSMUSG00000062785	Kcnc3	chr7	+	51846033	51860124	5344	4.64539	0	4.64539	0	-0.422467	0	0	0.159365	0.219536	24	25	30	56	7.75912	7.80738	7.80349	7.95658
ENSMUSG00000027848	Olfml3	chr3	-	103537622	103541924	3904	22.6452	0	10.8823	0	-0.422864	0	0	4.52322	5.99278	627	389	737	978	9.85675	9.48982	9.94463	10.0436
ENSMUSG00000064325	Hhip	chr8	-	82490013	82581905	4896	4.71166	0	3.11713	0	-0.423587	0	0	0.191698	0.259129	17	37	51	42	7.66436	7.94571	7.99601	7.85124
ENSMUSG00000048782	Insc	chr7	+	121887348	121993898	3583	1.83768	0	1.83768	0	-0.424303	0	0	0.0727627	0.098992	9	6	12	14	7.52624	7.47616	7.56684	7.55914
ENSMUSG00000085437	AC093366.1	chr8	+	27193080	27213166	793	2.00252	0	1.26768	0	-0.424791	0	0	0.569855	0.72252	18	8	30	12	7.679	7.52574	7.80349	7.52926
ENSMUSG00000025738	Fbxl16	chr17	+	25953359	25958189	3178	10.2974	0	10.2974	0	-0.425962	0	0	0.95708	1.30066	84	91	122	181	8.26662	8.37453	8.43261	8.55934
ENSMUSG00000081106	AL808115.4	chrX	-	73216791	73218462	1671	1.28486	0	1.28486	0	-0.426673	0	0	0.0728091	0.106131	2	5	6	7	7.32985	7.44819	7.44641	7.44095
ENSMUSG00000033967	2310014L17Rik	chr7	+	13512764	13516353	3064	3.45904	0	3.45904	0	-0.42758	0	0	0.192865	0.262686	16	18	27	32	7.64927	7.70972	7.77067	7.76399
ENSMUSG00000086386	AL669946.1	chr11	-	31995260	32001228	2589	3.65914	0	3.54229	0	-0.428294	0	0	0.315522	0.416264	34	13	36	43	7.87209	7.62707	7.86431	7.85933
ENSMUSG00000001020	S100a4	chr3	+	90407691	90409967	587	1.49998	0	1.49998	0	-0.428621	0	0	0.236873	0.3486	3	5	5	10	7.36931	7.44819	7.42101	7.49673
ENSMUSG00000006310	Zbtb32	chr7	-	31374699	31383928	2357	1.45604	0	1.45604	0	-0.429194	0	0	0.0589922	0.0868171	5	3	3	12	7.43179	7.38203	7.36094	7.52926
ENSMUSG00000083089	AL713920.1	chrX	-	139618050	139619080	1030	1.79793	0	1.79793	0	-0.429402	0	0	0.219366	0.304624	7	6	10	13	7.48249	7.47616	7.53108	7.5445
ENSMUSG00000065037	7SK	chr9	-	78023109	78023440	331	12.4504	0	2.31718	0	-0.429873	0	0	22.6315	28.8911	296	135	428	273	9.13533	8.62128	9.39562	8.84968
ENSMUSG00000074731	Zfp345	chr2	-	150296726	150310827	2734	3.45719	0	3.45719	0	-0.429902	0	-1.06045	0.228859	0.309362	20	16	28	34	7.70706	7.67829	7.78182	7.78247
ENSMUSG00000066797	AC118263.2	chr1	+	156051226	156052804	1578	1.7452	0	1.7452	0	-0.429998	0	0	0.143186	0.198836	10	3	7	16	7.54626	7.38203	7.46975	7.58692
ENSMUSG00000083041	RP23-175C13.1	chr6	-	4843351	4843777	426	4.34151	0	4.34151	0	-0.431024	0	0	2.03997	2.75399	26	24	40	46	7.78345	7.79439	7.90192	7.88303
ENSMUSG00000036832	Lpar3	chr3	+	145883948	145949150	2442	2.78775	0	2.78775	0	-0.431659	0	0	0.156582	0.217868	8	14	18	21	7.50506	7.64476	7.65877	7.6494
ENSMUSG00000037944	Ccr7	chr11	-	99005509	99016391	1988	2.18614	0	2.18614	0	-0.432703	0	0	0.209826	0.274484	18	6	22	18	7.679	7.47616	7.71143	7.61296
ENSMUSG00000052135	Foxo6	chr4	-	119939683	119959954	2615	3.52079	0	3.52079	0	-0.433338	0	0	0.206041	0.286923	16	15	19	36	7.64927	7.66181	7.67246	7.8004
ENSMUSG00000082873	AL845304.1	chrX	+	72255928	72256944	1016	1.8786	0	1.8786	0	-0.433715	0	0	0.256603	0.349103	7	8	15	11	7.48249	7.52574	7.61518	7.51337
ENSMUSG00000081248	AL732478.1	chr2	-	91184178	91184346	168	1.07674	0	1.07674	0	-0.434201	0	0	0.827646	1.13682	6	2	7	7	7.45821	7.34025	7.46975	7.44095
ENSMUSG00000078497	RP23-162H3.1	chr4	+	146735411	146765114	1288	4.03579	0	4.03579	0	-0.43452	0	-1.34767	0.715194	0.942644	32	21	49	40	7.85107	7.75364	7.97978	7.83475
ENSMUSG00000021991	Cacna2d3	chr14	-	29718132	30535050	3691	3.10813	0	3.10813	0	-0.43467	0	0	0.141267	0.192191	18	12	22	30	7.679	7.60867	7.71143	7.74489
ENSMUSG00000030470	Csrp3	chr7	-	56085776	56103400	867	1.03865	0	0.938074	0	-0.43493	0	0	0.160374	0.220284	8	0	5	9	7.50506	7.15399	7.42101	7.47922
ENSMUSG00000081946	AL591711.4	chr2	-	166912683	166913239	556	1.31157	0	1.31157	0	-0.435022	0	0	0.28134	0.392572	6	3	7	9	7.45821	7.38203	7.46975	7.47922
ENSMUSG00000085185	AC117577.1	chr17	+	24345805	24358675	800	2.78559	0	2.78559	0	-0.437499	0	0	0.564869	0.767355	16	10	20	25	7.64927	7.56933	7.68578	7.69402
ENSMUSG00000027719	Adad1	chr3	+	36962448	37020846	3264	2.12101	0	2.12101	0	-0.437528	0	0	0.0958488	0.129564	8	10	19	12	7.50506	7.56933	7.67246	7.52926
ENSMUSG00000082971	AL928993.1	chr2	+	55627958	55629453	1495	12.7785	0	12.2257	0	-0.438163	0	0	3.49937	4.64462	171	130	260	249	8.70529	8.59594	8.96167	8.78072
ENSMUSG00000030905	Crym	chr7	-	127329893	127345625	3391	8.19192	0	8.19192	0	-0.438221	0	0	0.579182	0.796547	55	58	77	121	8.06173	8.13851	8.1815	8.31724
ENSMUSG00000036067	Slc2a6	chr2	-	26876882	26883518	3211	2.46728	0	1.94893	0	-0.438251	0	0	0.0811923	0.118957	8	7	5	23	7.50506	7.50185	7.42101	7.67221
ENSMUSG00000080533	mmu-mir-1191	chr7	+	27990554	27990674	120	2.23536	0	2.23536	0	-0.438517	0	0	2.75192	3.75151	12	7	15	18	7.58344	7.50185	7.61518	7.61296
ENSMUSG00000062727	Hist1h2bk	chr13	+	22127738	22129118	514	12.4414	0	8.29391	0	-0.438655	0	0	10.1781	13.4561	186	115	255	252	8.76583	8.51619	8.94616	8.78956
ENSMUSG00000018102	Hist1h2bc	chr13	+	23776067	23784357	454	7.99667	0	7.99667	0	-0.438833	0	0	5.35965	7.12141	82	58	120	117	8.25391	8.13851	8.42271	8.29882
ENSMUSG00000085081	BX248132.1	chr11	-	119682125	119695679	1090	3.7205	0	3.7205	0	-0.438957	0	0	0.605928	0.826021	22	16	28	38	7.73371	7.67829	7.78182	7.81781
ENSMUSG00000087305	AC137558.1	chr6	-	8438794	8460430	4919	3.85553	0	3.85553	0	-0.439048	0	0	0.137801	0.188584	22	17	28	40	7.73371	7.69424	7.78182	7.83475
ENSMUSG00000066196	Spag8	chr4	-	43664201	43666447	1595	3.22147	0	3.22147	0	-0.439293	0	0	0.272423	0.38488	11	14	16	29	7.56528	7.64476	7.63017	7.73509
ENSMUSG00000082012	AC133581.2	chr1	+	75632964	75633754	790	1.65814	0	1.65814	0	-0.439401	0	0	0.264009	0.362632	4	8	14	7	7.40254	7.52574	7.59967	7.44095
ENSMUSG00000085758	AC164563.2	chr6	-	124960198	124999871	251	1.84213	0	1.84213	0	-0.439881	0	0	0.900189	1.25005	5	8	13	10	7.43179	7.52574	7.58358	7.49673
ENSMUSG00000022485	Hoxc5	chr15	+	102844438	102847860	2640	22.3335	0	3.888	0	-0.440137	0	0	7.55792	9.91102	816	332	936	982	10.1439	9.34019	10.209	10.0481
ENSMUSG00000081514	AL807797.1	chrX	+	62197303	62198206	903	2.38554	0	2.38554	0	-0.440553	0	0	0.307961	0.438111	6	10	12	17	7.45821	7.56933	7.56684	7.60014
ENSMUSG00000037735	2810032G03Rik	chr12	+	5419180	5423111	1454	6.43592	0	5.49055	0	-0.440568	0	0	1.25513	1.66067	70	35	87	90	8.17368	7.92452	8.24335	8.16388
ENSMUSG00000053714	4732471J01Rik	chr7	+	26161841	26170755	635	2.52632	0	2.52632	0	-0.441094	0	0	0.465307	0.665981	8	9	10	21	7.50506	7.54816	7.53108	7.6494
ENSMUSG00000072566	Pvt1	chr15	+	61869601	62081079	1563	3.61692	0	3.61692	0	-0.442846	0	-1.09252	0.41144	0.558592	20	17	31	33	7.70706	7.69424	7.81405	7.7733
ENSMUSG00000034387	D630042P16Rik	chr6	-	112309317	112338017	2543	4.31086	0	2.99106	0	-0.44356	0	0	0.252883	0.35942	20	17	17	50	7.70706	7.69424	7.64469	7.91338
ENSMUSG00000028024	Enpep	chr3	-	128972094	129035667	4208	1.67977	0	1.67977	0	-0.443676	0	0	0.0578251	0.0778053	8	6	15	9	7.50506	7.47616	7.61518	7.47922
ENSMUSG00000086241	AC158618.1	chr10	-	76008613	76024971	858	2.76548	0	2.76548	0	-0.443719	0	0	0.526684	0.715482	18	8	19	26	7.679	7.52574	7.67246	7.70459
ENSMUSG00000034457	Eda2r	chrX	-	94529178	94572555	5891	5.82079	0	5.82079	0	-0.444007	0	0	0.224227	0.303358	43	33	60	71	7.95943	7.90268	8.06509	8.05469
ENSMUSG00000043822	Adamtsl5	chr10	-	79801854	79811157	4722	2.18921	0	2.18921	0	-0.444184	0	0	0.062573	0.08667	11	6	12	18	7.56528	7.47616	7.56684	7.61296
ENSMUSG00000053615	AL928930.1	chr2	+	125330824	125333617	351	1.73444	0	1.73444	0	-0.444757	0	0	0.445656	0.660717	3	6	6	11	7.36931	7.47616	7.44641	7.51337
ENSMUSG00000086541	AC140799.1	chr15	+	56521498	56526015	303	1.27563	0	1.27563	0	-0.445315	0	0	0.401531	0.585295	3	4	6	7	7.36931	7.41722	7.44641	7.44095
ENSMUSG00000022847	Thpo	chr16	-	20725230	20734584	1683	1.27563	0	1.27563	0	-0.445315	0	0	0.07229	0.105374	3	4	6	7	7.36931	7.41722	7.44641	7.44095
ENSMUSG00000074743	Thbd	chr2	-	148230201	148233924	3723	9.77412	0	9.77412	0	-0.445319	0	0	0.807639	1.08827	103	70	133	164	8.37962	8.23147	8.48538	8.4963
ENSMUSG00000073556	AC133097.2	chr1	+	137005537	137009955	780	1.88002	0	1.68403	0	-0.445723	0	0	0.222828	0.332302	6	4	3	16	7.45821	7.41722	7.36094	7.58692
ENSMUSG00000041134	Cyyr1	chr16	-	85456487	85550660	2077	10.5667	0	10.5667	0	-0.446245	0	0	1.60668	2.16746	106	86	155	175	8.39633	8.34235	8.58361	8.53751
ENSMUSG00000040828	Tmem146	chr17	+	56790296	56803877	1738	3.64415	0	3.64415	0	-0.446947	0	0	0.30001	0.423855	16	14	17	37	7.64927	7.64476	7.64469	7.80917
ENSMUSG00000045657	Pcdhb10	chr18	+	37571327	37574168	2841	2.47888	0	2.47888	0	-0.447746	0	0	0.134591	0.182468	12	10	21	17	7.58344	7.56933	7.69876	7.60014
ENSMUSG00000075031	Hist1h2bb	chr13	+	23838602	23839071	469	9.6688	0	6.26618	0	-0.448038	0	0	7.15235	9.4824	123	70	168	158	8.48615	8.23147	8.63775	8.47312
ENSMUSG00000046607	Hrk	chr5	+	118619772	118639487	5366	1.97462	0	1.97462	0	-0.448088	0	0	0.0388682	0.0559301	5	7	9	13	7.43179	7.50185	7.51183	7.5445
ENSMUSG00000064158	Izumo1	chr7	+	52877180	52884193	2338	2.28443	0	2.28443	0	-0.448436	0	0	0.156113	0.210054	14	7	19	17	7.61756	7.50185	7.67246	7.60014
ENSMUSG00000041481	Serpina3g	chr12	+	105476007	105480143	1870	4.19506	0	4.19506	0	-0.448512	0	0	0.418249	0.569019	24	21	38	40	7.75912	7.75364	7.88338	7.83475
ENSMUSG00000086181	AC161228.1	chr3	-	38773491	38787181	1627	6.02823	0	2.06627	0	-0.44859	0	0	1.2285	1.5847	83	32	117	72	8.26029	7.89149	8.40769	8.06081
ENSMUSG00000075575	0610040B10Rik	chr5	+	144090986	144091653	667	1.56285	0	1.56285	0	-0.449103	0	0	0.260578	0.368146	5	5	9	9	7.43179	7.44819	7.51183	7.47922
ENSMUSG00000022309	Angpt1	chr15	-	42256272	42508523	4268	19.6238	0	11.3958	0	-0.449491	0	-1.00774	2.59405	3.4648	387	250	532	552	9.37568	9.08945	9.60622	9.45474
ENSMUSG00000037593	BC030499	chr11	+	78104342	78110307	3875	1.54385	0	1.54385	0	-0.449537	0	0	0.0448531	0.0633687	6	4	8	10	7.45821	7.41722	7.49146	7.49673
ENSMUSG00000049515	Espnl	chr1	+	93218651	93244880	5442	1.89726	0	1.76411	0	-0.449562	0	0	0.0383254	0.055149	9	3	5	17	7.52624	7.38203	7.42101	7.60014
ENSMUSG00000072919	4933437F05Rik	chr12	-	88562144	88579682	1471	3.17172	0	3.17172	0	-0.449593	0	0	0.354464	0.482241	15	15	28	24	7.63369	7.66181	7.78182	7.68323
ENSMUSG00000047854	Stx19	chr16	+	62814501	62824172	2812	1.34123	0	1.34123	0	-0.44976	0	0	0.0556277	0.0776209	5	4	9	7	7.43179	7.41722	7.51183	7.44095
ENSMUSG00000072853	AC156506.1	chr6	-	108421052	108421265	68	1.10593	0	1.10593	0	-0.450561	0	0	2.04477	2.80862	5	3	9	5	7.43179	7.38203	7.51183	7.39663
ENSMUSG00000043029	Trpv3	chr11	+	73080889	73113865	5835	1.08741	0	1.08741	0	-0.451109	0	0	0.0238294	0.0327311	6	2	8	6	7.45821	7.34025	7.49146	7.41972
ENSMUSG00000073367	Gm10493	chr17	+	90853985	90855184	1199	1.63409	0	1.63409	0	-0.45167	0	0	0.173951	0.238932	6	6	13	8	7.45821	7.47616	7.58358	7.46069
ENSMUSG00000054659	Pm20d2	chr4	-	33261204	33276712	1834	3.38011	0	1.96467	0	-0.452052	0	0	0.416982	0.542997	28	16	49	24	7.80682	7.67829	7.97978	7.68323
ENSMUSG00000082660	AL833788.3	chrX	+	47726320	47727201	881	7.59059	0	7.59059	0	-0.452331	0	0	2.20956	2.98851	60	52	96	97	8.10074	8.088	8.29567	8.20084
ENSMUSG00000053481	AL646051.1	chr11	-	64248634	64249314	199	1.58269	0	1.58269	0	-0.452865	0	0	1.04807	1.43959	9	3	10	11	7.52624	7.38203	7.53108	7.51337
ENSMUSG00000063162	AC124387.3	chr13	+	104187163	104187704	541	2.09328	0	2.09328	0	-0.454583	0	0	0.578282	0.781697	11	7	18	13	7.56528	7.50185	7.65877	7.5445
ENSMUSG00000059854	Hydin	chr8	+	112790876	113134153	15824	2.22218	0	2.22218	0	-0.454791	0	0	0.020869	0.0284493	14	5	15	18	7.61756	7.44819	7.61518	7.61296
ENSMUSG00000028943	Espn	chr4	-	151494439	151526480	5979	6.81809	0	3.85601	0	-0.454859	0	-1.72499	0.209299	0.296612	38	34	37	93	7.91227	7.91369	7.87391	8.17991
ENSMUSG00000086305	AC164093.3	chr16	+	11008990	11015279	1986	1.91523	0	1.76214	0	-0.456155	0	0	0.0700124	0.109904	2	6	3	13	7.32985	7.47616	7.36094	7.5445
ENSMUSG00000085455	AC158782.6	chr5	-	149765323	149781698	2631	3.53368	0	3.53368	0	-0.456328	0	0	0.178364	0.254067	12	15	18	31	7.58344	7.66181	7.65877	7.75452
ENSMUSG00000049122	Frmd3	chr4	+	73659337	73848118	6084	3.72078	0	3.72078	0	-0.456338	0	0	0.085703	0.121082	12	18	23	31	7.58344	7.70972	7.72379	7.75452
ENSMUSG00000029660	4930588N13Rik	chr5	+	150242274	150273554	1459	1.71947	0	1.71947	0	-0.457104	0	0	0.0833886	0.130902	1	6	4	10	7.27838	7.47616	7.39289	7.49673
ENSMUSG00000041673	Lrrc18	chr14	+	33804567	33828478	3136	4.48319	0	4.48319	0	-0.457365	0	0	0.249402	0.343657	20	25	40	39	7.70706	7.80738	7.90192	7.82634
ENSMUSG00000073184	6030426L16Rik	chr12	+	20421577	20439560	539	4.25067	0	4.25067	0	-0.457418	0	0	1.28984	1.79698	22	18	28	43	7.73371	7.70972	7.78182	7.85933
ENSMUSG00000085884	AC144797.1	chr16	+	96257696	96260350	2005	2.43105	0	1.72087	0	-0.458388	0	0	0.234053	0.306177	19	8	30	15	7.69322	7.52574	7.80349	7.57327
ENSMUSG00000054181	A930012O16Rik	chr2	-	57088637	57090919	1054	1.93577	0	1.93577	0	-0.458425	0	0	0.164901	0.245916	4	6	6	13	7.40254	7.47616	7.44641	7.5445
ENSMUSG00000081757	AL772398.1	chr2	+	95517873	95518012	139	4.06841	0	4.06841	0	-0.458719	0	0	5.25168	7.16443	22	20	38	35	7.73371	7.73938	7.88338	7.7915
ENSMUSG00000039533	Mmd2	chr5	-	143038318	143084754	3310	1.74663	0	1.74663	0	-0.459404	0	0	0.0472584	0.070064	3	6	7	10	7.36931	7.47616	7.46975	7.49673
ENSMUSG00000030324	Rho	chr6	+	115881944	115888847	3235	1.96642	0	1.96642	0	-0.460071	0	0	0.064472	0.0927731	6	6	9	13	7.45821	7.47616	7.51183	7.5445
ENSMUSG00000080825	AL805911.3	chrX	-	101196404	101196676	267	2.24014	0	2.24014	0	-0.460835	0	0	1.10663	1.53279	9	8	16	14	7.52624	7.52574	7.63017	7.55914
ENSMUSG00000084313	AL845449.1	chr2	+	99395407	99396035	597	1.78415	0	1.78415	0	-0.461027	0	0	0.320245	0.457014	5	6	10	10	7.43179	7.47616	7.53108	7.49673
ENSMUSG00000023393	Slc17a9	chr2	+	180459967	180476985	3200	1.68158	0	1.68158	0	-0.461159	0	0	0.0488829	0.0724724	6	3	4	13	7.45821	7.38203	7.39289	7.5445
ENSMUSG00000072844	G530011O06Rik	chrX	-	166412974	166416849	1429	2.41642	0	2.41642	0	-0.461372	0	0	0.243255	0.334125	13	7	17	18	7.60084	7.50185	7.64469	7.61296
ENSMUSG00000029204	Rhoh	chr5	+	66254807	66287939	4960	1.30903	0	1.30903	0	-0.462695	0	0	0.024529	0.0357549	2	5	8	5	7.32985	7.44819	7.49146	7.39663
ENSMUSG00000046637	Ttc34	chr4	+	154230308	154241234	3306	3.50987	0	3.50987	0	-0.463011	0	0	0.152461	0.214573	17	12	19	33	7.66436	7.60867	7.67246	7.7733
ENSMUSG00000052496	Pkdrej	chr15	-	85645782	85652163	6381	3.25841	0	3.25841	0	-0.463825	0	0	0.0735426	0.102619	14	13	22	26	7.61756	7.62707	7.71143	7.70459
ENSMUSG00000083518	AL670169.5	chrX	+	7611337	7612205	868	5.52687	0	5.52687	0	-0.464695	0	0	1.26149	1.72881	30	33	58	52	7.82933	7.90268	8.05025	7.92807
ENSMUSG00000055968	AC126034.1	chr8	-	90661977	90662416	185	5.15735	0	5.15735	0	-0.466781	0	0	5.73089	7.81642	42	19	46	60	7.95024	7.72475	7.95475	7.984
ENSMUSG00000032502	Stac	chr9	-	111463943	111592752	2541	3.42258	0	2.62822	0	-0.46709	0	0	0.136801	0.204011	4	16	13	25	7.40254	7.67829	7.58358	7.69402
ENSMUSG00000036790	Slitrk2	chrX	+	63906181	63909663	2992	5.6232	0	5.6232	0	-0.467163	0	0	0.383395	0.524336	35	31	59	56	7.88236	7.88012	8.0577	7.95658
ENSMUSG00000059325	Hopx	chr5	-	77516010	77544181	1141	2.17071	0	2.17071	0	-0.469542	0	0	0.198026	0.286945	6	7	10	14	7.45821	7.50185	7.53108	7.55914
ENSMUSG00000019326	Aoc3	chr11	+	101191918	101203252	4621	1.97727	0	1.97727	0	-0.471602	0	0	0.0451346	0.0649472	6	6	10	12	7.45821	7.47616	7.53108	7.52926
ENSMUSG00000033007	Accn4	chr1	+	75447010	75470918	2727	3.08738	0	1.50492	0	-0.471721	0	0	0.133844	0.195098	16	5	6	33	7.64927	7.44819	7.44641	7.7733
ENSMUSG00000051719	AC102735.1	chr5	-	52767486	52862746	1691	3.68447	0	3.68447	0	-0.472228	0	-1.2882	0.246679	0.36303	9	15	14	31	7.52624	7.66181	7.59967	7.75452
ENSMUSG00000065637	SNORA14	chr8	-	129468746	129468880	134	1.92653	0	1.92653	0	-0.472433	0	0	1.29706	1.93429	5	5	6	13	7.43179	7.44819	7.44641	7.5445
ENSMUSG00000078902	RP23-330D3.4	chr2	-	174991755	175001372	4859	3.59518	0	3.59518	0	-0.472734	0	0	0.125194	0.17126	22	13	31	30	7.73371	7.62707	7.81405	7.74489
ENSMUSG00000069271	Hist1h2bn	chr13	+	21845991	21849506	409	12.1618	0	8.35724	0	-0.473028	0	0	9.98639	13.5084	147	88	205	200	8.60117	8.35535	8.77894	8.62572
ENSMUSG00000006777	Krt23	chr11	-	99339287	99354451	1565	1.91955	0	1.91955	0	-0.473288	0	0	0.13327	0.191771	9	3	7	15	7.52624	7.38203	7.46975	7.57327
ENSMUSG00000023905	Tnfrsf12a	chr17	-	23812413	23814400	947	4.6108	0	4.6108	0	-0.474328	0	-1.11828	0.697425	0.993969	13	25	32	37	7.60084	7.80738	7.82442	7.80917
ENSMUSG00000072481	AC115706.1	chr8	-	129505598	129506132	534	3.38424	0	3.38424	0	-0.474521	0	0	0.976437	1.35397	20	10	23	30	7.70706	7.56933	7.72379	7.74489
ENSMUSG00000078894	2210418O10Rik	chr2	-	175454410	175468170	5080	18.8928	0	3.19483	0	-0.474664	0	0	1.91255	2.55382	295	264	603	348	9.13242	9.13589	9.73313	9.0428
ENSMUSG00000042514	Klhl14	chr18	-	21708877	21813219	3815	4.88957	0	4.88957	0	-0.475528	0	0	0.227793	0.314675	24	26	47	41	7.75912	7.8201	7.96318	7.84305
ENSMUSG00000078960	AC102103.2	chr15	-	81688103	81689226	536	1.6941	0	1.6941	0	-0.47611	0	0	0.291838	0.432671	6	3	5	12	7.45821	7.38203	7.42101	7.52926
ENSMUSG00000038663	Fsd2	chr7	-	88678193	88711830	3985	1.58426	0	1.58426	0	-0.47614	0	0	0.043615	0.0616195	5	5	11	7	7.43179	7.44819	7.54937	7.44095
ENSMUSG00000030223	Ptpro	chr6	+	137200985	137411751	5093	2.38704	0	2.38704	0	-0.477189	0	0	0.047777	0.0696424	5	9	12	14	7.43179	7.54816	7.56684	7.55914
ENSMUSG00000034936	Arl4d	chr11	+	101526854	101529146	1382	5.27509	0	5.27509	0	-0.477519	0	0	0.62882	0.888399	28	22	34	56	7.80682	7.76754	7.84468	7.95658
ENSMUSG00000047841	BC051628	chr2	+	180954717	180957559	1475	1.54651	0	1.54651	0	-0.477534	0	0	0.117834	0.166477	7	3	9	9	7.48249	7.38203	7.51183	7.47922
ENSMUSG00000021055	Esr2	chr12	-	77221405	77278246	3369	3.07824	0	3.07824	0	-0.477542	0	0	0.103179	0.149822	8	12	15	22	7.50506	7.60867	7.61518	7.66094
ENSMUSG00000079014	AC142112.1	chr12	+	105503315	105506848	1227	5.38542	0	5.38542	0	-0.478557	0	0	0.793246	1.10069	27	29	51	48	7.79525	7.85677	7.99601	7.89837
ENSMUSG00000020932	Gfap	chr11	-	102748649	102762226	2919	1.49365	0	1.49365	0	-0.478918	0	0	0.0476343	0.0701021	5	3	6	9	7.43179	7.38203	7.44641	7.47922
ENSMUSG00000053989	1700008J07Rik	chr7	-	134655682	134656240	388	4.06252	0	4.06252	0	-0.479262	0	0	1.56784	2.21504	23	12	22	41	7.74656	7.60867	7.71143	7.84305
ENSMUSG00000048349	Pou4f1	chr14	-	104862736	104867216	2828	2.91466	0	2.91466	0	-0.479292	0	-1.0391	0.116772	0.168835	8	11	15	20	7.50506	7.58946	7.61518	7.63757
ENSMUSG00000086693	AC133496.1	chr13	-	41051782	41096520	1236	2.19213	0	2.19213	0	-0.479591	0	0	0.210929	0.298002	9	6	13	14	7.52624	7.47616	7.58358	7.55914
ENSMUSG00000035226	Rims4	chr2	-	163685486	163744662	5205	2.17464	0	2.17464	0	-0.480102	0	0	0.0500881	0.0707647	10	5	12	15	7.54626	7.44819	7.56684	7.57327
ENSMUSG00000027871	Hsd3b1	chr3	-	98656116	98663717	1855	2.76531	0	2.76531	0	-0.480293	0	-1.10348	0.187392	0.264748	10	10	18	18	7.54626	7.56933	7.65877	7.61296
ENSMUSG00000026778	Prkcq	chr2	+	11093739	11222853	6326	6.98611	0	6.98611	0	-0.480828	0	0	0.239031	0.329941	55	32	68	85	8.06173	7.89149	8.12187	8.13649
ENSMUSG00000087168	AC124576.1	chr16	+	5254878	5289714	4671	2.86884	0	2.86884	0	-0.481068	0	0	0.0632562	0.0934574	8	9	10	22	7.50506	7.54816	7.53108	7.66094
ENSMUSG00000035984	Nme5	chr18	-	34722287	34738769	1164	2.00562	0	2.00562	0	-0.482084	0	0	0.209045	0.292995	9	5	13	12	7.52624	7.44819	7.58358	7.52926
ENSMUSG00000055341	Zfp457	chr13	-	67393385	67407348	2117	4.48111	0	4.48111	0	-0.484758	0	0	0.27093	0.393082	10	23	27	34	7.54626	7.78112	7.77067	7.78247
ENSMUSG00000071636	Rimbp3	chr16	+	17209077	17213997	4920	3.51571	0	3.51571	0	-0.484934	0	0	0.0953812	0.135864	16	11	19	30	7.64927	7.58946	7.67246	7.74489
ENSMUSG00000085470	AC155848.2	chr6	+	30410127	30413313	622	1.96004	0	1.96004	0	-0.485033	0	0	0.27943	0.416713	4	6	8	11	7.40254	7.47616	7.49146	7.51337
ENSMUSG00000061577	Gpr114	chr8	+	97447593	97467180	3129	1.79529	0	1.79529	0	-0.485562	0	0	0.0722108	0.100276	10	3	12	11	7.54626	7.38203	7.56684	7.51337
ENSMUSG00000042233	2010015L04Rik	chr4	+	154783298	154822053	5298	7.37651	0	7.37651	0	-0.488228	0	0	0.255886	0.363062	39	39	58	83	7.92195	7.96629	8.05025	8.12528
ENSMUSG00000067929	CAAA01141682.1.67857.2	chr17	+	21828783	21829368	585	7.69613	0	6.81867	0	-0.489076	0	0	2.73336	3.80107	41	51	89	74	7.94093	8.07927	8.25524	8.07292
ENSMUSG00000055362	A330084C13Rik	chr18	-	65046379	65048145	1180	2.75727	0	2.75727	0	-0.489106	0	0	0.265127	0.38151	8	10	16	17	7.50506	7.56933	7.63017	7.60014
ENSMUSG00000087680	AC124444.1	chr7	+	125736037	125740338	568	2.3219	0	2.3219	0	-0.489376	0	0	0.428394	0.624452	9	5	9	17	7.52624	7.44819	7.51183	7.60014
ENSMUSG00000081504	AL732474.3	chr4	+	55267611	55268091	480	5.3034	0	5.3034	0	-0.490454	0	0	1.73806	2.47259	26	22	35	52	7.78345	7.76754	7.85457	7.92807
ENSMUSG00000080205	AC074042.1	chr6	-	54127473	54127677	204	3.47756	0	3.1627	0	-0.490459	0	0	2.47077	3.47734	22	7	19	33	7.73371	7.50185	7.67246	7.7733
ENSMUSG00000033768	Nrxn2	chr19	+	6418730	6544169	12788	7.63777	0	6.46456	0	-0.492078	0	-1.09252	0.104653	0.150415	42	35	47	94	7.95024	7.92452	7.96318	8.18519
ENSMUSG00000019718	2810055F11Rik	chr12	-	73174414	73186426	2679	14.7303	0	10.5445	0	-0.492925	0	0	1.33647	1.91465	97	109	141	235	8.34534	8.48255	8.52215	8.73853
ENSMUSG00000049001	A930038C07Rik	chr6	+	65621604	65656924	4684	21.7091	0	10.6258	0	-0.493752	0	0	1.45457	2.08239	185	207	268	447	8.76189	8.93497	8.98609	9.25908
ENSMUSG00000082931	AL844842.5	chr2	+	38478320	38478784	464	6.90944	0	6.90944	0	-0.496028	0	0	2.47224	3.55747	36	30	42	79	7.89248	7.86855	7.91997	8.10242
ENSMUSG00000025498	Irf7	chr7	-	148448604	148452380	2974	2.61652	0	2.61652	0	-0.497283	0	0	0.111039	0.155959	10	9	20	14	7.54626	7.54816	7.68578	7.55914
ENSMUSG00000062417	Hist1h3g	chr13	+	23627286	23627778	492	13.0779	0	11.2687	0	-0.498178	0	0	7.7718	10.7582	139	81	184	204	8.56418	8.30907	8.70096	8.6392
ENSMUSG00000087420	AC100751.2	chr18	-	11979184	11997846	1627	2.52176	0	2.52176	0	-0.498344	0	0	0.138874	0.209617	6	7	8	17	7.45821	7.50185	7.49146	7.60014
ENSMUSG00000065820	U2	chr11	+	101466163	101466354	191	2.71497	0	2.71497	0	-0.498525	0	0	1.63796	2.35697	11	7	14	19	7.56528	7.50185	7.59967	7.62543
ENSMUSG00000042540	Acot5	chr12	+	85410274	85416970	1519	9.61228	0	9.61228	0	-0.498549	0	0	1.33873	1.89495	64	53	89	122	8.13067	8.09663	8.25524	8.32179
ENSMUSG00000002475	Abhd3	chr18	-	10644408	10706769	1962	3.80496	0	3.60001	0	-0.498816	0	0	0.283475	0.396323	14	18	35	22	7.61756	7.70972	7.85457	7.66094
ENSMUSG00000085474	AC160471.4	chr7	+	26645158	26654902	605	3.27865	0	3.27865	0	-0.498906	0	0	0.718206	1.01468	13	12	24	21	7.60084	7.60867	7.73589	7.6494
ENSMUSG00000022054	Nefm	chr14	-	68700646	68742903	3567	7.44153	0	6.06205	0	-0.499895	0	0	0.472643	0.650159	65	32	86	84	8.13799	7.89149	8.23735	8.13091
ENSMUSG00000073000	AC124453.2	chr12	+	77545546	77552323	1598	1.29081	0	1.29081	0	-0.500224	0	0	0.0761352	0.110979	4	3	8	5	7.40254	7.38203	7.49146	7.39663
ENSMUSG00000062991	Nrg1	chr8	-	32928499	33119581	2837	1.75961	0	1.75961	0	-0.500307	0	0	0.0673903	0.0961711	8	3	10	10	7.50506	7.38203	7.53108	7.49673
ENSMUSG00000059361	Nrsn2	chr2	-	152194490	152202374	1214	4.46713	0	4.46713	0	-0.50042	0	0	0.44382	0.651753	11	20	24	34	7.56528	7.73938	7.73589	7.78247
ENSMUSG00000049641	Vgll2	chr10	+	51742336	51748154	1498	5.17846	0	3.82902	0	-0.501047	0	0	0.429293	0.63747	18	19	19	51	7.679	7.72475	7.67246	7.92077
ENSMUSG00000069314	Hist1h2bl	chr13	-	21806867	21808012	406	13.9629	0	8.08428	0	-0.501289	0	0	10.8308	14.9187	162	91	224	220	8.66737	8.37453	8.84527	8.69155
ENSMUSG00000054113	AC133523.1	chr19	-	4000105	4000508	402	1.88613	0	1.88613	0	-0.501802	0	0	0.432353	0.644765	8	2	5	14	7.50506	7.34025	7.42101	7.55914
ENSMUSG00000081404	AC124681.1	chr16	-	31987263	31987546	283	4.38621	0	4.38621	0	-0.502052	0	0	1.90388	2.79586	16	15	19	39	7.64927	7.66181	7.67246	7.82634
ENSMUSG00000020838	Slc6a4	chr11	+	76812104	76845842	4529	2.84184	0	2.59255	0	-0.502449	0	-1.29897	0.08059	0.11446	17	4	14	24	7.66436	7.41722	7.59967	7.68323
ENSMUSG00000025489	Ifitm5	chr7	-	148134861	148136138	708	3.07031	0	3.07031	0	-0.505914	0	0	0.392781	0.597313	6	10	10	21	7.45821	7.56933	7.53108	7.6494
ENSMUSG00000076281	AC160935.1	chr9	-	56071519	56071633	114	42.5767	14.8791	3.17951	0	-0.506712	0	0	4339.66	5852.6	19357	9107	29361	19547	14.3437	13.4392	14.8245	13.972
ENSMUSG00000080816	AL806523.1	chr4	+	46340167	46340637	470	3.24162	0	3.24162	0	-0.507	0	0	0.702619	1.04491	8	11	14	22	7.50506	7.58946	7.59967	7.66094
ENSMUSG00000010825	Grid2ip	chr5	+	144119016	144153831	4797	4.37919	0	4.37919	0	-0.507128	0	0	0.11232	0.164942	17	14	19	39	7.66436	7.64476	7.67246	7.82634
ENSMUSG00000071573	Rnls	chr19	-	33212236	33466795	1637	6.8283	0	6.8283	0	-0.507494	0	-1.09252	0.711361	1.01668	38	29	50	72	7.91227	7.85677	7.98793	8.06081
ENSMUSG00000074039	RP24-180M2.1	chr9	+	114277420	114286347	3745	3.83693	0	3.83693	0	-0.507853	0	0	0.134589	0.193062	17	12	23	30	7.66436	7.60867	7.72379	7.74489
ENSMUSG00000073985	AC159005.1	chr7	+	108985264	108985877	408	10.1665	0	10.1665	0	-0.507868	0	-1.38883	5.11193	7.28904	60	60	97	121	8.10074	8.15471	8.30131	8.31724
ENSMUSG00000028536	2610528J11Rik	chr4	+	118199603	118202833	1202	2.82534	0	2.82534	0	-0.508343	0	0	0.245815	0.363178	12	5	9	23	7.58344	7.44819	7.51183	7.67221
ENSMUSG00000080709	BX649322.1	chr2	+	177469004	177473462	3051	1.78027	0	1.5334	0	-0.508814	0	0	0.0740569	0.102839	12	1	12	11	7.58344	7.28574	7.56684	7.51337
ENSMUSG00000050761	Gp1bb	chr16	-	18620814	18621459	645	3.72276	0	3.72276	0	-0.509358	0	0	0.754506	1.07866	15	13	25	26	7.63369	7.62707	7.74772	7.70459
ENSMUSG00000083245	BX571885.2	chr4	+	82839891	82840898	1007	2.32457	0	2.32457	0	-0.510097	0	0	0.241637	0.352223	10	4	10	16	7.54626	7.41722	7.53108	7.58692
ENSMUSG00000060639	Hist1h4i	chr13	-	22132504	22133231	727	17.9965	0	17.9965	0	-0.511126	0	0	7.19608	10.2267	168	133	232	313	8.69279	8.61121	8.87213	8.95646
ENSMUSG00000079547	H2-DMb1	chr17	+	34290135	34297174	1284	2.40972	0	2.40972	0	-0.511171	0	0	0.162435	0.244364	3	9	12	11	7.36931	7.54816	7.56684	7.51337
ENSMUSG00000035283	Adrb1	chr19	+	56796861	56798262	1401	1.71218	0	1.71218	0	-0.511675	0	0	0.0868408	0.136321	3	4	5	9	7.36931	7.41722	7.42101	7.47922
ENSMUSG00000030200	Bcl2l14	chr6	+	134346335	134388754	4091	1.96299	0	1.96299	0	-0.512163	0	0	0.0424849	0.0633575	5	5	9	10	7.43179	7.44819	7.51183	7.49673
ENSMUSG00000072426	D030018L15Rik	chr15	-	95903775	95908681	2699	1.96299	0	1.96299	0	-0.512163	0	0	0.0643964	0.0960339	5	5	9	10	7.43179	7.44819	7.51183	7.49673
ENSMUSG00000085233	AC091681.1	chr10	-	12636445	12642898	1153	2.94867	0	2.94867	0	-0.512799	0	0	0.256262	0.378612	6	11	16	16	7.45821	7.58946	7.63017	7.58692
ENSMUSG00000087242	AL669842.2	chr11	-	68008430	68009655	681	2.36848	0	2.36848	0	-0.512874	0	0	0.306266	0.460738	5	7	10	13	7.43179	7.50185	7.53108	7.5445
ENSMUSG00000045662	4921515J06Rik	chr3	+	108743001	108763691	2102	4.15255	0	4.15255	0	-0.512917	0	0	0.223252	0.330987	12	15	19	32	7.58344	7.66181	7.67246	7.76399
ENSMUSG00000021448	Shc3	chr13	-	51526411	51662453	1535	1.94172	0	1.94172	0	-0.513186	0	0	0.113228	0.168857	6	4	8	11	7.45821	7.41722	7.49146	7.51337
ENSMUSG00000022763	Aifm3	chr16	+	17489703	17507578	4688	4.69076	0	4.69076	0	-0.513911	0	1.16253	0.129761	0.189147	18	17	26	39	7.679	7.69424	7.75931	7.82634
ENSMUSG00000076258	mmu-mir-689-2	chr16	+	11144132	11144241	109	43.857	15.4775	3.21376	0	-0.513982	0	0	5082.14	6886.51	21726	10146	33064	21960	14.5081	13.5914	14.9943	14.1372
ENSMUSG00000079413	AC159899.1	chr9	-	99129886	99137660	695	2.53539	0	2.53539	0	-0.514453	0	0	0.37512	0.5496	9	6	12	16	7.52624	7.47616	7.56684	7.58692
ENSMUSG00000084401	AL663041.5	chr11	+	121718086	121722541	1316	5.84298	0	4.40366	0	-0.516628	0	0	0.699978	0.995151	21	32	56	40	7.72055	7.89149	8.03513	7.83475
ENSMUSG00000085125	AC104917.1	chr1	-	17666107	17717727	8115	5.47983	0	5.47983	0	-0.516973	0	-1.34767	0.122082	0.169788	37	20	55	46	7.90244	7.73938	8.02746	7.88303
ENSMUSG00000069307	RP23-38E20.1	chr13	-	21898281	21902066	2214	16.9836	0	10.6036	0	-0.518569	0	-1.42908	2.43359	3.40122	194	116	275	277	8.79687	8.5217	9.00707	8.8608
ENSMUSG00000069303	RP23-38E20.2	chr13	+	21925626	21929399	2202	16.9836	0	10.6036	0	-0.518569	0	-1.42908	2.44686	3.41976	194	116	275	277	8.79687	8.5217	9.00707	8.8608
ENSMUSG00000086972	AC159308.1	chr9	+	21922115	21942198	471	2.70295	0	2.70295	0	-0.519658	0	0	0.590423	0.868909	10	6	12	18	7.54626	7.47616	7.56684	7.61296
ENSMUSG00000058189	Hist1h2bm	chr13	+	21813966	21815084	409	10.4504	0	6.7056	0	-0.520532	0	0	6.24681	8.70544	98	49	132	129	8.35113	8.06153	8.48069	8.35307
ENSMUSG00000054061	AC166773.1	chr7	-	100200590	100229537	1879	4.11469	0	4.11469	0	-0.520878	0	0	0.305247	0.43561	22	11	27	33	7.73371	7.58946	7.77067	7.7733
ENSMUSG00000057132	Rpgrip1	chr14	+	52730596	52780605	4348	3.71129	0	3.71129	0	-0.521359	0	0	0.0959369	0.141188	12	12	19	26	7.58344	7.60867	7.67246	7.70459
ENSMUSG00000031637	Lrp2bp	chr8	+	47084656	47114831	3989	2.11219	0	2.11219	0	-0.521554	0	0	0.0479284	0.0718173	8	3	7	14	7.50506	7.38203	7.46975	7.55914
ENSMUSG00000035262	Amh	chr10	+	80267992	80270393	1665	2.32007	0	2.32007	0	-0.521583	0	0	0.104388	0.163866	5	5	5	15	7.43179	7.44819	7.42101	7.57327
ENSMUSG00000078869	RP23-67E6.1	chr2	-	177049358	177051741	1050	3.88766	0	3.88766	0	-0.521737	0	0	0.546247	0.766543	21	12	33	26	7.72055	7.60867	7.83463	7.70459
ENSMUSG00000022055	Nefl	chr14	+	68701919	68707152	2272	6.7262	0	3.2442	0	-0.523068	0	0	0.589042	0.822595	61	16	61	76	8.10832	7.67829	8.0724	8.08485
ENSMUSG00000083289	AC101299.2	chr1	+	66109538	66109950	412	3.42618	0	3.42618	0	-0.523508	0	0	1.01246	1.4569	13	11	23	21	7.60084	7.58946	7.72379	7.6494
ENSMUSG00000085119	AL670236.1	chr4	+	155151584	155158075	843	2.18677	0	2.18677	0	-0.523762	0	0	0.268028	0.388381	8	5	13	11	7.50506	7.44819	7.58358	7.51337
ENSMUSG00000020264	Slc36a2	chr11	-	54971971	54998579	3255	2.59411	0	2.59411	0	-0.524053	0	0	0.0587362	0.0922031	2	9	9	13	7.32985	7.54816	7.51183	7.5445
ENSMUSG00000021675	F2rl2	chr13	+	96466911	96472694	2398	5.1673	0	5.1673	0	-0.524082	0	0	0.289918	0.420975	17	23	37	37	7.66436	7.78112	7.87391	7.80917
ENSMUSG00000052392	Acot4	chr12	+	85379328	85385673	1893	6.34823	0	6.34823	0	-0.524631	0	0	0.523345	0.75668	37	20	39	66	7.90244	7.73938	7.89271	8.02336
ENSMUSG00000070392	Hist2h3c1	chr3	+	96049476	96052431	2427	10.8703	0	7.44101	0	-0.524788	0	0	1.05988	1.48953	100	48	125	140	8.36263	8.05252	8.44727	8.4003
ENSMUSG00000045608	Dbx2	chr15	-	95453993	95485202	2271	2.33859	0	2.33859	0	-0.525829	0	0	0.0918392	0.138161	7	5	9	14	7.48249	7.44819	7.51183	7.55914
ENSMUSG00000040283	Btnl9	chr11	-	48979086	49000661	6054	4.30755	0	4.30755	0	-0.526257	0	0	0.0803859	0.119428	13	15	21	32	7.60084	7.66181	7.69876	7.76399
ENSMUSG00000051486	Pcdhb11	chr18	+	37581071	37584381	3310	6.33638	0	6.33638	0	-0.526282	0	0	0.28355	0.412141	28	26	43	57	7.80682	7.8201	7.92882	7.96353
ENSMUSG00000056829	Foxb2	chr19	-	16946843	16948130	1287	1.75115	0	1.75115	0	-0.527455	0	0	0.094533	0.148396	2	5	7	7	7.32985	7.44819	7.46975	7.44095
ENSMUSG00000069266	Hist1h4b	chr13	+	23848805	23849296	192	7.31999	0	4.78129	0	-0.527581	0	0	7.604	10.6577	61	23	72	78	8.10832	7.78112	8.14888	8.0966
ENSMUSG00000074024	4632427E13Rik	chr7	-	99886167	99889969	3067	5.36383	0	4.49524	0	-0.528539	0	0	0.306016	0.427003	36	18	54	42	7.89248	7.70972	8.01972	7.85124
ENSMUSG00000033910	Gucy1a3	chr3	-	81896349	81949709	4825	6.6951	0	6.6951	0	-0.528587	0	0	0.219734	0.316661	32	29	53	59	7.85107	7.85677	8.0119	7.97724
ENSMUSG00000071262	AU017455	chr14	-	79612161	79623683	2613	3.68098	0	3.68098	0	-0.530488	0	0	0.172941	0.250597	17	9	21	27	7.66436	7.54816	7.69876	7.71495
ENSMUSG00000075594	K230010J24Rik	chr15	+	75840317	75865669	925	1.70135	0	1.70135	0	-0.530562	0	0	0.131529	0.206471	4	3	5	9	7.40254	7.38203	7.42101	7.47922
ENSMUSG00000074804	RP23-20A6.1	chr2	+	129926129	129929111	2982	10.4749	0	10.4749	0	-0.531494	0	0	0.711077	1.01559	60	62	117	105	8.10074	8.1706	8.40769	8.24129
ENSMUSG00000015627	Gata5	chr2	-	180059837	180069404	3019	6.10018	0	4.78074	0	-0.532976	0	0	0.305124	0.44283	37	16	35	63	7.90244	7.67829	7.85457	8.00394
ENSMUSG00000063886	AC165946.1	chr1	-	153191498	153191866	129	3.98549	0	3.98549	0	-0.533467	0	0	3.50306	5.18179	15	11	19	30	7.63369	7.58946	7.67246	7.74489
ENSMUSG00000015599	Ttbk1	chr17	-	46582124	46621206	3927	7.68997	0	7.68997	0	-0.533585	0	0	0.318666	0.462024	38	34	60	73	7.91227	7.91369	8.06509	8.06689
ENSMUSG00000086622	AC119212.2	chr1	-	168904154	168930972	2286	1.96059	0	1.96059	0	-0.535366	0	0	0.0608244	0.0954811	3	5	7	9	7.36931	7.44819	7.46975	7.47922
ENSMUSG00000068794	Col28a1	chr6	-	7947807	8142617	4896	3.57364	0	3.57364	0	-0.535671	0	-1.39208	0.074549	0.111453	10	11	17	23	7.54626	7.58946	7.64469	7.67221
ENSMUSG00000067199	AC145557.1	chr19	+	41904657	41905299	579	5.49585	0	5.49585	0	-0.536236	0	0	1.17071	1.74352	20	19	27	47	7.70706	7.72475	7.77067	7.89074
ENSMUSG00000058207	Serpina3k	chr12	+	105576717	105584348	1991	1.93617	0	1.93617	0	-0.536837	0	0	0.0698366	0.109628	4	4	6	10	7.40254	7.41722	7.44641	7.49673
ENSMUSG00000001865	Cpa3	chr3	-	20115515	20142080	1452	1.40399	0	0.845075	0	-0.536981	0	0	0.107731	0.150324	5	4	15	1	7.43179	7.41722	7.61518	7.2626
ENSMUSG00000047246	Hist1h2be	chr13	-	23675610	23712993	2275	14.4419	0	7.21772	0	-0.537286	0	0	1.71132	2.41056	149	75	203	199	8.61023	8.26754	8.77174	8.62232
ENSMUSG00000087355	AL954325.1	chr2	-	4208640	4222213	1514	8.61927	0	8.61927	0	-0.53745	0	-1.29612	0.952832	1.38761	45	38	66	88	7.97746	7.95607	8.10803	8.15303
ENSMUSG00000020878	Lrrc46	chr11	-	96895915	96902721	1336	5.28596	0	5.28596	0	-0.537866	0	0	0.559405	0.806667	22	21	42	37	7.73371	7.75364	7.91997	7.80917
ENSMUSG00000085315	AL845467.3	chr2	+	52280531	52290405	280	2.53811	0	2.53811	0	-0.53895	0	0	0.682808	1.07186	5	6	7	15	7.43179	7.47616	7.46975	7.57327
ENSMUSG00000069308	Hist1h2bp	chr13	+	21879329	21881082	706	14.8595	0	8.95554	0	-0.53897	0	0	5.58837	7.90301	146	81	206	203	8.59662	8.30907	8.78253	8.63584
ENSMUSG00000049709	Nlrp10	chr7	-	116065373	116073672	4476	6.64596	0	6.64596	0	-0.540065	0	-1.7844	0.244633	0.350495	40	23	55	60	7.93151	7.78112	8.02746	7.984
ENSMUSG00000059742	Kcnh7	chr2	-	62531470	63022344	14530	2.39016	0	2.39016	0	-0.541089	0	0	0.019139	0.0272274	12	4	17	12	7.58344	7.41722	7.64469	7.52926
ENSMUSG00000074403	Hist2h3b	chr3	+	96072616	96073027	411	9.99487	0	6.7926	0	-0.5416	0	0	5.20149	7.3686	84	39	109	113	8.26662	7.96629	8.36651	8.28003
ENSMUSG00000062944	9130023H24Rik	chr7	-	135379919	135380933	1014	13.2729	0	13.2729	0	-0.544629	0	0	2.65679	3.87461	86	69	122	166	8.27917	8.22408	8.43261	8.50391
ENSMUSG00000046145	AL824704.1	chr4	+	59562025	59562497	325	2.13652	0	2.13652	0	-0.545823	0	0	0.588266	0.881474	8	3	9	12	7.50506	7.38203	7.51183	7.52926
ENSMUSG00000084519	SNORA67	chr7	+	52643905	52644054	149	2.36242	0	2.36242	0	-0.547967	0	0	1.39978	2.10579	7	5	11	12	7.48249	7.44819	7.54937	7.52926
ENSMUSG00000044770	Scml4	chr10	+	42580175	42680586	7725	2.91676	0	2.91676	0	-0.54801	0	0	0.0382485	0.05651	10	7	16	16	7.54626	7.50185	7.63017	7.58692
ENSMUSG00000070331	Qrich2	chr11	-	116302642	116316551	2530	1.75552	0	1.75552	0	-0.548624	0	0	0.0618281	0.0916647	6	3	10	7	7.45821	7.38203	7.53108	7.44095
ENSMUSG00000078721	AL772334.2	chr4	-	42860942	42866760	4146	3.39819	0	3.39819	0	-0.549585	0	0	0.100611	0.144776	17	7	23	21	7.66436	7.50185	7.72379	7.6494
ENSMUSG00000004609	Cd33	chr7	-	50783404	50788541	1992	3.66591	0	1.77833	0	-0.550401	0	0	0.287931	0.397203	23	10	42	16	7.74656	7.56933	7.91997	7.58692
ENSMUSG00000085818	AL928924.3	chr2	+	5816555	5821177	661	1.97438	0	1.97438	0	-0.550588	0	0	0.210355	0.330212	3	5	8	8	7.36931	7.44819	7.49146	7.46069
ENSMUSG00000027670	4833422F24Rik	chr2	-	165219259	165225905	3657	1.97438	0	1.97438	0	-0.550588	0	0	0.0380215	0.0596855	3	5	8	8	7.36931	7.44819	7.49146	7.46069
ENSMUSG00000028268	Gbp3	chr3	+	142223015	142236173	3239	3.06724	0	3.06724	0	-0.550863	0	0	0.0858565	0.130564	9	7	12	19	7.52624	7.50185	7.56684	7.62543
ENSMUSG00000087567	AC110382.1	chr12	-	8771706	8777987	2647	1.95012	0	1.95012	0	-0.552222	0	0	0.0525291	0.0824593	4	4	7	9	7.40254	7.41722	7.46975	7.47922
ENSMUSG00000077370	RNaseP_nuc	chr14	-	51427123	51427442	319	5.27632	0	5.27632	0	-0.552438	0	0	2.1249	3.12181	21	18	35	38	7.72055	7.70972	7.85457	7.81781
ENSMUSG00000052387	Trpm3	chr19	+	22213608	23064374	7381	5.57424	0	4.17773	0	-0.553234	0	0	0.115384	0.164493	27	22	55	34	7.79525	7.76754	8.02746	7.78247
ENSMUSG00000027350	Chgb	chr2	+	132607013	132620815	2740	2.19585	0	2.19585	0	-0.554202	0	0	0.0570895	0.0896181	3	6	9	9	7.36931	7.47616	7.51183	7.47922
ENSMUSG00000052581	Lrrtm4	chr6	+	79968870	80760137	4604	2.96428	0	2.96428	0	-0.554296	0	0	0.0641768	0.0948175	8	9	19	13	7.50506	7.54816	7.67246	7.5445
ENSMUSG00000074782	4833422C13Rik	chr13	-	91853212	91881414	1621	1.90074	0	1.90074	0	-0.555602	0	0	0.085777	0.134651	6	2	5	11	7.45821	7.34025	7.42101	7.51337
ENSMUSG00000086304	AC148011.1	chr18	+	61799306	61807114	576	5.64564	0	5.64564	0	-0.556333	0	0	1.20698	1.79997	22	18	31	45	7.73371	7.70972	7.81405	7.87522
ENSMUSG00000026986	Hnmt	chr2	-	23858429	23904914	1769	2.40725	0	2.40725	0	-0.557172	0	0	0.0982509	0.154232	3	7	10	10	7.36931	7.50185	7.53108	7.49673
ENSMUSG00000077419	U2	chr1	+	157801703	157801849	146	2.14819	0	2.14819	0	-0.55725	0	0	1.07141	1.68187	5	4	7	11	7.43179	7.41722	7.46975	7.51337
ENSMUSG00000087130	CT025619.2	chr9	+	41283019	41423263	2991	1.55458	0	1.55458	0	-0.558163	0	0	0.0464877	0.0684146	5	3	11	4	7.43179	7.38203	7.54937	7.37106
ENSMUSG00000086470	AL806535.2	chr4	-	58661263	58671464	1751	2.37426	0	2.37426	0	-0.55891	0	0	0.119113	0.179191	7	5	12	11	7.48249	7.44819	7.56684	7.51337
ENSMUSG00000064288	Hist1h4k	chr13	-	21842062	21842377	315	12.7358	0	8.34683	0	-0.559475	0	0	8.93858	12.819	107	55	148	148	8.40183	8.11364	8.55332	8.4333
ENSMUSG00000025213	Kazald1	chr19	+	45149730	45153779	1681	2.11215	0	1.9391	0	-0.560274	0	0	0.072376	0.12173	4	3	2	13	7.40254	7.38203	7.32301	7.5445
ENSMUSG00000064694	7SK	chr5	+	140320883	140321205	322	4.86916	0	3.6398	0	-0.560961	0	0	2.26703	3.21982	29	13	45	31	7.81818	7.62707	7.94621	7.75452
ENSMUSG00000029788	Cpa5	chr6	+	30561009	30581745	2506	2.33696	0	2.33696	0	-0.561453	0	0	0.0693558	0.108874	6	4	7	13	7.45821	7.41722	7.46975	7.5445
ENSMUSG00000053465	Hs6st3	chr14	+	119537636	120268816	1479	2.77496	0	2.77496	0	-0.561648	0	-1.11828	0.188025	0.276711	9	7	18	12	7.52624	7.50185	7.65877	7.52926
ENSMUSG00000084148	AL844223.1	chr4	+	38210950	38211494	544	10.7187	0	7.61121	0	-0.561713	0	0	2.77961	4.23801	35	52	61	108	7.88236	8.088	8.0724	8.25601
ENSMUSG00000021363	Mak	chr13	-	41120488	41174987	3402	4.58577	0	4.58577	0	-0.561848	0	0	0.14305	0.216538	16	12	20	34	7.64927	7.60867	7.68578	7.78247
ENSMUSG00000081923	BX072552.1	chrX	+	95021717	95022444	727	7.43997	0	7.43997	0	-0.562637	0	0	1.43444	2.1204	25	35	60	53	7.77141	7.92452	8.06509	7.93531
ENSMUSG00000060832	Hist1h4j	chr13	+	21826930	21827706	776	12.7864	0	9.41393	0	-0.56344	0	0	3.53883	5.09812	103	55	144	146	8.37962	8.11364	8.53562	8.42515
ENSMUSG00000076130	mmu-mir-689-1	chr1	-	169270531	169270640	109	34.3724	8.8369	3.43126	0	-0.564039	0	0	206.335	288.982	894	400	1400	909	10.247	9.51685	10.6816	9.96378
ENSMUSG00000051228	Nyx	chrX	+	13043235	13066439	5183	1.72988	0	1.72988	0	-0.564984	0	0	0.0234737	0.0368486	4	3	7	7	7.40254	7.38203	7.46975	7.44095
ENSMUSG00000060981	Hist1h4h	chr13	+	23622918	23623388	470	12.6687	0	11.2858	0	-0.565114	0	0	5.62095	8.12707	97	55	138	142	8.34534	8.11364	8.50851	8.40865
ENSMUSG00000063506	Arhgap22	chr14	+	34030008	34183120	2179	5.56408	0	5.56408	0	-0.565427	0	-1.562	0.335009	0.494588	30	12	31	48	7.82933	7.60867	7.81405	7.89837
ENSMUSG00000053054	Adh6a	chr3	+	137976249	137994098	1356	5.1949	0	5.1949	0	-0.566492	0	0	0.499884	0.734407	28	11	31	42	7.80682	7.58946	7.81405	7.85124
ENSMUSG00000084160	BX649213.1	chr2	-	19430716	19430944	228	2.59943	0	2.59943	0	-0.568916	0	0	1.14346	1.67532	9	6	18	10	7.52624	7.47616	7.65877	7.49673
ENSMUSG00000021071	Trim9	chr12	-	71345525	71448306	4518	4.5841	0	4.5841	0	-0.569223	0	0	0.130797	0.190225	23	11	33	30	7.74656	7.58946	7.83463	7.74489
ENSMUSG00000080813	AL671979.3	chrX	+	97532852	97534007	1155	8.83955	0	8.83955	0	-0.569226	0	0	1.20385	1.77167	44	36	73	77	7.9685	7.9352	8.1555	8.09075
ENSMUSG00000085407	AC124457.3	chr7	+	116582131	116588407	1443	2.36532	0	2.36532	0	-0.571096	0	0	0.144537	0.217438	8	4	12	11	7.50506	7.41722	7.56684	7.51337
ENSMUSG00000082292	AL928857.1	chr11	+	58001240	58002514	1274	6.72761	0	6.72761	0	-0.571655	0	0	0.627556	0.953003	21	25	37	52	7.72055	7.80738	7.87391	7.92807
ENSMUSG00000062918	AC115970.1	chr10	+	95599182	95599646	464	4.71486	0	4.71486	0	-0.571928	0	0	0.898995	1.41123	8	16	18	30	7.50506	7.67829	7.65877	7.74489
ENSMUSG00000055865	Fam19a3	chr3	-	104570323	104580465	4316	4.20797	0	4.20797	0	-0.572083	0	0	0.108729	0.161199	15	12	27	24	7.63369	7.60867	7.77067	7.68323
ENSMUSG00000056895	Hist3h2ba	chr11	+	58762412	58763034	622	6.40438	0	2.77158	0	-0.573062	0	0	1.06184	1.66685	22	16	15	61	7.73371	7.67829	7.61518	7.99071
ENSMUSG00000055409	Nell1	chr7	+	57230233	58120625	5918	5.53496	0	4.95009	0	-0.574691	0	0	0.0969177	0.149835	19	14	19	46	7.69322	7.64476	7.67246	7.88303
ENSMUSG00000024893	2700046G09Rik	chr19	+	32463705	32464624	581	4.39708	0	4.39708	0	-0.574893	0	0	0.717958	1.10356	10	14	21	26	7.54626	7.64476	7.69876	7.70459
ENSMUSG00000043126	D830039M14Rik	chr10	-	60938236	60938809	484	2.32672	0	2.32672	0	-0.575738	0	0	0.359103	0.563713	7	3	7	13	7.48249	7.38203	7.46975	7.5445
ENSMUSG00000081058	Hist2h3c2	chr3	-	96042453	96042999	546	11.3849	0	6.67919	0	-0.575927	0	0	4.1064	5.94645	90	39	117	121	8.30376	7.96629	8.40769	8.31724
ENSMUSG00000030218	Mgp	chr6	-	136820956	136824326	598	3.62188	0	3.62188	0	-0.57595	0	0	0.435968	0.707187	6	9	8	23	7.45821	7.54816	7.49146	7.67221
ENSMUSG00000020953	Coch	chr12	+	52694343	52706748	2456	4.88519	0	4.88519	0	-0.576717	0	0	0.226457	0.338825	19	13	28	33	7.69322	7.62707	7.78182	7.7733
ENSMUSG00000034486	Gbx2	chr1	-	91824558	91827751	2104	8.337	0	8.337	0	-0.576739	0	0	0.578251	0.855858	32	38	72	60	7.85107	7.95607	8.14888	7.984
ENSMUSG00000084219	AL833778.5	chrX	-	103532928	103537054	327	3.22543	0	3.22543	0	-0.577225	0	0	1.00988	1.50186	14	5	17	19	7.61756	7.44819	7.64469	7.62543
ENSMUSG00000039070	Cpa4	chr6	+	30518368	30542418	2739	9.97436	0	8.27214	0	-0.577795	0	-1.19943	0.628214	0.916431	54	45	103	81	8.0537	8.02483	8.33445	8.11393
ENSMUSG00000055102	Zfp819	chr7	+	50862538	50873655	2466	4.98442	0	4.53985	0	-0.578639	0	0	0.274875	0.398303	28	11	39	33	7.80682	7.58946	7.89271	7.7733
ENSMUSG00000041449	Serpina3h	chr12	+	105474451	105492615	2119	13.7623	0	13.7623	0	-0.579805	0	0	1.14832	1.71248	70	70	125	141	8.17368	8.23147	8.44727	8.40448
ENSMUSG00000087526	AC163640.2	chr16	-	13384266	13404779	421	2.3601	0	1.3701	0	-0.5799	0	0	0.660544	0.939701	16	0	17	12	7.64927	7.15399	7.64469	7.52926
ENSMUSG00000083242	AC101299.3	chr1	+	66079658	66079999	341	10.278	0	10.278	0	-0.5806	0	0	4.63822	6.92095	44	47	85	88	7.9685	8.0434	8.23132	8.15303
ENSMUSG00000073902	Gm1966	chr7	-	113744756	113770578	2872	1.74398	0	1.74398	0	-0.581892	0	0	0.0423621	0.0664993	4	3	8	6	7.40254	7.38203	7.49146	7.41972
ENSMUSG00000026117	Zap70	chr1	+	36818705	36839661	2317	1.74398	0	1.74398	0	-0.581892	0	0	0.0525093	0.0824282	4	3	8	6	7.40254	7.38203	7.49146	7.41972
ENSMUSG00000078952	AC124581.1	chr13	+	98265300	98266003	687	1.74398	0	1.74398	0	-0.581892	0	0	0.177095	0.278	4	3	8	6	7.40254	7.38203	7.49146	7.41972
ENSMUSG00000086192	AL928893.3	chr2	-	31872163	31872864	389	5.87369	0	5.87369	0	-0.582286	0	0	1.74253	2.63018	19	20	36	39	7.69322	7.73938	7.86431	7.82634
ENSMUSG00000082686	AL671895.1	chr4	-	111463225	111464275	1050	55.1246	24.5546	7.88889	0	-0.583425	0	0	72.386	105.705	3032	1341	3696	4440	11.7695	10.8672	11.9279	11.9163
ENSMUSG00000018973	Hoxb1	chr11	+	96227065	96229570	2322	3.90662	0	3.90662	0	-0.583866	0	0	0.142218	0.223252	10	9	13	25	7.54626	7.54816	7.58358	7.69402
ENSMUSG00000073394	AC165141.1	chr17	+	44872793	44874561	460	3.59166	0	3.59166	0	-0.583894	0	0	0.793461	1.18625	13	8	21	19	7.60084	7.52574	7.69876	7.62543
ENSMUSG00000034968	Lbx2	chr6	+	83036358	83038237	936	1.92901	0	1.92901	0	-0.586537	0	0	0.148552	0.233194	6	2	7	9	7.45821	7.34025	7.46975	7.47922
ENSMUSG00000082396	AL589742.2	chr13	-	21596250	21596925	675	2.7643	0	2.7643	0	-0.586858	0	0	0.308988	0.485044	6	6	11	13	7.45821	7.47616	7.54937	7.5445
ENSMUSG00000074264	Amy1	chr3	-	113258870	113280748	2003	2.44705	0	2.44705	0	-0.587265	0	0	0.0694182	0.115782	1	7	8	9	7.27838	7.50185	7.49146	7.47922
ENSMUSG00000058773	Hist1h1b	chr13	-	21871751	21872494	743	4.13223	0	2.64531	0	-0.587687	0	0	0.725165	1.04655	26	5	31	26	7.78345	7.44819	7.81405	7.70459
ENSMUSG00000045391	1700120B22Rik	chr10	-	62705821	62706896	215	2.54459	0	2.54459	0	-0.588359	0	0	0.889239	1.39591	7	4	9	13	7.48249	7.41722	7.51183	7.5445
ENSMUSG00000050799	Hist1h2ba	chr13	-	24025641	24026025	384	8.50871	0	6.91563	0	-0.589542	0	0	3.57569	5.22228	51	28	80	67	8.02911	7.84478	8.20051	8.02973
ENSMUSG00000080136	Bet1l	chr7	-	148040287	148042183	27	2.57564	0	2.57564	0	-0.592752	0	0	5.79352	9.59983	4	5	6	13	7.40254	7.44819	7.44641	7.5445
ENSMUSG00000027489	Necab3	chr2	-	154370134	154384626	2477	4.25438	0	4.25438	0	-0.592778	0	0	0.161386	0.247834	11	12	22	23	7.56528	7.60867	7.71143	7.67221
ENSMUSG00000069309	Hist1h2an	chr13	-	21878694	21879087	393	39.9731	12.7901	18.0514	0	-0.592814	0	0	32.1961	49.1177	360	368	545	870	9.30889	9.43664	9.63036	9.91654
ENSMUSG00000029915	Clec5a	chr6	-	40524896	40535804	3820	2.75719	0	2.75719	0	-0.593341	0	0	0.0636984	0.0964216	9	5	15	12	7.52624	7.44819	7.61518	7.52926
ENSMUSG00000030137	Tuba8	chr6	+	121160751	121176872	1857	3.28149	0	3.28149	0	-0.593455	0	-1.4402	0.159111	0.242424	10	7	17	16	7.54626	7.50185	7.64469	7.58692
ENSMUSG00000042846	Lrrtm3	chr10	-	63391219	63553025	4252	2.40051	0	2.40051	0	-0.59742	0	0	0.0408762	0.0641668	5	5	11	9	7.43179	7.44819	7.54937	7.47922
ENSMUSG00000037627	AC157521.1	chr15	-	35939244	36052087	3821	4.62105	0	4.62105	0	-0.598052	0	0	0.127364	0.192793	18	10	25	29	7.679	7.56933	7.74772	7.73509
ENSMUSG00000033849	B3galt2	chr1	+	145487872	145496960	4425	2.18897	0	2.18897	0	-0.598386	0	0	0.0353503	0.0554923	5	4	10	8	7.43179	7.41722	7.53108	7.46069
ENSMUSG00000044734	Serpinb1a	chr13	-	32933960	32943054	1943	3.00909	0	2.44272	0	-0.598584	0	0	0.080507	0.140421	2	7	4	16	7.32985	7.50185	7.39289	7.58692
ENSMUSG00000051111	Sv2c	chr13	-	96731234	96858821	2251	6.14732	0	6.14732	0	-0.598735	0	0	0.285687	0.442406	19	18	29	44	7.69322	7.70972	7.79275	7.86733
ENSMUSG00000018865	Sult4a1	chr15	-	83907577	83936044	1293	3.10817	0	3.10817	0	-0.598749	0	0	0.188189	0.295415	8	6	12	16	7.50506	7.47616	7.56684	7.58692
ENSMUSG00000082383	AL669964.10	chrX	+	100702593	100702929	336	2.63878	0	2.15053	0	-0.598837	0	0	0.362095	0.649613	1	6	3	13	7.27838	7.47616	7.36094	7.5445
ENSMUSG00000026940	4921530D09Rik	chr2	-	25464154	25473198	2636	2.37723	0	2.37723	0	-0.599199	0	0	0.0659354	0.103504	6	4	10	10	7.45821	7.41722	7.53108	7.49673
ENSMUSG00000073185	AC134917.1	chr12	+	23167899	23170517	272	3.85512	0	3.85512	0	-0.599775	0	0	1.02239	1.65508	5	11	13	20	7.43179	7.58946	7.58358	7.63757
ENSMUSG00000069041	Slc25a31	chr3	+	40512853	40529514	1547	5.55574	0	5.55574	0	-0.599776	0	0	0.415696	0.626097	24	13	33	38	7.75912	7.62707	7.83463	7.81781
ENSMUSG00000058248	Kcnh1	chr1	+	194014665	194334041	7321	2.73181	0	2.73181	0	-0.600485	0	0	0.0284889	0.0447213	8	4	10	14	7.50506	7.41722	7.53108	7.55914
ENSMUSG00000069515	Lyz1	chr10	-	116724852	116729939	1278	3.76314	0	3.76314	0	-0.601211	0	-1.2882	0.271996	0.416301	12	8	19	20	7.58344	7.52574	7.67246	7.63757
ENSMUSG00000074342	I830077J02Rik	chr3	-	105728808	105735582	1328	2.64323	0	2.64323	0	-0.6022	0	0	0.11779	0.195177	2	7	9	10	7.32985	7.50185	7.51183	7.49673
ENSMUSG00000084880	AC139214.2	chr17	+	47824558	47828032	1435	4.84359	0	4.84359	0	-0.602438	0	0	0.302797	0.475326	12	13	20	30	7.58344	7.62707	7.68578	7.74489
ENSMUSG00000022269	42074	chr15	+	26238802	26339331	2848	1.91837	0	1.91837	0	-0.604006	0	0	0.0488218	0.0766397	7	1	7	9	7.48249	7.28574	7.46975	7.47922
ENSMUSG00000049265	Kcnk3	chr5	+	30890542	30927643	3810	4.10511	0	4.10511	0	-0.604072	0	0	0.0912366	0.143222	10	10	17	23	7.54626	7.56933	7.64469	7.67221
ENSMUSG00000039153	Runx2	chr17	-	44632935	44951746	7348	38.5206	11.5914	6.69258	0	-0.604179	0	0	2.38664	3.49215	681	328	1002	879	9.94503	9.32903	10.2867	9.92758
ENSMUSG00000072639	4930565B19Rik	chr5	-	122689185	122689530	345	2.59077	0	2.59077	0	-0.606117	0	0	0.453406	0.751291	4	5	7	12	7.40254	7.44819	7.46975	7.52926
ENSMUSG00000035394	Ccdc11	chr18	+	74442775	74519638	2086	3.12071	0	3.12071	0	-0.60797	0	0	0.116648	0.183112	8	6	13	15	7.50506	7.47616	7.58358	7.57327
ENSMUSG00000085848	AC141473.1	chr3	-	83577774	83593878	735	3.45742	0	3.45742	0	-0.608975	0	0	0.425647	0.649613	11	7	19	16	7.56528	7.50185	7.67246	7.58692
ENSMUSG00000085056	AC098881.2	chr18	-	32823295	32996941	1616	2.76745	0	2.76745	0	-0.609506	0	0	0.129064	0.202602	7	5	12	12	7.48249	7.44819	7.56684	7.52926
ENSMUSG00000078302	Foxd1	chr13	+	99124209	99126647	2438	4.78333	0	2.43843	0	-0.610576	0	0	0.242387	0.358113	31	3	29	35	7.84029	7.38203	7.79275	7.7915
ENSMUSG00000058385	Hist1h2bg	chr13	+	23663264	23664354	643	19.3008	0	10.0627	0	-0.611601	0	0	6.51434	9.67448	157	84	231	225	8.64574	8.32917	8.8688	8.70743
ENSMUSG00000048373	Fgfbp1	chr5	-	44370103	44373003	1156	3.51045	0	3.51045	0	-0.612397	0	0	0.240562	0.377629	7	9	17	15	7.48249	7.54816	7.64469	7.57327
ENSMUSG00000060969	Irx1	chr13	-	72095681	72101171	2060	10.5682	0	2.11686	0	-0.61273	0	0	0.877466	1.2781	46	58	147	46	7.98632	8.13851	8.54892	7.88303
ENSMUSG00000060093	Hist1h4a	chr13	-	23852560	23853099	539	14.3396	0	9.12757	0	-0.615714	0	0	4.8369	7.21323	101	49	141	144	8.36832	8.06153	8.52215	8.41694
ENSMUSG00000087578	AC104324.1	chr6	-	83056601	83059048	468	3.85827	0	3.85827	0	-0.61692	0	0	0.594208	0.961926	6	10	14	19	7.45821	7.56933	7.59967	7.62543
ENSMUSG00000026344	Lypd1	chr1	-	127768615	127808791	845	2.97036	0	2.97036	0	-0.617689	0	0	0.267393	0.41975	7	6	14	12	7.48249	7.47616	7.59967	7.52926
ENSMUSG00000039956	Mrap	chr16	+	90738568	90750030	1464	1.74742	0	1.74742	0	-0.617741	0	0	0.0831038	0.130455	5	2	9	5	7.43179	7.34025	7.51183	7.39663
ENSMUSG00000082108	RP23-147D3.1	chr2	-	90870934	90871279	345	5.76925	0	5.76925	0	-0.6206	0	0	1.71287	2.64929	20	14	30	37	7.70706	7.64476	7.80349	7.80917
ENSMUSG00000000093	Tbx2	chr11	+	85646052	85655450	3626	50.3542	20.1062	14.9511	0	-0.620772	0	0	7.19477	10.8465	972	529	1305	1578	10.3431	9.79901	10.5969	10.5944
ENSMUSG00000009545	Kcnq1	chr7	+	150293158	150612955	3087	6.88715	0	5.7809	0	-0.621359	0	-1.55113	0.202689	0.327016	17	19	22	52	7.66436	7.72475	7.71143	7.92807
ENSMUSG00000025038	Efhc2	chrX	-	16709174	16896494	2554	4.43722	0	4.43722	0	-0.621622	0	0	0.149715	0.23502	11	11	21	23	7.56528	7.58946	7.69876	7.67221
ENSMUSG00000086844	AC163434.2	chr7	-	148545039	148551009	2273	3.50134	0	3.50134	0	-0.621693	0	0	0.122345	0.192054	8	8	17	15	7.50506	7.52574	7.64469	7.57327
ENSMUSG00000017453	Pipox	chr11	-	77694116	77707598	2470	2.23905	0	2.23905	0	-0.622999	0	0	0.06333	0.0994144	4	5	13	5	7.40254	7.44819	7.58358	7.39663
ENSMUSG00000026253	Chrng	chr1	+	89102385	89109269	2780	3.33294	0	3.16858	0	-0.624014	0	0	0.0687721	0.117771	5	6	5	19	7.43179	7.47616	7.42101	7.62543
ENSMUSG00000085355	AC140327.5	chr6	+	148893388	148895651	954	11.0243	0	10.6594	0	-0.62436	0	-1.13617	1.47571	2.30224	48	33	58	103	8.00372	7.90268	8.05025	8.23134
ENSMUSG00000081020	AL731692.3	chrX	+	8548630	8549916	1286	3.00487	0	3.00487	0	-0.62577	0	0	0.175698	0.275808	6	7	16	10	7.45821	7.50185	7.63017	7.49673
ENSMUSG00000060678	Hist1h4c	chr13	-	23789928	23790323	395	14.2266	0	14.2266	0	-0.626365	0	0	5.9842	9.04853	86	50	128	134	8.27917	8.07045	8.46172	8.37482
ENSMUSG00000039339	2010001E11Rik	chr10	-	39640187	39646729	2285	3.28241	0	3.28241	0	-0.626659	0	0	0.114096	0.179105	10	5	14	16	7.54626	7.44819	7.59967	7.58692
ENSMUSG00000055926	RP23-15I21.2	chr2	+	119000244	119003300	3056	4.21426	0	4.21426	0	-0.626754	0	0	0.142184	0.21427	18	7	27	21	7.679	7.50185	7.77067	7.6494
ENSMUSG00000086542	AC155656.2	chr6	+	30623943	30632266	352	2.17773	0	2.17773	0	-0.626961	0	0	0.345636	0.581329	4	3	6	9	7.40254	7.38203	7.44641	7.47922
ENSMUSG00000022217	Fam158a	chr14	-	56200361	56204119	829	6.65623	0	6.65623	0	-0.628241	0	-1.51059	0.817663	1.28355	24	15	29	49	7.75912	7.66181	7.79275	7.90592
ENSMUSG00000056222	Spock1	chr13	-	57524450	58008948	4635	16.0388	0	16.0388	0	-0.629112	0	0	0.50623	0.791728	73	62	102	167	8.19442	8.1706	8.32901	8.5077
ENSMUSG00000064682	U2	chr8	-	53422268	53422459	191	2.93899	0	2.93899	0	-0.630836	0	0	1.00098	1.64274	7	4	8	15	7.48249	7.41722	7.49146	7.57327
ENSMUSG00000082125	AL831775.1	chrX	+	59625267	59625989	722	3.75687	0	3.75687	0	-0.631569	0	0	0.385165	0.62352	11	5	10	23	7.56528	7.44819	7.53108	7.67221
ENSMUSG00000078865	RP24-63F2.2	chr2	-	177353908	177362915	1621	7.34496	0	6.58541	0	-0.631995	0	0	0.482496	0.757414	30	15	31	59	7.82933	7.66181	7.81405	7.97724
ENSMUSG00000064293	Cntn4	chr6	+	105627653	106649304	8486	3.96283	0	3.14961	0	-0.633007	0	0	0.0471074	0.0707332	15	8	29	15	7.63369	7.52574	7.79275	7.57327
ENSMUSG00000086587	AL831792.1	chr4	+	14857054	14880177	602	6.18622	0	6.18622	0	-0.633103	0	-1.11828	1.12598	1.72223	23	16	41	35	7.74656	7.67829	7.911	7.7915
ENSMUSG00000058626	Capn11	chr17	-	45767152	45796274	2721	3.42411	0	1.88281	0	-0.633816	0	0	0.0574881	0.105285	2	7	2	19	7.32985	7.50185	7.32301	7.62543
ENSMUSG00000050640	Tmem150c	chr5	-	100506890	100588827	5358	5.33134	0	5.33134	0	-0.634122	0	0	0.100559	0.155311	22	9	27	34	7.73371	7.54816	7.77067	7.78247
ENSMUSG00000035561	Aldh1b1	chr4	+	45811893	45817476	2298	6.86199	0	5.89474	0	-0.634546	0	0	0.272281	0.439294	20	16	22	52	7.70706	7.67829	7.71143	7.92807
ENSMUSG00000022236	Ropn1l	chr15	-	31370964	31383444	910	4.86599	0	3.82678	0	-0.635107	0	-1.29897	0.534787	0.824508	23	5	22	33	7.74656	7.44819	7.71143	7.7733
ENSMUSG00000008307	1700109H08Rik	chr5	+	3571565	3584356	763	3.02971	0	3.02971	0	-0.639601	0	0	0.205013	0.357585	3	6	6	14	7.36931	7.47616	7.44641	7.55914
ENSMUSG00000065767	U2	chr11	+	101488679	101488870	191	4.52054	0	4.52054	0	-0.644649	0	0	1.91095	3.07121	15	6	14	29	7.63369	7.47616	7.59967	7.73509
ENSMUSG00000010066	Cacna2d2	chr9	+	107302063	107431389	5401	9.27031	0	9.27031	0	-0.64515	0	0	0.1963	0.308148	36	25	51	71	7.89248	7.80738	7.99601	8.05469
ENSMUSG00000063021	Hist1h2ak	chr13	-	21845303	21845696	393	37.0453	10.6917	13.2445	0	-0.645634	0	0	22.4223	35.1287	305	202	380	632	9.1612	8.91567	9.28584	9.58655
ENSMUSG00000025535	4930579G22Rik	chr5	+	130384434	130387150	602	2.90253	0	2.90253	0	-0.646098	0	-1.19943	0.317585	0.521201	9	2	7	16	7.52624	7.34025	7.46975	7.58692
ENSMUSG00000077358	SNORD70	chr1	+	59749352	59749436	84	1.98443	0	1.98443	0	-0.646487	0	0	1.65529	2.59845	6	2	11	5	7.45821	7.34025	7.54937	7.39663
ENSMUSG00000055701	AC147239.2	chr5	-	76569176	76569577	121	3.26366	0	3.26366	0	-0.646908	0	0	2.15462	3.38228	12	3	14	16	7.58344	7.38203	7.59967	7.58692
ENSMUSG00000080527	AC160528.2	chr15	+	81416562	81416616	54	4.70928	0	4.70928	0	-0.647026	0	0	7.08097	11.3682	14	8	17	28	7.61756	7.52574	7.64469	7.72511
ENSMUSG00000054461	AC133494.1	chr7	-	134376337	134376643	237	4.94629	0	4.94629	0	-0.649664	0	0	1.54005	2.53267	10	11	16	28	7.54626	7.58946	7.63017	7.72511
ENSMUSG00000085725	AC161218.2	chr7	+	4478137	4479786	480	3.07491	0	3.07491	0	-0.650037	0	0	0.325886	0.568411	2	7	8	12	7.32985	7.50185	7.49146	7.52926
ENSMUSG00000045472	AC156982.1	chr19	-	46576627	46577272	161	8.71539	0	8.71539	0	-0.651596	0	0	6.58519	10.1678	43	18	55	65	7.95943	7.70972	8.02746	8.01694
ENSMUSG00000085843	AL670941.3	chr4	+	98460458	98465591	2251	3.35259	0	3.35259	0	-0.653416	0	0	0.100376	0.16363	7	6	13	14	7.48249	7.47616	7.58358	7.55914
ENSMUSG00000028137	Tnrc4	chr3	+	94282752	94296115	2744	3.97699	0	3.97699	0	-0.659459	0	0	0.107678	0.174003	11	6	15	20	7.56528	7.47616	7.61518	7.63757
ENSMUSG00000038782	1700028J19Rik	chr7	-	51485302	51491474	1227	4.78366	0	4.78366	0	-0.660245	0	0	0.283302	0.466959	11	9	15	27	7.56528	7.54816	7.61518	7.71495
ENSMUSG00000061490	AC107772.2	chr15	-	58678132	58678876	417	2.8641	0	2.8641	0	-0.66391	0	0	0.4168	0.687	4	6	13	8	7.40254	7.47616	7.58358	7.46069
ENSMUSG00000069268	Hist1h2bf	chr13	-	23665604	23666065	461	17.8342	0	16.1984	0	-0.66481	0	0	6.14541	9.52859	103	60	159	163	8.37962	8.15471	8.60055	8.49247
ENSMUSG00000003411	Rab3b	chr4	+	108551667	108615929	3207	6.24142	0	6.24142	0	-0.665398	0	-1.3771	0.162587	0.263734	14	16	28	34	7.61756	7.67829	7.78182	7.78247
ENSMUSG00000030495	Slc7a10	chr7	+	35971403	35986129	1736	2.64762	0	2.64762	0	-0.667498	0	0	0.070083	0.125731	3	4	5	11	7.36931	7.41722	7.42101	7.51337
ENSMUSG00000061397	Krt79	chr15	-	101759762	101770755	2101	2.81355	0	2.81355	0	-0.668584	0	0	0.0827253	0.136354	6	4	11	10	7.45821	7.41722	7.54937	7.49673
ENSMUSG00000081096	AL670260.1	chr4	-	97812834	97813290	456	2.98905	0	2.98905	0	-0.669246	0	0	0.495499	0.777826	9	4	17	9	7.52624	7.41722	7.64469	7.47922
ENSMUSG00000050936	Hist2h2bb	chr3	+	96073643	96082924	1511	3.51035	0	3.51035	0	-0.670267	0	0	0.161038	0.261823	9	5	14	15	7.52624	7.44819	7.59967	7.57327
ENSMUSG00000026204	Ptprn	chr1	-	75243615	75260783	3535	2.50138	0	2.50138	0	-0.670855	0	0	0.0295003	0.0540272	1	5	6	8	7.27838	7.44819	7.44641	7.46069
ENSMUSG00000073656	AC091465.1	chr1	-	66368849	66375370	1537	4.58365	0	4.58365	0	-0.671103	0	0	0.260087	0.40828	16	7	25	21	7.64927	7.50185	7.74772	7.6494
ENSMUSG00000022208	Jph4	chr14	-	55725666	55735772	6872	2.38888	0	2.38888	0	-0.671569	0	0	0.0202335	0.0337473	6	2	8	9	7.45821	7.34025	7.49146	7.47922
ENSMUSG00000035773	Kiss1r	chr10	+	79379715	79384928	3073	4.83205	0	4.83205	0	-0.671713	0	0	0.113118	0.186449	10	10	18	24	7.54626	7.56933	7.65877	7.68323
ENSMUSG00000025480	Syce1	chr7	-	147963131	147973752	1457	2.25329	0	2.25329	0	-0.671814	0	0	0.0835031	0.140445	3	4	10	5	7.36931	7.41722	7.53108	7.39663
ENSMUSG00000029923	Rab19	chr6	+	39331173	39340379	1575	2.86788	0	2.86788	0	-0.673142	0	0	0.0882823	0.155907	3	5	7	11	7.36931	7.44819	7.46975	7.51337
ENSMUSG00000050511	Oprd1	chr4	-	131666640	131700401	4021	4.62057	0	2.16736	0	-0.673386	0	0	0.116706	0.176418	18	9	39	13	7.679	7.54816	7.89271	7.5445
ENSMUSG00000087331	AC113069.1	chr15	-	88901627	88906284	654	3.66024	0	3.66024	0	-0.673496	0	0	0.345485	0.584055	9	4	8	20	7.52624	7.41722	7.49146	7.63757
ENSMUSG00000044816	D630023F18Rik	chr1	-	65147192	65169788	2667	3.46308	0	3.46308	0	-0.673906	0	0	0.0912366	0.148337	11	3	12	17	7.56528	7.38203	7.56684	7.60014
ENSMUSG00000052848	C130026L21Rik	chr5	+	112010580	112016173	1720	5.05904	0	5.05904	0	-0.675	0	-1.4732	0.22231	0.364841	14	8	17	29	7.61756	7.52574	7.64469	7.73509
ENSMUSG00000031489	Adrb3	chr8	-	28336247	28340060	2893	2.83778	0	2.83778	0	-0.676022	0	0	0.0480624	0.0848785	4	4	6	12	7.40254	7.41722	7.44641	7.52926
ENSMUSG00000001333	Sync	chr4	+	128964860	128985803	2080	2.61314	0	2.61314	0	-0.676416	0	0	0.0752044	0.124613	6	3	10	9	7.45821	7.38203	7.53108	7.47922
ENSMUSG00000083769	AL645484.1	chr11	+	114525921	114526223	302	6.13536	0	6.13536	0	-0.676454	0	0	1.95675	3.07168	22	12	37	31	7.73371	7.60867	7.87391	7.75452
ENSMUSG00000043456	Zfp536	chr7	-	38105874	38554771	4796	6.64579	0	6.64579	0	-0.676535	0	0	0.126839	0.201954	17	18	40	31	7.66436	7.70972	7.90192	7.75452
ENSMUSG00000026228	Htr2b	chr1	-	87995600	88008545	1879	2.48464	0	2.48464	0	-0.676982	0	0	0.0739993	0.123423	3	5	12	5	7.36931	7.44819	7.56684	7.39663
ENSMUSG00000026018	Ica1l	chr1	-	60045913	60099931	3648	5.6427	0	5.6427	0	-0.680053	0	0	0.142932	0.224373	18	12	36	24	7.679	7.60867	7.86431	7.68323
ENSMUSG00000073540	AC166332.1	chr1	-	153736467	153736560	93	4.23369	0	4.23369	0	-0.680227	0	0	2.99021	4.98735	8	8	15	19	7.50506	7.52574	7.61518	7.62543
ENSMUSG00000035200	Chrnb4	chr9	-	54875962	54896351	3486	5.07165	0	5.07165	0	-0.680853	0	-1.08221	0.109688	0.180013	14	8	18	28	7.61756	7.52574	7.65877	7.72511
ENSMUSG00000066363	Serpina3f	chr12	+	105452753	105459333	2284	5.25409	0	5.25409	0	-0.681796	0	0	0.190243	0.304613	14	11	28	23	7.61756	7.58946	7.78182	7.67221
ENSMUSG00000037341	Slc9a7	chrX	-	19682880	19868933	3819	3.81759	0	3.81759	0	-0.682368	0	0	0.059164	0.100019	4	9	15	13	7.40254	7.54816	7.61518	7.5445
ENSMUSG00000025588	Nat1	chr8	+	70014656	70016003	1347	2.95747	0	2.6513	0	-0.682758	0	0	0.167741	0.263317	11	2	16	10	7.56528	7.34025	7.63017	7.49673
ENSMUSG00000081688	AL671877.2	chr3	-	107832517	107834279	546	7.78801	0	7.78801	0	-0.688142	0	0	1.08231	1.82391	10	24	31	42	7.54626	7.79439	7.81405	7.85124
ENSMUSG00000026890	Lhx6	chr2	-	35937469	35960928	4740	9.14632	0	9.14632	0	-0.688336	0	0	0.201673	0.322339	38	17	48	64	7.91227	7.69424	7.97153	8.01046
ENSMUSG00000081648	AL928706.1	chr2	+	23057552	23059203	888	3.199	0	3.199	0	-0.688841	0	0	0.195727	0.337974	6	4	8	14	7.45821	7.41722	7.49146	7.55914
ENSMUSG00000059816	Fam159a	chr4	-	108040381	108055954	593	3.65992	0	3.65992	0	-0.689629	0	0	0.293096	0.529111	3	7	7	16	7.36931	7.50185	7.46975	7.58692
ENSMUSG00000041324	Inhba	chr13	+	16103683	16119021	1957	5.05664	0	5.05664	0	-0.690609	0	0	0.186506	0.306715	9	12	24	20	7.52624	7.60867	7.73589	7.63757
ENSMUSG00000064168	Hist1h2bh	chr13	-	23634562	23635226	413	17.8745	0	14.1473	0	-0.691474	0	0	6.27047	9.87631	94	55	153	146	8.32774	8.11364	8.57504	8.42515
ENSMUSG00000080731	AC131799.2	chr17	+	27921371	27922188	817	7.30807	0	7.30807	0	-0.691526	0	0	0.808399	1.30241	20	18	41	37	7.70706	7.70972	7.911	7.80917
ENSMUSG00000074127	Cmtm2a	chr8	-	106803852	106817074	1099	2.48725	0	2.48725	0	-0.691707	0	0	0.0948894	0.173782	2	4	6	8	7.32985	7.41722	7.44641	7.46069
ENSMUSG00000059483	AC157800.1	chr1	+	186441126	186441609	483	3.38297	0	3.38297	0	-0.692877	0	0	0.4678	0.762589	8	5	16	11	7.50506	7.44819	7.63017	7.51337
ENSMUSG00000082765	AL845491.1	chr2	-	176910167	176912414	914	7.27029	0	7.27029	0	-0.693043	0	0	0.722606	1.16419	22	16	39	39	7.73371	7.67829	7.89271	7.82634
ENSMUSG00000043017	Ptgir	chr7	+	17491838	17496254	3334	4.37917	0	4.37917	0	-0.693583	0	0	0.078197	0.135027	9	6	9	24	7.52624	7.47616	7.51183	7.68323
ENSMUSG00000056877	AC147018.1	chr10	-	105629433	105629826	393	2.21371	0	2.21371	0	-0.694165	0	0	0.309578	0.520682	5	2	9	6	7.43179	7.34025	7.51183	7.41972
ENSMUSG00000056569	Mpz	chr1	+	173080841	173091261	2111	4.94252	0	4.94252	0	-0.694712	0	0	0.1482	0.252029	7	11	17	22	7.48249	7.58946	7.64469	7.66094
ENSMUSG00000086854	AC155656.1	chr6	-	30523152	30526035	492	8.903	0	8.903	0	-0.695441	0	0	1.73099	2.80046	26	23	50	51	7.78345	7.78112	7.98793	7.92077
ENSMUSG00000085134	AL596383.1	chr11	-	104112215	104120675	466	2.45411	0	2.45411	0	-0.695552	0	0	0.223784	0.409841	3	3	5	9	7.36931	7.38203	7.42101	7.47922
ENSMUSG00000071192	Wfikkn1	chr17	-	26014634	26015303	669	3.73042	0	3.73042	0	-0.699585	0	0	0.337739	0.57096	8	5	12	16	7.50506	7.44819	7.56684	7.58692
ENSMUSG00000037126	Psd	chr19	-	46386576	46401646	4094	11.3714	0	11.3714	0	-0.700062	0	-1.11828	0.258968	0.429849	26	35	55	74	7.78345	7.92452	8.02746	8.07292
ENSMUSG00000065327	7SK	chr12	+	71031890	71032200	310	4.09725	0	4.09725	0	-0.700524	0	0	0.953128	1.54021	9	8	23	12	7.52624	7.52574	7.72379	7.52926
ENSMUSG00000022056	Adam7	chr14	-	69115392	69151746	3655	2.9018	0	2.9018	0	-0.700696	0	0	0.0380423	0.0671829	3	5	9	9	7.36931	7.44819	7.51183	7.47922
ENSMUSG00000075945	SNORD50	chr9	+	88970173	88970245	72	6.14781	0	6.14781	0	-0.701637	0	0	5.79352	9.85246	9	15	22	30	7.52624	7.66181	7.71143	7.74489
ENSMUSG00000046834	Krt1	chr15	-	101675858	101681217	2445	6.56299	0	6.56299	0	-0.702387	0	0	0.199041	0.33477	16	12	21	39	7.64927	7.60867	7.69876	7.82634
ENSMUSG00000033615	Cplx1	chr5	-	108947572	108979043	2189	2.87205	0	2.87205	0	-0.703841	0	0	0.0635197	0.112176	4	4	8	10	7.40254	7.41722	7.49146	7.49673
ENSMUSG00000044352	Ankrd43	chr11	-	53290074	53293776	3593	3.37277	0	3.37277	0	-0.704273	0	0	0.0628855	0.102513	9	4	16	11	7.52624	7.41722	7.63017	7.51337
ENSMUSG00000069305	Hist1h4m	chr13	-	21923635	21924065	430	17.934	0	17.934	0	-0.70467	0	0	5.29501	8.56582	79	52	119	151	8.23451	8.088	8.41773	8.44541
ENSMUSG00000021423	Ly86	chr13	+	37437243	37510813	875	7.93033	0	7.93033	0	-0.706878	0	0	0.715086	1.20048	18	18	30	47	7.679	7.70972	7.80349	7.89074
ENSMUSG00000064702	U2	chr11	+	101503061	101503252	191	5.10407	0	5.10407	0	-0.707061	0	0	1.81996	3.07121	14	6	14	29	7.61756	7.47616	7.59967	7.73509
ENSMUSG00000065251	U2	chr11	-	101507053	101507244	191	5.10407	0	5.10407	0	-0.707061	0	0	1.81996	3.07121	14	6	14	29	7.61756	7.47616	7.59967	7.73509
ENSMUSG00000065944	U2	chr11	+	101519551	101519742	191	5.10407	0	5.10407	0	-0.707061	0	0	1.81996	3.07121	14	6	14	29	7.61756	7.47616	7.59967	7.73509
ENSMUSG00000030701	Plekhb1	chr7	-	107791405	107810928	3554	6.43162	0	6.43162	0	-0.707286	0	0	0.151603	0.245661	17	14	36	28	7.66436	7.64476	7.86431	7.72511
ENSMUSG00000057228	Aadat	chr8	+	62984920	63024474	1868	5.21251	0	5.21251	0	-0.707468	0	0	0.186088	0.314026	10	10	19	24	7.54626	7.56933	7.67246	7.68323
ENSMUSG00000065939	SNORA2	chr15	-	98356776	98356913	137	2.50593	0	2.50593	0	-0.708816	0	0	0.761193	1.39406	2	4	7	7	7.32985	7.41722	7.46975	7.44095
ENSMUSG00000038522	AI317395	chr10	-	39721385	39745074	2672	4.58309	0	4.58309	0	-0.710411	0	0	0.104075	0.178692	9	7	13	22	7.52624	7.50185	7.58358	7.66094
ENSMUSG00000031465	Angpt2	chr8	-	18690262	18741547	3545	9.68729	0	5.87204	0	-0.711324	0	-1.28056	0.294171	0.46948	47	13	56	66	7.99507	7.62707	8.03513	8.02336
ENSMUSG00000032528	Vipr1	chr9	+	121551833	121582072	3663	2.4397	0	2.4397	0	-0.717025	0	0	0.0284694	0.0521393	4	2	5	9	7.40254	7.34025	7.42101	7.47922
ENSMUSG00000037548	H2-DMb2	chr17	+	34282215	34288494	1385	2.66997	0	2.66997	0	-0.71732	0	0	0.0878441	0.157596	4	3	7	9	7.40254	7.38203	7.46975	7.47922
ENSMUSG00000042638	Gucy2c	chr6	-	136645806	136730286	3957	2.40819	0	2.40819	0	-0.717607	0	0	0.0351389	0.058608	7	1	10	7	7.48249	7.28574	7.53108	7.44095
ENSMUSG00000069306	Hist2h4	chr13	+	21903614	21904016	402	17.763	0	17.763	0	-0.718359	0	0	5.31794	8.68736	75	48	112	144	8.20798	8.05252	8.38215	8.41694
ENSMUSG00000062632	RP23-342H16.1	chr11	-	121767088	121786643	1344	5.07643	0	5.07643	0	-0.719772	0	0	0.245708	0.416158	10	9	19	22	7.54626	7.54816	7.67246	7.66094
ENSMUSG00000048988	Elfn1	chr5	+	140383896	140450665	3821	4.51721	0	4.51721	0	-0.719855	0	0	0.0818766	0.135669	13	5	18	20	7.60084	7.44819	7.65877	7.63757
ENSMUSG00000073169	AC126045.1	chr12	-	22146994	22382205	576	3.27425	0	3.27425	0	-0.720639	0	0	0.301746	0.521043	5	5	12	10	7.43179	7.44819	7.56684	7.49673
ENSMUSG00000010021	Kif19a	chr11	+	114626701	114652053	4068	2.93552	0	2.93552	0	-0.721069	0	0	0.0256351	0.0503019	2	4	3	12	7.32985	7.41722	7.36094	7.52926
ENSMUSG00000087658	AC091106.4	chr6	+	52106900	52112118	827	9.61661	0	9.61661	0	-0.722309	0	0	1.07184	1.76503	33	18	46	61	7.86167	7.70972	7.95475	7.99071
ENSMUSG00000054404	Slfn5	chr11	+	82764850	82776443	4350	11.0678	0	11.0678	0	-0.72333	0	0	0.207768	0.354375	19	33	47	66	7.69322	7.90268	7.96318	8.02336
ENSMUSG00000084177	BX546465.1	chr2	-	49182896	49183671	775	3.48709	0	3.48709	0	-0.72662	0	0	0.201839	0.36965	4	5	7	14	7.40254	7.44819	7.46975	7.55914
ENSMUSG00000086746	CT009556.1	chr14	+	47007193	47008957	344	4.83285	0	4.83285	0	-0.727666	0	0	0.757874	1.34832	7	8	11	23	7.48249	7.52574	7.54937	7.67221
ENSMUSG00000027196	4921507L20Rik	chr2	+	93820190	93823732	1465	2.79845	0	2.79845	0	-0.727805	0	0	0.094911	0.167613	7	1	6	12	7.48249	7.28574	7.44641	7.52926
ENSMUSG00000061482	Hist1h4d	chr13	+	23673436	23673859	423	14.2372	0	7.81477	0	-0.729499	0	0	3.90344	6.32105	71	24	88	108	8.18065	7.79439	8.24931	8.25601
ENSMUSG00000026068	Il18rap	chr1	+	40572206	40606150	2489	2.90592	0	2.90592	0	-0.731134	0	0	0.0558636	0.0986555	4	4	10	8	7.40254	7.41722	7.53108	7.46069
ENSMUSG00000021944	Gata4	chr14	-	63817758	63890529	3904	18.0513	0	6.01184	0	-0.732034	0	-1.7844	0.511979	0.856111	80	35	78	167	8.24102	7.92452	8.18788	8.5077
ENSMUSG00000086639	CT485788.1	chr17	+	56767565	56774017	1325	2.68781	0	2.68781	0	-0.732543	0	0	0.0918219	0.164732	4	3	8	8	7.40254	7.38203	7.49146	7.46069
ENSMUSG00000036492	Rnf39	chr17	+	37079995	37084931	1446	2.45875	0	2.45875	0	-0.734339	0	0	0.0721186	0.132079	4	2	6	8	7.40254	7.34025	7.44641	7.46069
ENSMUSG00000003271	Sult2b1	chr7	-	52985352	53014982	1888	6.33666	0	6.12339	0	-0.738763	0	0	0.184116	0.332376	6	14	15	31	7.45821	7.64476	7.61518	7.75452
ENSMUSG00000079484	Phyhd1	chr2	+	30121722	30137668	1401	3.50494	0	3.50494	0	-0.738806	0	0	0.111653	0.204482	4	5	8	13	7.40254	7.44819	7.49146	7.5445
ENSMUSG00000000214	Th	chr7	-	150078656	150117033	2332	5.28024	0	5.28024	0	-0.744801	0	0	0.134155	0.233994	10	8	16	24	7.54626	7.52574	7.63017	7.68323
ENSMUSG00000022371	Col14a1	chr15	+	55139304	55352358	7019	15.2358	0	5.94377	0	-0.745177	0	0	0.264955	0.42564	80	27	119	100	8.24102	7.83256	8.41773	8.21622
ENSMUSG00000078767	AC164703.1	chr7	+	30936865	30937764	813	2.51048	0	2.51048	0	-0.746882	0	0	0.12827	0.234915	3	3	8	6	7.36931	7.38203	7.49146	7.41972
ENSMUSG00000022468	Pp11r	chr15	-	97541449	97561700	2582	2.70552	0	2.70552	0	-0.747607	0	0	0.0471201	0.0845352	4	3	9	7	7.40254	7.38203	7.51183	7.44095
ENSMUSG00000035184	AC154516.1	chr14	+	63174597	63225492	1703	3.35679	0	3.35679	0	-0.750633	0	0	0.0816469	0.152199	3	5	8	11	7.36931	7.44819	7.49146	7.51337
ENSMUSG00000071073	Gm88	chr17	+	46391293	46394264	1203	5.0194	0	5.0194	0	-0.751219	0	0	0.231163	0.408235	8	8	15	21	7.50506	7.52574	7.61518	7.6494
ENSMUSG00000085794	AC090647.1	chr6	-	83642799	83662195	3437	2.97786	0	2.97786	0	-0.754408	0	0	0.0303414	0.0595368	2	4	5	10	7.32985	7.41722	7.42101	7.49673
ENSMUSG00000033029	1700088E04Rik	chr15	-	78965085	78971617	370	3.91862	0	3.91862	0	-0.755873	0	0	0.51672	0.921748	4	7	14	11	7.40254	7.50185	7.59967	7.51337
ENSMUSG00000030302	Atp2b2	chr6	-	113695662	113992607	10774	2.44437	0	2.44437	0	-0.756136	0	0	0.00967918	0.0177266	5	1	6	8	7.43179	7.28574	7.44641	7.46069
ENSMUSG00000031994	Adamts8	chr9	+	30750147	30770443	3119	3.99854	0	3.99854	0	-0.764733	0	0	0.0501523	0.0962235	2	7	8	14	7.32985	7.50185	7.49146	7.55914
ENSMUSG00000069274	Hist1h4f	chr13	-	23643126	23643517	391	16.2256	0	10.8653	0	-0.766739	0	0	4.40071	7.32683	71	28	96	114	8.18065	7.84478	8.29567	8.28476
ENSMUSG00000027656	Wisp2	chr2	+	163646596	163658882	1924	2.9988	0	2.9988	0	-0.770793	0	0	0.0542014	0.106355	2	4	6	9	7.32985	7.41722	7.44641	7.47922
ENSMUSG00000035594	Chrna5	chr9	+	54828903	54854632	1756	3.87782	0	3.87782	0	-0.771638	0	0	0.108876	0.194218	6	5	13	12	7.45821	7.44819	7.58358	7.52926
ENSMUSG00000085998	AL691513.2	chrX	-	51009204	51019755	1051	6.53927	0	6.53927	0	-0.771758	0	-1.0391	0.413429	0.713894	18	7	22	33	7.679	7.50185	7.71143	7.7733
ENSMUSG00000058656	Samd12	chr15	-	53293175	53734092	1472	6.84702	0	6.84702	0	-0.772462	0	0	0.318801	0.546787	18	9	27	32	7.679	7.54816	7.77067	7.76399
ENSMUSG00000042581	Thsd7b	chr1	+	131169878	132115855	9486	5.59318	0	5.59318	0	-0.773045	0	0	0.031148	0.0560861	7	10	17	22	7.48249	7.56933	7.64469	7.66094
ENSMUSG00000080720	AC131919.2	chr15	+	5042496	5043246	750	4.52718	0	4.52718	0	-0.773058	0	0	0.347612	0.600242	9	6	19	14	7.52624	7.47616	7.67246	7.55914
ENSMUSG00000081265	AL589879.1	chr13	-	22048576	22049992	1416	3.71931	0	3.71931	0	-0.773074	0	0	0.122744	0.221584	5	5	12	11	7.43179	7.44819	7.56684	7.51337
ENSMUSG00000068851	Hist2h4	chr3	-	96066915	96067230	315	9.12303	0	4.43575	0	-0.77658	0	0	2.42776	4.0276	24	20	62	31	7.75912	7.73938	8.07965	7.75452
ENSMUSG00000029503	P2rx2	chr5	-	110768830	110772231	2096	5.63566	0	5.63566	0	-0.777811	0	0	0.140968	0.253832	6	11	19	20	7.45821	7.58946	7.67246	7.63757
ENSMUSG00000029219	Slc10a4	chr5	+	73398142	73405922	3030	2.51501	0	2.51501	0	-0.785067	0	0	0.034417	0.0630317	4	2	9	5	7.40254	7.34025	7.51183	7.39663
ENSMUSG00000056940	2610042L04Rik	chr14	-	7419885	7722418	691	2.51501	0	2.51501	0	-0.785067	0	0	0.150917	0.276391	4	2	9	5	7.40254	7.34025	7.51183	7.39663
ENSMUSG00000086765	AL840625.2	chr4	+	11049951	11054145	1368	7.60463	0	7.1659	0	-0.791002	0	0	0.317627	0.578383	14	11	17	41	7.61756	7.58946	7.64469	7.84305
ENSMUSG00000026227	2810459M11Rik	chr1	+	87942842	87952031	2926	4.35347	0	4.35347	0	-0.792269	0	0	0.0712806	0.130544	9	3	9	19	7.52624	7.38203	7.51183	7.62543
ENSMUSG00000071347	C1qtnf9	chr14	+	61386970	61399706	1903	4.56941	0	4.56941	0	-0.792875	0	0	0.0913325	0.179215	3	7	7	18	7.36931	7.50185	7.46975	7.61296
ENSMUSG00000045790	Gm447	chr5	-	52766354	52766690	336	3.37977	0	3.37977	0	-0.793616	0	0	0.413823	0.771415	4	4	10	9	7.40254	7.41722	7.53108	7.47922
ENSMUSG00000059395	Nkapl	chr13	-	21558915	21560378	1463	8.86173	0	8.86173	0	-0.795742	0	0	0.380163	0.680694	16	16	29	44	7.64927	7.67829	7.79275	7.86733
ENSMUSG00000024747	Aldh1a7	chr19	-	20767442	20802052	2066	6.20412	0	6.20412	0	-0.796145	0	0	0.176666	0.310343	10	11	27	20	7.54626	7.58946	7.77067	7.63757
ENSMUSG00000080719	AC117667.2	chr6	+	119842937	119843821	884	3.07609	0	3.07609	0	-0.798007	0	0	0.117968	0.23148	1	5	9	6	7.27838	7.44819	7.51183	7.41972
ENSMUSG00000016458	Wt1	chr2	+	104966685	105013773	6195	23.4576	0.140578	2.91997	0	-0.798512	0	-1.36001	0.446087	0.755312	153	6	110	233	8.62813	7.47616	8.37175	8.73238
ENSMUSG00000049404	Rarres1	chr3	-	67282893	67319445	1325	17.846	0	6.66583	0	-0.800026	0	0	0.957571	1.76057	24	49	53	118	7.75912	8.06153	8.0119	8.30346
ENSMUSG00000051368	AC091531.1	chr9	-	95757819	95758288	323	3.39812	0	3.39812	0	-0.806503	0	0	0.430479	0.802463	4	4	11	8	7.40254	7.41722	7.54937	7.46069
ENSMUSG00000064437	SNORD49	chr11	+	62416578	62416652	74	4.45451	0	4.45451	0	-0.807548	0	0	2.11385	4.24004	2	7	7	16	7.32985	7.50185	7.46975	7.58692
ENSMUSG00000031722	Hp	chr8	-	112099029	112102964	1235	3.36584	0	3.36584	0	-0.810671	0	0	0.112587	0.209875	5	3	10	9	7.43179	7.38203	7.53108	7.47922
ENSMUSG00000053571	B830017H08Rik	chr16	+	17833230	17834575	561	4.49406	0	4.49406	0	-0.811221	0	0	0.371777	0.680877	6	6	15	13	7.45821	7.47616	7.61518	7.5445
ENSMUSG00000074178	AC142211.1	chr8	+	89269597	89270502	787	8.10199	0	8.10199	0	-0.811908	0	0	0.552115	1.02271	10	15	22	37	7.54626	7.66181	7.71143	7.80917
ENSMUSG00000040164	Kcns1	chr2	-	163989354	163996849	2712	3.23093	0	3.23093	0	-0.812036	0	0	0.0448614	0.0855132	3	4	10	7	7.36931	7.41722	7.53108	7.44095
ENSMUSG00000049649	Gpr3	chr4	-	132765254	132768451	2530	4.32131	0	4.17592	0	-0.812471	0	0	0.0549583	0.113233	1	7	6	15	7.27838	7.50185	7.44641	7.57327
ENSMUSG00000086805	AC163287.2	chr8	-	4162525	4206882	2244	7.62056	0	7.62056	0	-0.813647	0	-1.21963	0.185889	0.340439	11	13	23	33	7.56528	7.62707	7.72379	7.7733
ENSMUSG00000086890	AL671671.4	chr4	-	116674770	116675617	199	5.63874	0	5.63874	0	-0.81655	0	0	1.57211	2.81064	14	4	17	24	7.61756	7.41722	7.64469	7.68323
ENSMUSG00000031893	Tsnaxip1	chr8	+	108351643	108368576	2210	3.19697	0	3.19697	0	-0.816708	0	0	0.0550516	0.104937	4	3	9	8	7.40254	7.38203	7.51183	7.46069
ENSMUSG00000085912	AC167363.2	chr17	-	29194418	29215906	2956	3.19697	0	3.19697	0	-0.816708	0	0	0.0411583	0.0784546	4	3	9	8	7.40254	7.38203	7.51183	7.46069
ENSMUSG00000054206	Gzmm	chr10	+	79151764	79158006	1472	7.59953	0	7.59953	0	-0.817724	0	0	0.318801	0.565322	17	10	29	32	7.66436	7.56933	7.79275	7.76399
ENSMUSG00000013989	D430018E03Rik	chr5	-	143635755	143640052	3832	6.45515	0	6.45515	0	-0.818403	0	0	0.0952484	0.170879	14	7	21	27	7.61756	7.50185	7.69876	7.71495
ENSMUSG00000083777	BX571892.2	chr2	-	19887593	19889024	1431	3.97435	0	3.97435	0	-0.82202	0	0	0.109312	0.209728	5	4	9	13	7.43179	7.41722	7.51183	7.5445
ENSMUSG00000032691	Nlrp3	chr11	+	59355069	59380458	4057	3.65168	0	3.65168	0	-0.822233	0	0	0.0299887	0.0605259	3	4	6	12	7.36931	7.41722	7.44641	7.52926
ENSMUSG00000039628	Hs3st6	chr17	+	24889947	24895628	1219	8.64711	0	8.64711	0	-0.823958	0	0	0.456258	0.805754	17	15	40	32	7.66436	7.66181	7.90192	7.76399
ENSMUSG00000043807	Ly6g5b	chr17	-	35250888	35252345	1070	3.85926	0	3.85926	0	-0.824174	0	0	0.129948	0.254988	3	5	9	11	7.36931	7.44819	7.51183	7.51337
ENSMUSG00000046337	Fam178b	chr1	-	36619540	36740028	2784	4.4028	0	4.4028	0	-0.826455	0	0	0.0561872	0.112702	4	5	6	17	7.40254	7.44819	7.44641	7.60014
ENSMUSG00000046908	Ltb4r1	chr14	+	56384803	56387329	1387	3.82406	0	3.82406	0	-0.828449	0	0	0.100248	0.19671	4	4	8	12	7.40254	7.41722	7.49146	7.52926
ENSMUSG00000027977	Ndst3	chr3	-	123229083	123393770	6179	3.90653	0	3.90653	0	-0.829944	0	0	0.0253156	0.0485711	7	2	7	15	7.48249	7.34025	7.46975	7.57327
ENSMUSG00000078920	Ifi47	chr11	+	48890088	48910476	2206	4.55938	0	4.55938	0	-0.831265	0	0	0.0787877	0.1546	5	5	8	17	7.43179	7.44819	7.49146	7.60014
ENSMUSG00000074854	AC153889.3	chr10	+	81471130	81471642	512	14.7915	0	7.469	0	-0.832952	0	0	1.93495	3.57033	32	25	39	95	7.85107	7.80738	7.89271	8.19043
ENSMUSG00000028364	Tnc	chr4	-	63620818	63707850	7400	64.2212	32.4018	20.3199	0	-0.834097	0	0	1.24717	2.25275	274	257	449	773	9.06977	9.11288	9.44091	9.7915
ENSMUSG00000056031	AC158516.1	chr9	-	85736356	85736892	443	6.3537	0	6.3537	0	-0.835104	0	0	0.627741	1.20098	4	12	18	21	7.40254	7.60867	7.65877	7.6494
ENSMUSG00000053046	Brsk2	chr7	+	149135655	149190149	4399	3.18224	0	3.18224	0	-0.835845	0	0	0.0276572	0.0527192	5	2	9	8	7.43179	7.34025	7.51183	7.46069
ENSMUSG00000077625	snoZ17	chr11	-	77995187	77995258	71	4.6132	0	4.6132	0	-0.838048	0	0	2.44797	4.80347	4	6	10	15	7.40254	7.47616	7.53108	7.57327
ENSMUSG00000033717	Adra2a	chr19	+	54119722	54123472	3750	5.53962	0	5.53962	0	-0.839643	0	0	0.0648875	0.123686	8	6	12	22	7.50506	7.47616	7.56684	7.66094
ENSMUSG00000032773	Chrm1	chr19	+	8738840	8756057	3813	3.96768	0	3.59754	0	-0.840298	0	0	0.0364659	0.0715545	1	7	13	7	7.27838	7.50185	7.58358	7.44095
ENSMUSG00000083037	AL831779.1	chrX	+	109126328	109127061	733	5.09383	0	5.09383	0	-0.842307	0	0	0.331962	0.614163	11	3	13	20	7.56528	7.38203	7.58358	7.63757
ENSMUSG00000073385	AC114824.1	chr17	+	49971467	50043445	879	5.23647	0	5.23647	0	-0.845345	0	0	0.237277	0.465593	7	5	8	22	7.48249	7.44819	7.49146	7.66094
ENSMUSG00000082277	AC119853.3	chr16	-	14037828	14038954	1126	6.03802	0	6.03802	0	-0.848581	0	0	0.262407	0.484613	9	8	21	19	7.52624	7.52574	7.69876	7.62543
ENSMUSG00000051022	Hs3st1	chr5	-	40005173	40146714	2230	19.4754	0	19.0859	0	-0.852754	0	0	0.6469	1.18678	47	36	71	123	7.99507	7.9352	8.14221	8.32633
ENSMUSG00000074157	Fam46a	chr9	-	85215219	85215369	150	4.34813	0	4.34813	0	-0.853418	0	0	0.926964	1.90986	2	6	8	13	7.32985	7.47616	7.49146	7.5445
ENSMUSG00000080677	AC122937.1	chr15	+	60299740	60299828	88	3.86413	0	3.86413	0	-0.853503	0	0	1.58005	3.10042	4	4	10	10	7.40254	7.41722	7.53108	7.49673
ENSMUSG00000084607	U6	chr15	+	34461468	34461578	110	3.06569	0	3.06569	0	-0.855691	0	0	0.948031	1.86025	3	3	10	5	7.36931	7.38203	7.53108	7.39663
ENSMUSG00000070866	Zfp804a	chr2	+	81893378	82100036	5245	16.6725	0	16.6725	0	-0.856648	0	0	0.228648	0.416148	39	30	69	91	7.92195	7.86855	8.12871	8.16925
ENSMUSG00000031273	Col4a6	chrX	-	137599945	137908619	7973	10.0492	0	4.35587	0	-0.859129	0	0	0.0544982	0.109504	4	21	17	47	7.40254	7.75364	7.64469	7.89074
ENSMUSG00000008482	Rnf151	chr17	-	24853140	24854957	787	6.8251	0	6.8251	0	-0.861068	0	0	0.441692	0.814698	11	9	25	22	7.56528	7.54816	7.74772	7.66094
ENSMUSG00000083558	AL731565.1	chr4	+	121870821	121871047	226	77.3376	44.7264	12.7464	0	-0.866016	0	0	71.7525	126.036	615	318	1122	966	9.83634	9.30068	10.4178	10.0301
ENSMUSG00000083365	BX936338.1	chr4	+	122132452	122132678	226	77.3376	44.7264	12.7464	0	-0.866016	0	0	71.7525	126.036	615	318	1122	966	9.83634	9.30068	10.4178	10.0301
ENSMUSG00000020067	Mypn	chr10	-	62578542	62666700	5246	4.3922	0	4.3922	0	-0.868759	0	0	0.029818	0.0598099	6	3	7	16	7.45821	7.38203	7.46975	7.58692
ENSMUSG00000027584	Oprl1	chr2	+	181449720	181455690	3753	8.6085	0	8.6085	0	-0.869141	0	0	0.12504	0.232635	19	8	24	40	7.69322	7.52574	7.73589	7.83475
ENSMUSG00000062345	Serpinb2	chr1	+	109407999	109432055	2074	3.77327	0	3.77327	0	-0.872159	0	0	0.0586615	0.118396	2	5	11	7	7.32985	7.44819	7.54937	7.44095
ENSMUSG00000016995	Matn4	chr2	-	164215128	164230660	5026	36.6962	10.6171	5.05129	0	-0.877556	0	-1.35443	0.501429	0.98799	27	118	105	259	7.79525	8.53262	8.34525	8.80995
ENSMUSG00000009116	AC158618.2	chr10	+	75905116	75906613	1149	6.01763	0	6.01763	0	-0.881893	0	0	0.257154	0.474913	12	5	22	18	7.58344	7.44819	7.71143	7.61296
ENSMUSG00000045083	Lingo2	chr4	-	35653900	36898780	7967	6.71977	0	6.71977	0	-0.882245	0	0	0.0370867	0.0719164	11	6	14	28	7.56528	7.47616	7.59967	7.72511
ENSMUSG00000050587	Lrrc4c	chr2	+	96158325	97471823	4374	8.22242	0	8.22242	0	-0.884292	0	-1.19365	0.0913931	0.174656	14	9	21	35	7.61756	7.54816	7.69876	7.7915
ENSMUSG00000087275	AC153382.1	chr10	-	66375236	66383006	2520	3.79398	0	3.79398	0	-0.88549	0	0	0.0482794	0.0974419	2	5	12	6	7.32985	7.44819	7.56684	7.41972
ENSMUSG00000050604	3110021A11Rik	chr6	+	119798210	119799031	821	3.48748	0	3.48748	0	-0.888399	0	0	0.12702	0.265858	4	2	6	10	7.40254	7.34025	7.44641	7.49673
ENSMUSG00000087135	AC158355.3	chr9	-	40588824	40592264	342	4.37479	0	4.37479	0	-0.894147	0	0	0.406563	0.837658	3	5	10	11	7.36931	7.44819	7.53108	7.51337
ENSMUSG00000035067	Xkr6	chr14	+	64225339	64439248	2550	5.17494	0	5.17494	0	-0.90274	0	0	0.074975	0.149793	7	4	11	17	7.48249	7.41722	7.54937	7.60014
ENSMUSG00000075777	U2	chr1	+	72283519	72283710	191	7.10642	0	7.10642	0	-0.915015	0	0	1.54696	3.07121	12	5	13	30	7.58344	7.44819	7.58358	7.74489
ENSMUSG00000075797	U2	chr1	+	72290786	72290977	191	7.10642	0	7.10642	0	-0.915015	0	0	1.54696	3.07121	12	5	13	30	7.58344	7.44819	7.58358	7.74489
ENSMUSG00000064856	U2	chr11	+	83084999	83085190	191	7.10642	0	7.10642	0	-0.915015	0	0	1.54696	3.07121	12	5	13	30	7.58344	7.44819	7.58358	7.74489
ENSMUSG00000043168	4930426D05Rik	chr18	+	21809948	21814606	2391	4.5933	0	4.5933	0	-0.915411	0	0	0.0726917	0.142638	8	2	12	13	7.50506	7.34025	7.56684	7.5445
ENSMUSG00000077440	SNORD101	chr10	-	23506275	23506349	74	5.80572	0	5.80572	0	-0.938146	0	0	2.81847	5.71483	7	5	14	17	7.48249	7.44819	7.59967	7.60014
ENSMUSG00000044788	Fads6	chr11	-	115140935	115158977	6653	4.21295	0	4.21295	0	-0.94571	0	0	0.0182871	0.0389592	4	3	9	10	7.40254	7.38203	7.51183	7.49673
ENSMUSG00000068604	AC122252.1	chr17	+	26679683	26680660	900	46.4816	17.4877	46.4816	8.64166	-0.950816	0	0	4.17134	8.09417	122	94	213	321	8.48107	8.39335	8.80733	8.97673
ENSMUSG00000022762	Ncam2	chr16	+	81200941	81624530	6324	5.66614	0	5.66614	0	-0.956682	0	0	0.0274835	0.0582433	3	7	14	13	7.36931	7.50185	7.59967	7.5445
ENSMUSG00000082006	AL928583.3	chr2	+	77173415	77174021	606	6.21018	0	5.3354	0	-0.959645	0	0	0.286808	0.630317	0	10	14	14	7.15399	7.56933	7.59967	7.55914
ENSMUSG00000079363	Gbp4	chr5	-	105544785	105568605	4513	6.95083	0	6.95083	0	-0.964754	0	0	0.0539171	0.111843	7	7	16	21	7.48249	7.50185	7.63017	7.6494
ENSMUSG00000031027	Stk33	chr7	-	116422736	116582595	2289	9.78693	0	9.78693	0	-0.975904	0	0	0.182234	0.363545	11	13	35	26	7.56528	7.62707	7.85457	7.70459
ENSMUSG00000018381	Abi3	chr11	-	95691385	95703790	1008	9.34121	0	9.34121	0	-0.979241	0	-1.1005	0.362095	0.744348	11	10	23	32	7.56528	7.56933	7.72379	7.76399
ENSMUSG00000029286	Enam	chr5	+	88916999	88933737	4153	5.98284	0	5.98284	0	-0.98002	0	0	0.0376656	0.0854054	2	7	9	17	7.32985	7.50185	7.51183	7.60014
ENSMUSG00000042379	Esm1	chr13	+	113999866	114008306	2097	30.5095	5.67982	24.3167	0	-0.980279	0	0	0.845407	1.71093	47	55	98	165	7.99507	8.11364	8.30691	8.50011
ENSMUSG00000078374	AC156036.1	chr12	-	21954569	21954905	336	4.56017	0	3.89767	0	-0.983001	0	0	0.465551	0.933818	7	2	16	7	7.48249	7.34025	7.63017	7.44095
ENSMUSG00000054003	Tdrd9	chr12	+	113231960	113306561	3689	5.5358	0	5.5358	0	-0.984469	0	0	0.0471146	0.0998456	7	3	11	16	7.48249	7.38203	7.54937	7.58692
ENSMUSG00000024109	Nrxn1	chr17	-	90436239	91103712	3886	10.1233	0	7.11881	0	-0.990693	0	0	0.0983975	0.20361	5	17	34	24	7.43179	7.69424	7.84468	7.68323
ENSMUSG00000009108	Gnat2	chr3	+	107895706	107904350	2995	10.2166	0	9.9884	0	-0.993417	0	-1.02517	0.156686	0.309732	22	5	31	37	7.73371	7.44819	7.81405	7.80917
ENSMUSG00000039021	Ttc16	chr2	-	32612545	32631153	5109	4.71201	0	4.71201	0	-0.993547	0	0	0.0238137	0.0534033	4	3	8	12	7.40254	7.38203	7.49146	7.52926
ENSMUSG00000078199	AL773525.1	chr2	-	35834463	35835144	228	5.65519	0	5.65519	0	-0.993948	0	0	0.762306	1.61548	5	5	15	12	7.43179	7.44819	7.61518	7.52926
ENSMUSG00000046532	Ar	chrX	+	95345059	95518554	9096	4.76412	0	4.76412	0	-0.994928	0	0	0.0152863	0.0329948	7	1	8	14	7.48249	7.28574	7.49146	7.55914
ENSMUSG00000053528	A530021J07Rik	chr7	+	90296979	90327939	1406	7.65191	0	5.82505	0	-1.0024	0	0	0.148341	0.339591	3	9	9	26	7.36931	7.54816	7.51183	7.70459
ENSMUSG00000042985	Upk3b	chr5	+	136514365	136521173	2346	12.2578	0	3.81086	0	-1.00598	0	0	0.237075	0.482641	30	2	21	62	7.82933	7.34025	7.69876	7.99735
ENSMUSG00000064310	Zpld1	chr16	-	55225287	55298099	2697	9.47454	0	9.47454	0	-1.00636	0	0	0.148221	0.298432	18	5	27	32	7.679	7.44819	7.77067	7.76399
ENSMUSG00000026715	Serpinc1	chr1	+	162917617	162932670	1530	3.99774	0	3.99774	0	-1.0105	0	0	0.0567993	0.133744	2	3	8	7	7.32985	7.38203	7.49146	7.44095
ENSMUSG00000023047	Amhr2	chr15	+	102275850	102285061	1885	4.64952	0	4.64952	0	-1.01939	0	0	0.0645432	0.144741	6	1	7	13	7.45821	7.28574	7.46975	7.5445
ENSMUSG00000083146	AC113029.1	chr5	-	130683949	130684432	483	7.07506	0	7.07506	0	-1.02434	0	0	0.503785	1.04503	8	6	23	14	7.50506	7.47616	7.72379	7.55914
ENSMUSG00000072974	Gm4787	chr12	-	82478122	82480369	2247	4.99234	0	4.99234	0	-1.02743	0	0	0.0696151	0.145707	8	1	14	10	7.50506	7.28574	7.59967	7.49673
ENSMUSG00000073182	1700030C10Rik	chr12	-	20820996	20821332	336	5.26389	0	5.26389	0	-1.03315	0	0	0.362095	0.852617	3	4	8	13	7.36931	7.41722	7.49146	7.5445
ENSMUSG00000055312	0610012H03Rik	chr2	+	105064476	105219953	1556	10.9947	0	10.9947	0	-1.04314	0	0	0.234571	0.517269	10	11	19	40	7.54626	7.58946	7.67246	7.83475
ENSMUSG00000012428	Steap4	chr5	+	7960471	7982213	3140	6.44332	0	6.44332	0	-1.04509	0	0	0.0553522	0.125992	7	3	8	21	7.48249	7.38203	7.49146	7.6494
ENSMUSG00000078240	AC145591.2	chr18	+	34897020	34897665	645	18.1029	0	10.0246	0	-1.04609	0	0	1.37428	2.77067	30	21	79	52	7.82933	7.75364	8.19422	7.92807
ENSMUSG00000023964	Calcr	chr6	-	3635719	3714713	3831	9.0713	0	9.0713	0	-1.04783	0	0	0.0816628	0.174485	12	6	21	28	7.58344	7.47616	7.69876	7.72511
ENSMUSG00000036422	Pcdh8	chr14	-	80166591	80171107	3542	26.0454	1.97122	13.408	0	-1.04864	0	0	0.328769	0.708668	30	37	60	124	7.82933	7.94571	8.06509	8.33083
ENSMUSG00000081417	AC102426.1	chr1	+	10685203	10685695	492	8.64267	0	8.64267	0	-1.05005	0	0	0.635875	1.33091	14	4	23	25	7.61756	7.41722	7.72379	7.69402
ENSMUSG00000070594	Gm4788	chr1	-	141594671	141677745	2640	4.00429	0	4.00429	0	-1.0508	0	0	0.0329178	0.0775106	3	2	9	6	7.36931	7.34025	7.51183	7.41972
ENSMUSG00000055022	Cntn1	chr15	+	91881595	92172384	9271	7.0302	0	6.14797	0	-1.05645	0	0	0.0262461	0.0544439	11	3	23	14	7.56528	7.38203	7.72379	7.55914
ENSMUSG00000050069	Grem2	chr1	-	176763915	176851950	3745	23.819	0.398628	11.4174	0	-1.05853	0	0	0.269178	0.579187	13	45	81	78	7.60084	8.02483	8.20675	8.0966
ENSMUSG00000048905	4930539E08Rik	chr17	-	29033341	29052269	4504	5.19758	0	5.19758	0	-1.05899	0	0	0.0270124	0.0636055	5	2	7	14	7.43179	7.34025	7.46975	7.55914
ENSMUSG00000022659	Gcet2	chr16	+	45610535	45622980	3381	4.46805	0	4.46805	0	-1.06216	0	0	0.0257033	0.0645578	3	2	5	11	7.36931	7.34025	7.42101	7.51337
ENSMUSG00000056797	AC161056.1	chr3	+	9072743	9073147	404	5.18822	0	5.18822	0	-1.06318	0	0	0.258127	0.641573	2	4	7	12	7.32985	7.41722	7.46975	7.52926
ENSMUSG00000065272	SNORD57	chr2	+	130103751	130103823	72	6.41759	0	6.41759	0	-1.0662	0	0	1.93118	4.73676	2	6	8	17	7.32985	7.47616	7.49146	7.60014
ENSMUSG00000051669	AU021092	chr16	-	5211918	5222373	1346	5.29642	0	5.29642	0	-1.0761	0	0	0.0903893	0.212837	4	3	10	11	7.40254	7.38203	7.53108	7.51337
ENSMUSG00000078905	RP23-330D3.3	chr2	-	174887049	174893282	937	7.34468	0	7.34468	0	-1.07841	0	0	0.22259	0.495009	6	6	19	15	7.45821	7.47616	7.67246	7.57327
ENSMUSG00000084860	AC137691.1	chr13	+	105475010	105485074	992	4.0574	0	4.0574	0	-1.08198	0	0	0.0876037	0.206278	3	2	11	4	7.36931	7.34025	7.54937	7.37106
ENSMUSG00000075752	U2	chr1	+	72272813	72273004	191	7.01217	0	7.01217	0	-1.09142	0	0	0.909978	2.1427	6	4	10	20	7.45821	7.41722	7.53108	7.63757
ENSMUSG00000050663	Trhde	chr10	-	113835878	114239363	7527	14.4071	0	13.624	0	-1.0954	0	-1.39208	0.0600365	0.137742	9	17	26	50	7.52624	7.69424	7.75931	7.91338
ENSMUSG00000035606	Ky	chr9	+	102408467	102448568	5448	5.23055	0	5.23055	0	-1.10265	0	0	0.0223319	0.0525843	6	1	9	12	7.45821	7.28574	7.51183	7.52926
ENSMUSG00000084302	AL627187.3	chr11	-	49940408	49941420	1012	90.9955	56.1658	10.1325	0	-1.10343	0	0	5.46148	12.213	45	273	411	495	7.97746	9.16487	9.35778	9.35216
ENSMUSG00000059511	AC104095.1	chr19	-	15533813	15534083	270	5.80953	0	5.80953	0	-1.11653	0	0	0.386235	1.01051	1	5	8	12	7.27838	7.44819	7.49146	7.52926
ENSMUSG00000074345	Tnfaip8l3	chr9	-	53871218	53916188	4389	4.58558	0	4.58558	0	-1.12338	0	0	0.0198002	0.0497311	3	2	9	7	7.36931	7.34025	7.51183	7.44095
ENSMUSG00000085483	AL929557.4	chr2	-	154455737	154458372	666	7.62265	0	7.62265	0	-1.12347	0	0	0.287067	0.675948	7	4	13	20	7.48249	7.41722	7.58358	7.63757
ENSMUSG00000065715	snoZ30	chr11	+	83107805	83107902	97	5.83941	0	5.83941	0	-1.12911	0	0	1.07509	2.81276	1	5	9	11	7.27838	7.44819	7.51183	7.51337
ENSMUSG00000064397	7SK	chr9	-	120700575	120700903	328	5.27973	0	5.27973	0	-1.13659	0	0	0.317937	0.79023	3	3	11	8	7.36931	7.38203	7.54937	7.46069
ENSMUSG00000030732	Chrdl2	chr7	+	107154913	107183238	1728	7.6289	0	7.6289	0	-1.14306	0	0	0.0905238	0.228943	2	7	12	17	7.32985	7.50185	7.56684	7.60014
ENSMUSG00000055185	Gm5922	chr9	-	120042580	120045447	1723	5.02756	0	5.02756	0	-1.15906	0	0	0.050437	0.134598	4	1	5	12	7.40254	7.28574	7.42101	7.52926
ENSMUSG00000032548	Slco2a1	chr9	+	102910816	102990179	4035	12.3766	0	12.3766	0	-1.15929	0	0	0.0861491	0.202853	11	9	23	37	7.56528	7.54816	7.72379	7.80917
ENSMUSG00000049630	C1ql3	chr2	-	12925083	12933374	2476	10.6315	0	10.6315	0	-1.16092	0	0	0.112314	0.264463	5	11	28	20	7.43179	7.58946	7.78182	7.63757
ENSMUSG00000035775	Krt20	chr11	-	99289716	99299464	1927	5.11521	0	5.11521	0	-1.16363	0	0	0.0450975	0.120349	3	2	7	10	7.36931	7.34025	7.46975	7.49673
ENSMUSG00000012282	Wnt8a	chr18	+	34701966	34707927	1746	7.0694	0	7.0694	0	-1.17961	0	0	0.0895906	0.21877	6	3	14	14	7.45821	7.38203	7.59967	7.55914
ENSMUSG00000016239	Lonrf3	chrX	+	33868347	33902336	3812	5.18758	0	5.18758	0	-1.18911	0	0	0.0273566	0.0679946	6	0	10	9	7.45821	7.15399	7.53108	7.47922
ENSMUSG00000041748	AC145736.1	chr9	-	103986486	104004890	2305	6.50851	0	6.50851	0	-1.19041	0	0	0.0452423	0.124286	0	6	11	10	7.15399	7.47616	7.54937	7.49673
ENSMUSG00000024907	Gal	chr19	-	3409918	3414472	712	16.0848	0	3.50181	0	-1.19649	0	-1.59678	0.707917	1.66691	29	0	16	71	7.81818	7.15399	7.63017	8.05469
ENSMUSG00000026840	Lamc3	chr2	+	31742800	31802059	5709	5.6463	0	5.6463	0	-1.20278	0	0	0.0152221	0.0430117	3	2	5	13	7.36931	7.34025	7.42101	7.5445
ENSMUSG00000064796	Telomerase-vert	chr3	-	96218359	96218782	423	6.32154	0	6.32154	0	-1.21207	0	0	0.287622	0.741756	6	1	9	14	7.45821	7.28574	7.51183	7.55914
ENSMUSG00000071539	4930505N22Rik	chr19	+	46071641	46073002	1288	5.23961	0	5.23961	0	-1.22077	0	0	0.0674712	0.180056	3	2	11	6	7.36931	7.34025	7.54937	7.41972
ENSMUSG00000059146	Ntrk3	chr7	-	85337247	85723294	5241	6.35099	0	6.35099	0	-1.22318	0	0	0.0232139	0.059867	6	1	10	13	7.45821	7.28574	7.53108	7.5445
ENSMUSG00000083404	AL807811.3	chr4	+	138898097	138899248	276	5.09907	0	5.09907	0	-1.22832	0	0	0.314866	0.84026	5	0	8	9	7.43179	7.15399	7.49146	7.47922
ENSMUSG00000041078	Grid1	chr14	+	35633010	36396565	6003	6.38029	0	6.38029	0	-1.23421	0	0	0.0202672	0.0522677	6	1	11	12	7.45821	7.28574	7.54937	7.52926
ENSMUSG00000056752	Dnahc9	chr11	-	65644783	65982053	15493	5.27019	0	5.27019	0	-1.23471	0	0	0.00560917	0.0149688	3	2	12	5	7.36931	7.34025	7.56684	7.39663
ENSMUSG00000073846	RP23-334A5.1	chr4	-	57769211	57776773	1931	7.87047	0	4.8002	0	-1.24649	0	0	0.0720065	0.197811	6	2	5	23	7.45821	7.34025	7.42101	7.67221
ENSMUSG00000028072	Ntrk1	chr3	-	87582165	87599084	2588	5.60802	0	5.58185	0	-1.2485	0	0	0.0268633	0.0843392	2	2	3	13	7.32985	7.34025	7.36094	7.5445
ENSMUSG00000024107	Lhcgr	chr17	-	89140888	89191316	2553	5.75171	0	5.75171	0	-1.26726	0	0	0.0272316	0.0854954	1	3	6	10	7.27838	7.38203	7.44641	7.49673
ENSMUSG00000078846	AC073946.2	chr8	-	128040831	128093603	3024	9.89622	0	9.89622	0	-1.29063	0	0	0.0689705	0.175937	8	4	22	17	7.50506	7.41722	7.71143	7.60014
ENSMUSG00000038216	Pnmt	chr11	+	98247763	98249495	1154	5.50966	0	3.45915	0	-1.29098	0	0	0.0602446	0.189142	4	0	2	14	7.40254	7.15399	7.32301	7.55914
ENSMUSG00000037034	Pax1	chr2	+	147187660	147219031	4433	195.106	159.484	15.1542	0	-1.2922	0	-2.04745	4.89306	11.457	827	421	2149	1574	10.1589	9.56699	11.2163	10.5913
ENSMUSG00000067134	AC137150.1	chr18	-	44987822	44988559	732	9.7988	0	9.7988	0	-1.31597	0	0	0.261184	0.689548	8	3	18	19	7.50506	7.38203	7.65877	7.62543
ENSMUSG00000079033	Mef2b	chr8	+	72663609	72691387	1342	8.4849	0	4.71668	0	-1.32075	0	0	0.0906587	0.274464	4	3	4	23	7.40254	7.38203	7.39289	7.67221
ENSMUSG00000068696	Gpr88	chr3	-	115952573	115956372	3418	11.1911	0	11.1911	0	-1.33675	0	0	0.0610202	0.16763	9	3	13	29	7.52624	7.38203	7.58358	7.73509
ENSMUSG00000036062	N28178	chr4	+	42929531	42957624	5261	5.73238	0	5.73238	0	-1.34003	0	0	0.0132147	0.0414883	3	1	7	9	7.36931	7.28574	7.46975	7.47922
ENSMUSG00000075806	U2	chr1	+	72301581	72301772	191	9.66993	0	9.66993	0	-1.34851	0	0	0.81898	2.35697	6	3	10	23	7.45821	7.38203	7.53108	7.67221
ENSMUSG00000017309	Cd300lg	chr11	+	101902822	101916934	2737	8.68823	0	8.68823	0	-1.35136	0	0	0.0444516	0.134574	3	4	9	18	7.36931	7.41722	7.51183	7.61296
ENSMUSG00000084977	AC163617.1	chr8	+	125758990	125766259	1189	5.77012	0	5.77012	0	-1.35525	0	0	0.0584712	0.183574	3	1	8	8	7.36931	7.28574	7.49146	7.46069
ENSMUSG00000087521	AL805918.4	chr2	-	147187276	147188145	292	8.32728	0	7.38546	0	-1.35883	0	0	0.47618	1.30812	5	3	19	9	7.43179	7.38203	7.67246	7.47922
ENSMUSG00000043388	Tmem130	chr5	-	145496783	145522518	2805	6.30057	0	6.30057	0	-1.38112	0	0	0.0247851	0.082678	3	1	5	12	7.36931	7.28574	7.42101	7.52926
ENSMUSG00000087516	AC140675.1	chr5	-	120061271	120121374	1238	7.01575	0	7.01575	0	-1.3819	0	0	0.0701962	0.220386	3	2	9	11	7.36931	7.34025	7.51183	7.51337
ENSMUSG00000083699	BX544891.1	chrX	+	118529751	118530398	453	7.6753	0	7.6753	0	-1.40394	0	0	0.230206	0.692633	4	2	13	10	7.40254	7.34025	7.58358	7.49673
ENSMUSG00000027401	Tgm3	chr2	+	129838084	129876135	4142	12.1454	0	12.1454	0	-1.44278	0	0	0.046158	0.135035	6	5	22	19	7.45821	7.44819	7.71143	7.62543
ENSMUSG00000026452	Syt2	chr1	+	136543257	136649726	7243	7.65689	0	7.65689	0	-1.47676	0	0	0.0119982	0.0395526	4	1	10	11	7.40254	7.28574	7.53108	7.51337
ENSMUSG00000087013	AL596324.2	chr11	-	85605162	85645725	2419	15.6122	0	15.6122	0	-1.51431	0	0	0.0934053	0.293252	8	5	17	35	7.50506	7.44819	7.64469	7.7915
ENSMUSG00000080643	mmu-mir-699	chr4	-	43505689	43505752	63	19.4787	0	19.4787	0	-1.57388	0	0	4.69	14.508	10	7	36	31	7.54626	7.50185	7.86431	7.75452
ENSMUSG00000046491	C1qtnf2	chr11	+	43287807	43305027	1278	11.1314	0	11.1314	0	-1.57963	0	0	0.0951988	0.330906	5	2	11	20	7.43179	7.34025	7.54937	7.63757
ENSMUSG00000002565	Scin	chr12	-	40786355	40860815	2999	8.08685	0	5.22093	0	-1.61576	0	0	0.0231818	0.0864273	2	2	15	4	7.32985	7.34025	7.61518	7.37106
ENSMUSG00000086600	AC120859.2	chr18	-	50202383	50213498	726	20.7492	0	13.4727	0	-1.68611	0	0	0.287282	1.08985	1	11	18	40	7.27838	7.58946	7.65877	7.83475
ENSMUSG00000031323	Dmrtc1a	chrX	-	100098554	100104026	1388	8.90489	0	8.90489	0	-1.69935	0	0	0.0375661	0.176912	0	3	9	9	7.15399	7.38203	7.51183	7.47922
ENSMUSG00000073101	5730522E02Rik	chr11	-	26109866	26110769	284	8.81303	0	8.81303	0	-1.71952	0	0	0.183598	0.864625	1	2	8	10	7.27838	7.34025	7.49146	7.49673
ENSMUSG00000018604	Tbx3	chr5	+	120120677	120134733	5250	332.787	293.186	172.113	129.502	-1.72705	17.5181	-2.80448	2.77758	9.04261	472	367	1718	1762	9.56629	9.43406	10.9334	10.7278
ENSMUSG00000050917	Fgf4	chr7	+	152047290	152051148	3030	18.5227	0	18.5227	0	-1.72934	0	0	0.0630978	0.234118	6	5	20	32	7.45821	7.44819	7.68578	7.76399
ENSMUSG00000043461	1110032A04Rik	chr3	-	69623462	69663796	1730	23.4623	0.140578	9.83281	0	-1.74083	0	-1.67009	0.160745	0.575639	14	2	19	54	7.61756	7.34025	7.67246	7.94247
ENSMUSG00000056605	Krt72	chr15	-	101606990	101616889	1563	8.1011	0	8.1011	0	-1.75175	0	0	0.03336	0.148376	3	0	10	7	7.36931	7.15399	7.53108	7.44095
ENSMUSG00000084915	AC137513.1	chr15	+	89306666	89315278	1886	12.714	0	12.714	0	-1.80784	0	0	0.0552935	0.22423	6	0	13	18	7.45821	7.15399	7.58358	7.61296
ENSMUSG00000062424	Gm5766	chr16	+	4229229	4231206	1977	14.2118	0	14.2118	0	-1.82793	0	0	0.0527483	0.227709	3	3	14	19	7.36931	7.38203	7.59967	7.62543
ENSMUSG00000026824	Kcnj3	chr2	+	55288380	55450556	5218	14.1915	0	14.1915	0	-1.9311	0	0	0.0166544	0.0784316	2	3	18	12	7.32985	7.38203	7.65877	7.52926
ENSMUSG00000000308	Ckmt1	chr2	+	121183449	121189473	2486	21.8316	0	21.8316	0	-1.93505	0	0	0.0629224	0.285349	3	6	18	34	7.36931	7.47616	7.65877	7.78247
ENSMUSG00000034438	Gbp8	chr5	-	105443171	105482580	2705	12.962	0	12.962	0	-1.9859	0	0	0.0257014	0.131123	3	1	13	13	7.36931	7.28574	7.58358	7.5445
ENSMUSG00000070251	U3	chr11	+	87256738	87256952	214	11.1012	0	11.1012	0	-1.99693	0	0	0.243653	1.33869	3	0	10	11	7.36931	7.15399	7.53108	7.51337
ENSMUSG00000070243	U3	chr11	+	87262128	87262342	214	11.1012	0	11.1012	0	-1.99693	0	0	0.243653	1.33869	3	0	10	11	7.36931	7.15399	7.53108	7.51337
ENSMUSG00000070190	U3	chr11	+	87275787	87276001	214	11.1012	0	11.1012	0	-1.99693	0	0	0.243653	1.33869	3	0	10	11	7.36931	7.15399	7.53108	7.51337
ENSMUSG00000070168	U3	chr11	+	87284869	87285083	214	11.1012	0	11.1012	0	-1.99693	0	0	0.243653	1.33869	3	0	10	11	7.36931	7.15399	7.53108	7.51337
ENSMUSG00000054116	E130116L18Rik	chr5	-	24728665	24728971	156	16.7128	0	16.7128	0	-2.16273	0	0	0.445656	2.71088	2	2	12	19	7.32985	7.34025	7.56684	7.62543
ENSMUSG00000084897	AL805955.1	chr2	+	154844001	154852840	3243	58.2698	27.4195	5.04459	0	-2.20704	0	0	0.139345	0.630984	11	15	130	20	7.56528	7.66181	8.47125	7.63757
ENSMUSG00000073159	AC165157.1	chr12	+	20145014	20147001	420	15.851	0	15.851	0	-2.22083	0	0	0.124147	0.876977	1	2	9	18	7.27838	7.34025	7.51183	7.61296
ENSMUSG00000081030	AL732611.3	chr4	-	94705852	94706316	464	207.437	170.846	6.76737	0	-3.48921	0	0	0.786621	10.2902	10	11	21	329	7.54626	7.58946	7.69876	8.99668
ENSMUSG00000083573	BX547995.1	chrX	-	153113877	153114346	469	455.957	413.346	9.10678	0	-6.06149	0	0	0.148235	15.2126	3	1	5	518	7.36931	7.28574	7.42101	9.39451
